# Supplementary material for: A novel cervix carcinoma biomarker: Pathological-epigenomics, integrated analysis of MethylMix algorithm and pathology for predicting response to cancer immunotherapy
Source: Front Oncol. 2022 Nov 2;12:1053800. doi: 10.3389/fonc.2022.1053800 (PMC9667097; doi:10.3389/fonc.2022.1053800)
Supplement: Supplementary file 1 [file DataSheet_1.zip]

Archive with 73 entries (66 files):
- raw data for editor checking/Fig1/
- raw data for editor checking/Fig1/all.txt
- raw data for editor checking/Fig1/diff.txt
- raw data for editor checking/Fig1/diffGeneExp.txt
- raw data for editor checking/Fig1/drivenGene.txt
- raw data for editor checking/Fig1/drivenGene.xls
- raw data for editor checking/Fig1/drivenGeneExp.txt
- raw data for editor checking/Fig1/drivenGeneMethy.txt
- raw data for editor checking/Fig1/MET.cancer.txt
- raw data for editor checking/Fig1/MET.normal.txt
- raw data for editor checking/Fig1/mRNA.cancer.txt
- raw data for editor checking/Fig1/mRNA.normal.txt
- raw data for editor checking/Fig2/
- raw data for editor checking/Fig2/1_feature_relationships.pdf
- raw data for editor checking/Fig2/1_feature_UMI_MT_HB_Ribosome.pdf
- raw data for editor checking/Fig2/3_Variable_Features.pdf
- raw data for editor checking/Fig2/5_jackstrawplot.pdf
- raw data for editor checking/Fig2/5_PCA.pdf
- raw data for editor checking/Fig2/6_cell_counts_freq.csv
- raw data for editor checking/Fig2/6_tSNE.pdf
- raw data for editor checking/Fig2/6_UMAP.pdf
- raw data for editor checking/Fig2/6_violin_plot_one_1-4.pdf
- raw data for editor checking/Fig2/6_violin_plot_one_5-8.pdf
- raw data for editor checking/Fig2/7_cluster_heatmap.pdf
- raw data for editor checking/Fig2/7_top10_cell_markers.csv
- raw data for editor checking/Fig2/7_top10_marker_genes.csv
- raw data for editor checking/Fig2/8_markers_dotplot_celltype.pdf
- raw data for editor checking/Fig2/8_markers_heatmap_celltype.pdf
- raw data for editor checking/Fig2/8_umap_cell_type.pdf
- raw data for editor checking/Fig2/GSM5261695.csv
- raw data for editor checking/Fig3/
- raw data for editor checking/Fig3/consensus001.png
- raw data for editor checking/Fig3/consensus002.png
- raw data for editor checking/Fig3/consensus003.png
- raw data for editor checking/Fig3/consensus004.png
- raw data for editor checking/Fig3/consensus005.png
- raw data for editor checking/Fig3/consensus006.png
- raw data for editor checking/Fig3/consensus007.png
- raw data for editor checking/Fig3/consensus008.png
- raw data for editor checking/Fig3/consensus009.png
- raw data for editor checking/Fig3/consensus010.png
- raw data for editor checking/Fig3/consensus011.png
- raw data for editor checking/Fig3/consensus012.png
- raw data for editor checking/Fig3/GeneExp.txt
- raw data for editor checking/Fig3/network.edge.txt
- raw data for editor checking/Fig3/network.node.txt
- raw data for editor checking/Fig3/uniCox.txt
- raw data for editor checking/Fig3/uniSigGeneExp.txt
- raw data for editor checking/Fig4/
- raw data for editor checking/Fig4/GEO-Risk.txt
- raw data for editor checking/Fig4/TCGA-Risk.txt
- raw data for editor checking/Fig4/time.txt
- raw data for editor checking/Fig5-Fig6/
- raw data for editor checking/Fig5-Fig6/corResult.txt
- raw data for editor checking/Fig5-Fig6/immuneCor.txt
- raw data for editor checking/Fig5-Fig6/infiltration_estimation_for_tcga.csv
- raw data for editor checking/Fig5-Fig6/ssGSEA.result.txt
- raw data for editor checking/Fig5-Fig6/StemnessScores_DNAmeth_20170210.tsv
- raw data for editor checking/Fig5-Fig6/StemnessScores_RNAexp_20170127.2.tsv
- raw data for editor checking/Fig7-Fig8/
- raw data for editor checking/Fig7-Fig8/high.maf
- raw data for editor checking/Fig7-Fig8/low.maf
- raw data for editor checking/Fig7-Fig8/Response.pdf
- raw data for editor checking/Fig7-Fig8/Responsebarplot.pdf
- raw data for editor checking/Fig7-Fig8/risk.IMvigor.txt
- raw data for editor checking/Fig7-Fig8/riskScore.group.txt
- raw data for editor checking/Fig7-Fig8/survival.pdf
- raw data for editor checking/Fig7-Fig8/TMB.txt
- raw data for editor checking/FigS1/
- raw data for editor checking/FigS1/FigureS1.pdf
- raw data for editor checking/FigS1/FigureS1.pptx
- raw data for editor checking/FigS1/raw OD.xlsx
- raw data for editor checking/pipline R code.R
