# Supplementary material for: A novel cervix carcinoma biomarker: Pathological-epigenomics, integrated analysis of MethylMix algorithm and pathology for predicting response to cancer immunotherapy
Source: Front Oncol. 2022 Nov 2;12:1053800. doi: 10.3389/fonc.2022.1053800 (PMC9667097; doi:10.3389/fonc.2022.1053800)
Supplement: Supplementary file 1 [file DataSheet_1.zip › raw data for editor checking/Fig1/all.txt]

gene	conMean	treatMean	logFC	pValue	fdr
RAB4B	7.184667	7.01464658529412	-0.170020414705882	0.904378264466421	0.941622904281017
RNF44	6.752667	7.26634360261438	0.513676602614379	0.241155852723402	0.834571969957533
RPL23A	8.770475	9.19807684673203	0.427601846732026	0.14310746728245	0.834571969957533
ARL8B	7.11400266666667	7.06718682647059	-0.0468158401960785	0.873594607895339	0.927669626682731
CALB2	6.89750966666667	5.50909763333333	-1.38841203333333	0.469040417709358	0.83620937890019
MFSD3	8.608984	8.60139765816993	-0.00758634183006457	0.919827134843319	0.951848691282501
PIGV	5.99873933333333	6.21962509281046	0.220885759477125	0.430125056079727	0.834571969957533
ZNF708	5.20074666666667	5.10109151928105	-0.0996551473856204	0.894098723615241	0.936195969299453
RMND5A	6.77589066666667	6.44697202843137	-0.328918638235295	0.341442587564424	0.834571969957533
RAD23A	9.05347	8.99461969575163	-0.0588503042483666	0.848084934547066	0.917288298565767
SERPINB11	3.313175	3.99192596405229	0.678750964052287	0.090317684082979	0.834571969957533
SIN3B	7.03006033333333	6.91057772712418	-0.11948260620915	0.762686811055489	0.883827647782048
CTSA	9.315308	8.69713872745098	-0.61816927254902	0.0970904275548287	0.834571969957533
IL32	8.586731	9.0040688124183	0.4173378124183	0.433930167409013	0.834571969957533
PTPN4	5.105837	5.22125528431373	0.115418284313725	0.680085576160904	0.863791399695008
NUCB2	7.455067	7.32119221797386	-0.133874782026143	0.54806512415507	0.847831260592327
SERPINB12	3.980729	4.12780142679739	0.147072426797386	0.440665881781182	0.834819230353256
DACH1	5.34464833333333	6.22563909607843	0.880990762745099	0.108015602662792	0.834571969957533
RAET1K	3.776358	3.86847731732026	0.0921193173202615	0.817684333410402	0.903364432257453
SLC45A4	5.57738633333333	5.04681865163399	-0.530567681699346	0.157841798604941	0.834571969957533
MTRF1	5.85298266666667	5.21807795653595	-0.634904710130719	0.0487443799268339	0.834571969957533
ESM1	4.65997433333333	5.28819154869281	0.628217215359477	0.385996039782853	0.834571969957533
RWDD2A	5.97432433333333	5.68190347222222	-0.292420861111111	0.378919617339809	0.834571969957533
SCFD2	6.52460833333333	5.77093108267974	-0.753677250653594	0.031861081542293	0.834571969957533
YWHAB	10.6118623333333	10.1981920385621	-0.413670294771242	0.0675554624979139	0.834571969957533
NDUFAF2	6.39415266666667	6.96625439052288	0.572101723856209	0.0665865914947881	0.834571969957533
LHX5	3.522576	3.75178636405229	0.229210364052288	0.966286922813467	0.978307628401705
MAP9	4.87078966666667	4.59913673431373	-0.271652932352941	0.318874044877448	0.834571969957533
APIP	4.66677066666667	5.09565853104575	0.428887864379085	0.144889352601908	0.834571969957533
MAF1	8.09819666666667	7.76842589150327	-0.329770775163398	0.4377546623002	0.834819230353256
FOXP1	7.15205133333333	7.19777801732026	0.0457266839869277	0.894098723615241	0.936195969299453
RAD17	6.30649633333333	6.6486856503268	0.342189316993464	0.216072579095278	0.834571969957533
SPCS2	6.686044	6.44116453823529	-0.244879461764706	0.38956431501494	0.834571969957533
DGCR11	4.47822766666667	4.42504661339869	-0.0531810532679744	0.843001152994276	0.914838319745912
SETDB2	7.50871233333333	7.38387695196078	-0.124835381372549	0.556750641924079	0.849773571284477
COX17	7.13675933333333	7.34566880294118	0.208909469607844	0.713700435356377	0.871727881224037
PSORS1C3	3.58236566666667	4.6767697620915	1.09440409542484	0.0894646127082491	0.834571969957533
SERPINE3	3.49059933333333	3.41158442745098	-0.079014905882353	0.385987876494138	0.834571969957533
PKMYT1	5.63938366666667	6.13183735980392	0.492453693137255	0.175760418755565	0.834571969957533
MED8	7.54578833333333	7.10448432385621	-0.441304009477125	0.22587068796348	0.834571969957533
PHF1	7.782292	7.87309682385621	0.0908048238562094	0.81264283845847	0.901443547667446
ANKMY1	6.56144233333333	6.86766807712418	0.306225743790849	0.144889352601908	0.834571969957533
PSMB6	10.8417566666667	10.6525508571895	-0.189205809477125	0.279611882228365	0.834571969957533
FBXO45	6.32416733333333	6.47826036503268	0.154093031699346	0.704035875719766	0.869384764166444
AMZ2	8.70939	8.36989685947712	-0.339493140522874	0.18852240890361	0.834571969957533
CHN2	5.10277566666667	4.58236362614379	-0.520412040522876	0.208927500141465	0.834571969957533
GCNT4	4.28609133333333	4.06047066143791	-0.225620671895425	0.407704744629273	0.834571969957533
KLK8	7.352143	4.87323614248366	-2.47890685751634	0.0298273475507984	0.834571969957533
MTF2	8.18969733333333	7.85785096372549	-0.331846369607843	0.0823784146945312	0.834571969957533
RBM15B	7.622389	7.05809047875817	-0.56429852124183	0.167617676085637	0.834571969957533
PIH1D2	4.24012233333333	3.99571039444444	-0.244411938888889	0.184194600455902	0.834571969957533
ATP2A1	4.11435933333333	4.01186777908497	-0.102491554248365	0.430125056079727	0.834571969957533
FANK1	4.75712633333333	4.63993629248366	-0.117190040849674	0.767641912758556	0.884618724720996
NOP2	8.25030866666667	8.16118996078431	-0.0891187058823526	0.656453762125228	0.859595816090052
PTPRB	4.46321233333333	4.76695378594771	0.303741452614378	0.587667493700252	0.850534237979009
DGKD	6.20744766666667	6.70723809444444	0.499790427777778	0.246409171103003	0.834571969957533
TMCO1	9.47569133333333	8.90001639183007	-0.575674941503268	0.0601203769610885	0.834571969957533
RAB5C	10.3971783333333	8.66210756503268	-1.73507076830065	0.0110137772633511	0.834571969957533
UPP1	9.10762766666667	9.0613062496732	-0.0463214169934627	0.843001152994276	0.914838319745912
AMN	5.04955966666667	4.82353327124183	-0.226026395424837	0.605683548774472	0.850534237979009
KLK10	7.592699	6.3481853375817	-1.2445136624183	0.25989165575693	0.834571969957533
KDM5B	7.04077366666667	6.77779809215686	-0.262975574509804	0.63316076438575	0.854340181967244
FHOD1	6.53228766666667	6.02863619117647	-0.503651475490196	0.159761603725867	0.834571969957533
PTPRH	5.686323	5.62312163104575	-0.0632013689542479	0.924983783244812	0.953978894966244
PCMTD1	7.12406533333333	7.09965968529412	-0.0244056480392159	0.95598234039888	0.971926170491885
GLRA3	3.27627866666667	3.35213421960784	0.0758555529411762	0.342321492017216	0.834571969957533
VRK3	7.890172	7.54650987352941	-0.343662126470588	0.259891704212762	0.834571969957533
SNORD99	7.01867366666667	7.12877568464052	0.110102017973856	0.81264283845847	0.901443547667446
SLC2A1	9.93944766666667	9.9642686506536	0.0248209839869293	0.853175043923788	0.919151260651365
WNT1	3.844055	3.46850772581699	-0.375547274183007	0.296506895518729	0.834571969957533
SPINK1	3.405606	4.16277062222222	0.757164622222222	0.656077874899333	0.859595816090052
HCG27	4.85480066666667	5.43298579150327	0.578185124836601	0.19515405573937	0.834571969957533
GLYCTK	5.09129133333333	5.34357745228758	0.252286118954248	0.72341115505305	0.873988386421738
RPRM	5.03091	5.87448582352941	0.843575823529411	0.187839557267388	0.834571969957533
TNNT1	6.46355966666667	5.92313117091503	-0.540428495751634	0.605683548774472	0.850534237979009
GRAMD1C	5.13859733333333	4.62984062581699	-0.50875670751634	0.155939520247843	0.834571969957533
RPS6KB1	6.59029733333333	6.12739430228758	-0.462903031045752	0.167617676085637	0.834571969957533
KCNE4	3.87192433333333	4.27520085522876	0.403276521895425	0.294305437090775	0.834571969957533
HOXC13	5.26295633333333	4.76648266928105	-0.496473664052288	0.371912851821242	0.834571969957533
NME1-NME2	4.41937	4.35914672287582	-0.0602232771241829	0.601156385975182	0.850534237979009
CBL	5.482094	5.26412950915033	-0.217964490849673	0.583202514439141	0.850534237979009
RLN1	3.88864266666667	3.46590284901961	-0.422739817647059	0.0251466685884199	0.834571969957533
CLN6	7.322137	6.95631997091503	-0.365817029084967	0.312609546398764	0.834571969957533
EFS	8.415162	7.78832917745098	-0.62683282254902	0.505667798410962	0.841191936711074
EVPL	10.1661906666667	9.72083856633987	-0.445352100326797	0.47303627947505	0.837736717330169
WDR70	6.85128433333333	6.46652525392157	-0.384759079411764	0.243772571339371	0.834571969957533
BRDT	3.29331133333333	3.35726310228758	0.0639517689542486	0.888398867011586	0.934896817223325
TTC5	5.368264	4.92813631732026	-0.440127682679739	0.112355140724918	0.834571969957533
PDCD6	8.64263333333333	8.46035747581699	-0.182275857516341	0.309507880127143	0.834571969957533
MRPS11	8.19346366666667	7.84313248888889	-0.350331177777777	0.282509967278152	0.834571969957533
EPB41L2	4.90988366666667	5.36295036372549	0.453066697058824	0.44546154743469	0.834819230353256
C2orf27A	4.77342466666667	4.4837844627451	-0.289640203921569	0.213671594720464	0.834571969957533
DIO1	4.443713	3.47147853888889	-0.972234461111111	0.0132370293519368	0.834571969957533
C1orf35	6.654903	6.22041999084967	-0.434483009150327	0.126201731137327	0.834571969957533
LDHA	9.48043366666667	10.2927132624183	0.812279595751635	0.354786902314637	0.834571969957533
DNMT3A	6.51043733333333	5.97808162222222	-0.532355711111111	0.144889352601908	0.834571969957533
PDE5A	8.40442733333333	7.7913843369281	-0.613042996405228	0.152187220979828	0.834571969957533
ATP6AP2	9.32616233333333	9.14674257973856	-0.179419753594772	0.430125056079727	0.834571969957533
ARL17B	4.562174	4.21768596045752	-0.344488039542483	0.13959420020154	0.834571969957533
PLP2	8.28799966666667	8.59158541045752	0.303585743790849	0.358173752602798	0.834571969957533
NOP16	5.816019	6.12234578137255	0.306326781372549	0.368455820394906	0.834571969957533
GNA12	7.216545	7.01905841013072	-0.197486589869281	0.718550113749902	0.873122363252309
HEY2	6.10343033333333	6.89498092941176	0.791550596078432	0.0823784146945312	0.834571969957533
ACOX2	5.451831	4.76605028496732	-0.68578071503268	0.530897437335118	0.844443420749487
PPP1R7	6.72778533333333	7.18244950522876	0.454664171895425	0.297305166007056	0.834571969957533
OR51E2	3.38363233333333	3.43950150751634	0.0558691741830066	0.767527917940862	0.884618724720996
CYP2E1	4.63874866666667	5.21992751111111	0.581178844444444	0.2042601940935	0.834571969957533
PES1	7.302699	7.28271050947712	-0.0199884905228753	0.802583272482077	0.897580789647724
HSDL2	6.595075	6.87620791732026	0.281132917320262	0.303365745622333	0.834571969957533
STARD5	6.64923766666667	7.38060237973856	0.731364713071895	0.0970904275548287	0.834571969957533
PTCD3	6.15294933333333	6.05902793333333	-0.0939214000000002	0.728283380436673	0.874595511566401
CYP2D6	4.408285	4.3231508748366	-0.0851341251633988	0.514006988006873	0.843958151350087
FLYWCH2	8.41843166666667	8.01519325686274	-0.403238409803922	0.220932694489364	0.834571969957533
RPL41	10.813642	11.224413295098	0.410771295098039	0.0823784146945312	0.834571969957533
SERPINB3	8.04632333333333	9.09205015980392	1.04572682647059	0.457165558952557	0.834869487064292
ASB2	4.16970466666667	4.91943689052288	0.749732223856209	0.230886961277056	0.834571969957533
CD1C	4.99451333333333	5.46338313921569	0.468869805882353	0.282509918336672	0.834571969957533
OGDHL	3.44358433333333	3.94320488039216	0.499620547058823	0.339764036259362	0.834571969957533
IL12A	4.21900233333333	4.03514050588235	-0.183861827450981	0.306426565723314	0.834571969957533
FGFBP1	9.480738	8.61668110915033	-0.864056890849673	0.642436045411694	0.857033378065878
MATN3	4.975841	4.44013643823529	-0.535704561764706	0.407704744629273	0.834571969957533
PIGA	6.59273933333333	6.73095424215686	0.13821490882353	0.623942798568984	0.852728925459762
MNT	7.89993466666667	8.11160089411765	0.21166622745098	0.309507880127143	0.834571969957533
PLOD1	9.17274966666667	9.42379117941177	0.251041512745099	0.418826627653421	0.834571969957533
CD79B	6.99700033333333	7.25614121176471	0.259140878431372	0.561118414895555	0.849846321931954
FARS2	6.669401	6.31213155784314	-0.357269442156863	0.282509967278152	0.834571969957533
VNN2	5.60118833333333	5.68422974150327	0.0830414081699349	0.802583272482077	0.897580789647724
RCN3	8.566406	7.86539811143791	-0.701007888562092	0.213671594720464	0.834571969957533
PPP4C	9.394768	8.76781620163399	-0.626951798366013	0.0472772414503472	0.834571969957533
JAKMIP3	3.840991	3.52031477777778	-0.320676222222222	0.0882706802863079	0.834571969957533
ALDOA	10.733642	10.7742091267974	0.0405671267973862	0.762686811055489	0.883827647782048
SMARCC2	8.626632	8.44107576176471	-0.185556238235295	0.565502702852714	0.849846321931954
RCAN3	6.24046066666667	6.40547775098039	0.165017084313726	0.578753416183857	0.850534237979009
GALC	6.04144133333333	5.72421390686274	-0.317227426470589	0.411392333458987	0.834571969957533
ZNF451	6.75390633333333	6.55695864281046	-0.196947690522876	0.393152582575114	0.834571969957533
LCN6	3.37872166666667	3.49348231993464	0.114760653267973	0.760075748807386	0.883827647782048
MED31	6.62404366666667	6.34745256372549	-0.276591102941177	0.583202514439141	0.850534237979009
RNF24	5.76356133333333	5.37520306895425	-0.388358264379085	0.197402183783218	0.834571969957533
BCL7C	6.678143	6.41612594640523	-0.262017053594771	0.587667493700252	0.850534237979009
LEMD2	8.74299933333333	8.4799747630719	-0.263024570261438	0.309507880127143	0.834571969957533
PRDM10	4.874323	4.75448859542484	-0.119834404575164	0.665866946423489	0.861309366609186
UQCRB	6.49824933333333	6.43073779640523	-0.0675115369281043	0.628544542014206	0.853288650808117
RNF5	6.183119	6.95521455196078	0.772095551960785	0.297305166007056	0.834571969957533
ONECUT1	3.75316666666667	3.51869405	-0.234472616666666	0.045555355263447	0.834571969957533
CDK8	6.27998633333333	5.56537044771242	-0.714615885620915	0.0417747415965761	0.834571969957533
PCBP3	3.51397033333333	3.6271627369281	0.113192403594771	0.552399505208061	0.848959004100794
LAMA1	3.40160933333333	3.74062196535948	0.339012632026144	0.44546154743469	0.834819230353256
TAF9B	6.25824333333333	6.08456170457516	-0.17368162875817	0.449343805126048	0.834819230353256
PLK3	6.56357233333333	5.68710174379085	-0.876470589542484	0.0313467631372473	0.834571969957533
DOC2A	4.28124233333333	3.87873257810458	-0.402509755228758	0.213671594720464	0.834571969957533
LIPJ	3.390543	3.44133360392157	0.0507906039215684	0.837750365808197	0.912461750191675
RIC8B	6.197064	6.21851795784314	0.0214539578431374	0.894098723615241	0.936195969299453
WNK4	5.159538	4.87097808169935	-0.288559918300654	0.651767423989035	0.859173984048773
LNPEP	6.57436733333333	6.97956465228758	0.405197318954249	0.40038893221346	0.834571969957533
PXT1	3.431519	3.39230304869281	-0.0392159513071895	0.35465960409972	0.834571969957533
MRPL22	7.69588866666667	7.88563663137255	0.189747964705882	0.241155852723402	0.834571969957533
NCAN	3.565379	3.51188892941176	-0.0534900705882353	0.552198151481706	0.848959004100794
DOCK10	5.012361	5.23569979771242	0.223338797712418	0.670593471922253	0.861761049150812
DHDDS	8.09453933333333	7.9828227751634	-0.111716558169935	0.747880499159268	0.880864742487608
C10orf90	3.29783966666667	3.35484780261438	0.0570081359477128	0.378280251353745	0.834571969957533
MGA	7.92635533333333	7.6829614875817	-0.243393845751634	0.457165604707701	0.834869487064292
ARFGEF1	7.24794666666667	6.6697039627451	-0.578242703921569	0.102437176391872	0.834571969957533
VPS45	7.05095533333333	6.31618242091503	-0.7347729124183	0.0480061012646107	0.834571969957533
NLGN3	4.51228666666667	4.10765680196078	-0.404629864705882	0.148504053072769	0.834571969957533
USP18	5.66316966666667	5.62992473071895	-0.0332449359477121	0.899236380923279	0.938955716764426
GDF9	3.67414333333333	3.59484412026144	-0.0792992130718955	0.637791315978337	0.85511174652047
RPL29P2	3.301701	3.51074353104575	0.209042531045752	0.0509795505695109	0.834571969957533
SOSTDC1	5.01813366666667	3.92145625457516	-1.0966774120915	0.527539871411148	0.844443420749487
KCNJ11	4.45827333333333	4.06849140294118	-0.389781930392157	0.273876518038339	0.834571969957533
CRYBB1	5.272353	4.83937696993464	-0.432976030065359	0.453245135341169	0.834819230353256
CAPN3	3.897771	4.2027648127451	0.304993812745098	0.485135503714606	0.838031108185947
MEP1A	3.33710966666667	3.51111475457516	0.174005087908497	0.45695936220103	0.834869487064292
TRAF3IP2	6.554476	7.0127110127451	0.458235012745098	0.334892511194426	0.834571969957533
POGK	8.689742	8.13029988137255	-0.559442118627452	0.0736150158209741	0.834571969957533
PRKACB	5.742904	5.66998247222222	-0.0729215277777779	0.868481264972939	0.926498313143824
CLCA4	4.78901233333333	5.70731059183007	0.918298258496732	0.30489313939882	0.834571969957533
HOOK3	5.870529	5.83071619150327	-0.0398128084967322	0.924983783244812	0.953978894966244
DHX15	7.29256	7.0465978124183	-0.245962187581699	0.430125056079727	0.834571969957533
WBP2NL	3.603365	3.8101840120915	0.206819012091503	0.415099645025258	0.834571969957533
ATAD3C	4.659667	4.42678145882353	-0.23288554117647	0.489205508563458	0.83854823755903
CHORDC1	5.02625133333333	5.15730782091503	0.131056487581699	0.530897479112218	0.844443420749487
ART5	4.35861266666667	3.66910507254902	-0.689507594117647	0.0292932589090877	0.834571969957533
TBX19	5.09064	4.90437451045752	-0.186265489542484	0.596644564415304	0.850534237979009
CXCR1	3.450661	3.71535633921569	0.264695339215686	0.578751253964416	0.850534237979009
ISLR2	3.973944	4.06814937352941	0.0942053735294119	0.883836927356758	0.93252484637757
PDRG1	7.109404	6.54239239934641	-0.567011600653595	0.0801119473417174	0.834571969957533
AKR1C2	9.28846966666667	7.63633663071895	-1.65213303594771	0.375411540905606	0.834571969957533
ADCY2	3.41608333333333	3.60703224640523	0.190948913071896	0.481080115491983	0.838031108185947
RGS20	4.003358	4.19691500457516	0.193557004575163	0.718550113749902	0.873122363252309
EIF3I	9.39536333333333	9.26174308954248	-0.133620243790851	0.623942798568984	0.852728925459762
TTLL4	5.03583966666667	5.29499712843137	0.259157461764706	0.4377546623002	0.834819230353256
HMGB2	9.92707166666667	9.72076335555556	-0.20630831111111	0.596644564415304	0.850534237979009
PDE1C	3.29764466666667	3.37321472026144	0.0755700535947712	0.583202093180368	0.850534237979009
ABCA1	7.38815966666667	7.66188143300654	0.273721766339869	0.522417157016798	0.844395601962866
NIF3L1	8.39323	8.39755310490196	0.00432310490196031	0.878713236130625	0.929814719595795
ANKRD1	4.49820433333333	4.05932174084967	-0.438882592483661	0.886389508811488	0.934896817223325
MCOLN2	4.067489	4.47157446797386	0.404085467973856	0.325220264840106	0.834571969957533
VTA1	6.282261	6.09462817058824	-0.187632829411765	0.587667493700252	0.850534237979009
SIM2	6.06498733333333	5.2554200875817	-0.809567245751634	0.18852240890361	0.834571969957533
ZCCHC17	7.64865633333333	7.53613795	-0.112518383333334	0.81264283845847	0.901443547667446
EML2	6.30485033333333	6.41116666862745	0.106316335294117	0.637791315978337	0.85511174652047
GPR35	4.914067	4.49678918627451	-0.41727781372549	0.106598940973664	0.834571969957533
PCDHGA2	3.29551766666667	3.54905814379085	0.253540477124183	0.271038707352079	0.834571969957533
TULP2	3.30581266666667	3.39409336633987	0.0882806996732026	0.59213108806409	0.850534237979009
KATNB1	8.12057933333333	7.56394935980392	-0.556629973529412	0.0575131261126643	0.834571969957533
DCDC1	3.36855433333333	3.38895658594771	0.020402252614379	0.637666324442772	0.85511174652047
S100A12	5.18581766666667	5.2466133996732	0.0607957330065361	0.914673769256027	0.948477535009762
DLX6	4.16025166666667	4.06333156895425	-0.0969200977124185	0.647035550047262	0.8586697733626
ZNF248	5.69141433333333	6.06174769379085	0.370333360457517	0.11383181989256	0.834571969957533
ZDHHC6	7.15827966666667	7.20812958039216	0.0498499137254909	0.863373417294463	0.924168942712292
POU6F1	4.20948266666667	4.50148856078431	0.292005894117647	0.27673407293398	0.834571969957533
CSPG4	6.91225666666667	6.85422829509804	-0.0580283715686276	0.787555559534805	0.892325192419424
CALML5	10.533887	7.80938631470588	-2.72450068529412	0.110893462565611	0.834571969957533
SNORA23	6.21148566666667	5.89861161437909	-0.312874052287581	0.625641981097065	0.853288650808117
BIN3	5.31918	5.06634403202614	-0.252835967973857	0.325220264840106	0.834571969957533
B3GNT4	4.17269733333333	4.13272592614379	-0.0399714071895421	0.848084934547066	0.917288298565767
PLP1	3.773895	4.05156082581699	0.277665825816994	0.265679221692844	0.834571969957533
ANKRD20A1	4.44814933333333	4.59337723562092	0.145227902287582	0.499367037095515	0.840353645043068
RTN2	6.05897033333333	5.15742915196078	-0.901541181372549	0.184194600455902	0.834571969957533
XYLT2	8.03939133333333	7.88222354411765	-0.157167789215688	0.569903382671857	0.850499530571186
LYZ	8.52712033333333	8.39214820163399	-0.134972131699348	0.72341115505305	0.873988386421738
DDX21	6.29716466666667	6.53957146078431	0.242406794117647	0.441598477408252	0.834819230353256
VAC14	8.29152333333333	7.70887571176471	-0.582647621568628	0.0244459341503696	0.834571969957533
USP9X	7.426102	7.07439701405229	-0.351704985947713	0.371923598365519	0.834571969957533
STX17	5.67791866666667	5.7879540620915	0.110035395424837	0.704035875719766	0.869384764166444
ISG20L2	7.06698133333333	6.74091071830065	-0.32607061503268	0.192924760450075	0.834571969957533
STOX1	5.00147833333333	4.41890392091503	-0.582574412418301	0.354786902314637	0.834571969957533
ZNF566	4.650196	4.49298846666667	-0.157207533333334	0.509828470338608	0.84251136649186
MORF4L2	9.88081133333333	9.16076556601307	-0.720045767320261	0.141342445104544	0.834571969957533
PTGS2	6.74444633333333	8.01267787941176	1.26823154607843	0.105197046359625	0.834571969957533
CCDC90B	8.05168033333333	7.90719442875817	-0.144485904575164	0.46506329898737	0.835194430617516
SYNJ1	7.48066466666667	7.29740322058823	-0.183261446078432	0.493293832144431	0.839061835702753
SNHG6	7.32030433333333	7.4379947748366	0.117690441503267	0.777580472800958	0.887807938568806
UBE2Z	8.59628466666667	8.46332961699346	-0.132955049673203	0.54806512415507	0.847831260592327
CDK5RAP2	8.392852	8.47769652352941	0.0848445235294122	0.704035875719766	0.869384764166444
MMP8	3.93380166666667	3.34975590359477	-0.584045763071896	0.0685233697986588	0.834571969957533
ZNF132	4.33694933333333	4.18412457287582	-0.152824760457516	0.46110500230674	0.835194430617516
ICA1	6.99005366666667	6.03526973169935	-0.95478393496732	0.230886961277056	0.834571969957533
SLC5A10	3.51113233333333	3.47137405653595	-0.0397582767973854	0.587667493700252	0.850534237979009
OSBPL5	8.11393	7.65509950196078	-0.458830498039216	0.246409171103003	0.834571969957533
C11orf53	5.40511066666667	4.45863316078431	-0.946477505882353	0.184091935314704	0.834571969957533
WIF1	4.014076	3.77144877058824	-0.242627229411765	0.770433016403037	0.886257696506483
FGFR4	4.890776	4.86273459836601	-0.0280414016339865	0.8227334172692	0.904499400936901
WDR36	5.38895366666667	5.76701437614379	0.378060709477124	0.285428347874536	0.834571969957533
TRIM25	6.62799433333333	6.86649452058824	0.238500187254902	0.610225913433853	0.850534237979009
MBOAT1	6.07571166666667	5.47681712352941	-0.598894543137255	0.457165604707701	0.834869487064292
CRB3	8.08593166666667	7.42186422777778	-0.66406743888889	0.0705318755378413	0.834571969957533
SEC14L3	3.39608	3.37703108627451	-0.0190489137254901	0.158818576329094	0.834571969957533
TMEM30A	6.80688766666667	6.87068530098039	0.0637976343137261	0.601156385975182	0.850534237979009
WAS	7.85191833333333	7.8624127254902	0.010494392156863	0.883836939084812	0.93252484637757
FBXO6	8.26372766666667	8.57444443202614	0.310716765359478	0.382447795112851	0.834571969957533
C8orf76	6.95060266666667	6.45029220130719	-0.500310465359477	0.157841798604941	0.834571969957533
PGBD4	3.99710766666667	3.97244870326797	-0.0246589633986929	0.8227334172692	0.904499400936901
ZNF780A	5.444555	5.27034043267974	-0.174214567320261	0.457165604707701	0.834869487064292
ATOH7	3.73915866666667	3.53098428464052	-0.208174382026144	0.109406007859198	0.834571969957533
PPARA	5.35113033333333	5.1964504006536	-0.154679932679739	0.694418878929821	0.867770688560689
BPI	3.31114566666667	3.36660326405229	0.0554575973856211	0.961069003499906	0.97537000844263
ZNF425	4.085754	4.20008166764706	0.114327667647059	0.738060661369929	0.877996085427586
ZNF778	4.99933233333333	4.40751577679739	-0.591816556535948	0.031861081542293	0.834571969957533
SCPEP1	9.39168566666667	8.91250446078431	-0.479181205882353	0.382447795112851	0.834571969957533
SGCB	5.770808	5.66497672026144	-0.105831279738561	0.713700435356377	0.871727881224037
HTR1F	3.34915966666667	3.42657850915033	0.0774188424836604	0.563130005115802	0.849846321931954
FBXO28	6.76585	6.21052601339869	-0.555323986601308	0.0801119473417174	0.834571969957533
PDIA3	8.09332566666667	7.94986838496732	-0.143457281699346	0.605683548774472	0.850534237979009
APPL1	6.26522033333333	6.0953583993464	-0.169861933986929	0.619355682066672	0.851791386387845
NRK	4.03312333333333	3.77739411372549	-0.255729219607843	0.873561457180473	0.927669626682731
SLPI	11.7651213333333	11.3567388598039	-0.408382473529411	0.665866946423489	0.861309366609186
ITGB3BP	5.66658433333333	5.56935558529412	-0.0972287480392158	0.694418878929821	0.867770688560689
MED1	6.27367	5.60642614869281	-0.667243851307189	0.0656291934551373	0.834571969957533
CLEC5A	5.33572166666667	5.16898677320261	-0.166734893464052	0.63316076438575	0.854340181967244
RBM12	8.53848433333333	8.31658560163399	-0.221898731699346	0.371923598365519	0.834571969957533
PDCD4	9.02111933333333	9.65570095816993	0.634581624836601	0.071547601436051	0.834571969957533
TTLL1	5.82876333333333	5.39343533660131	-0.435327996732027	0.243772571339371	0.834571969957533
QRFP	4.08103966666667	3.7625261879085	-0.31851347875817	0.449343805126048	0.834819230353256
WDR90	7.76362033333333	7.65941768267974	-0.104202650653594	0.747880499159268	0.880864742487608
MAPK4	3.64901666666667	3.76523637581699	0.116219709150327	0.50330996642999	0.841191936711074
PRKAG3	3.33808	3.33801892679739	-6.10732026147254e-05	0.132634131518259	0.834571969957533
SDAD1	9.154099	8.31222832941176	-0.841870670588236	0.0116431064424954	0.834571969957533
HAUS5	6.14218466666667	5.88241449771242	-0.259770168954248	0.297305166007056	0.834571969957533
SBNO2	7.171042	7.19597232287582	0.0249303228758171	0.85827127410216	0.921912319382186
FCGRT	8.896977	8.37637519542484	-0.520601804575163	0.238558974847831	0.834571969957533
MED28	6.66555033333333	6.43043611601307	-0.235114217320261	0.489205508563458	0.83854823755903
ZFHX2	4.578725	3.93435829444444	-0.644366705555556	0.0705318755378413	0.834571969957533
ZNF622	8.60371	8.42649670751634	-0.17721329248366	0.385996039782853	0.834571969957533
ANXA3	7.55954133333333	6.11777145751634	-1.44176987581699	0.00930326380213315	0.834571969957533
HS3ST3A1	4.16469633333333	4.76953594444444	0.604839611111111	0.418825681523766	0.834571969957533
CEACAM19	4.73187633333333	4.58710807222222	-0.144768261111111	0.556750641924079	0.849773571284477
PHACTR3	4.20559066666667	4.1410932124183	-0.0644974542483663	0.592147845169731	0.850534237979009
RBM46	3.395305	3.33223646045752	-0.0630685395424839	0.185419031807904	0.834571969957533
SLC20A1	7.78278466666667	7.62825439281046	-0.15453027385621	0.569903382671857	0.850499530571186
POLG	6.91281866666667	6.47082538431373	-0.441993282352941	0.238558974847831	0.834571969957533
IGF1R	5.79911466666667	6.47529566470588	0.676180998039216	0.188522363964059	0.834571969957533
F2RL2	5.39237133333333	4.83161806960784	-0.56075326372549	0.303365745622333	0.834571969957533
ABCC13	3.49440166666667	3.39413260065359	-0.100269066013072	0.272304162264278	0.834571969957533
SLA	6.589773	6.49294342745098	-0.0968295725490194	0.772606530495992	0.886257696506483
RPL38	10.4906363333333	10.4304206169935	-0.0602157163398687	0.565502702852714	0.849846321931954
PTPN12	7.15271633333333	7.4075455	0.254829166666667	0.485135503714606	0.838031108185947
FGF10	3.71423366666667	3.76456082712418	0.0503271604575164	0.940303477752212	0.962430822704531
RHEB	7.00397566666667	6.96812901045752	-0.0358466562091504	0.868481264972939	0.926498313143824
PRRT2	4.237776	4.53557491601307	0.297798916013072	0.4377546623002	0.834819230353256
ZNF350	4.439254	4.57384647222222	0.134592472222222	0.807609078743308	0.898848695702353
ZNF664	6.834611	6.68320931372549	-0.15140168627451	0.610225913433853	0.850534237979009
TYK2	9.23313733333333	9.20303343333333	-0.0301039000000003	0.647094799644561	0.8586697733626
FAHD2B	5.856202	5.47820095163399	-0.378001048366013	0.426339389705801	0.834571969957533
TIPIN	7.51108933333333	7.10490613660131	-0.406183196732027	0.19515405573937	0.834571969957533
BDH1	4.902073	5.85959962287582	0.957526622875817	0.0945020070536518	0.834571969957533
LRIG1	6.43369433333333	5.90982674509804	-0.523867588235294	0.46506329898737	0.835194430617516
KCTD1	6.41774066666667	6.88876449444444	0.471023827777779	0.216072579095278	0.834571969957533
NOTCH2	7.003182	6.41142962124183	-0.591752378758169	0.294305437090775	0.834571969957533
FN3KRP	8.48393766666667	8.05423236797386	-0.429705298692811	0.18852240890361	0.834571969957533
TMOD1	7.44235566666667	5.87168205947712	-1.57067360718954	0.134449261695288	0.834571969957533
ELAC2	6.915389	6.54260826045752	-0.372780739542484	0.415099645025258	0.834571969957533
FXYD6	5.91737166666667	5.44437407941176	-0.472997587254902	0.241155852723402	0.834571969957533
MRPL10	7.819189	7.09271348856209	-0.726475511437908	0.0665865914947881	0.834571969957533
NCAPH2	7.367147	7.53109779607843	0.163950796078431	0.526648601773825	0.844395601962866
PAQR3	5.58923033333333	4.66752696797386	-0.921703365359478	0.0458474194418214	0.834571969957533
DPYSL3	7.83583333333333	8.57864663823529	0.742813304901961	0.469040417709358	0.83620937890019
ANTXR2	7.005685	6.18723928856209	-0.818445711437909	0.12460052546071	0.834571969957533
SERPINI1	5.10325233333333	5.1597562379085	0.0565039045751643	0.930143585515258	0.956671318812327
THOC1	7.62045633333333	7.28965059346405	-0.330805739869281	0.152187220979828	0.834571969957533
EOMES	6.71519633333333	6.12698371437908	-0.588212618954248	0.411392333458987	0.834571969957533
KIAA1324	5.90737266666667	6.35004758267974	0.442674916013071	0.787555559534805	0.892325192419424
REM2	4.23038166666667	4.04065386764706	-0.189727799019607	0.216072579095278	0.834571969957533
MCL1	9.236217	9.11133961143791	-0.124877388562091	0.656453729435995	0.859595816090052
LRRC26	7.046397	5.73245840620915	-1.31393859379085	0.210830856261695	0.834571969957533
ULK1	9.36765633333333	9.22824518366013	-0.139411149673203	0.633160729831587	0.854340181967244
EXTL2	5.315196	5.12442760718954	-0.190768392810457	0.656453762125228	0.859595816090052
PBX1	8.16753366666667	8.26117489444444	0.0936412277777769	0.665866946423489	0.861309366609186
COL19A1	3.662411	3.80808169542484	0.145670695424836	0.0647058354529376	0.834571969957533
PNMA6A	4.77415	4.3335433493464	-0.440606650653596	0.587666734152867	0.850534237979009
TCTE1	3.388153	3.40627205228758	0.0181190522875818	0.940459549793971	0.962430822704531
SLC35D3	4.04472433333333	3.61466555261438	-0.430058780718954	0.367101760034521	0.834571969957533
EP400	6.941757	6.76922597941176	-0.172531020588235	0.574320329384002	0.850534237979009
FCRL1	3.482354	3.46628782745098	-0.0160661725490194	1	1
ADAMTSL4	6.23267233333333	6.29184512352941	0.0591727901960786	0.966332341419021	0.978307628401705
C19orf73	6.03900866666667	4.96447729215686	-1.0745313745098	0.19515405573937	0.834571969957533
SORBS2	5.257849	4.61191254215686	-0.645936457843137	0.505667798410962	0.841191936711074
ZC3H8	5.90206733333333	6.12841105915033	0.226343725816994	0.251742168806969	0.834571969957533
GBP5	6.08731333333333	6.51225506699346	0.42494173366013	0.777580472800958	0.887807938568806
RARRES1	10.438982	7.7287261372549	-2.7102558627451	0.0907233911600312	0.834571969957533
ENTPD6	7.86909233333333	7.77701761666667	-0.0920747166666667	0.713700435356377	0.871727881224037
CFB	6.00083766666667	5.8519847127451	-0.148852953921568	0.762686811055489	0.883827647782048
ANAPC1	5.99097433333333	6.07382842941176	0.0828540960784308	0.699221345182709	0.869069461219121
CDO1	3.966762	4.32281890326797	0.356056903267974	0.441577349600377	0.834819230353256
TNPO3	7.67071833333333	7.71979069215686	0.0490723588235298	0.665866946423489	0.861309366609186
NDUFA3	8.41897433333333	8.10275057647059	-0.316223756862744	0.457165558952557	0.834869487064292
CPT2	6.63278666666667	6.11849679836601	-0.514289868300653	0.0778964110874449	0.834571969957533
PI4K2A	7.69351933333333	7.74085261895425	0.0473332856209145	0.699221345182709	0.869069461219121
C14orf93	7.57346133333333	7.19288600980392	-0.380575323529412	0.0957891845923965	0.834571969957533
PLCD4	5.87962666666667	6.27741544803922	0.397788781372549	0.251742168806969	0.834571969957533
STK35	5.99426866666667	5.90721170457516	-0.0870569620915029	0.843001152994276	0.914838319745912
KIF1B	8.06813266666667	8.27739775490196	0.209265088235293	0.505667798410962	0.841191936711074
SIPA1	9.29301533333333	9.07964631111111	-0.213369022222222	0.288367042229736	0.834571969957533
PTGR1	6.84622866666667	7.12392345915033	0.27769479248366	0.661153656116247	0.86049574686247
RPS24	9.83756566666667	10.0627395006536	0.225173833986929	0.404036928277027	0.834571969957533
LSAMP	4.11589166666667	4.39772995588235	0.281838289215686	0.561118375070552	0.849846321931954
GCK	4.65126766666667	4.80946977352941	0.158202106862745	0.878712807818496	0.929814719595795
RPL9	10.7749813333333	11.0641483947712	0.28916706143791	0.411392333458987	0.834571969957533
ABHD5	7.01683466666667	6.39533315	-0.621501516666667	0.102437176391872	0.834571969957533
CREG1	9.46836	8.84934623235294	-0.619013767647058	0.059240613746772	0.834571969957533
GCNT2	6.58580266666667	5.82806390098039	-0.757738765686274	0.426339389705801	0.834571969957533
POLR2I	8.00757666666667	7.83311783202614	-0.174458834640523	0.47303627947505	0.837736717330169
SNRNP35	7.168968	6.6140300372549	-0.554937962745099	0.159761603725867	0.834571969957533
LIMD2	6.790376	6.43029585784314	-0.360080142156863	0.415099645025258	0.834571969957533
DCAF7	8.603562	8.10269820392157	-0.500863796078432	0.167617676085637	0.834571969957533
RHOC	9.32548033333333	9.35464244705882	0.0291621137254907	0.689628648725458	0.867108202548846
MIR421	3.36438933333333	3.62338273594771	0.258993402614379	0.427715469412775	0.834571969957533
CDS2	6.289713	6.36020360098039	0.0704906009803921	0.757741415684884	0.88252513441565
DCP2	5.58669333333333	6.28886323202614	0.702169898692811	0.0619124144683692	0.834571969957533
SNORD93	4.75352333333333	4.8101600372549	0.0566367039215683	0.882123396024223	0.93252484637757
CALHM2	6.050085	5.40285880751634	-0.64722619248366	0.0789978615469297	0.834571969957533
ZMYND10	4.50263133333333	4.13205332222222	-0.370578011111111	0.22339193088803	0.834571969957533
CENPE	5.64067366666667	5.31728908888889	-0.323384577777778	0.348074091291703	0.834571969957533
EIF2AK2	9.13723833333333	8.99878444542484	-0.138453887908495	0.596644564415304	0.850534237979009
LRRIQ4	4.117303	3.67029266143791	-0.447010338562091	0.162030702861175	0.834571969957533
PRICKLE3	5.26171866666667	5.72175764313725	0.460038976470588	0.141342445104544	0.834571969957533
INTS4	5.975982	5.6090176872549	-0.366964312745099	0.228369015315129	0.834571969957533
SNORD60	5.869273	6.34605691568627	0.476783915686275	0.27673407293398	0.834571969957533
XDH	6.17740733333333	4.81977187352941	-1.35763545980392	0.119891874632016	0.834571969957533
ZDHHC20	7.87026533333333	7.39964185555556	-0.470623477777779	0.279611882228365	0.834571969957533
ANKRD42	4.782711	4.81239141732026	0.0296804173202618	0.837923905497027	0.912461750191675
SLC43A2	6.93671066666667	7.07209524411765	0.135384577450981	0.574320329384002	0.850534237979009
TMEM232	3.27260466666667	3.3804775875817	0.107872920915033	0.0835308655659946	0.834571969957533
STATH	3.545362	3.47144632026144	-0.0739156797385618	0.110298119304172	0.834571969957533
BMP8A	4.184941	3.81858888986928	-0.366352110130719	0.0812387659027398	0.834571969957533
SMARCD1	8.949622	8.99269070359477	0.0430687035947717	0.777580472800958	0.887807938568806
ABCC1	7.75886466666667	7.24253788431373	-0.516326782352941	0.291326066963668	0.834571969957533
STAT1	10.589103	10.4121108558824	-0.176992144117646	0.704035875719766	0.869384764166444
AHSG	3.40748266666667	3.49182288104575	0.0843402143790848	0.911205571627313	0.946761352281744
IL18BP	8.19273433333333	8.36815305980392	0.175418726470587	0.738060661369929	0.877996085427586
PAX1	3.330874	3.32901679575163	-0.001857204248366	0.235194205389232	0.834571969957533
ZC3H18	6.297445	5.74286943692811	-0.554575563071895	0.0220788121443966	0.834571969957533
ZNF500	5.01288766666667	4.99713814477124	-0.0157495218954251	0.945639755971467	0.965826486601577
TSC2	8.21841666666667	8.08771744575163	-0.130699220915032	0.587667493700252	0.850534237979009
ZNF598	7.889839	8.04368187777778	0.153842877777778	0.708862297326453	0.870066161957622
RILP	5.18391066666667	5.03607020392157	-0.147840462745098	0.469040417709358	0.83620937890019
ZNF532	7.486452	7.84347487712418	0.357022877124183	0.259891704212762	0.834571969957533
STRA6	5.03823566666667	4.98497176111111	-0.0532639055555553	0.883836939084812	0.93252484637757
ATP2A3	6.476398	5.74677945457516	-0.729618545424836	0.115323739306121	0.834571969957533
ECE2	5.593869	5.53146668137255	-0.0624023186274512	0.81264283845847	0.901443547667446
GPR45	3.38775633333333	3.34646561045752	-0.041290722875817	0.402273294879265	0.834571969957533
HCFC2	4.53539366666667	4.77737606928105	0.241982402614379	0.199669208081713	0.834571969957533
ZNF700	6.60931733333333	6.50259666339869	-0.10672066993464	0.777580472800958	0.887807938568806
CMTM3	7.46140433333333	7.05507257875817	-0.406331754575163	0.518203251010166	0.84438301782647
ACAD8	5.45660033333333	5.29483685718954	-0.161763476143791	0.642436045411694	0.857033378065878
ZNF528	4.42941466666667	3.96595222254902	-0.463462444117646	0.430125056079727	0.834571969957533
NOMO3	5.356466	5.21421623039216	-0.142249769607843	0.628544542014206	0.853288650808117
NEK2	8.02816833333333	7.28726081699346	-0.74090751633987	0.0997352265957583	0.834571969957533
PCBP1	8.377427	8.1645974496732	-0.212829550326797	0.665866946423489	0.861309366609186
FOXD1	5.25086466666667	5.12486765686274	-0.125997009803922	0.873594607895339	0.927669626682731
AOC2	4.42619966666667	3.97337255261438	-0.452827114052288	0.230886961277056	0.834571969957533
ALDH3A1	9.372527	8.40376673594771	-0.968760264052287	0.565502702852714	0.849846321931954
C9orf16	8.29334166666667	8.04265463431373	-0.250687032352941	0.505667798410962	0.841191936711074
SCN2B	3.288566	3.37337576732026	0.0848097673202615	0.646437375475706	0.8586697733626
CRIP1	6.80706266666667	6.6795156254902	-0.12754704117647	0.675333069917663	0.862682144095438
LRRC41	6.76463666666667	6.60660491568627	-0.158031750980393	0.497400383742851	0.839061835702753
SYCE1L	5.889601	5.21716974738562	-0.672431252614379	0.155939520247843	0.834571969957533
POLR1D	9.065457	8.8361565369281	-0.229300463071896	0.46110500230674	0.835194430617516
RNF112	4.138191	3.87100618300654	-0.267184816993464	0.206584277406879	0.834571969957533
RAN	9.84406433333333	9.79809499836601	-0.0459693349673209	0.883836939084812	0.93252484637757
PPT2	6.15161	6.37965385130719	0.22804385130719	0.556750641924079	0.849773571284477
PHGDH	9.90590666666667	9.86911650751634	-0.0367901591503266	0.88896550552695	0.934896817223325
CELSR3	8.229882	7.4560588248366	-0.773823175163399	0.13614769581042	0.834571969957533
EFHC1	4.84646733333333	4.96330854542484	0.116841212091503	0.762686811055489	0.883827647782048
CRIP3	3.80130866666667	3.65701749607843	-0.144291170588235	0.238556301172761	0.834571969957533
ABCF2	6.58720866666667	6.89823947581699	0.311030809150327	0.341442587564424	0.834571969957533
PKD1L3	3.399475	3.36400354019608	-0.0354714598039214	0.230832847289667	0.834571969957533
SLC39A10	5.25902833333333	5.0284752369281	-0.230553096405228	0.610225913433853	0.850534237979009
RAC2	7.38164333333333	7.10644483039216	-0.275198502941176	0.661153656116247	0.86049574686247
SRFBP1	5.86758033333333	5.99724235196078	0.12966201862745	0.385996039782853	0.834571969957533
CFL2	5.32897433333333	5.22548796176471	-0.103486371568627	0.610225913433853	0.850534237979009
TNFAIP3	6.070607	6.31304402647059	0.242437026470588	0.509828470338608	0.84251136649186
NRIP3	6.541096	5.99347164607843	-0.547624353921569	0.279611882228365	0.834571969957533
PLEKHM3	3.619179	4.18108249150327	0.561903491503268	0.159761603725867	0.834571969957533
C12orf50	3.33581933333333	3.31947622352941	-0.0163431098039215	0.406783413172363	0.834571969957533
CIZ1	7.800975	7.70970089117647	-0.09127410882353	0.863373417294463	0.924168942712292
ECE1	8.536619	8.72551553235294	0.188896532352942	0.59214822171027	0.850534237979009
PGM3	6.42846533333333	6.17443831568627	-0.254027017647059	0.552399505208061	0.848959004100794
NSMCE1	7.73099933333333	7.71551263529412	-0.0154866980392159	0.88896550552695	0.934896817223325
EYA2	9.416932	8.40914239673203	-1.00778960326797	0.083530991203212	0.834571969957533
SLC30A7	8.23056333333333	8.03624202647059	-0.194321306862744	0.368455820394906	0.834571969957533
SLC36A1	5.89293233333333	6.12044075555556	0.227508422222222	0.509828470338608	0.84251136649186
ZNF23	4.844746	4.50948789183006	-0.335258108169935	0.396760802324432	0.834571969957533
FMO5	4.15179466666667	3.99047175098039	-0.161322915686275	0.251742168806969	0.834571969957533
MARVELD3	7.677767	7.10057575130719	-0.57719124869281	0.328423953471801	0.834571969957533
C1orf137	3.54589533333333	3.42221530359477	-0.123680029738562	0.445557088669122	0.834819230353256
CYP8B1	3.76532466666667	3.4552344127451	-0.310090253921568	0.0599179609214289	0.834571969957533
ECM1	8.21550666666667	8.54121516633987	0.325708499673203	0.694418878929821	0.867770688560689
TUBA1C	10.0816873333333	9.62046752254902	-0.461219810784314	0.704035875719766	0.869384764166444
CHRNA5	5.063967	4.42864017156863	-0.635326828431372	0.123015208540165	0.834571969957533
LARP4B	6.401432	6.09358598398693	-0.307846016013071	0.418826627653421	0.834571969957533
SPNS1	5.717782	5.50891506960784	-0.208866930392157	0.489205508563458	0.83854823755903
FUT7	3.61145133333333	3.92840273594771	0.316951402614379	0.322036977224866	0.834571969957533
BPGM	8.58744333333333	8.35833229215686	-0.22911104117647	0.661153656116247	0.86049574686247
RSPH10B2	3.629168	3.55632509509804	-0.0728429049019605	0.373533227715607	0.834571969957533
NRN1	4.68137966666667	4.62741677222222	-0.0539628944444441	0.843001152994276	0.914838319745912
TSSK6	4.70882966666667	4.3881579375817	-0.320671729084967	0.297305166007056	0.834571969957533
RXRA	8.480711	8.61121583529412	0.130504835294118	0.670593471922253	0.861761049150812
LSM14A	10.070315	9.82838854346405	-0.241926456535948	0.265425142983702	0.834571969957533
SHC4	3.57553966666667	3.5476613748366	-0.0278782918300653	0.647094665856319	0.8586697733626
NFASC	3.771122	4.26515173496732	0.49402973496732	0.18852240890361	0.834571969957533
APEX2	8.796546	8.52576147026144	-0.270784529738561	0.257155141297484	0.834571969957533
TMEM214	8.13163866666667	7.61125050163399	-0.52038816503268	0.0404871060766921	0.834571969957533
POMT1	6.55893533333333	6.85620817810458	0.297272844771242	0.518203251010166	0.84438301782647
OR5W2	3.49347133333333	3.28249097843137	-0.210980354901961	2.36081252965032e-05	0.162130677724552
CCDC85A	3.99333	4.34030399477124	0.346973994771242	0.354543597593998	0.834571969957533
TMEM164	6.524039	6.4826585372549	-0.0413804627450984	0.894098723615241	0.936195969299453
INSRR	3.330096	3.43447790751634	0.10438190751634	0.378808099906858	0.834571969957533
TP53INP1	7.260085	6.91402527058824	-0.346059729411765	0.348074091291703	0.834571969957533
CREB3L3	3.62693133333333	3.61622870522876	-0.0107026281045752	0.421108748033978	0.834571969957533
BMP7	4.90105566666667	6.14936181732026	1.24830615065359	0.18852240890361	0.834571969957533
C3orf35	4.264812	3.94370571633987	-0.321106283660131	0.148504053072769	0.834571969957533
SRXN1	7.24059566666667	5.84939073594771	-1.39120493071895	0.268222078271561	0.834571969957533
ATP1B3	10.7783566666667	11.1153827624183	0.337026095751634	0.341442587564424	0.834571969957533
PGLYRP4	4.56676666666667	4.76505432843137	0.198287661764707	0.802580893667806	0.897580789647724
RBM4	7.25039533333333	7.25791248496732	0.00751715163398714	0.894098723615241	0.936195969299453
ZC3H4	6.508194	6.14284334901961	-0.365350650980392	0.146688186321032	0.834571969957533
ZFP28	3.56617033333333	3.76047591111111	0.194305577777778	0.733166609715913	0.875817946491435
RPS4X	11.1228553333333	11.2293098754902	0.106454542156863	0.680085576160904	0.863791399695008
TRAPPC1	11.023204	10.6539900598039	-0.369213940196078	0.0458474194418214	0.834571969957533
EPB41L4B	4.641393	5.07002070588235	0.428627705882353	0.348074091291703	0.834571969957533
TNRC6B	5.40478366666667	5.51015839934641	0.105374732679739	0.718550113749902	0.873122363252309
SP6	5.86579566666667	5.06597720196078	-0.799818464705883	0.0619124144683692	0.834571969957533
VIPR1	7.54174366666667	7.70352331601307	0.161779649346406	0.757741415684884	0.88252513441565
BRCA2	5.36801166666667	5.14368227712418	-0.224329389542484	0.469040417709358	0.83620937890019
P2RY12	3.385437	3.59171865359477	0.206281653594771	0.518047716445974	0.84438301782647
SAAL1	6.16219833333333	6.23131521013072	0.0691168767973851	0.873594607895339	0.927669626682731
SETD7	6.23051966666667	5.47032581666667	-0.76019385	0.115323739306121	0.834571969957533
BCS1L	6.49878466666667	7.27714484836601	0.778360181699346	0.0656291934551373	0.834571969957533
SLBP	9.559973	9.4336537124183	-0.126319287581699	0.675333069917663	0.862682144095438
WDR77	6.20898966666667	6.06287844346405	-0.146111223202614	0.509828470338608	0.84251136649186
DHRS4L1	4.180424	3.91432549542484	-0.266098504575164	0.105197046359625	0.834571969957533
RPA3	6.587237	6.46459655359477	-0.122640446405229	0.792556315385684	0.893942781202844
FKTN	7.55649266666667	7.64400736993464	0.0875147032679733	0.623942798568984	0.852728925459762
KCTD18	6.566637	6.36251621405229	-0.204120785947713	0.587667493700252	0.850534237979009
CARHSP1	9.856121	9.9531831372549	0.0970621372549019	0.713700435356377	0.871727881224037
MEIS3	4.43334266666667	4.25583425751634	-0.177508409150327	0.47303627947505	0.837736717330169
GTPBP2	9.101077	8.73571858333333	-0.365358416666666	0.14310746728245	0.834571969957533
FREM2	3.46034866666667	3.97454792843137	0.514199261764706	0.181238718569235	0.834571969957533
STRN4	8.44051666666667	8.20954436045752	-0.230972306209152	0.40038893221346	0.834571969957533
TMPRSS3	5.47196866666667	5.12433767712418	-0.347630989542484	0.728283380436673	0.874595511566401
KLF16	5.58529	6.18538190686275	0.600091906862745	0.0957892183473225	0.834571969957533
RNASEH2B	8.10269133333333	7.94214578986928	-0.160545543464051	0.44546154743469	0.834819230353256
TSPAN3	8.91620233333333	8.6013933627451	-0.314808970588237	0.601156385975182	0.850534237979009
ADNP2	7.27454833333333	7.13609120980392	-0.138457123529412	0.661153656116247	0.86049574686247
NLRP1	5.99190666666667	6.73509119477124	0.743184528104575	0.297305166007056	0.834571969957533
SLC9A7	5.37004266666667	5.73374033823529	0.363697671568628	0.322036977224866	0.834571969957533
PARP16	5.883923	5.75398517254902	-0.129937827450981	0.713700435356377	0.871727881224037
ZNF662	5.22053366666667	4.97365502385621	-0.246878642810458	0.596644564415304	0.850534237979009
ZCCHC8	6.65635766666667	6.64630313986928	-0.0100545267973855	0.883836939084812	0.93252484637757
PAWR	6.71085733333333	6.79102318986928	0.080165856535948	0.787555559534805	0.892325192419424
FAM166B	3.678739	3.94952524084967	0.270786240849673	0.407704744629273	0.834571969957533
SLC37A3	5.28835033333333	5.6711533879085	0.382803054575163	0.334892511194426	0.834571969957533
CRTAP	8.729542	8.63598823235294	-0.093553767647057	0.605683548774472	0.850534237979009
SIRT4	4.308537	4.30978829771242	0.00125129771241816	0.961156522600557	0.97537000844263
LRP1	7.02979166666667	7.33082222647059	0.301030559803921	0.543747616302521	0.847264191537171
THUMPD1	6.627652	6.55492575980392	-0.0727262401960784	0.680085576160904	0.863791399695008
DAPL1	6.276147	7.35853970686274	1.08239270686274	0.469037886614169	0.83620937890019
SUSD1	7.22329	7.1520885003268	-0.0712014996732027	0.807609078743308	0.898848695702353
DDR2	6.36005666666667	6.30212236535948	-0.0579343013071894	0.904378264466421	0.941622904281017
FUT8	4.895747	5.21571265490196	0.319965654901961	0.334892511194426	0.834571969957533
KLK7	8.408778	6.85501503137255	-1.55376296862745	0.223381574680777	0.834571969957533
PHF3	7.94500566666667	7.16899495947712	-0.776010707189543	0.259891704212762	0.834571969957533
SNORD46	7.24167933333333	6.90489024575163	-0.336789087581699	0.713698598625739	0.871727881224037
XKR5	3.407586	3.63610080915033	0.228514809150326	0.596642474118953	0.850534237979009
ADAM8	6.80467233333333	6.5748437254902	-0.229828607843137	0.787555559534805	0.892325192419424
CYS1	4.46290766666667	4.61588016143791	0.152972494771242	0.837923905497027	0.912461750191675
KLHL9	5.86735733333333	5.6750824996732	-0.192274833660131	0.518203251010166	0.84438301782647
ENO1	11.719487	11.8552812598039	0.135794259803923	0.552399505208061	0.848959004100794
CCDC18	5.029123	5.19140687712418	0.162283877124183	0.481083906364667	0.838031108185947
DGKQ	7.18478433333333	6.93052688856209	-0.254257444771241	0.656453762125228	0.859595816090052
HMGCS2	3.29899933333333	3.71537864444444	0.416379311111111	0.713149720549424	0.871727881224037
C15orf54	3.27071066666667	3.35033344575163	0.0796227790849673	0.237503169714627	0.834571969957533
ASAP3	8.818002	8.29868721960784	-0.519314780392158	0.230886961277056	0.834571969957533
PDK1	4.50608966666667	4.98433788562092	0.478248218954248	0.137862646114841	0.834571969957533
CCT6P1	5.74398566666667	5.80186469313726	0.0578790264705891	0.792556315385684	0.893942781202844
FBXL22	4.373169	3.98075079836601	-0.392418201633987	0.083530991203212	0.834571969957533
KLF4	7.59515566666667	7.38010087679739	-0.215054789869281	0.797565618693294	0.895890516779326
COX8C	3.584187	3.44117730915033	-0.143009690849673	0.0944510981265267	0.834571969957533
KRT33B	4.26214933333333	3.55306456764706	-0.709084765686275	0.344973303796047	0.834571969957533
MOCOS	5.11765	5.63970766895425	0.522057668954248	0.396760802324432	0.834571969957533
CHMP1A	8.85809633333333	8.43848194019608	-0.419614393137255	0.0494921676212884	0.834571969957533
HTR1D	4.20158	3.9102626127451	-0.291317387254902	0.268222029606138	0.834571969957533
GANAB	7.54912	7.62259743366013	0.0734774336601305	0.61478333882181	0.851791386387845
PPP1R12A	5.74153633333333	5.61897998398693	-0.122556349346405	0.802583272482077	0.897580789647724
MORC2	6.22323633333333	6.20420318856209	-0.0190331447712415	0.924983783244812	0.953978894966244
TREM1	4.506153	4.2437026879085	-0.262450312091503	0.505667798410962	0.841191936711074
ARNTL	5.667109	5.94478560098039	0.277676600980392	0.485135503714606	0.838031108185947
DGKE	5.26709566666667	5.32634343267974	0.0592477660130726	0.873594607895339	0.927669626682731
SENP1	5.588247	5.50448320261438	-0.0837637973856209	0.88896550552695	0.934896817223325
RAD18	5.39306666666667	5.30465646764706	-0.0884101990196084	0.733166609715913	0.875817946491435
LGALS8	7.807784	7.14689235849673	-0.660891641503268	0.0894912014818405	0.834571969957533
IFITM1	11.329734	11.1444104611111	-0.185323538888889	0.54806512415507	0.847831260592327
TMEM182	4.79385033333333	4.36649858398693	-0.427351749346405	0.0932286634953745	0.834571969957533
PC	5.76568166666667	6.39854709379085	0.632865427124183	0.211289920296418	0.834571969957533
MRFAP1L1	9.672913	9.25967705	-0.413235949999999	0.201955191068421	0.834571969957533
FGF11	5.449524	5.83666210261438	0.387138102614379	0.802583174185669	0.897580789647724
IL20	3.61653266666667	3.76118579509804	0.144653128431373	0.469009499745517	0.83620937890019
IGFN1	3.40665566666667	3.56655617222222	0.159900505555556	0.74785226167303	0.880864742487608
FKBP10	6.90291366666667	6.10621111568627	-0.796702550980392	0.271039194632996	0.834571969957533
CAMKK1	7.16343266666667	6.44018298594771	-0.723249680718954	0.201955191068421	0.834571969957533
BTF3L4	7.12072033333333	6.75672759771242	-0.363992735620916	0.211289920296418	0.834571969957533
C1QTNF4	4.02787033333333	3.71147817058824	-0.316392162745098	0.378897560888788	0.834571969957533
SMAP1	5.159889	5.11002516339869	-0.0498638366013067	0.787555559534805	0.892325192419424
SLC22A15	4.983319	5.19491904509804	0.21160004509804	0.569903382671857	0.850499530571186
RRP9	6.25029933333333	6.21912850228758	-0.0311708310457517	0.924983783244812	0.953978894966244
CBX1	7.566065	7.10450520196078	-0.461559798039215	0.150337036848205	0.834571969957533
PLOD3	7.58198733333333	8.16603331111111	0.584045977777778	0.165626973724235	0.834571969957533
GALM	6.934841	6.05865569673203	-0.876185303267975	0.110893607751264	0.834571969957533
PLAGL2	7.426749	7.10458601437908	-0.322162985620915	0.40038893221346	0.834571969957533
CAMKK2	6.85958366666667	7.04584748071895	0.186263814052288	0.485135503714606	0.838031108185947
INPP4A	4.90243633333333	4.9543816996732	0.0519453663398695	0.899236380923279	0.938955716764426
DNAJC28	4.65382566666667	4.17789020326797	-0.475935463398693	0.0970904275548287	0.834571969957533
AIPL1	3.295665	3.40179745163399	0.106132451633987	0.34358751854367	0.834571969957533
CCDC51	6.15719333333333	5.87370333529412	-0.283489998039216	0.407704744629273	0.834571969957533
RRAGD	5.65643766666667	5.44981712614379	-0.206620540522875	0.704035875719766	0.869384764166444
ATRIP	5.289518	5.37569460359477	0.0861766035947706	0.807601905267484	0.898848695702353
FABP5	6.35221433333333	7.89438152712418	1.54216719379085	0.235981895944886	0.834571969957533
S100A6	11.3062033333333	10.9048072078431	-0.401396125490196	0.393152582575114	0.834571969957533
TNNI1	3.91560333333333	3.90739971535948	-0.00820361797385605	0.797565618693294	0.895890516779326
LIPE	5.08286133333333	4.78710468823529	-0.29575664509804	0.371923598365519	0.834571969957533
RAB19	4.10557933333333	4.06270772026144	-0.0428716130718954	0.592144908117881	0.850534237979009
WNT16	3.576964	3.56585684346405	-0.0111071565359477	0.601156201002153	0.850534237979009
PCGF5	5.410006	5.60672631960784	0.196720319607843	0.404036928277027	0.834571969957533
ATP10A	4.102985	4.2323533493464	0.129368349346405	0.878713236130625	0.929814719595795
TMPRSS4	7.471403	6.6971513251634	-0.774251674836601	0.351420342027104	0.834571969957533
COL8A2	6.20938066666667	5.6602779120915	-0.549102754575164	0.328423953471801	0.834571969957533
PTPRM	5.50740133333333	5.44888510947712	-0.0585162238562091	0.63779128178922	0.85511174652047
EMD	9.69706466666667	9.61934923888889	-0.0777154277777772	0.514006988006873	0.843958151350087
MRPS16	9.56593733333333	9.61988822679739	0.0539508934640534	0.642436045411694	0.857033378065878
FABP7	3.319024	3.44753099379085	0.128506993790849	0.0688205193619926	0.834571969957533
RDH12	4.99261366666667	4.01622387320261	-0.976389793464053	0.67059344039861	0.861761049150812
S100A3	7.22865333333333	7.64947138627451	0.420818052941176	0.565502702852714	0.849846321931954
PPFIBP2	7.632933	7.65291104215686	0.0199780421568621	0.894098723615241	0.936195969299453
IZUMO1	3.629618	3.52220365784314	-0.107414342156863	0.157840953312078	0.834571969957533
TJP2	7.82831033333333	7.55615360555556	-0.272156727777778	0.651767423989035	0.859173984048773
ABCG2	3.97391433333333	4.26450405816993	0.290589724836601	0.457165604707701	0.834869487064292
NPR3	3.60777066666667	4.37783420784314	0.770063541176471	0.167617676085637	0.834571969957533
DLGAP5	8.508917	7.72899205915033	-0.779924940849673	0.27673402409173	0.834571969957533
EYA4	4.813164	3.82510757058824	-0.988056429411765	0.368422656483855	0.834571969957533
NUP210	6.719052	6.23780084052288	-0.481251159477123	0.268222078271561	0.834571969957533
TYSND1	7.779464	8.1706312248366	0.391167224836601	0.257155141297484	0.834571969957533
ZNF280A	4.00305866666667	3.3874163620915	-0.615642304575164	0.0249632428419608	0.834571969957533
MTX3	5.68277033333333	6.02847475359477	0.345704420261439	0.288367042229736	0.834571969957533
EXTL1	3.876197	3.59314900718954	-0.283047992810458	0.157840953312078	0.834571969957533
KIRREL3	4.29687933333333	3.49328925424837	-0.803590079084967	0.0494919361357744	0.834571969957533
IFITM2	10.400843	9.88681982385621	-0.514023176143791	0.433930167409013	0.834571969957533
ADAMTS20	3.25815533333333	3.36153604542484	0.103380712091503	0.331029780664947	0.834571969957533
GALR3	3.79031466666667	3.49318504640523	-0.297129620261438	0.0617230334730091	0.834571969957533
PSTPIP1	4.32862366666667	4.51704337908497	0.1884197124183	0.757741415684884	0.88252513441565
SIRT1	5.76332733333333	5.83573113039216	0.0724037970588229	0.713700435356377	0.871727881224037
RNF125	4.223677	4.20955699738562	-0.0141200026143791	0.924983783244812	0.953978894966244
ZKSCAN3	5.888746	5.57355369215686	-0.315192307843137	0.348074091291703	0.834571969957533
ATP6V0D1	7.552136	7.07037633464052	-0.481759665359478	0.213671594720464	0.834571969957533
PON3	5.76970466666667	6.41843531862745	0.648730651960784	0.238553245514079	0.834571969957533
SNORD12C	4.14386766666667	4.12983424771242	-0.0140334189542486	0.799893393298312	0.897580789647724
C9orf152	6.16477266666667	5.24675975784314	-0.918012908823529	0.216066975509589	0.834571969957533
ODF2L	7.58662966666667	7.80032825392157	0.213698587254902	0.385996039782853	0.834571969957533
LANCL2	6.187347	6.34302703562092	0.155680035620915	0.628544542014206	0.853288650808117
LPIN2	5.89852933333333	5.54497442320261	-0.353554910130719	0.404036928277027	0.834571969957533
LPAR2	6.527104	6.33401572320261	-0.193088276797385	0.430125056079727	0.834571969957533
PTPN18	7.94547833333333	7.78665777189542	-0.158820561437909	0.552399505208061	0.848959004100794
PPFIA3	5.161259	5.18608200261438	0.0248230026143794	0.961156522600557	0.97537000844263
ESYT1	9.01294166666667	9.12881344281046	0.115871776143791	0.54806512415507	0.847831260592327
PIK3R3	5.788453	5.57940648039216	-0.209046519607843	0.742965352561895	0.87930136187206
TCF7L1	5.13980533333333	5.7500311751634	0.610225841830065	0.31573161714515	0.834571969957533
C1QTNF9	3.36370433333333	3.35485518431373	-0.00884914901960787	0.484160745817165	0.838031108185947
EPX	3.585586	3.50887856176471	-0.0767074382352941	0.34143429113633	0.834571969957533
FHIT	5.36600666666667	5.39999888235294	0.0339922156862738	0.863373417294463	0.924168942712292
VCAM1	8.17333733333333	7.7456615493464	-0.427675783986928	0.407704744629273	0.834571969957533
TCTA	6.22416433333333	5.73829763169935	-0.485866701633987	0.190714233365618	0.834571969957533
CTSC	7.71724066666667	7.95366577091503	0.236425104248366	0.587667493700252	0.850534237979009
CASS4	3.72367866666667	3.82473760620915	0.101058939542484	0.987047624398569	0.991754929836213
HOXA1	4.979875	4.35425035915033	-0.625624640849673	0.109447126613582	0.834571969957533
MTIF2	8.12069866666667	7.89054658366013	-0.230152083006535	0.303365745622333	0.834571969957533
ATMIN	8.963903	7.35535153529412	-1.60855146470588	0.00798618468609232	0.834571969957533
KRBA1	6.60305433333333	7.33957270947712	0.736518376143791	0.31573161714515	0.834571969957533
SMOC1	3.84095033333333	4.7537739754902	0.912823642156863	0.415099645025258	0.834571969957533
MBTPS1	8.57909166666667	8.25379265751634	-0.325299009150326	0.257155141297484	0.834571969957533
SMG6	5.01535233333333	4.89683039934641	-0.118521933986928	0.569903382671857	0.850499530571186
CUL1	6.72855633333333	6.91665253529412	0.188096201960784	0.489205508563458	0.83854823755903
TRNT1	5.977975	5.63908018202614	-0.338894817973856	0.485135503714606	0.838031108185947
SPCS1	9.77865233333333	9.46797702810458	-0.310675305228758	0.303365745622333	0.834571969957533
NKTR	6.996527	7.01567557254902	0.0191485725490192	0.762686811055489	0.883827647782048
SIRT2	5.68268833333333	5.95591249313726	0.273224159803922	0.246409171103003	0.834571969957533
TOR1A	6.69431533333333	6.64216636895425	-0.0521489643790849	0.873594607895339	0.927669626682731
ITIH5	6.685307	7.19451311339869	0.509206113398693	0.0308395840891916	0.834571969957533
KIN	6.024504	5.74707383202614	-0.277430167973857	0.40038893221346	0.834571969957533
VDR	8.41944433333333	8.52817329705882	0.108728963725492	0.38956431501494	0.834571969957533
LGI3	3.40032133333333	3.80009622810458	0.399774894771242	0.495315018160412	0.839061835702753
GORASP2	9.62228033333333	9.44624107679739	-0.176039256535949	0.4377546623002	0.834819230353256
PHC2	7.97365766666667	8.28371603006536	0.310058363398694	0.325220264840106	0.834571969957533
CBWD3	3.49417933333333	3.6447493872549	0.150570053921569	0.561118414895555	0.849846321931954
NAT14	7.21052433333333	6.83373031830065	-0.376794015032679	0.46506329898737	0.835194430617516
F2RL3	3.803331	4.34582300424837	0.542492004248366	0.186349220465965	0.834571969957533
ATG2B	5.077164	4.93392144052288	-0.143242559477124	0.505667798410962	0.841191936711074
ILDR2	3.36927466666667	3.50820678431373	0.138932117647059	0.976688017539577	0.985054707536137
ACVR1C	3.34289133333333	3.8158692248366	0.472977891503268	0.108015602662792	0.834571969957533
C2orf66	3.427578	3.69576367189542	0.268185671895425	0.530841487860301	0.844443420749487
MYOC	3.377906	3.49302440163399	0.115118401633987	0.872492684575778	0.927669626682731
CACNG1	3.93319	3.75152581013072	-0.181664189869281	0.139416247528638	0.834571969957533
PLAG1	5.264284	5.05989439248366	-0.204389607516339	0.797565618693294	0.895890516779326
LUZP2	3.50291366666667	3.64584959346405	0.142935926797386	0.448437946519796	0.834819230353256
COTL1	7.75318666666667	6.71421263169935	-1.03897403496732	0.0746668981638979	0.834571969957533
PRRX2	7.60088466666667	7.49909442385621	-0.101790242810457	0.757741415684884	0.88252513441565
LRCH2	5.201353	4.30175132712418	-0.899601672875817	0.083530991203212	0.834571969957533
OPA3	7.195046	7.30446310784314	0.109417107843138	0.4377546623002	0.834819230353256
ENTPD3	4.83932266666667	5.40069502222222	0.561372355555555	0.300325265477271	0.834571969957533
TTK	6.427871	6.1820072245098	-0.245863775490196	0.404036928277027	0.834571969957533
LRPAP1	6.277318	6.19032327614379	-0.0869947238562094	0.807609078743308	0.898848695702353
CHMP6	8.31166433333333	7.00605679607843	-1.3056075372549	0.0147539460791511	0.834571969957533
MPO	3.47223466666667	3.64123025882353	0.168995592156863	0.0843839105523001	0.834571969957533
PTPDC1	6.01709533333333	6.32446832418301	0.307372990849673	0.201955191068421	0.834571969957533
ACVR2B	4.13423566666667	4.17804336111111	0.0438076944444443	0.992228356174066	0.994962452345888
MEG8	3.37319666666667	3.46009843398693	0.0869017673202617	0.671011957098185	0.86220656888424
BCL2L2	8.11554366666667	8.29110331895425	0.17555965228758	0.32842390428851	0.834571969957533
PTX3	4.65813133333333	4.06613173888889	-0.591999594444444	0.989637836632848	0.994107969897438
UBE2D4	7.3432	7.18323789052288	-0.159962109477124	0.522417157016798	0.844395601962866
MMP15	7.46497533333333	6.18056396176471	-1.28441137156863	0.132767255633889	0.834571969957533
KIF21B	5.23160233333333	4.5492754748366	-0.682326858496733	0.0665865914947881	0.834571969957533
CISH	5.43029466666667	5.58131696045752	0.15102229379085	0.704035875719766	0.869384764166444
TRPV5	3.62965233333333	3.4093858996732	-0.220266433660131	0.381672863533555	0.834571969957533
PTPN14	4.95424566666667	5.29000556078431	0.335759894117647	0.4377546623002	0.834819230353256
VASP	8.03565933333333	7.56501205522876	-0.470647278104575	0.375411492353877	0.834571969957533
PRKX	5.93146966666667	6.44799652287582	0.516526856209151	0.303365745622333	0.834571969957533
BSCL2	6.9829	6.91282744248366	-0.0700725575163395	0.733166609715913	0.875817946491435
OBP2A	3.278738	3.43709595653595	0.158357956535948	0.154039457359521	0.834571969957533
NPW	7.01295933333333	6.81643310980392	-0.196526223529411	0.587667493700252	0.850534237979009
AMBRA1	5.92301266666667	5.38934872679739	-0.533663939869281	0.0601203769610885	0.834571969957533
TRIM46	4.674622	4.45354375816993	-0.221078241830066	0.552399505208061	0.848959004100794
TLR6	4.63295133333333	4.30404925261438	-0.328902080718954	0.27673407293398	0.834571969957533
PRCC	7.50265766666667	6.99933252843137	-0.503325138235295	0.0656291934551373	0.834571969957533
EXOC2	6.53040066666667	6.35857570751634	-0.171824959150327	0.843001152994276	0.914838319745912
CADPS2	6.80069133333333	7.13156502254902	0.330873689215687	0.587667493700252	0.850534237979009
MEPE	3.36675066666667	3.33941297287582	-0.0273376937908498	0.0722720276819402	0.834571969957533
MYEOV	6.787771	4.76862828496732	-2.01914271503268	0.0374144407461992	0.834571969957533
USP50	3.926926	3.4988830869281	-0.428042913071895	0.0618050376803195	0.834571969957533
RAB11FIP1	8.38946233333333	7.90636951633987	-0.483092816993465	0.430125009189306	0.834571969957533
KCNIP4	4.75115166666667	4.41450004509804	-0.336651621568627	0.322036977224866	0.834571969957533
IGFBP2	6.753099	7.25846902843137	0.505370028431372	0.522417157016798	0.844395601962866
CTDSPL	7.59605466666667	7.92692253496732	0.330867868300653	0.46506329898737	0.835194430617516
TNFRSF17	3.90793433333333	4.27492280522876	0.366988471895425	0.694414010226187	0.867770688560689
DNAJB5	4.37521166666667	4.80543312712418	0.430221460457516	0.322036977224866	0.834571969957533
NACA2	3.56158	3.80078419575163	0.239204195751634	0.192924579416834	0.834571969957533
SNRPN	7.03415966666667	7.95601771535948	0.921858048692811	0.126201731137327	0.834571969957533
PROCR	6.747968	6.58457548366013	-0.16339251633987	0.728283380436673	0.874595511566401
RASSF7	9.31340433333333	9.28524416535948	-0.028160167973855	0.85827127410216	0.921912319382186
TMEM63C	5.16957366666667	4.4755709248366	-0.694002741830065	0.312609546398764	0.834571969957533
TNFSF12	5.708828	5.57115283660131	-0.137675163398693	0.642436045411694	0.857033378065878
GYPC	6.77947433333333	6.53237953039216	-0.247094802941177	0.556750641924079	0.849773571284477
RUNDC1	7.285055	6.85448948562092	-0.430565514379086	0.303365745622333	0.834571969957533
HIPK1	6.87751233333333	6.52052200555556	-0.356990327777778	0.282509967278152	0.834571969957533
SNORA5A	5.148346	5.09498380686275	-0.0533621931372545	0.672820620083484	0.862682144095438
ZNF268	5.03692566666667	4.55696588267974	-0.479959783986928	0.157841798604941	0.834571969957533
MED26	5.07519266666667	4.83707812385621	-0.238114542810458	0.254438640620448	0.834571969957533
RAB33B	6.37011	6.05105963986928	-0.31905036013072	0.344748167834398	0.834571969957533
CC2D1B	7.11039766666667	6.75118426111111	-0.359213405555556	0.186349220465965	0.834571969957533
DYNLL2	9.082788	8.44474320424837	-0.638044795751632	0.103809823387454	0.834571969957533
GAL3ST2	4.522924	3.82574475098039	-0.697179249019607	0.0557364202662453	0.834571969957533
RPAP1	5.732541	5.4314414996732	-0.301099500326798	0.254438592322082	0.834571969957533
ZC3HC1	8.27192733333333	8.25043292810457	-0.0214944052287596	0.843001152994276	0.914838319745912
TRMT112	9.211801	8.83365227614379	-0.378148723856208	0.150337036848205	0.834571969957533
FOXA3	5.525647	4.9714293248366	-0.554217675163398	0.64709292659536	0.8586697733626
SP110	5.72054866666667	6.35251737679739	0.631968710130719	0.312609546398764	0.834571969957533
COMMD4	8.33826333333333	7.95346305784314	-0.384800275490196	0.271039194632996	0.834571969957533
CNTFR	5.147573	5.90830094117647	0.76072794117647	0.513972066082626	0.843958151350087
KCMF1	6.63836666666667	6.50784672581699	-0.130519940849672	0.619355682066672	0.851791386387845
DDX56	8.99983866666667	8.59312208986928	-0.406716576797386	0.11383181989256	0.834571969957533
PPCDC	5.49162966666667	5.25574885816993	-0.235880808496732	0.485135503714606	0.838031108185947
FAM120C	5.29689166666667	4.77851879934641	-0.518372867320261	0.0919691905237906	0.834571969957533
HLA-H	6.789537	6.99621456111111	0.206677561111111	0.54806512415507	0.847831260592327
SLC48A1	7.47707533333333	6.62567923137255	-0.851396101960784	0.072575282573345	0.834571969957533
IQGAP1	7.73804166666667	7.60946111013072	-0.128580556535947	0.81264283845847	0.901443547667446
PCOLCE	8.27963133333333	8.13423633202614	-0.14539500130719	0.675333069917663	0.862682144095438
LCE3A	3.111537	3.80911906993464	0.69758206993464	0.123319505475682	0.834571969957533
PCK1	3.24087733333333	3.48648669673203	0.245609363398693	0.354256122522862	0.834571969957533
POLR2E	6.79515733333333	6.63095454215686	-0.164202791176471	0.535163680952393	0.845406556768914
GNPDA1	8.14170233333333	8.29939934183007	0.157697008496733	0.665866946423489	0.861309366609186
ZNF821	7.26643233333333	7.00035524313726	-0.266077090196078	0.31573161714515	0.834571969957533
IQSEC1	6.332468	5.82585522745098	-0.50661277254902	0.251742168806969	0.834571969957533
RNU4-2	6.29946133333333	6.87097614183007	0.571514808496732	0.723301592535921	0.873988386421738
F10	5.64495766666667	5.41534665816993	-0.229611008496732	0.489205508563458	0.83854823755903
BNIP2	7.558054	7.39114878267974	-0.166905217320262	0.518203251010166	0.84438301782647
C16orf74	5.68485	5.44418937745098	-0.24066062254902	0.708862297326453	0.870066161957622
C14orf39	4.310936	3.79602883104575	-0.514907168954248	0.175418466425511	0.834571969957533
MFSD6L	5.26061733333333	4.65213415	-0.608483183333333	0.216066975509589	0.834571969957533
MACC1	6.52166866666667	5.32781728366013	-1.19385138300654	0.110893607751264	0.834571969957533
NTF4	5.12449	4.81180615196078	-0.312683848039216	0.628544402353476	0.853288650808117
TYMP	8.80197433333333	8.96726847843137	0.16529414509804	0.565502702852714	0.849846321931954
KIFAP3	7.54173766666667	7.14868113366013	-0.393056533006536	0.297305166007056	0.834571969957533
SNX15	4.85672	5.01381322843137	0.157093228431372	0.505667798410962	0.841191936711074
MMRN2	5.35411566666667	4.80500344183007	-0.549112224836602	0.211289920296418	0.834571969957533
ITPR1	5.39510566666667	5.08306811535948	-0.312037551307189	0.303365745622333	0.834571969957533
TMBIM6	10.9729076666667	10.642714677451	-0.330192989215686	0.213671594720464	0.834571969957533
NQO2	5.981481	5.54874782222222	-0.432733177777777	0.18852240890361	0.834571969957533
BTD	5.29571466666667	5.13790290424837	-0.157811762418301	0.514006988006873	0.843958151350087
PML	7.30610433333333	7.56048019019608	0.254375856862745	0.489205508563458	0.83854823755903
DPP3	7.79433833333333	7.42641618529412	-0.367922148039216	0.411392333458987	0.834571969957533
CCDC54	3.39355366666667	3.35985900359477	-0.0336946630718953	0.299066666738066	0.834571969957533
TRMT5	5.11829166666667	5.11179879640523	-0.00649287026143774	0.992228356174066	0.994962452345888
GRINA	8.6498	8.4192738748366	-0.230526125163397	0.46506329898737	0.835194430617516
ASF1A	6.20131433333333	5.76691456013072	-0.434399773202615	0.0870672619593343	0.834571969957533
CCDC113	4.55240066666667	4.20865614215686	-0.343744524509805	0.46506329898737	0.835194430617516
AFAP1L2	5.93805533333333	6.96047363006536	1.02241829673203	0.0695280081320358	0.834571969957533
ENHO	5.30126066666667	4.43105310522876	-0.870207561437908	0.0789953021404654	0.834571969957533
FGF17	4.499011	4.29186165326797	-0.207149346732026	0.303359845490155	0.834571969957533
SNX7	6.17405566666667	6.41137642941176	0.237320762745098	0.18852240890361	0.834571969957533
CCDC74B	4.51740766666667	4.37887627320261	-0.138531393464052	0.433930167409013	0.834571969957533
P2RX4	5.31705733333333	5.04672267058824	-0.270334662745097	0.378919617339809	0.834571969957533
FAM83H	8.09991266666667	7.79338037385621	-0.306532292810457	0.704035875719766	0.869384764166444
TNPO1	6.618964	6.50209131045752	-0.116872689542483	0.792556315385684	0.893942781202844
RAP1GAP	8.195918	7.54839669771242	-0.647521302287581	0.46506329898737	0.835194430617516
YIF1A	10.3730356666667	10.2353543852941	-0.137681281372549	0.411392333458987	0.834571969957533
WNT7A	5.90766133333333	4.761254	-1.14640733333333	0.254435935899101	0.834571969957533
LZTFL1	6.50627266666667	6.3246368124183	-0.181635854248366	0.75774139182254	0.88252513441565
EHMT1	5.94023233333333	5.8974006496732	-0.0428316836601308	0.997409415645794	0.998407074476147
IQCE	5.969407	6.17612315947712	0.206716159477124	0.63316076438575	0.854340181967244
ERCC8	4.85442033333333	5.30916124738562	0.454740914052287	0.344748167834398	0.834571969957533
FBP1	8.11070266666667	6.48606626470588	-1.62463640196078	0.0494921676212884	0.834571969957533
TNFRSF14	9.00476566666667	9.24504945718954	0.240283790522875	0.385996039782853	0.834571969957533
C1orf56	5.62524533333333	5.00104063888889	-0.624204694444444	0.0368243314339875	0.834571969957533
CD1A	4.269886	5.53376538202614	1.26387938202614	0.12945201663499	0.834571969957533
ATP2B4	7.76664333333333	8.14810242581699	0.38145909248366	0.273876518038339	0.834571969957533
ADAT1	7.19219933333333	6.53858215751634	-0.653617175816994	0.0882725242001109	0.834571969957533
BRMS1L	5.354949	5.18421670751634	-0.170732292483661	0.522417157016798	0.844395601962866
CCL28	5.74298333333333	5.44905781764706	-0.293925515686274	0.481083906364667	0.838031108185947
CNGA4	3.58186	3.42611615686274	-0.155743843137255	0.0437329369267782	0.834571969957533
KPNA6	6.78505233333333	6.76649982352941	-0.0185525098039223	0.656453762125228	0.859595816090052
ALG5	8.20731333333333	7.41567829150327	-0.791635041830065	0.00984508920880609	0.834571969957533
CSNK1G1	5.80328833333333	5.61527999673203	-0.188008336601308	0.583202514439141	0.850534237979009
LCE6A	3.422623	3.36412969183007	-0.0584933081699344	0.0372298854002983	0.834571969957533
TTC37	6.07374766666667	6.39377950816993	0.320031841503268	0.449343805126048	0.834819230353256
ZNF75A	4.776789	5.01993796013072	0.243148960130719	0.539447097310076	0.84594152410508
CYBRD1	8.10024566666667	7.42161180130719	-0.678633865359476	0.535163680952393	0.845406556768914
TACO1	8.64557066666667	8.22174698300654	-0.42382368366013	0.0525802006364255	0.834571969957533
CDC37	10.9194306666667	11.0211768810458	0.101746214379085	0.54806512415507	0.847831260592327
FRS3	6.20640066666667	5.72092067222222	-0.485479994444445	0.433930167409013	0.834571969957533
PIGZ	6.88175866666667	6.27000816797386	-0.61175049869281	0.341442587564424	0.834571969957533
CPLX4	3.32251966666667	3.30557069640523	-0.0169489702614376	0.492861312831422	0.839061835702753
KATNAL1	5.807499	5.86883234084967	0.0613333408496732	0.863373417294463	0.924168942712292
N4BP2L1	6.30845466666667	5.94348016176471	-0.36497450490196	0.505667798410962	0.841191936711074
VPS13C	6.99603	6.75485589901961	-0.241174100980392	0.565502702852714	0.849846321931954
PDE6D	5.52288	5.85464130751634	0.33176130751634	0.161699015397528	0.834571969957533
ATP11B	7.41714466666667	7.36637594673203	-0.0507687199346405	0.961156522600557	0.97537000844263
EML4	7.066311	6.67960359869281	-0.38670740130719	0.262648361289299	0.834571969957533
PITX1	10.320397	10.3368645751634	0.0164675751633983	0.747880499159268	0.880864742487608
RHBDF1	8.957541	8.79439888333333	-0.163142116666666	0.493293832144431	0.839061835702753
EFNB1	8.19450133333333	8.85585716078431	0.661355827450981	0.306426614906896	0.834571969957533
RNF135	6.023259	5.80460966143791	-0.218649338562092	0.46110500230674	0.835194430617516
NKPD1	4.28869966666667	3.90141683888889	-0.387282827777778	0.235981895944886	0.834571969957533
ALS2CL	8.34481466666667	7.15830367875817	-1.1865109879085	0.0558277301423626	0.834571969957533
CTBS	5.900083	6.01075217614379	0.110669176143791	0.59214822171027	0.850534237979009
TMSB15A	5.849872	4.82392786405229	-1.02594413594771	0.192924715191774	0.834571969957533
RIMBP2	3.237968	3.61312099346405	0.375152993464052	0.173690330563072	0.834571969957533
KCTD15	7.491185	8.14730551601307	0.656120516013072	0.539447097310076	0.84594152410508
PRMT8	3.30340966666667	3.36383262352941	0.060422956862745	0.658355997156105	0.86049574686247
KLC1	7.70541666666667	7.85196186960784	0.146545202941176	0.493293832144431	0.839061835702753
ADH4	4.122764	4.30363539542484	0.180871395424837	0.0386534075580134	0.834571969957533
IFIT5	5.679597	5.46995543366013	-0.20964156633987	0.601156385975182	0.850534237979009
EXD2	7.08060666666667	6.85956380359477	-0.221042863071896	0.526648601773825	0.844395601962866
COASY	10.098731	9.81969533823529	-0.279035661764707	0.108015602662792	0.834571969957533
CYP7B1	5.15302166666667	4.88444009575163	-0.268581570915033	0.569903382671857	0.850499530571186
FAM92B	3.35111633333333	3.64062462712418	0.28950829379085	0.591961179167062	0.850534237979009
FAM163B	3.507393	3.55833318071895	0.0509401807189542	0.398474973067319	0.834571969957533
SNORD51	4.379486	4.45009304248366	0.07060704248366	0.73281715661554	0.875817946491435
IFT52	6.60363066666667	6.13212214444444	-0.471508522222222	0.0932286967827156	0.834571969957533
NRBP2	7.23386666666667	7.72731369575163	0.493447029084967	0.131101588964434	0.834571969957533
SMARCA5	8.554053	7.93634766764706	-0.617705332352941	0.144889352601908	0.834571969957533
FAM24B	4.71973933333333	5.3654866254902	0.645747292156863	0.243772571339371	0.834571969957533
FBXO33	6.17711733333333	5.72539210882353	-0.451725224509804	0.163654112646941	0.834571969957533
DNALI1	6.13507633333333	5.52653078039216	-0.608545552941176	0.601156385975182	0.850534237979009
IPMK	4.75990366666667	4.99988740098039	0.239983734313726	0.393152582575114	0.834571969957533
SPATA12	4.09574666666667	3.57277444019608	-0.522972226470588	0.0257097972524278	0.834571969957533
RRN3	6.243364	6.13296883300654	-0.110395166993464	0.675333069917663	0.862682144095438
ANK1	3.38610866666667	4.01179481111111	0.625686144444444	0.0945020070536518	0.834571969957533
ASB1	6.53096133333333	6.90652979738562	0.375568464052288	0.129452172515163	0.834571969957533
GTF2E1	6.47431133333333	6.28253705130719	-0.191774282026144	0.656453762125228	0.859595816090052
TBC1D9	6.700945	6.42591948104575	-0.275025518954249	0.54806512415507	0.847831260592327
SSX2IP	4.981664	5.30447558856209	0.322811588562091	0.351420342027104	0.834571969957533
SNORD36C	5.546129	5.36194921928105	-0.184179780718955	0.747807532918925	0.880864742487608
CMTM4	7.47639266666667	7.19911425261438	-0.277278414052288	0.493293832144431	0.839061835702753
DRD2	3.73384866666667	3.61856274313725	-0.115285923529412	0.39638741119986	0.834571969957533
TSPAN5	5.264977	5.2052097879085	-0.0597672120915034	0.837923905497027	0.912461750191675
IFT140	5.28823733333333	5.10432399640523	-0.183913336928105	0.485135503714606	0.838031108185947
CDC25B	8.95317533333333	8.6649615127451	-0.288213820588236	0.47303627947505	0.837736717330169
RER1	6.911596	6.81486275392157	-0.0967332460784309	0.733166609715913	0.875817946491435
MPZ	4.579037	4.0069653996732	-0.572071600326797	0.0147539460791511	0.834571969957533
MON1A	5.00081466666667	5.26398349869281	0.263168832026143	0.411392333458987	0.834571969957533
TP63	6.23003666666667	7.66056311732026	1.43052645065359	0.396760802324432	0.834571969957533
TMEM41A	7.59718066666667	7.31448152222222	-0.282699144444444	0.539447097310076	0.84594152410508
MLPH	7.991095	7.36083515424837	-0.630259845751635	0.430125056079727	0.834571969957533
RBM24	3.881234	3.92580676928105	0.0445727692810456	0.44159081594774	0.834819230353256
GNAO1	4.58038566666667	4.56199587810458	-0.0183897885620912	0.914673855687239	0.948477535009762
ZFYVE28	5.05346833333333	4.3693843245098	-0.684084008823529	0.126201731137327	0.834571969957533
ZNF785	4.81577466666667	4.84455221764706	0.0287775509803918	0.843001152994276	0.914838319745912
CIRBP	8.80676266666667	8.88923397222222	0.0824713055555542	0.665866946423489	0.861309366609186
USP2	5.05335466666667	4.32890776372549	-0.724446902941176	0.0945020070536518	0.834571969957533
TEAD4	8.61964366666667	8.74520326111111	0.125559594444445	0.556750641924079	0.849773571284477
CDR2L	9.288792	8.78210002941177	-0.506691970588234	0.509828470338608	0.84251136649186
SMYD4	6.26421666666667	6.01990579607843	-0.244310870588235	0.556750641924079	0.849773571284477
EIF3D	10.087575	10.0275086163399	-0.0600663836601303	0.642436045411694	0.857033378065878
TRRAP	6.875542	6.74224568333333	-0.133296316666667	0.651767423989035	0.859173984048773
ZNF684	4.962515	4.90670899640523	-0.0558060035947712	0.762686811055489	0.883827647782048
TFCP2L1	6.03850733333333	6.40006994901961	0.361562615686275	0.619355682066672	0.851791386387845
HIGD1A	9.20012666666667	9.05102705228758	-0.149099614379084	0.742965352561895	0.87930136187206
FOXRED1	8.12724833333333	7.8307231379085	-0.296525195424837	0.334892511194426	0.834571969957533
TMCO6	5.71621633333333	5.88358746176471	0.167371128431372	0.556750641924079	0.849773571284477
SKP1	6.302622	6.32913811764706	0.0265161176470592	0.792556315385684	0.893942781202844
CXCL9	5.98687766666667	6.17585110816993	0.188973441503268	0.767641912758556	0.884618724720996
NEK8	6.86831033333333	6.70779954084967	-0.16051079248366	0.497400383742851	0.839061835702753
ZNF148	8.53520666666667	8.43508454052288	-0.100122126143791	0.637791315978337	0.85511174652047
TRIM7	5.066985	5.95822670163399	0.891241701633987	0.157841798604941	0.834571969957533
PLK2	6.72610266666667	5.98869651503268	-0.737406151633987	0.257155141297484	0.834571969957533
GON4L	6.80001966666667	6.33150190620915	-0.468517760457516	0.110893607751264	0.834571969957533
MYO5B	6.40379766666667	5.9272297754902	-0.476567891176471	0.493293832144431	0.839061835702753
HHATL	4.26013866666667	3.68563528267974	-0.574503383986928	0.269837586539034	0.834571969957533
PTPRZ1	4.535022	4.93309495915033	0.398072959150327	0.752804554078402	0.882425206666034
SLC27A3	8.12415833333333	7.87180466405229	-0.252353669281046	0.351420342027104	0.834571969957533
TEF	5.59229766666667	5.50115276830065	-0.0911448983660135	0.873594607895339	0.927669626682731
ITGA10	5.10702333333333	5.46710357352941	0.360080240196078	0.583202514439141	0.850534237979009
ANP32C	3.35120633333333	3.41064472124183	0.059438387908497	0.721495442809605	0.873988386421738
LEAP2	4.41021533333333	4.49126225849673	0.081046925163399	0.733166609715913	0.875817946491435
ODF2	7.623018	7.64614804084967	0.0231300408496731	0.873594607895339	0.927669626682731
PXDN	8.13914166666667	6.66949002875817	-1.4696516379085	0.0610109456343138	0.834571969957533
PCDHGA10	3.354935	3.8144246124183	0.459489612418301	0.126201731137327	0.834571969957533
NFKBIE	8.12560433333333	7.71094239607843	-0.414661937254902	0.182058480294973	0.834571969957533
TSPAN8	3.21035933333333	4.49790844019608	1.28754910686275	0.26537804632435	0.834571969957533
USP30	6.084827	5.98167629444444	-0.103150705555556	0.85827127410216	0.921912319382186
SNORA53	3.62676866666667	3.98882225228758	0.362053585620915	0.137859282838835	0.834571969957533
LRRIQ3	3.74225533333333	3.53095794313725	-0.211297390196079	0.112355140724918	0.834571969957533
CTNNAL1	7.138971	7.09652687941176	-0.042444120588236	0.919827134843319	0.951848691282501
TSEN2	5.40260333333333	5.36057268267974	-0.0420306506535946	0.832853397471182	0.909166116737699
SCAMP3	10.2966593333333	9.88306920261438	-0.413590130718953	0.085875317350579	0.834571969957533
BEGAIN	3.885303	3.85746920751634	-0.0278337924836602	0.81264283845847	0.901443547667446
ZSCAN5A	6.17133766666667	5.91534134607843	-0.255996320588236	0.46110500230674	0.835194430617516
ANKRD6	6.565946	6.67585792156863	0.109911921568628	0.8227334172692	0.904499400936901
GNAI1	6.013518	6.81792266666667	0.804404666666668	0.144889352601908	0.834571969957533
IRGQ	5.84795633333333	6.1448250754902	0.296868742156863	0.453245181272648	0.834819230353256
TTC33	5.37438633333333	5.32257573137255	-0.0518106019607849	0.940471788195326	0.962430822704531
ADAP2	6.08318233333333	5.66549070228758	-0.417691631045751	0.309507880127143	0.834571969957533
MLC1	3.711196	3.63220078986928	-0.0789952101307185	0.404036450321494	0.834571969957533
DSC3	7.37335733333333	8.02364090947713	0.650283576143791	0.8227334172692	0.904499400936901
BMP8B	6.921537	6.41793152843137	-0.503605471568627	0.271039194632996	0.834571969957533
STIM1	6.65056033333333	6.81559943071895	0.165039097385622	0.539447097310076	0.84594152410508
IFI16	8.11091866666667	8.60630694901961	0.495388282352941	0.218492927918924	0.834571969957533
PPIF	8.91670333333333	9.38643414803922	0.469730814705883	0.115323739306121	0.834571969957533
EIF4A1	7.28186666666667	7.52189276470588	0.240026098039215	0.481083906364667	0.838031108185947
DOCK9	6.240587	5.79535818431373	-0.445228815686274	0.312609546398764	0.834571969957533
DIS3	7.42502666666667	7.31952657091503	-0.105500095751634	0.665866946423489	0.861309366609186
SCARNA3	5.32683866666667	4.73208356928105	-0.594755097385621	0.0993065315804967	0.834571969957533
UAP1L1	5.34081233333333	5.87956665751634	0.538754324183007	0.171652866842386	0.834571969957533
PI3	10.1120603333333	8.98028483888889	-1.13177549444445	0.44546154743469	0.834819230353256
GTF3C2	9.08688466666667	8.63029368660131	-0.456590980065359	0.029360105425756	0.834571969957533
FCRL2	3.36698133333333	3.62596139444444	0.258980061111111	0.238526507134122	0.834571969957533
USP12	5.78027733333333	5.42228490065359	-0.357992432679739	0.134449261695288	0.834571969957533
OS9	7.04310166666667	7.1578671872549	0.114765520588235	0.393152582575114	0.834571969957533
RPUSD3	7.60998766666667	7.2406544120915	-0.369333254575163	0.22339193088803	0.834571969957533
HTR7	3.537007	4.21176347875817	0.67475647875817	0.328421199191743	0.834571969957533
MSX2	4.854185	4.4570179379085	-0.397167062091503	0.254438640620448	0.834571969957533
RNF214	6.313198	5.97215436535948	-0.341043634640522	0.228369015315129	0.834571969957533
HDAC2	8.313797	7.96368787156863	-0.350109128431374	0.206584277406879	0.834571969957533
ALKBH8	5.233026	5.38205275522876	0.149026755228759	0.596644564415304	0.850534237979009
RAX	4.266998	3.58863530947712	-0.678362690522876	0.351384011704597	0.834571969957533
CLSTN1	9.81377633333333	9.9989790372549	0.185202703921568	0.530897479112218	0.844443420749487
EHBP1L1	7.008104	7.49351413496732	0.48541013496732	0.241155852723402	0.834571969957533
PCDH12	4.35789233333333	4.70492187647059	0.347029543137255	0.485135503714606	0.838031108185947
ERBB3	9.617964	9.18605388039216	-0.431910119607844	0.300325265477271	0.834571969957533
RGL1	7.65055233333333	7.40523274901961	-0.245319584313725	0.489205508563458	0.83854823755903
ZNF583	4.26103566666667	4.90979707156863	0.648761404901961	0.297305166007056	0.834571969957533
UNC119B	5.098466	5.54597931568627	0.447513315686274	0.14310746728245	0.834571969957533
SATB1	5.85940933333333	5.56410125294118	-0.295308080392157	0.637791315978337	0.85511174652047
FAM81A	5.81582933333333	5.89943630130719	0.0836069679738562	0.878713236130625	0.929814719595795
PRKDC	9.05451433333333	9.43680571568627	0.382291382352941	0.385996039782853	0.834571969957533
TGM1	7.285	6.9288989869281	-0.356101013071895	0.699221345182709	0.869069461219121
ZNF585A	6.25264066666667	5.64818080457516	-0.604459862091502	0.084696592924333	0.834571969957533
IGSF10	3.456444	3.61720520620915	0.160761206209151	0.453237556491287	0.834819230353256
PEMT	9.22789266666667	8.81978168856209	-0.408110978104576	0.129452172515163	0.834571969957533
SCARNA13	7.182732	6.66029600784314	-0.522435992156862	0.481083861766641	0.838031108185947
ANGEL1	5.42635266666667	5.39431372254902	-0.0320389441176472	0.827789833491959	0.907018988175633
SOX2	5.47493233333333	7.24434420228758	1.76941186895425	0.306426123070639	0.834571969957533
PHC1	5.89049666666667	5.3497291996732	-0.540767466993464	0.190714233365618	0.834571969957533
SUSD3	5.43744133333333	5.03778485163399	-0.399656481699346	0.365008235796167	0.834571969957533
FAM72B	4.96542733333333	4.65209345620915	-0.313333877124183	0.344748167834398	0.834571969957533
PI4KA	6.07439666666667	5.86386314477124	-0.210533521895425	0.665866946423489	0.861309366609186
PICALM	7.38094866666667	7.26877583921569	-0.112172827450981	0.605683548774472	0.850534237979009
EIF4H	8.41381966666667	8.84250461568628	0.428684949019608	0.385996039782853	0.834571969957533
CRHR1	3.98930533333333	3.66833892843137	-0.320966404901961	0.0279380830326932	0.834571969957533
SNRPE	7.45330533333333	7.12140059673203	-0.331904736601307	0.285428347874536	0.834571969957533
TBX18	3.90660366666667	3.86274184477124	-0.0438618218954252	0.418822653878532	0.834571969957533
FABP4	5.09890766666667	5.26719019607843	0.168282529411764	0.493291370598477	0.839061835702753
C2CD2	8.21833333333333	7.70291076045752	-0.515422572875817	0.105197046359625	0.834571969957533
SUMO2	10.5322513333333	10.2597806212418	-0.272470712091502	0.137862646114841	0.834571969957533
ELN	5.495885	6.24254625098039	0.746661250980392	0.477050803330123	0.838031108185947
LEFTY2	4.365875	5.03768129052288	0.671806290522876	0.472305064058035	0.837736717330169
TRAPPC10	5.119203	4.68603659019608	-0.433166409803921	0.251742168806969	0.834571969957533
IL9R	3.48051	3.7421314748366	0.261621474836601	0.371923355236914	0.834571969957533
SERPINF1	8.67098933333333	9.24735681830065	0.576367484967321	0.396760802324432	0.834571969957533
ATF7IP	5.44392433333333	5.46288197875817	0.0189576454248366	0.782563547059901	0.889690962476792
CUEDC1	7.42758833333333	7.12814079836601	-0.29944753496732	0.501525070698948	0.840353645043068
CGREF1	4.92115733333333	4.43303102254902	-0.488126310784314	0.354786902314637	0.834571969957533
OTUB1	8.947133	8.70327322058824	-0.243859779411764	0.150337036848205	0.834571969957533
C8orf37	7.35051466666667	7.16469791960784	-0.185816747058823	0.493293832144431	0.839061835702753
HS3ST2	4.10189166666667	3.75690977843137	-0.344981888235294	0.294305437090775	0.834571969957533
MIR1250	3.52762333333333	3.38102597418301	-0.146597359150327	0.122691158444977	0.834571969957533
DTX3L	8.01445833333333	7.98736951437909	-0.0270888189542484	0.945639755971467	0.965826486601577
B3GNT3	6.61983933333333	5.93835397712418	-0.681485356209151	0.453245181272648	0.834819230353256
PPP1R2	7.700074	7.31384344869281	-0.38623055130719	0.514006988006873	0.843958151350087
FLT3LG	5.64115866666667	5.79756114934641	0.156402482679739	0.670593471922253	0.861761049150812
KIAA1191	8.31787666666667	8.76881225718954	0.450935590522876	0.14310746728245	0.834571969957533
GNRHR	3.573132	3.43860449379085	-0.13452750620915	0.46107396371569	0.835194430617516
EID1	7.72736933333333	7.18855290849673	-0.538816424836601	0.106598940973664	0.834571969957533
SF3B5	9.29482333333333	8.94347518267974	-0.351348150653594	0.334892511194426	0.834571969957533
CCDC153	4.685353	4.42760550588235	-0.257747494117647	0.265425142983702	0.834571969957533
UPF1	6.62532033333333	6.54386861830065	-0.0814517150326797	0.792556315385684	0.893942781202844
MPL	5.70428533333333	5.72736298006536	0.0230776467320268	0.981867418459258	0.988452181389675
NME6	5.47614	5.31200141862745	-0.164138581372549	0.565502702852714	0.849846321931954
CNOT6	6.740965	7.10177140522876	0.360806405228758	0.325220264840106	0.834571969957533
FAM83D	7.198444	6.56990083627451	-0.628543163725491	0.22587068796348	0.834571969957533
NAAA	6.77185	5.61640752124183	-1.15544247875817	0.0129982002324125	0.834571969957533
TRMT61A	6.432239	6.1311240875817	-0.301114912418301	0.338157364583356	0.834571969957533
FKBP8	8.44589	8.29525945294118	-0.150630547058825	0.680085576160904	0.863791399695008
RHOF	5.57647033333333	4.42202872712418	-1.15444160620915	0.246409171103003	0.834571969957533
SLC35E1	6.72114933333333	6.5385850379085	-0.182564295424837	0.757741415684884	0.88252513441565
CCDC82	7.13953366666667	6.98115493333333	-0.158378733333334	0.565502702852714	0.849846321931954
SGCG	3.701881	3.46843103398693	-0.233449966013072	0.0224345158565947	0.834571969957533
DNAH9	3.34715466666667	3.50465567156863	0.157501004901961	0.118350529635341	0.834571969957533
C19orf53	11.1081846666667	10.804473303268	-0.303711363398692	0.230886961277056	0.834571969957533
DGKI	3.50264533333333	3.48045040882353	-0.0221949245098041	0.642436045411694	0.857033378065878
TMEM14A	7.53780666666667	7.47288349575163	-0.0649231709150326	0.8227334172692	0.904499400936901
RBP7	6.365691	5.58653477875817	-0.77915622124183	0.38956431501494	0.834571969957533
TBC1D22B	6.80203633333333	6.18151911862745	-0.620517214705883	0.0566652135411196	0.834571969957533
CYC1	8.26120733333333	8.80590507941177	0.544697746078432	0.190714233365618	0.834571969957533
BRD7	8.903869	8.33572636176471	-0.568142638235294	0.0129982002324125	0.834571969957533
SEPHS1	8.29497266666667	8.45597150588235	0.160998839215686	0.583202514439141	0.850534237979009
NMD3	6.42053833333333	6.19202468300654	-0.228513650326797	0.623942798568984	0.852728925459762
NTSR1	4.15146566666667	4.46117822581699	0.309712559150327	0.511816602098528	0.843958151350087
RNF6	7.55805666666667	6.83475879215686	-0.723297874509804	0.0685359026072403	0.834571969957533
AFTPH	7.21017733333333	6.72031731503268	-0.489860018300654	0.071547601436051	0.834571969957533
RPL37	7.512958	7.62824804640523	0.115290046405229	0.827789833491959	0.907018988175633
HDAC7	6.733687	6.63168581013072	-0.102001189869281	0.767641912758556	0.884618724720996
TH	4.21383966666667	4.02948633594771	-0.184353330718954	0.375252426774059	0.834571969957533
ENO3	5.69985933333333	5.59045085522876	-0.109408478104576	0.623942798568984	0.852728925459762
GRHL3	6.91482133333333	6.86014956993464	-0.0546717633986926	0.95598234039888	0.971926170491885
RHOU	6.94121733333333	7.01499843235294	0.0737810990196079	0.987047624398569	0.991754929836213
ST6GALNAC4	6.55388133333333	6.47243566568627	-0.081445667647059	0.807609078743308	0.898848695702353
DAP3	8.03176566666667	7.80527929869281	-0.226486367973856	0.518203208465021	0.84438301782647
MSI2	6.664119	6.36242420653595	-0.301694793464052	0.477050803330123	0.838031108185947
DKC1	9.23163666666667	8.8578210248366	-0.373815641830065	0.251742168806969	0.834571969957533
OR2H2	3.59836133333333	3.40681155	-0.191549783333334	0.0275585458378505	0.834571969957533
TMEM217	4.64797433333333	4.15491273921569	-0.493061594117647	0.102437176391872	0.834571969957533
FYN	6.43235666666667	6.80101561176471	0.368658945098039	0.481083906364667	0.838031108185947
ZNF782	4.36519333333333	4.4548393245098	0.0896459911764707	0.72341115505305	0.873988386421738
NAF1	4.90391333333333	4.70940198856209	-0.194511344771242	0.453245181272648	0.834819230353256
ARHGEF2	8.15159933333333	8.03615919281046	-0.115440140522876	0.396760754312262	0.834571969957533
SEMA3A	3.67100466666667	4.44006160751634	0.769056940849673	0.441598477408252	0.834819230353256
TK2	5.53161333333333	5.03401710294118	-0.497596230392157	0.173697593170251	0.834571969957533
PRSS22	7.76004066666667	6.66819153137255	-1.09184913529412	0.072575282573345	0.834571969957533
HPN	4.96761566666667	3.95517616699346	-1.0124394996732	0.188521959507837	0.834571969957533
BIRC6	7.263572	6.8904809872549	-0.373091012745098	0.148504053072769	0.834571969957533
HLA-DPB2	4.13123533333333	4.18925136960784	0.0580160362745099	0.708862269072906	0.870066161957622
PCGF1	6.25827133333333	6.02531331143791	-0.232958021895425	0.368455820394906	0.834571969957533
HTR3A	4.74074266666667	4.19029163660131	-0.55045103006536	0.155864964862792	0.834571969957533
GBP2	9.50684266666667	9.28446393333333	-0.222378733333334	0.656453762125228	0.859595816090052
TOP2A	9.50311133333333	8.80991126993464	-0.693200063398692	0.449343805126048	0.834819230353256
CISD2	8.37924966666667	7.29713837679739	-1.08211128986928	0.0345425286588188	0.834571969957533
ANXA1	10.648562	9.79738493823529	-0.851177061764705	0.13614769581042	0.834571969957533
TCP11L2	5.35034133333333	5.14579839477124	-0.204542938562092	0.561118414895555	0.849846321931954
FAM98B	7.58019333333333	7.58629292156863	0.00609958823529411	0.807609078743308	0.898848695702353
RALGPS1	6.81088933333333	6.35078027614379	-0.460109057189543	0.31573161714515	0.834571969957533
LRRC56	6.86890433333333	6.6677523245098	-0.201152008823529	0.619355682066672	0.851791386387845
TOR2A	5.750824	5.98319206535948	0.232368065359477	0.285428347874536	0.834571969957533
SSTR3	3.352877	3.45559603006536	0.10271903006536	0.461034804714974	0.835194430617516
TSPAN33	8.46216433333333	8.06221863921569	-0.399945694117646	0.449343805126048	0.834819230353256
C5orf51	6.66335733333333	6.2216040624183	-0.441753270915032	0.208927500141465	0.834571969957533
UCN2	4.67126233333333	5.36394486405229	0.692682530718954	0.378919617339809	0.834571969957533
WDR63	3.878493	3.6204953748366	-0.257997625163398	0.682465549693713	0.865450232117532
SLC8A2	4.93425166666667	4.77309004084967	-0.161161625816994	0.530893969797248	0.844443420749487
GPR75	4.45989733333333	4.09128811797386	-0.368609215359477	0.14850397051971	0.834571969957533
HAPLN2	3.648516	3.50061531732026	-0.147900682679738	0.157731896044578	0.834571969957533
ENTPD8	4.98434733333333	3.97325709836601	-1.01109023496732	0.322032844037846	0.834571969957533
KCTD10	6.85649133333333	6.86727634411765	0.0107850107843133	0.899236380923279	0.938955716764426
CPA5	3.36255166666667	3.49216090522876	0.129609238562092	0.449291194095448	0.834819230353256
KRT36	4.69876266666667	3.48474062287582	-1.21402204379085	0.0105594108221431	0.834571969957533
CARD6	6.18589633333333	6.3550065245098	0.169110191176471	0.47303627947505	0.837736717330169
TACC1	7.80351666666667	7.49763479346405	-0.305881873202615	0.422573227731305	0.834571969957533
LCT	3.583277	3.3517255120915	-0.231551487908496	0.0713417801141085	0.834571969957533
PTPRA	9.460309	9.18105675359477	-0.27925224640523	0.273876518038339	0.834571969957533
LTF	6.25469833333333	5.53725329803922	-0.717445035294118	0.675332945407346	0.862682144095438
PCDHGA5	4.04192266666667	4.27144775751634	0.229525090849673	0.54373856216964	0.847264191537171
SETDB1	8.13392966666667	7.45790709281046	-0.676022573856209	0.031861081542293	0.834571969957533
RHOT1	7.91414166666667	7.62573429346405	-0.288407373202614	0.300325265477271	0.834571969957533
TOB1	9.562986	8.89723304738562	-0.66575295261438	0.661153656116247	0.86049574686247
DSP	8.46103666666667	9.15010295686275	0.689066290196079	0.583202514439141	0.850534237979009
KCTD7	4.48283733333333	4.87528425620915	0.392446922875817	0.375411540905606	0.834571969957533
SPRR2E	5.43355566666667	7.24728512908497	1.8137294624183	0.254327483968571	0.834571969957533
SNORA16B	3.98971933333333	3.77554663823529	-0.214172695098039	0.333428292372455	0.834571969957533
SKA1	5.44865533333333	5.59672804509804	0.148072711764705	0.628544507099038	0.853288650808117
RAB4A	6.86133233333333	6.55878628954248	-0.30254604379085	0.378919617339809	0.834571969957533
DPH1	5.29005733333333	5.08983395620915	-0.200223377124183	0.587667493700252	0.850534237979009
CYP39A1	4.749251	4.65934975751634	-0.08990124248366	0.762686811055489	0.883827647782048
ZNF750	6.95739766666667	7.15810329411765	0.200705627450981	0.878713236130625	0.929814719595795
DUSP28	5.72889066666667	6.09340326143791	0.364512594771242	0.271039194632996	0.834571969957533
SDC3	7.894296	7.56013408366013	-0.33416191633987	0.371923598365519	0.834571969957533
TC2N	6.40649366666667	5.91285758888889	-0.493636077777778	0.192924760450075	0.834571969957533
CATSPER1	4.74554833333333	3.81350246862745	-0.932045864705883	0.0313467631372473	0.834571969957533
SLC25A27	5.89659433333333	5.84419544836601	-0.0523988849673209	0.935306325880415	0.959270105687753
ARHGAP22	4.482823	4.98551040424837	0.502687404248366	0.300325265477271	0.834571969957533
FXYD4	4.17213333333333	3.63775980686275	-0.534373526470588	0.141837256641075	0.834571969957533
ARHGEF16	8.20781833333333	8.34879235294118	0.140974019607842	0.44546154743469	0.834819230353256
MTF1	5.62136766666667	5.54428415653595	-0.0770835101307181	0.556750641924079	0.849773571284477
RABEP1	5.91313	5.66967343333333	-0.243456566666667	0.4377546623002	0.834819230353256
WFDC5	4.48983566666667	5.00210582091503	0.512270154248367	0.587395917172716	0.850534237979009
MAPK8IP1	5.117051	4.78043607614379	-0.336614923856209	0.574320329384002	0.850534237979009
DOCK7	5.26218733333333	5.24476702058824	-0.0174203127450978	0.930143585515258	0.956671318812327
LPAR1	7.98704766666667	7.76703671633987	-0.220010950326798	0.670593471922253	0.861761049150812
HSPE1	8.36841933333333	8.31773014117647	-0.0506891921568631	0.843001152994276	0.914838319745912
CCDC92	7.86860466666667	7.74729016078431	-0.121314505882354	0.610225913433853	0.850534237979009
ZYX	9.24464633333333	9.46861496111111	0.223968627777777	0.4377546623002	0.834819230353256
EMP1	9.545395	8.83507315490196	-0.710321845098038	0.246409171103003	0.834571969957533
PPIA	8.219639	7.90636901666667	-0.313269983333334	0.285428347874536	0.834571969957533
GAL3ST4	5.395211	5.74783413300654	0.352623133006536	0.418826627653421	0.834571969957533
TMEM198	4.067518	4.32735395196078	0.259835951960785	0.44546154743469	0.834819230353256
FAM183A	4.560932	4.84091860620915	0.279986606209151	0.552394656484654	0.848959004100794
AP3S2	6.39011566666667	5.83625831895425	-0.553857347712418	0.243772571339371	0.834571969957533
CA10	3.249615	3.3999443630719	0.150329363071895	0.252141194887393	0.834571969957533
CST6	8.04326466666667	6.10532170947712	-1.93794295718954	0.083530991203212	0.834571969957533
ALKBH4	7.37859933333333	7.40465961862745	0.0260602852941174	0.675333069917663	0.862682144095438
SDCBP	7.93322233333333	7.47271677941176	-0.460505553921569	0.300325265477271	0.834571969957533
BLZF1	5.96463566666667	5.67315762614379	-0.291478040522876	0.285428347874536	0.834571969957533
SMC5	5.55813133333333	5.61860136111111	0.0604700277777779	0.68485082486576	0.865450232117532
CHST6	6.34051766666667	5.89562856535948	-0.44488910130719	0.526648601773825	0.844395601962866
BCL6B	5.24452733333333	5.57423501503268	0.329707681699347	0.348074091291703	0.834571969957533
JAKMIP2	3.40636433333333	3.46593480424837	0.0595704709150326	0.987047624398569	0.991754929836213
NINL	6.220954	5.99729923464052	-0.223654765359477	0.642436045411694	0.857033378065878
RPH3A	3.35264233333333	3.38529372777778	0.0326513944444446	0.650381041940557	0.859173984048773
PGK2	3.35130666666667	3.31210313071895	-0.0392035359477125	0.177887533528264	0.834571969957533
QDPR	5.835267	5.85965443006536	0.0243874300653593	0.817684351622826	0.903364432257453
PCYOX1L	5.247335	5.11025602124183	-0.137078978758169	0.708862297326453	0.870066161957622
LGR4	5.91912666666667	6.83534708986928	0.916220423202614	0.177841460400677	0.834571969957533
ODAM	3.38865633333333	3.67711929117647	0.288462957843137	0.728272028084863	0.874595511566401
RBM38	7.854479	7.64396671045752	-0.210512289542483	0.713700435356377	0.871727881224037
COX18	5.47907666666667	4.92481623660131	-0.55426043006536	0.103809823387454	0.834571969957533
EDF1	10.6996226666667	10.765061369281	0.0654387026143795	0.940471788195326	0.962430822704531
AKAP9	6.42745133333333	6.76263451862745	0.335183185294118	0.279611882228365	0.834571969957533
LILRA5	5.37683166666667	5.35461794640523	-0.0222137202614379	0.772606530495992	0.886257696506483
TTLL9	3.705087	3.5420008996732	-0.163086100326798	0.461104820010315	0.835194430617516
PLA2G4C	6.64059066666667	6.23284888202614	-0.407741784640523	0.288367042229736	0.834571969957533
SPPL2B	6.49349166666667	6.70230718104575	0.208815514379086	0.675333069917663	0.862682144095438
GFPT2	5.516792	4.78436161176471	-0.732430388235294	0.334892511194426	0.834571969957533
ALPK1	6.774016	6.07102561339869	-0.702990386601308	0.197402183783218	0.834571969957533
LYPD5	5.81850733333333	6.6624042375817	0.843896904248366	0.294305437090775	0.834571969957533
NR2C1	6.51419966666667	6.27841847124183	-0.235781195424837	0.481083906364667	0.838031108185947
ZNF470	3.931318	4.02228728071895	0.0909692807189542	0.526648601773825	0.844395601962866
NDN	6.80489533333333	6.78524218300654	-0.0196531503267972	0.832853397471182	0.909166116737699
CARD14	5.00792033333333	4.64917755163399	-0.358742781699346	0.418826627653421	0.834571969957533
MTMR7	4.28423	3.93845298921569	-0.345777010784314	0.163654112646941	0.834571969957533
PLA2G4A	4.068802	5.19231185816993	1.12350985816993	0.105197046359625	0.834571969957533
NUP98	7.46455066666667	7.21033788529412	-0.254212781372549	0.44546154743469	0.834819230353256
PIGX	7.00848466666667	7.0619861869281	0.0535015202614373	0.797565618693294	0.895890516779326
SLC19A2	6.40358933333333	5.98093171405229	-0.422657619281046	0.220932694489364	0.834571969957533
PILRA	7.265451	6.46520358627451	-0.80024741372549	0.154054688124743	0.834571969957533
MIR200A	4.525477	4.61224789607843	0.0867708960784306	0.713533761399762	0.871727881224037
NFATC4	5.84202766666667	5.46502947941176	-0.376998187254902	0.47303627947505	0.837736717330169
FAM72D	6.00689666666667	5.70768227581699	-0.299214390849674	0.371923598365519	0.834571969957533
SOCS6	6.31095333333333	5.86535637647059	-0.445596956862746	0.382447795112851	0.834571969957533
DEPDC1	5.58638733333333	5.39240080686274	-0.193986526470589	0.61478333882181	0.851791386387845
HNRNPL	9.283982	8.84045592581699	-0.443526074183007	0.0637484325886496	0.834571969957533
CC2D1A	7.85321833333333	7.55254378300654	-0.300674550326797	0.361580871505979	0.834571969957533
AVL9	5.758734	5.35620070751634	-0.40253329248366	0.235981895944886	0.834571969957533
TDRD5	4.82635033333333	3.94217473954248	-0.884175593790849	0.0902575163970409	0.834571969957533
SLC6A15	3.17088166666667	3.6702212754902	0.499339608823529	0.222362071931587	0.834571969957533
CCL11	5.65423666666667	4.9537647124183	-0.700471954248366	0.437741290611961	0.834819230353256
DSG3	5.90126333333333	7.55131347679739	1.65005014346405	0.548065083466255	0.847831260592327
ARL1	7.98566866666667	7.78605919477124	-0.199609471895425	0.670593471922253	0.861761049150812
IL12RB2	3.70599933333333	4.62599958104575	0.920000247712418	0.13959420020154	0.834571969957533
C3orf52	5.40076766666667	5.68469770915033	0.28393004248366	0.501525070698948	0.840353645043068
ANKRD49	5.60556866666667	5.54770488888889	-0.0578637777777775	0.966332341419021	0.978307628401705
PPIE	6.27574766666667	6.03686910163399	-0.23887856503268	0.46506329898737	0.835194430617516
ERP44	7.32446266666667	7.42103318137255	0.0965705147058831	0.637791315978337	0.85511174652047
SMAP2	8.61411233333333	8.86014441993464	0.246032086601307	0.279611882228365	0.834571969957533
SRF	8.61269366666667	8.62586223235294	0.013168565686275	0.894098723615241	0.936195969299453
LTB	7.61589333333333	8.04402135620915	0.428128022875817	0.481083906364667	0.838031108185947
HS6ST3	3.584624	3.60613188333333	0.0215078833333333	0.665116703961244	0.861309366609186
EIF4G3	7.46636466666667	7.23796871797386	-0.22839594869281	0.47303627947505	0.837736717330169
SLC6A8	6.42357433333333	6.84563803398693	0.422063700653594	0.361580871505979	0.834571969957533
GRM2	4.13850133333333	4.33301153202614	0.194510198692811	0.469040417709358	0.83620937890019
NOP14	9.01872966666667	9.02429160424837	0.00556193758169954	0.904378264466421	0.941622904281017
DMXL1	4.52407166666667	4.74957111372549	0.225499447058823	0.396760802324432	0.834571969957533
CHMP4C	5.96245766666667	6.04001772320261	0.0775600565359476	0.59214822171027	0.850534237979009
FAM83A	6.25874966666667	6.88397775163399	0.62522808496732	0.371923598365519	0.834571969957533
TATDN1	6.10449033333333	5.92599826078431	-0.17849207254902	0.54806512415507	0.847831260592327
TMEM231	4.70497266666667	4.53485251993464	-0.170120146732026	0.85827127410216	0.921912319382186
AKIRIN2	7.940222	7.58596652875817	-0.354255471241831	0.505667798410962	0.841191936711074
ALX4	3.463175	3.42690846535948	-0.0362665346405229	0.395927749934298	0.834571969957533
TBX6	5.65578266666667	5.63033714934641	-0.0254455173202608	1	1
NRP1	7.15778466666667	6.76135529673203	-0.39642936993464	0.526648601773825	0.844395601962866
FLT3	3.93998033333333	3.9470842624183	0.00710392908496704	0.950809837561689	0.968964480563408
RNF126	6.93895833333333	7.16595768888889	0.226999355555555	0.47303627947505	0.837736717330169
SYNPO	4.803447	5.59589286437908	0.792445864379085	0.0601203769610885	0.834571969957533
DDB1	8.574917	8.3906854496732	-0.184231550326798	0.505667798410962	0.841191936711074
RAD54L2	5.960267	5.80284850163399	-0.157418498366013	0.530897479112218	0.844443420749487
ASF1B	7.86017166666667	8.09206791111111	0.231896244444443	0.426339389705801	0.834571969957533
DPH3	6.36889433333333	6.02016976437908	-0.348724568954249	0.371923598365519	0.834571969957533
ZC3H10	5.678088	5.43422302320261	-0.243864976797386	0.432025138099339	0.834571969957533
SCARNA1	3.86996866666667	3.61109924183007	-0.258869424836601	0.159810901371533	0.834571969957533
MFF	6.67092566666667	6.91814937385621	0.247223707189542	0.569903382671857	0.850499530571186
MSRB2	8.647323	8.81805591176471	0.170732911764706	0.477050803330123	0.838031108185947
ALDH1B1	6.880358	6.32445701405229	-0.555900985947712	0.375411540905606	0.834571969957533
ZNF394	5.16636966666667	5.61452211307189	0.448152446405229	0.171652910413895	0.834571969957533
CTCF	7.54526233333333	6.99281754477124	-0.552444788562092	0.12460052546071	0.834571969957533
HOMER3	6.68270366666667	6.28509488627451	-0.397608780392157	0.318874094085787	0.834571969957533
SLC33A1	6.590527	6.32836455261438	-0.262162447385621	0.561118414895555	0.849846321931954
HRH1	5.08901433333333	5.08201974215686	-0.00699459117647017	0.997409415645794	0.998407074476147
TSPAN1	6.92806633333333	6.76274090915033	-0.165325424183007	0.561118414895555	0.849846321931954
GPR107	7.28047966666667	7.30044968431373	0.0199700176470587	0.728283380436673	0.874595511566401
MRPS27	6.27089166666667	6.5635692748366	0.292677608169935	0.279611882228365	0.834571969957533
POLQ	5.501093	5.81994680816993	0.318853808169934	0.361580871505979	0.834571969957533
SLC45A2	3.78524433333333	3.52614418104575	-0.259100152287582	0.582353208064078	0.850534237979009
ADCYAP1R1	3.35695833333333	3.48529484150327	0.128336508169935	0.385968988622921	0.834571969957533
DDX58	6.30828833333333	6.14769586339869	-0.160592469934641	0.680085576160904	0.863791399695008
SNX22	4.98664	5.09812596045752	0.111485960457516	0.987047624398569	0.991754929836213
MEP1B	3.31454766666667	3.38761300196078	0.0730653352941175	0.13837343714661	0.834571969957533
EIF4ENIF1	5.81793433333333	5.70130217679739	-0.116632156535948	0.782563547059901	0.889690962476792
ICA1L	3.68850533333333	3.90667569509804	0.218170361764706	0.561118414895555	0.849846321931954
ZBTB48	8.67923433333333	8.85560091470588	0.176366581372548	0.396760802324432	0.834571969957533
CCR9	3.47420866666667	3.42750774215686	-0.0467009245098042	0.740152891068181	0.87930136187206
PPP2R3C	7.34915133333333	7.17451796830065	-0.17463336503268	0.601156385975182	0.850534237979009
SPESP1	5.54542566666667	4.15662118464052	-1.38880448202614	0.182045769238894	0.834571969957533
NSFL1C	8.504317	8.49507078039216	-0.009246219607844	0.919827134843319	0.951848691282501
STC1	5.356991	5.52405829052288	0.167067290522876	0.802583272482077	0.897580789647724
LYAR	8.02241733333333	7.81756028202614	-0.204857051307189	0.708862297326453	0.870066161957622
DSN1	7.662483	7.43612284836601	-0.226360151633987	0.530897479112218	0.844443420749487
IL20RA	5.94675866666667	5.31594495522876	-0.630813711437908	0.318874094085787	0.834571969957533
PPM1L	5.63110233333333	5.48210316372549	-0.148999169607843	0.680085576160904	0.863791399695008
ERAP2	6.33725166666667	6.66784650849673	0.330594841830065	0.777580472800958	0.887807938568806
NME2P1	4.21258433333333	4.3245200127451	0.111935679411765	0.853175043923788	0.919151260651365
LDLRAD2	3.50072766666667	3.70717294346405	0.206445276797385	0.2042601940935	0.834571969957533
TUBB3	6.54724	6.92884352287582	0.381603522875817	0.526648601773825	0.844395601962866
MATR3	6.11324833333333	6.36146412581699	0.248215792483659	0.407704744629273	0.834571969957533
SNORD63	3.746118	4.13039370522876	0.384275705228758	0.417359879891525	0.834571969957533
TUBB8	3.66924166666667	3.46765974705882	-0.201581919607843	0.0601181882210095	0.834571969957533
NUP85	7.759364	7.52185384248366	-0.23751015751634	0.556750641924079	0.849773571284477
NMBR	3.476726	3.36971289705882	-0.107013102941176	0.36540702271934	0.834571969957533
FAM90A1	4.213843	4.09544313627451	-0.11839986372549	0.610225768161193	0.850534237979009
CP	8.69791166666667	6.63858038169935	-2.05933128496732	0.318874094085787	0.834571969957533
SLC37A4	7.68178366666667	7.52647247254902	-0.155311194117647	0.453245181272648	0.834819230353256
SMYD2	6.10068433333333	6.07758055424837	-0.023103779084968	0.894098723615241	0.936195969299453
CENPA	6.624904	6.08364884215686	-0.541255157843137	0.059240613746772	0.834571969957533
KLHL25	5.27889166666667	5.01277410294118	-0.26611756372549	0.375411540905606	0.834571969957533
CHEK1	5.65644366666667	5.55909441437908	-0.0973492522875814	0.802583272482077	0.897580789647724
TFAP2E	4.87142433333333	4.82781973333333	-0.0436046000000001	0.909524160728263	0.945096101599525
TMEM80	6.70373966666667	6.56311077712418	-0.140628889542484	0.647094799644561	0.8586697733626
ZACN	3.61419566666667	3.55309295359477	-0.0611027130718957	0.230886961277056	0.834571969957533
TMEM86B	5.132032	5.51896214215686	0.386930142156863	0.220932694489364	0.834571969957533
RPIA	6.61292833333333	6.36086157581699	-0.25206675751634	0.411392333458987	0.834571969957533
GCHFR	6.71827033333333	6.44100568235294	-0.277264650980392	0.675333069917663	0.862682144095438
LY6E	10.499732	10.1103386735294	-0.389393326470588	0.530897479112218	0.844443420749487
ECH1	9.02666666666667	8.74626482712418	-0.280401839542485	0.371923598365519	0.834571969957533
TMEM99	7.61499466666667	6.38181727254902	-1.23317739411765	0.150337036848205	0.834571969957533
JAK2	5.47797666666667	5.91967694869281	0.441700282026144	0.268222078271561	0.834571969957533
TNFRSF13B	5.34729866666667	5.66062915261438	0.313330485947712	0.522376169150534	0.844395601962866
MYBPC1	3.58113	3.78304396372549	0.20191396372549	0.770098125339337	0.886257696506483
CCDC71	7.28416033333333	6.49602960098039	-0.788130732352942	0.103809823387454	0.834571969957533
PEX3	6.078045	5.84483278039216	-0.233212219607843	0.348074091291703	0.834571969957533
SIT1	4.515122	4.71215931797386	0.197037317973856	0.767641912758556	0.884618724720996
KLK12	6.263443	5.20694715065359	-1.0564958493464	0.388879044539603	0.834571969957533
PCLO	3.84610966666667	4.1021907503268	0.256081083660131	0.601156385975182	0.850534237979009
TNK2	8.54750033333333	8.55683345294118	0.00933311960784344	0.961156522600557	0.97537000844263
AKR1D1	6.908009	6.85518980065359	-0.0528191993464056	0.472767594007108	0.837736717330169
NHLRC2	5.82267733333333	5.97414749509804	0.151470161764706	0.535163680952393	0.845406556768914
EIF3F	7.53490566666667	7.47544069444444	-0.0594649722222229	0.807609078743308	0.898848695702353
PVR	7.42953933333333	7.60280419313725	0.173264859803921	0.689628648725458	0.867108202548846
PLD6	6.549147	6.82012043921569	0.270973439215687	0.792556315385684	0.893942781202844
GRN	9.53368966666667	9.33700053006536	-0.196689136601305	0.497400383742851	0.839061835702753
EBI3	4.62044766666667	4.77063266339869	0.150184996732025	0.792556315385684	0.893942781202844
BTN3A2	6.74414866666667	7.24461139215686	0.500462725490196	0.257155141297484	0.834571969957533
FAM120AOS	7.08163533333333	6.99263823431373	-0.0889970990196085	0.827789833491959	0.907018988175633
XPA	5.64301966666667	5.85127883986928	0.208259173202615	0.382447795112851	0.834571969957533
AADACL2	3.33714966666667	3.4082483503268	0.0710986836601308	0.549180921889339	0.848959004100794
MYO1C	8.366117	8.27123506797386	-0.0948819320261425	0.797565618693294	0.895890516779326
ATAD3B	6.837755	7.32865490816994	0.490899908169935	0.22587068796348	0.834571969957533
ZNF460	5.04911366666667	5.32526155261438	0.276147885947712	0.535163680952393	0.845406556768914
KCNN1	3.64499866666667	3.87762741437908	0.232628747712418	0.441598477408252	0.834819230353256
LHFPL5	3.810024	3.45120873039216	-0.358815269607843	0.0196825516320044	0.834571969957533
PTCRA	4.43066633333333	4.1188948372549	-0.311771496078432	0.71846030492999	0.873122363252309
CDC42	8.152245	8.12633633660131	-0.0259086633986936	0.904378264466421	0.941622904281017
ZNF777	6.72123233333333	6.68278799607843	-0.0384443372549015	0.950810012403964	0.968964480563408
SLC31A2	4.55596066666667	4.26116823627451	-0.294792430392157	0.294305437090775	0.834571969957533
SLC25A24	7.498461	7.45487598137255	-0.0435850186274509	0.782563547059901	0.889690962476792
TMEM169	3.95578133333333	3.75602296764706	-0.199758365686275	0.526648601773825	0.844395601962866
GAB2	6.25346733333333	5.59317000751634	-0.660297325816993	0.182058480294973	0.834571969957533
NXT1	9.41705666666667	9.34735464803922	-0.0697020186274511	0.777580472800958	0.887807938568806
SLC35B4	6.03009833333333	6.27047893986928	0.240380606535948	0.312609546398764	0.834571969957533
MMP23B	3.523552	3.67739590130719	0.15384390130719	0.601131227288956	0.850534237979009
CRADD	5.88024166666667	6.04712329705882	0.166881630392157	0.628544542014206	0.853288650808117
ZHX2	7.64454666666667	7.53717104575163	-0.107375620915032	0.782563547059901	0.889690962476792
SLC47A2	5.810396	4.56933037320261	-1.24106562679739	0.526648601773825	0.844395601962866
PRDM11	4.01325633333333	4.34459168202614	0.33133534869281	0.265425142983702	0.834571969957533
GNA11	6.66182966666667	6.78538104052288	0.123551373856209	0.718550113749902	0.873122363252309
BTAF1	7.89715666666667	7.99485107581699	0.0976944091503267	0.843001152994276	0.914838319745912
CCDC136	6.62556933333333	6.1450710745098	-0.480498258823529	0.085875317350579	0.834571969957533
C9orf106	4.638303	4.05745164150327	-0.580851358496733	0.136559270254165	0.834571969957533
ZNF324B	5.32654966666667	5.1975933369281	-0.128956329738562	0.628544542014206	0.853288650808117
TNKS1BP1	8.24905633333333	8.3977929630719	0.148736629738561	0.628544542014206	0.853288650808117
C3	9.47138066666667	8.65965301568627	-0.811727650980393	0.354786902314637	0.834571969957533
TCOF1	7.57498033333333	8.14076025751634	0.565779924183006	0.0984057314340234	0.834571969957533
TMEM26	3.67935533333333	3.79562476568627	0.116269432352941	0.79255629477393	0.893942781202844
THAP6	5.54253566666667	4.78906248169935	-0.75347318496732	0.0665865914947881	0.834571969957533
DHCR7	6.46302	6.08157665653595	-0.381443343464053	0.318874094085787	0.834571969957533
DEF8	7.62050533333333	6.85166283921569	-0.768842494117647	0.0480061012646107	0.834571969957533
RAB3A	4.436636	4.53461703496732	0.0979810349673205	0.718550113749902	0.873122363252309
USP34	6.44686133333333	6.03884082810458	-0.408020505228758	0.422573227731305	0.834571969957533
LIN54	6.309838	5.7840688124183	-0.525769187581699	0.358173752602798	0.834571969957533
TAF1C	9.175243	8.79516697777778	-0.380076022222223	0.0907233911600312	0.834571969957533
RHOH	4.05027733333333	4.23327567320261	0.182998339869282	0.628544542014206	0.853288650808117
IGF2BP2	8.59272033333333	8.85601130816993	0.2632909748366	0.422573227731305	0.834571969957533
GABARAP	6.844466	6.59936198529412	-0.245104014705882	0.291326066963668	0.834571969957533
ACBD3	7.79101866666667	7.34186981732026	-0.449148849346406	0.331648037912085	0.834571969957533
RELT	5.17429033333333	5.0703355493464	-0.103954783986929	0.704035875719766	0.869384764166444
PLA2G10	6.637558	6.04888685490196	-0.58867114509804	0.109446765931823	0.834571969957533
USP21	6.81868366666667	6.69600395915033	-0.12267970751634	0.742965352561895	0.87930136187206
UBE2MP1	7.17047133333333	7.11001285294118	-0.0604584803921568	0.72341115505305	0.873988386421738
MAP1LC3B	7.302958	6.96615246013072	-0.336805539869282	0.288367042229736	0.834571969957533
ADAM20	3.47186533333333	3.40110014117647	-0.0707651921568631	0.684825773989364	0.865450232117532
DCTN1	9.483226	9.49429531666667	0.0110693166666671	0.777580472800958	0.887807938568806
USF1	8.532436	8.35015086503268	-0.182285134967321	0.422573227731305	0.834571969957533
CLSTN2	5.07097066666667	4.62604152124183	-0.444929145424837	0.619355682066672	0.851791386387845
ZNF540	5.49768033333333	5.70632595588235	0.20864562254902	0.54806512415507	0.847831260592327
CCDC93	5.72854	5.7682193630719	0.0396793630718957	0.777580472800958	0.887807938568806
ENTHD1	3.38672966666667	3.38344286895425	-0.00328679771241847	0.655849877469568	0.859595816090052
ERI2	5.00438233333333	5.18850238856209	0.184120055228759	0.505667798410962	0.841191936711074
ZSCAN5B	3.37332633333333	3.3709940748366	-0.00233225849673202	0.486770288030934	0.83854823755903
TMEM160	7.36070233333333	7.2501163245098	-0.110586008823529	0.680085576160904	0.863791399695008
ZSCAN23	3.30375033333333	3.44996567941176	0.146215346078431	0.239492477491217	0.834571969957533
CALM2	10.1330716666667	9.17632188954248	-0.956749777124182	0.0368243314339875	0.834571969957533
INTS7	6.19515866666667	6.19561377973856	0.000455113071895497	0.863373417294463	0.924168942712292
CIAPIN1	7.388843	6.97658503431373	-0.412257965686274	0.197402183783218	0.834571969957533
SAFB2	8.16592133333333	8.0575399620915	-0.10838137124183	0.526648601773825	0.844395601962866
FAM3B	6.474742	5.28586529705882	-1.18887670294118	0.213671594720464	0.834571969957533
DLL3	4.179684	4.6732339496732	0.493549949673203	0.526648517698361	0.844395601962866
RPL27	11.4600306666667	11.4633461813725	0.00331551470588209	1	1
UCHL1	8.732745	7.14865632189542	-1.58408867810457	0.13614769581042	0.834571969957533
AADAC	3.19015233333333	3.76278154052288	0.572629207189542	0.0638801625341469	0.834571969957533
SH3TC1	5.802855	5.91219093267974	0.109335932679739	0.738060661369929	0.877996085427586
HDAC11	6.430211	6.21671989117647	-0.213491108823529	0.477050803330123	0.838031108185947
SH2D7	3.48247866666667	3.43667362777778	-0.0458050388888891	0.270983590161901	0.834571969957533
STX11	4.867074	5.01643151993464	0.14935751993464	0.665866946423489	0.861309366609186
CPD	7.06343933333333	6.96276047156863	-0.100678861764706	0.782563547059901	0.889690962476792
CDV3	9.520033	9.64528718333333	0.125254183333334	0.433930167409013	0.834571969957533
SLC4A11	7.39850166666667	6.1507736754902	-1.24772799117647	0.279611882228365	0.834571969957533
BAZ2B	6.51525333333333	6.3113311251634	-0.203922208169935	0.574320329384002	0.850534237979009
MAP6D1	7.07366666666667	6.3972032754902	-0.676463391176471	0.0610109456343138	0.834571969957533
NBPF15	4.92265366666667	4.90244995424837	-0.0202037124183008	0.935306325880415	0.959270105687753
ZNF713	4.38386033333333	4.26450346862745	-0.119356864705883	0.569903382671857	0.850499530571186
PIGK	5.894821	5.70670408529412	-0.188116914705883	0.457165604707701	0.834869487064292
LAMC1	6.856338	6.5158779879085	-0.340460012091503	0.46110500230674	0.835194430617516
TULP4	6.16898266666667	5.97716234542484	-0.19182032124183	0.651767423989035	0.859173984048773
ANKRD22	5.69524733333333	6.28123998954248	0.58599265620915	0.522417157016798	0.844395601962866
OPA1	7.989017	7.95369251078431	-0.0353244892156868	0.88896550552695	0.934896817223325
YWHAE	8.266222	8.12457863562092	-0.141643364379084	0.539447097310076	0.84594152410508
ZMYM6	4.70202766666667	5.18729958071895	0.485271914052287	0.167617676085637	0.834571969957533
LRRC14	8.409795	8.30896538104575	-0.100829618954247	0.619355682066672	0.851791386387845
C18orf21	6.57877566666667	6.72535046568627	0.146574799019607	0.565502702852714	0.849846321931954
POLG2	5.51854133333333	5.15851823333333	-0.3600231	0.13614769581042	0.834571969957533
ADNP	8.16845366666667	7.76328213986928	-0.405171526797385	0.190714233365618	0.834571969957533
CAMK1D	6.10613733333333	5.56905039901961	-0.537086934313726	0.331648037912085	0.834571969957533
JDP2	5.817504	5.6182926251634	-0.199211374836602	0.651767423989035	0.859173984048773
KLC2	6.09089966666667	5.99742489444444	-0.0934747722222227	0.853175043923788	0.919151260651365
RALGAPB	7.82792233333333	7.46436961437908	-0.363552718954248	0.306426614906896	0.834571969957533
SFTPA2	3.585143	3.52493935	-0.0602036500000001	0.0668296381837317	0.834571969957533
KRT4	9.21407733333333	6.86473536078431	-2.34934197254902	0.129452133545123	0.834571969957533
THAP10	5.21148933333333	4.81157713986928	-0.399912193464051	0.190714233365618	0.834571969957533
CRYZ	6.18196	5.79702191111111	-0.384938088888889	0.213671594720464	0.834571969957533
EXOC7	7.786449	7.31802243039216	-0.468426569607843	0.155939520247843	0.834571969957533
DHRS2	3.78364433333333	4.13766479934641	0.354020466013072	0.670593471922253	0.861761049150812
BPNT1	7.82634866666667	7.31836228137255	-0.507986385294118	0.137862646114841	0.834571969957533
CYP11A1	4.452063	4.0426411754902	-0.409421824509804	0.17143673407236	0.834571969957533
MIR561	4.072305	3.44484556078431	-0.627459439215686	8.10715363204224e-05	0.324529359890651
ANKRD11	7.25217866666667	6.80993505294118	-0.44224361372549	0.218492927918924	0.834571969957533
SERTAD4	6.892377	6.28305521143791	-0.609321788562092	0.368455820394906	0.834571969957533
TCHP	6.19193933333333	6.11882866470588	-0.073110668627451	0.72341115505305	0.873988386421738
WWC3	7.64853733333333	7.44259869215686	-0.205938641176471	0.530897479112218	0.844443420749487
TCTEX1D2	7.129643	6.59400365457516	-0.535639345424836	0.271039194632996	0.834571969957533
HOXB13	4.76492466666667	4.15113299509804	-0.613791671568628	0.262450775788865	0.834571969957533
RNF181	9.55589066666667	9.29994025228758	-0.255950414379084	0.297305166007056	0.834571969957533
MLLT10	5.90771533333333	6.0299455251634	0.122230191830066	0.713700435356377	0.871727881224037
GDAP1L1	3.29328533333333	3.36303332941176	0.0697479960784313	0.298220941945695	0.834571969957533
CACNA1H	5.05152133333333	5.3770837248366	0.325562391503268	0.605683548774472	0.850534237979009
FMR1	6.13867166666667	5.69419819052288	-0.444473476143791	0.331648037912085	0.834571969957533
TTLL3	4.59875166666667	4.52080821535948	-0.0779434513071893	0.689628648725458	0.867108202548846
HEPH	5.670163	5.7348309872549	0.0646679872549027	0.837923905497027	0.912461750191675
PCBD2	4.51437266666667	5.20550160653595	0.691128939869281	0.148504053072769	0.834571969957533
ISY1	7.097311	7.08707626437908	-0.0102347356209149	0.935306325880415	0.959270105687753
TPM4	8.06845466666667	7.90644641797386	-0.16200824869281	0.642436045411694	0.857033378065878
MAGEA1	5.43032666666667	3.74974761176471	-1.68057905490196	0.124694926055458	0.834571969957533
MPZL2	9.04709566666667	9.26680349215686	0.219707825490195	0.605683548774472	0.850534237979009
ECSIT	6.05268133333333	6.4504817754902	0.397800442156863	0.216072579095278	0.834571969957533
MCTP2	4.53388066666667	5.11418264705882	0.580301980392157	0.072575282573345	0.834571969957533
CACNA1B	3.90687466666667	3.63176870653595	-0.275105960130719	0.223308506356657	0.834571969957533
COPZ2	5.68147766666667	6.13164025392157	0.450162587254901	0.47303627947505	0.837736717330169
LY6G6C	5.97782033333333	4.99226125588235	-0.985559077450981	0.225870499193506	0.834571969957533
NEURL4	5.80383466666667	5.62517227908497	-0.178662387581699	0.596644564415304	0.850534237979009
AURKAIP1	10.1994676666667	10.2690166986928	0.0695490320261438	0.738060661369929	0.877996085427586
FAM160A2	7.31708266666667	7.02844728627451	-0.288635380392157	0.46110500230674	0.835194430617516
GRHL1	8.539591	7.27946260686275	-1.26012839313725	0.220932694489364	0.834571969957533
NRBP1	8.29160933333333	7.74895237973856	-0.542656953594771	0.0533769224462135	0.834571969957533
WDR19	6.25352566666667	6.34275259052288	0.0892269238562093	0.817684351622826	0.903364432257453
SIK1	6.28725533333333	5.96648652875817	-0.320768804575163	0.90437745163293	0.941622904281017
SERPINB4	7.978364	8.63545630555556	0.657092305555556	0.453244721957349	0.834819230353256
TTLL10	3.97263433333333	4.21002247843137	0.237388145098039	0.441598291679537	0.834819230353256
MSMB	5.89137033333333	4.88348310816993	-1.0078872251634	0.201929321858565	0.834571969957533
ALDH3A2	8.291465	7.36749317973856	-0.923971820261436	0.19515405573937	0.834571969957533
SFTPD	5.286396	5.11628431601307	-0.170111683986928	0.552399505208061	0.848959004100794
B3GNT6	4.439343	4.78708352026144	0.347740520261438	0.344106969170148	0.834571969957533
PLA1A	5.36005066666667	5.13717931732026	-0.222871349346406	0.46506329898737	0.835194430617516
ADAM32	3.73977933333333	3.65272213921569	-0.087057194117647	0.411392333458987	0.834571969957533
CD33	3.85697166666667	3.89476754836601	0.0377958816993464	0.610225913433853	0.850534237979009
DMRTC2	3.86036666666667	3.3359183369281	-0.524448329738562	0.156854397620826	0.834571969957533
EXOSC9	6.902287	6.31618562745098	-0.58610137254902	0.11383181989256	0.834571969957533
THYN1	7.79823166666667	7.54249600130719	-0.255735665359476	0.344748167834398	0.834571969957533
GEMIN5	5.480526	5.86017551633987	0.379649516339869	0.197402183783218	0.834571969957533
SOHLH2	3.61396866666667	3.44953515686275	-0.164433509803922	0.108537241962048	0.834571969957533
GBP6	5.01570433333333	6.09763985326797	1.08193551993464	0.426339342672036	0.834571969957533
COL16A1	7.17574966666667	7.97734071078431	0.801591044117647	0.075731026689775	0.834571969957533
NOD2	4.70749133333333	4.90782753562091	0.200336202287581	0.708862297326453	0.870066161957622
RPS8	9.47260866666667	9.66333970686274	0.190731040196079	0.619355682066672	0.851791386387845
ARRDC1	7.12218466666667	6.9075953003268	-0.214589366339869	0.623942798568984	0.852728925459762
ADAM22	4.99760966666667	4.95911092679739	-0.0384987398692811	0.601156385975182	0.850534237979009
VPS33A	5.2328	5.00334977222222	-0.229450227777778	0.0812387659027398	0.834571969957533
DICER1	8.204748	8.28053829313725	0.0757902931372545	0.782563547059901	0.889690962476792
DYDC2	5.452609	4.67985736503268	-0.77275163496732	0.649170679425555	0.859173984048773
RNF215	4.638291	4.49681705686274	-0.141473943137255	0.63316076438575	0.854340181967244
SH3BGR	5.92793	5.04109300261438	-0.886836997385621	0.0451462787120953	0.834571969957533
RPS15A	9.789186	10.0150846960784	0.225898696078431	0.469040417709358	0.83620937890019
NTNG1	3.685063	3.94036131862745	0.255298318627451	0.757725187663591	0.88252513441565
CHD8	8.471927	8.14180753921569	-0.330119460784314	0.251742168806969	0.834571969957533
SRP14P1	5.06515233333333	4.87242211928105	-0.192730214052287	0.358891563388459	0.834571969957533
CCDC24	5.55458233333333	5.67588808660131	0.121305753267974	0.72341115505305	0.873988386421738
IFI44	9.39515166666667	8.86741285620915	-0.527738810457517	0.493293832144431	0.839061835702753
GADD45GIP1	7.45765033333333	7.6251797369281	0.167529403594771	0.713700435356377	0.871727881224037
CLIC6	7.523054	6.71681455555556	-0.806239444444445	0.396760802324432	0.834571969957533
CAMK1G	3.890821	3.7032109879085	-0.187610012091503	0.163654069810667	0.834571969957533
LOXL3	4.68640966666667	4.5235728872549	-0.162836779411765	0.518203251010166	0.84438301782647
PNMT	4.84895266666667	3.78464715816993	-1.06430550849673	0.364943326528483	0.834571969957533
TUSC2	7.447778	7.11023489117647	-0.33754310882353	0.433930167409013	0.834571969957533
TPP1	9.46456166666667	9.04872354379085	-0.415838122875817	0.134449261695288	0.834571969957533
IVL	5.417623	5.73958954705882	0.321966547058824	0.945635997157709	0.965826486601577
WDR45	7.376507	7.13477006535948	-0.241736934640523	0.453245181272648	0.834819230353256
MBD6	6.69197966666667	6.62459029313726	-0.0673893735294113	0.863373417294463	0.924168942712292
ENTPD4	6.15181166666667	5.83732918986928	-0.314482476797386	0.556750641924079	0.849773571284477
CCT5	8.573573	8.40902958267974	-0.164543417320262	0.661153656116247	0.86049574686247
PCDHGB7	3.58825033333333	3.86284885	0.274598516666667	0.59214780751562	0.850534237979009
SPNS2	7.778481	6.13756108496732	-1.64091991503268	0.0351013488162118	0.834571969957533
CLECL1	3.87622333333333	3.91566858921569	0.0394452558823528	0.976688015169808	0.985054707536137
BBX	6.49006066666667	6.53640391372549	0.0463432470588234	0.919827134843319	0.951848691282501
NME2	8.79543333333333	8.61016744183006	-0.185265891503269	0.587667493700252	0.850534237979009
FANCG	8.87148	8.82982093823529	-0.0416590617647064	0.971509579057432	0.981728251001405
TSKS	3.30715	3.66054234019608	0.353392340196078	0.159746149083906	0.834571969957533
GSC	4.20236033333333	3.77613502124183	-0.426225312091503	0.530669378300914	0.844443420749487
CCDC47	7.022495	6.72191419934641	-0.300580800653595	0.279611882228365	0.834571969957533
CCL8	5.414564	4.88532911699346	-0.529234883006536	0.341442587564424	0.834571969957533
KCNIP2	3.876558	4.2300433127451	0.353485312745099	0.38956431501494	0.834571969957533
INPP5E	6.173143	6.22918950915033	0.0560465091503275	0.837923905497027	0.912461750191675
CAPRIN1	9.47961066666667	9.59880200228758	0.119191335620915	0.610225913433853	0.850534237979009
KLHDC9	5.40278066666667	4.87267667777778	-0.530103988888889	0.375411540905606	0.834571969957533
IFT74	6.81048666666667	6.53895035130719	-0.271536315359477	0.371923598365519	0.834571969957533
COX5B	10.3569796666667	10.0617085300654	-0.295271136601306	0.249065691045572	0.834571969957533
ZFP82	4.47682233333333	4.22928161895425	-0.247540714379086	0.368455820394906	0.834571969957533
PLXNC1	4.56108166666667	4.61756435522876	0.0564826885620917	0.853175043923788	0.919151260651365
NUP133	7.411832	6.83957022287582	-0.572261777124184	0.407704744629273	0.834571969957533
RFC5	7.773545	7.69260867745098	-0.0809363225490189	0.868481264972939	0.926498313143824
LCAT	8.27381033333333	8.34625460196078	0.07244426862745	0.8227334172692	0.904499400936901
GALNT12	6.37602233333333	5.6281809630719	-0.747841370261438	0.218492927918924	0.834571969957533
SART1	6.39957533333333	6.37170885980392	-0.0278664735294116	0.868481264972939	0.926498313143824
HNRNPA2B1	10.2286006666667	9.58224581372549	-0.646354852941176	0.228369015315129	0.834571969957533
ACRV1	3.759546	3.82524904803922	0.0657030480392158	0.894098723615241	0.936195969299453
ASB8	6.07568233333333	5.90733580065359	-0.168346532679738	0.647094799644561	0.8586697733626
TNFRSF10C	5.060587	4.17256528823529	-0.888021711764706	0.0308395840891916	0.834571969957533
CENPF	8.024621	7.42921085980392	-0.595410140196078	0.344748167834398	0.834571969957533
RPS14	10.5130856666667	10.8999602696078	0.386874602941177	0.141342404647308	0.834571969957533
BAG1	7.402528	7.46257658169935	0.0600485816993475	0.802583272482077	0.897580789647724
TJAP1	8.47447166666667	8.39867612058823	-0.0757955460784316	0.72341115505305	0.873988386421738
RETN	3.60263233333333	3.66308481928105	0.0604524859477125	0.628081122403455	0.853288650808117
SEMA4B	8.94853633333333	8.9681134993464	0.0195771660130717	0.777580472800958	0.887807938568806
ZNF648	3.46632133333333	3.39412919934641	-0.072192133986928	0.114659701526082	0.834571969957533
TMEM170B	5.54921333333333	4.56165534803922	-0.987557985294118	0.075731026689775	0.834571969957533
GABPA	7.84738166666667	7.00732895784314	-0.84005270882353	0.105197046359625	0.834571969957533
ADCY4	5.61755066666667	5.89430225588235	0.276751589215687	0.670593471922253	0.861761049150812
NFYB	5.806883	5.66381946666667	-0.143063533333334	0.539447097310076	0.84594152410508
CLASP2	5.047023	5.07169670130719	0.0246737013071892	0.8227334172692	0.904499400936901
MRGPRF	4.821723	4.78189996633987	-0.0398230336601308	0.772606530495992	0.886257696506483
FXR2	7.60251733333333	7.42889427647059	-0.173623056862745	0.469040417709358	0.83620937890019
LPCAT4	5.98520666666667	6.43832688202614	0.453120215359477	0.230886961277056	0.834571969957533
HEPACAM2	3.31232766666667	3.56837550882353	0.256047842156863	0.166896004673281	0.834571969957533
ALKBH3	6.25648633333333	6.35323128431373	0.0967449509803924	0.481083906364667	0.838031108185947
JUP	9.72249933333333	9.74522841666667	0.0227290833333331	0.88896550552695	0.934896817223325
UAP1	7.00531566666667	6.7691584879085	-0.23615717875817	0.565502702852714	0.849846321931954
PURB	8.08859633333333	7.77113618169935	-0.317460151633987	0.246409171103003	0.834571969957533
CKM	5.02699566666667	3.72146301045752	-1.30553265620915	0.0480058514243892	0.834571969957533
RNF220	8.45123766666667	8.04976077581699	-0.401476890849674	0.2042601940935	0.834571969957533
TRPM3	3.55858233333333	3.68830980424837	0.129727470915033	0.395874331145775	0.834571969957533
CDKN1A	11.0142616666667	10.6243625251634	-0.389899141503268	0.344748167834398	0.834571969957533
VAMP8	9.73526033333333	9.66168329575163	-0.073577037581698	0.689628648725458	0.867108202548846
KCNJ3	3.43667566666667	3.58261460457516	0.145938937908496	0.398239932889216	0.834571969957533
ACAD9	8.51303033333333	8.5939595869281	0.0809292535947712	0.742965352561895	0.87930136187206
NDUFS8	9.60258966666667	9.47839786666667	-0.1241918	0.344748167834398	0.834571969957533
TBC1D19	4.93492	5.01769322189543	0.0827732218954251	0.713700435356377	0.871727881224037
SCGB2A2	3.352739	3.95972744705882	0.606988447058824	0.0891087365812264	0.834571969957533
RPL3	10.8035016666667	10.9528638630719	0.14936219640523	0.619355682066672	0.851791386387845
C12orf76	4.91208466666667	4.71312476535948	-0.19895990130719	0.312609497194586	0.834571969957533
SLC2A4	3.50579	3.78212207908497	0.276332079084967	0.27673407293398	0.834571969957533
SYT3	3.496567	3.4885961751634	-0.00797082483660105	0.569774818550237	0.850499530571186
ATP13A1	9.083497	8.86688881601307	-0.216608183986928	0.18852240890361	0.834571969957533
CASC2	3.660002	3.73032588464052	0.0703238846405227	0.63316076438575	0.854340181967244
PRMT7	6.669358	5.78934630294118	-0.880011697058824	0.085875317350579	0.834571969957533
ANXA2P2	9.30360666666667	9.07280416633987	-0.230802500326797	0.583202514439141	0.850534237979009
RPP25	7.936507	7.51101600294118	-0.425490997058823	0.285428347874536	0.834571969957533
CORO6	4.81772166666667	4.56450852875817	-0.253213137908497	0.704035875719766	0.869384764166444
TMEM216	7.690885	7.41174023660131	-0.279144763398692	0.426339389705801	0.834571969957533
MAL	10.674736	7.24396877581699	-3.43076722418301	0.0164218982592678	0.834571969957533
ANGPTL4	8.55026333333333	8.8433790375817	0.293115704248367	0.665866946423489	0.861309366609186
DRG2	6.734053	6.64097122843137	-0.0930817715686274	0.792556315385684	0.893942781202844
PLXNA4	3.41422766666667	3.55143453954248	0.137206872875817	0.868481211966911	0.926498313143824
CCDC83	3.40553766666667	3.28359567091503	-0.121941995751634	0.286368611989553	0.834571969957533
SLC25A46	5.68588033333333	5.87345344509804	0.187573111764705	0.497400383742851	0.839061835702753
MCOLN3	5.492438	4.78299431535948	-0.709443684640523	0.268222078271561	0.834571969957533
INCENP	8.385425	8.13659595130719	-0.24882904869281	0.365008235796167	0.834571969957533
PDLIM5	8.892391	8.51827878986928	-0.374112210130718	0.368455820394906	0.834571969957533
TMEM189-UBE2V1	6.46168933333333	6.15247748333333	-0.30921185	0.254767692911367	0.834571969957533
CHST2	4.717296	5.07619190065359	0.358895900653595	0.605683548774472	0.850534237979009
ZNF506	5.040103	5.20744706470588	0.167344064705882	0.919827134843319	0.951848691282501
ZNF517	5.00449133333333	4.82111988267974	-0.183371450653595	0.396760802324432	0.834571969957533
FKBP4	8.71422333333333	8.84677513333333	0.1325518	0.596644564415304	0.850534237979009
KBTBD6	5.39212133333333	5.15580173333333	-0.2363196	0.279611882228365	0.834571969957533
RAF1	7.60091633333333	7.24498726045752	-0.355929072875817	0.514006988006873	0.843958151350087
CDNF	4.08868233333333	4.03537950816993	-0.0533028251633985	0.757741415684884	0.88252513441565
KCNRG	4.29919733333333	3.90910866666667	-0.390088666666667	0.0451462787120953	0.834571969957533
KCNJ14	4.21542866666667	4.21738481437909	0.00195614771241814	0.894098723615241	0.936195969299453
MTRR	5.62060133333333	5.62776686666667	0.00716553333333358	0.782563547059901	0.889690962476792
TTC21A	4.946873	4.47349754640523	-0.473375453594771	0.259891704212762	0.834571969957533
GOLGB1	7.03525366666667	7.02568793627451	-0.0095657303921568	0.9818674387374	0.988452181389675
HES2	5.64508966666667	7.00254656862745	1.35745690196078	0.415099645025258	0.834571969957533
FNBP1	8.627079	8.49485369150327	-0.132225308496732	0.596644564415304	0.850534237979009
EMILIN2	6.50140566666667	5.9140700245098	-0.587335642156863	0.123015208540165	0.834571969957533
CAPN12	5.40592566666667	5.78205987156863	0.376134204901961	0.415099645025258	0.834571969957533
FABP3	7.15967233333333	6.06438753496732	-1.09528479836601	0.031861081542293	0.834571969957533
SRPRB	7.11615566666667	7.132393	0.0162373333333337	0.827789833491959	0.907018988175633
DHX30	8.53304166666667	7.66499387320261	-0.868047793464052	0.14310746728245	0.834571969957533
ACTN4	10.9985433333333	10.8404587993464	-0.158084533986928	0.561118414895555	0.849846321931954
CTXN1	8.22381833333333	7.99924832058824	-0.224570012745098	0.63316076438575	0.854340181967244
FGD2	5.699788	6.33979940326797	0.640011403267974	0.382447795112851	0.834571969957533
TBC1D8	6.39794933333333	5.79550835261438	-0.602440980718954	0.288367042229736	0.834571969957533
COX10	6.98143666666667	6.59639640457516	-0.385040262091503	0.371923598365519	0.834571969957533
ZNF284	4.43828566666667	4.19303925784314	-0.245246408823529	0.509828470338608	0.84251136649186
BRS3	3.855815	3.3260903872549	-0.529724612745099	0.213863394637214	0.834571969957533
NEK10	3.45952666666667	3.50998397189542	0.050457305228758	0.85827127410216	0.921912319382186
PEBP1	9.395861	9.32081784477124	-0.0750431552287587	0.817684351622826	0.903364432257453
ZNF541	5.164231	4.6363113	-0.5279197	0.522416987841748	0.844395601962866
MAMDC2	3.707375	4.01850583464052	0.311130834640523	0.699221054258386	0.869069461219121
EPHX2	6.676033	6.83264769248366	0.15661469248366	0.72341115505305	0.873988386421738
PRR19	5.150591	4.65910048856209	-0.491490511437908	0.134449261695288	0.834571969957533
GFRA1	3.674896	3.85080395392157	0.175907953921569	0.27961163775951	0.834571969957533
SPIRE2	6.686357	6.39101610228758	-0.295340897712419	0.601156385975182	0.850534237979009
FASTKD3	5.814588	5.46803397320261	-0.346554026797386	0.328423953471801	0.834571969957533
STX18	5.67163066666667	5.4586157248366	-0.213014941830066	0.351420342027104	0.834571969957533
GPR19	4.32751666666667	4.18296475686275	-0.144551909803922	0.596644564415304	0.850534237979009
ZNF774	4.382613	4.19411339836601	-0.188499601633987	0.297305166007056	0.834571969957533
ZNF354C	4.193979	4.32238808562091	0.128409085620915	0.552399505208061	0.848959004100794
TFG	8.29804966666667	8.15002402254902	-0.148025644117649	0.605683548774472	0.850534237979009
NAP1L2	3.49504933333333	3.64219147222222	0.147142138888889	0.680078785106179	0.863791399695008
IL1RAPL1	3.74316466666667	3.96518118333333	0.222016516666666	0.70145184820566	0.869384764166444
CSTF1	6.805286	6.22794492875817	-0.57734107124183	0.0768074985778084	0.834571969957533
TGFB1I1	6.08870466666667	6.32714304346405	0.238438376797386	0.522417157016798	0.844395601962866
ABI3BP	5.30006	5.45742082973856	0.157360829738562	0.610225913433853	0.850534237979009
HDDC3	7.27812733333333	6.87378562091503	-0.4043417124183	0.230886961277056	0.834571969957533
SYT7	6.14288866666667	5.39998921372549	-0.742899452941177	0.132767255633889	0.834571969957533
NTN3	3.48863733333333	3.6776268	0.188989466666667	0.310942926250931	0.834571969957533
PSMD1	9.608329	9.59744432777778	-0.0108846722222218	0.924983783244812	0.953978894966244
EPDR1	5.50849333333333	5.13494993137255	-0.373543401960785	0.817684351622826	0.903364432257453
PRKAR1B	6.293302	6.42634043300654	0.133038433006536	0.757741415684884	0.88252513441565
MBNL1	8.352978	8.55468328856209	0.201705288562092	0.382447795112851	0.834571969957533
MANBAL	8.57177066666667	8.24865663235294	-0.323114034313724	0.129452172515163	0.834571969957533
FAM72A	4.27120666666667	4.05658996830065	-0.214616698366013	0.254438640620448	0.834571969957533
OSBPL2	7.65035166666667	7.3518435496732	-0.298508116993464	0.341442587564424	0.834571969957533
MOXD1	6.76541633333333	6.69540892189542	-0.070007411437909	0.694418878929821	0.867770688560689
VAT1	7.695739	7.01967667418301	-0.676062325816993	0.0213353647620289	0.834571969957533
CSF3R	6.79719266666667	6.8416111624183	0.0444184957516338	0.945639755971467	0.965826486601577
AKR7A3	6.04563733333333	5.67833138267974	-0.367305950653595	0.297305166007056	0.834571969957533
WFDC12	3.835937	3.70032810915033	-0.135608890849673	0.511323208405867	0.843958151350087
LYRM2	5.771794	5.4883655120915	-0.283428487908497	0.322036977224866	0.834571969957533
MRPS35	6.75629566666667	6.72254126078431	-0.0337544058823527	0.899236380923279	0.938955716764426
ADCY6	7.47038	7.20235395947712	-0.268026040522876	0.574320329384002	0.850534237979009
HIRA	5.67575133333333	5.74185509444444	0.066103761111111	0.670593471922253	0.861761049150812
GLIS2	6.78620133333333	6.72785869803922	-0.0583426352941174	0.868481264972939	0.926498313143824
CGGBP1	8.029048	7.8788691372549	-0.150178862745098	0.569903382671857	0.850499530571186
HHLA3	6.59470833333333	6.33892306535948	-0.255785267973856	0.59214822171027	0.850534237979009
PTCH2	4.086115	3.9497234503268	-0.136391549673203	0.338157364583356	0.834571969957533
TUBG1	9.50004133333333	9.26318107875817	-0.236860254575165	0.411392333458987	0.834571969957533
TMEM44	7.163827	7.23291634836601	0.0690893483660133	0.966332341419021	0.978307628401705
FNTA	7.53212133333333	7.54289468006536	0.0107733467320257	0.827789833491959	0.907018988175633
DIRC1	3.38436366666667	3.37157666960784	-0.0127869970588237	0.635179283091954	0.85511174652047
TNFSF13	6.212625	5.67316319313726	-0.539461806862745	0.197402183783218	0.834571969957533
LIMK1	6.08297866666667	6.27378840784314	0.190809741176471	0.665866946423489	0.861309366609186
RDM1	4.78255766666667	4.47591662581699	-0.306641040849673	0.271039194632996	0.834571969957533
POLR2F	5.81645566666667	5.74727771078431	-0.0691779558823526	0.249064006594282	0.834571969957533
ZNF613	7.05418333333333	6.64829130228758	-0.405892031045751	0.265425142983702	0.834571969957533
CHKB	6.57287266666667	6.72469341437909	0.151820747712418	0.481083906364667	0.838031108185947
HRAS	8.88743833333333	9.3144249503268	0.426986616993464	0.184194600455902	0.834571969957533
IL24	7.247442	6.1497807254902	-1.0976612745098	0.449343805126048	0.834819230353256
NBEA	5.55768533333333	4.30080082320261	-1.25688451013072	0.039233279235047	0.834571969957533
CXorf38	5.928945	5.67839908496732	-0.25054591503268	0.552399505208061	0.848959004100794
MRPL38	7.15337566666667	6.86690750163399	-0.286468165032679	0.31573161714515	0.834571969957533
PPWD1	6.70223866666667	6.93571149379085	0.233472827124183	0.561118414895555	0.849846321931954
DNAH2	5.61093	5.71456667222222	0.103636672222223	0.997409415645794	0.998407074476147
LTBP1	7.273118	6.96486884084967	-0.308249159150327	0.61478333882181	0.851791386387845
TMEM158	8.072037	8.16519736372549	0.0931603637254899	0.704035875719766	0.869384764166444
TXNDC2	3.385823	3.35527482254902	-0.0305481774509802	0.437500253495903	0.834819230353256
BCL9	7.23505033333333	6.86269059084967	-0.372359742483661	0.294305437090775	0.834571969957533
HSF5	3.45190433333333	3.40754606960784	-0.0443582637254902	0.565831720418313	0.850234375688629
ETF1	8.254981	8.47750108888889	0.22252008888889	0.371923598365519	0.834571969957533
CRABP2	11.5788566666667	10.4964386169935	-1.0824180496732	0.132767255633889	0.834571969957533
MAML1	6.01695266666667	6.10402626111111	0.0870735944444441	0.72341115505305	0.873988386421738
AGAP11	3.48426066666667	3.42625623169935	-0.0580044349673203	0.18517097023348	0.834571969957533
TMEM115	10.0603956666667	9.64715922385621	-0.413236442810458	0.169626296376429	0.834571969957533
ATPAF1	8.31752066666667	8.05788261666667	-0.25963805	0.358173752602798	0.834571969957533
KIAA1755	4.394094	4.36531526960784	-0.0287787303921565	0.940471788195326	0.962430822704531
FCHO2	6.084616	6.07900338856209	-0.00561261143790848	0.930143585515258	0.956671318812327
C1QTNF2	3.973982	4.20762934640523	0.233647346405229	0.680085576160904	0.863791399695008
SLC6A20	4.027703	3.82541798529412	-0.202285014705882	0.334805458418711	0.834571969957533
FAM122C	4.54465566666667	4.16054128954248	-0.384114377124184	0.169626296376429	0.834571969957533
STC2	4.975014	6.00123725359477	1.02622325359477	0.177841460400677	0.834571969957533
TMC7	4.55922766666667	4.92543413594771	0.366206469281046	0.46110500230674	0.835194430617516
COQ7	5.60140266666667	5.76094597712418	0.159543310457516	0.665866946423489	0.861309366609186
SLC31A1	7.23670633333333	7.08470317091503	-0.152003162418301	0.713700435356377	0.871727881224037
BNIP1	5.03991933333333	5.87560855261438	0.835689219281045	0.173697593170251	0.834571969957533
RASSF3	6.699174	6.12020516764706	-0.578968832352941	0.101079009490008	0.834571969957533
TIPARP	6.13759033333333	6.09085967189542	-0.046730661437909	0.894098723615241	0.936195969299453
TNFSF4	4.434288	4.30516229052288	-0.129125709477124	0.396760802324432	0.834571969957533
ADSL	6.85258266666667	6.82665785326797	-0.0259248133986931	0.868481264972939	0.926498313143824
SENP8	4.37126033333333	4.14500140098039	-0.226258932352941	0.206584277406879	0.834571969957533
HIF1AN	6.43643433333333	6.27379186633987	-0.162642466993464	0.556750641924079	0.849773571284477
ARHGAP6	4.77886866666667	4.18561879575163	-0.593249870915033	0.587667493700252	0.850534237979009
MAGEE1	5.65024266666667	5.18463965588235	-0.465603010784314	0.365008235796167	0.834571969957533
OR51E1	3.64581966666667	3.89850375620915	0.252684089542484	0.548063700040036	0.847831260592327
MFSD5	7.276381	6.95905098594771	-0.317330014052287	0.216072532399146	0.834571969957533
PLA2G4F	6.626404	6.51620623496732	-0.110197765032679	0.802583272482077	0.897580789647724
PSMC2	8.38847266666667	8.65620019640523	0.267727529738561	0.46110500230674	0.835194430617516
NUDCD3	6.91634	6.86825392156863	-0.0480860784313721	0.971509579057432	0.981728251001405
CARD8	5.14536133333333	4.79324876470588	-0.352112568627452	0.190714233365618	0.834571969957533
TPX2	8.046634	7.82960187745098	-0.217032122549019	0.623942798568984	0.852728925459762
CNOT8	6.51062366666667	6.56600464444444	0.0553809777777783	0.738060661369929	0.877996085427586
FAR1	8.069761	8.46227782679739	0.392516826797387	0.157841798604941	0.834571969957533
ZNF76	6.09631233333333	5.75726006928105	-0.339052264052288	0.457165604707701	0.834869487064292
SPHK2	7.81642133333333	7.29560775980392	-0.520813573529412	0.0675554624979139	0.834571969957533
RLN2	4.35699566666667	3.85145283627451	-0.505542830392157	0.201787555489241	0.834571969957533
TLR2	5.40616733333333	5.44549840915033	0.0393310758169934	0.81264283845847	0.901443547667446
CLCN3	7.647715	7.30463013660131	-0.343084863398692	0.393152582575114	0.834571969957533
HAMP	4.57774133333333	4.29986216862745	-0.277879164705883	0.518203080829519	0.84438301782647
CYP2C18	3.421533	4.46813255130719	1.04659955130719	0.0907227347852995	0.834571969957533
CLCA2	6.21860266666667	7.90717055163399	1.68856788496732	0.5437475753348	0.847264191537171
FAM122B	6.711576	6.54172306732026	-0.169852932679738	0.46110500230674	0.835194430617516
LCE3E	3.82778233333333	4.24252018627451	0.414737852941176	0.807781482418284	0.898957262752402
LAT	6.70036833333333	6.79059983921569	0.0902315058823531	0.457165604707701	0.834869487064292
BIN2	4.86782666666667	4.87099338660131	0.00316671993464013	0.966332341419021	0.978307628401705
MKNK1	6.93259466666667	6.82450758464052	-0.108087082026143	0.868481264972939	0.926498313143824
INO80E	6.21053266666667	6.32348926503268	0.112956598366013	0.694418878929821	0.867770688560689
HES5	3.893964	4.63523140326797	0.741267403267974	0.141337590211634	0.834571969957533
PNPT1	8.9531	8.22099153333333	-0.732108466666666	0.297305166007056	0.834571969957533
ATP8A1	5.48874866666667	5.36414554542484	-0.12460312124183	0.651767423989035	0.859173984048773
DLG2	3.953951	3.89281657124183	-0.0611344287581699	0.48920546438884	0.83854823755903
XRCC1	8.18009833333333	7.89263546143791	-0.287462871895425	0.312609546398764	0.834571969957533
CYP4F8	5.462815	3.65530839869281	-1.80750660130719	0.0284300360628251	0.834571969957533
LRP5	8.15513266666667	7.77581071535948	-0.379321951307189	0.535163680952393	0.845406556768914
CD163L1	4.75621666666667	4.21540102320261	-0.540815643464053	0.208927500141465	0.834571969957533
ESF1	6.70502433333333	6.42277086405229	-0.282253469281046	0.371923598365519	0.834571969957533
OSBP2	6.57209133333333	6.37708814738562	-0.195003185947713	0.469040417709358	0.83620937890019
CXCL2	6.67945566666667	6.3456834879085	-0.33377217875817	0.610225913433853	0.850534237979009
DDOST	9.81312566666667	9.51220224150327	-0.300923425163399	0.141342445104544	0.834571969957533
MAK16	7.19512	6.72465194183007	-0.470468058169935	0.0919691905237906	0.834571969957533
HIPK4	3.47422733333333	3.42940639738562	-0.0448209359477123	0.199656132577719	0.834571969957533
LPP	8.07934266666667	8.14475065228758	0.0654079856209169	0.853175043923788	0.919151260651365
CD69	4.80808066666667	5.00602030294118	0.197939636274509	0.637791315978337	0.85511174652047
OTUB2	5.24893733333333	4.61804934444444	-0.630887988888889	0.159761603725867	0.834571969957533
LY6K	6.610577	6.00014605882353	-0.610430941176471	0.241155852723402	0.834571969957533
FARSA	7.83769766666667	7.64529635849673	-0.192401308169934	0.61478333882181	0.851791386387845
KDELR2	9.026096	8.70087255163399	-0.325223448366014	0.404036928277027	0.834571969957533
FOXO1	6.096169	5.94488746372549	-0.151281536274509	0.675333069917663	0.862682144095438
ZNF445	4.76722066666667	4.66012967647059	-0.107090990196078	0.694418878929821	0.867770688560689
CRTC2	6.85271166666667	6.4399968375817	-0.412714829084968	0.118353673457444	0.834571969957533
XG	4.51990333333333	4.62287016601307	0.102966832679738	0.9818674387374	0.988452181389675
MGAT4A	6.91806	5.7370710496732	-1.1809889503268	0.0224589143046266	0.834571969957533
ATL1	4.96234366666667	5.24378668333333	0.281443016666667	0.661153656116247	0.86049574686247
RPUSD2	8.48034566666667	8.21621512026144	-0.264130546405228	0.199669208081713	0.834571969957533
NUDT8	5.601476	5.96067859411765	0.359202594117647	0.31573161714515	0.834571969957533
GKAP1	4.89523466666667	4.69830429183007	-0.196930374836602	0.430125056079727	0.834571969957533
MTNR1A	3.295738	3.40162914248366	0.10589114248366	0.640944296105039	0.857033378065878
PSMD3	9.07037133333333	7.29155314052288	-1.77881819281046	0.00878820488969468	0.834571969957533
ALDH1A1	9.85565966666667	8.08369216764706	-1.77196749901961	0.14310746728245	0.834571969957533
PPP4R4	3.65169333333333	4.10799851568627	0.456305182352941	0.485122808091731	0.838031108185947
SERINC2	9.00833933333333	8.78186204509804	-0.226477288235293	0.817684351622826	0.903364432257453
STOM	9.538151	9.44657360424837	-0.0915773957516333	0.752805915754311	0.882425206666034
DCTN5	7.63545066666667	7.59715158529412	-0.038299081372549	0.987047624398569	0.991754929836213
CRISP3	7.20954366666667	4.2215537003268	-2.98798996633987	0.0199638177345456	0.834571969957533
TMEM159	8.78616066666667	8.83036842614379	0.0442077594771231	0.772606530495992	0.886257696506483
PEAR1	5.62450066666667	5.64523337091503	0.0207327042483669	0.832853397471182	0.909166116737699
STOX2	7.73110633333333	7.57921131568627	-0.151895017647059	0.670593471922253	0.861761049150812
TLX2	4.174114	4.05718168366013	-0.116932316339869	0.728283115083072	0.874595511566401
SLC2A13	4.409897	4.11474236666667	-0.295154633333333	0.282509967278152	0.834571969957533
COPS8	7.31425766666667	7.56364267843137	0.249385011764706	0.378919617339809	0.834571969957533
CCHCR1	6.30937466666667	6.4039214120915	0.0945467454248368	0.708862297326453	0.870066161957622
ALG13	5.51282066666667	5.59106552581699	0.0782448591503266	0.797565618693294	0.895890516779326
PCDH8	3.30057033333333	3.4589994003268	0.158429066993464	0.402273792340452	0.834571969957533
SAA1	5.83914033333333	6.67529785882353	0.836157525490195	0.375411540905606	0.834571969957533
ZNF655	5.88932433333333	6.33595217320261	0.446627839869281	0.378919617339809	0.834571969957533
AHNAK	9.60380833333333	9.84846274803922	0.244654414705883	0.745421605503743	0.880864742487608
SLC15A3	8.53610733333333	8.39530803071895	-0.140799302614379	0.873594607895339	0.927669626682731
STAC3	4.60967133333333	4.68843716372549	0.0787658303921575	0.680085576160904	0.863791399695008
C2orf88	3.483658	4.15892935490196	0.675271354901961	0.119891874632016	0.834571969957533
RHOA	10.688459	10.241251896732	-0.447207103267974	0.199669208081713	0.834571969957533
MYL6	11.71622	11.6341508457516	-0.0820691542483658	0.565502702852714	0.849846321931954
RAB6B	4.634577	4.39360479444444	-0.240972205555556	0.578753416183857	0.850534237979009
FOXE3	4.19188066666667	3.87060704379085	-0.321273622875817	0.228363338177167	0.834571969957533
HECTD3	9.251321	9.06485778039216	-0.186463219607845	0.282509967278152	0.834571969957533
METTL5	8.126057	8.23820733366013	0.112150333660132	0.704035875719766	0.869384764166444
HRC	5.02143433333333	3.75023337124183	-1.2712009620915	0.211289734574636	0.834571969957533
DOCK3	4.72251266666667	4.03042274542484	-0.692089921241831	0.2042601940935	0.834571969957533
ATAD5	5.100324	4.97844612745098	-0.121877872549019	0.642436045411694	0.857033378065878
GUCA1B	4.55465366666667	4.36594690915033	-0.18870675751634	0.505667625324902	0.841191936711074
TBL1X	8.96853066666667	8.89929174934641	-0.069238917320261	0.868481264972939	0.926498313143824
KRT40	5.402542	3.43860030261438	-1.96394169738562	0.0286826021446087	0.834571969957533
KIF2A	5.570155	5.8067394245098	0.236584424509804	0.411392333458987	0.834571969957533
PTPN2	8.065182	7.7900282879085	-0.275153712091504	0.375411540905606	0.834571969957533
TMEM184B	6.64770266666667	6.43604041960784	-0.211662247058824	0.530897479112218	0.844443420749487
ORMDL1	6.28395233333333	6.33707278137255	0.0531204480392153	0.807609078743308	0.898848695702353
SPA17	4.85240933333333	4.61315413006536	-0.239255203267974	0.407704696949062	0.834571969957533
DOCK8	4.84598766666667	4.70301143496732	-0.142976231699347	0.556750641924079	0.849773571284477
ZIC2	4.83083766666667	5.66617715588235	0.835339489215686	0.223391883815156	0.834571969957533
CEPT1	7.706733	7.52246275196078	-0.184270248039216	0.561118414895555	0.849846321931954
RABGGTA	6.59983833333333	6.78009830359477	0.180259970261438	0.675333069917663	0.862682144095438
POP5	7.5196	7.09359844869281	-0.42600155130719	0.752805915754311	0.882425206666034
PLCB1	4.89641433333333	5.41616778300654	0.519753449673202	0.268222078271561	0.834571969957533
PRKCG	3.45884133333333	3.58172689771242	0.122885564379085	0.896325620231126	0.938364081017836
SCUBE2	6.08846866666667	6.34452125457516	0.256052587908496	0.961156522600557	0.97537000844263
FGFBP3	4.61010533333333	4.39705597581699	-0.21304935751634	0.457165604707701	0.834869487064292
FAM135B	3.387979	3.32114186928105	-0.0668371307189544	0.321395194144813	0.834571969957533
TMEM70	6.54277066666667	6.01247425653595	-0.530296410130719	0.238558974847831	0.834571969957533
CCDC134	5.364978	5.27768220392157	-0.0872957960784309	0.628544542014206	0.853288650808117
PLA2G2F	3.88791	3.85283292712418	-0.0350770728758172	0.476971395165581	0.838031108185947
BLVRA	8.23375466666667	8.23616378169935	0.00240911503268038	0.665866946423489	0.861309366609186
TMBIM4	6.992706	7.0621332248366	0.069427224836601	0.787555559534805	0.892325192419424
CSTF2	8.683351	8.37214276013072	-0.311208239869281	0.328423953471801	0.834571969957533
RGS1	6.28479466666667	6.11142619379085	-0.173368472875817	0.802583272482077	0.897580789647724
AACS	5.97251	6.25438234673203	0.281872346732026	0.418826627653421	0.834571969957533
VWA2	4.52714133333333	4.58339651797386	0.0562551846405235	0.899236380923279	0.938955716764426
BIN1	6.48792166666667	6.27279564117647	-0.215126025490196	0.539447097310076	0.84594152410508
KIF26B	4.27668466666667	4.21599434248366	-0.0606903241830068	0.733166609715913	0.875817946491435
LYPD1	3.81404133333333	4.60359323986928	0.789551906535948	0.2042601940935	0.834571969957533
CDCA2	7.21087866666667	6.54374830784314	-0.667130358823529	0.173697593170251	0.834571969957533
ANKRD2	3.677832	3.86402132712418	0.186189327124183	0.64709292659536	0.8586697733626
DNER	3.321305	3.70128512418301	0.379980124183006	0.461088367007856	0.835194430617516
SPPL3	6.17060666666667	6.17182833660131	0.00122166993464035	0.992228356174066	0.994962452345888
C20orf197	3.490736	3.58492953398693	0.0941935339869282	0.873592504874783	0.927669626682731
TIMM10	9.408513	9.59957928202614	0.191066282026142	0.493293832144431	0.839061835702753
UPK3A	4.68825566666667	3.97376644183007	-0.714489224836601	0.0216555166218089	0.834571969957533
ARF4	9.61278066666667	9.32803204673203	-0.284748619934641	0.552399505208061	0.848959004100794
CHRNA10	4.98729966666667	4.88738449575163	-0.0999151709150317	0.623942798568984	0.852728925459762
UPK3B	6.054015	5.00069493300654	-1.05332006699346	0.254438640620448	0.834571969957533
CD1B	3.64891866666667	3.70439557712418	0.0554769104575166	0.402035334516342	0.834571969957533
LPCAT2	5.615404	5.81769961372549	0.20229561372549	0.46506329898737	0.835194430617516
TPM1	8.46913766666667	8.30875563986928	-0.160382026797386	0.713700435356377	0.871727881224037
BAG5	7.62496666666667	7.29476826895425	-0.330198397712418	0.291326066963668	0.834571969957533
SGTA	7.05596	7.03696854803922	-0.0189914519607841	0.945639755971467	0.965826486601577
UBD	6.93092366666667	7.6124393996732	0.681515733006536	0.453245181272648	0.834819230353256
PTOV1	9.64946033333333	9.43283586830065	-0.21662446503268	0.393152582575114	0.834571969957533
KCNH5	3.277451	3.3490527124183	0.0716017124183006	0.0731189801093307	0.834571969957533
HERC2P2	6.922637	6.36214832712418	-0.560488672875817	0.300325265477271	0.834571969957533
NUP188	7.94929033333333	7.98925665718954	0.0399663238562091	0.8227334172692	0.904499400936901
TBX10	3.55124466666667	3.80084844640523	0.249603779738562	0.781822085418638	0.889690962476792
PGAP1	4.367571	4.97913561339869	0.611564613398693	0.0705318755378413	0.834571969957533
PDE4B	5.05836366666667	5.35052658888889	0.292162922222222	0.628544542014206	0.853288650808117
PRKD1	5.13768633333333	4.80042241405229	-0.337263919281046	0.382447795112851	0.834571969957533
CCDC146	4.89223433333333	4.99879273235294	0.106558399019607	0.817684351622826	0.903364432257453
CYCS	6.498239	6.81732608954248	0.319087089542484	0.306426614906896	0.834571969957533
HAUS8	6.07447766666667	5.97229390457516	-0.102183762091503	0.656453762125228	0.859595816090052
KCNH8	3.30866066666667	3.50837279934641	0.199712132679739	0.0623008470634405	0.834571969957533
ZXDA	6.10114833333333	6.04956470980392	-0.051583623529412	0.762686811055489	0.883827647782048
SMNDC1	7.139764	7.20422592124183	0.06446192124183	0.694418878929821	0.867770688560689
KCNQ3	4.131081	3.54638795718954	-0.584693042810458	0.027482742282087	0.834571969957533
PPM1B	9.07915966666667	8.80994875522876	-0.269210911437909	0.433930167409013	0.834571969957533
ZNF799	4.352568	4.22635743137255	-0.12621056862745	0.777580472800958	0.887807938568806
FAM189A1	3.26337233333333	3.59091273006536	0.327540396732026	0.197332003114156	0.834571969957533
PRLR	3.91346566666667	4.51607555359477	0.602609886928105	0.322036977224866	0.834571969957533
RNF148	3.37910233333333	3.4345163627451	0.0554140294117644	0.495104571881187	0.839061835702753
CCNL1	8.15067633333333	7.79742760359477	-0.353248729738562	0.501525070698948	0.840353645043068
WDR62	4.954193	5.07995699248366	0.12576399248366	0.661153656116247	0.86049574686247
SULT2B1	7.61641733333333	6.41444495457516	-1.20197237875817	0.085875317350579	0.834571969957533
GNGT1	3.669918	4.09359994542484	0.423681945424836	0.266869643284292	0.834571969957533
NOVA2	4.06497733333333	4.44834672875817	0.383369395424837	0.415099597589602	0.834571969957533
APOO	7.66887133333333	8.02717138137255	0.358300048039215	0.312609546398764	0.834571969957533
SNORA14B	5.473481	5.24974198300654	-0.223739016993465	0.675252108027358	0.862682144095438
IGLL1	5.25626366666667	5.5238624754902	0.267598808823529	0.616394605413438	0.851791386387845
REST	7.416072	7.13818540588235	-0.277886594117647	0.453245181272648	0.834819230353256
KHK	5.796584	5.28635409575163	-0.510229904248366	0.144889352601908	0.834571969957533
TMEM125	8.34084933333333	6.61032605522876	-1.73052327810458	0.0380125792867959	0.834571969957533
CFH	6.935196	7.13586792777778	0.200671927777777	0.772606530495992	0.886257696506483
LRRC70	3.33729366666667	3.46702752222222	0.129733855555556	0.259890686638495	0.834571969957533
PHB2	8.760111	8.81804935784314	0.0579383578431365	0.767641912758556	0.884618724720996
GPR17	3.246076	3.44525363594771	0.199177635947712	0.0719541489890206	0.834571969957533
CCAR1	6.677044	6.31389970163399	-0.363144298366014	0.228369015315129	0.834571969957533
DPM2	6.85309833333333	6.91367321437909	0.0605748810457518	0.807609078743308	0.898848695702353
MLLT6	9.536612	8.93698493562091	-0.599627064379085	0.0261435422719219	0.834571969957533
CSNK2A1	8.037441	7.64724302352941	-0.390197976470588	0.148504053072769	0.834571969957533
GBX2	3.72563833333333	3.71549322810458	-0.0101451052287582	0.441266475704242	0.834819230353256
NGRN	8.20286833333333	8.05497293137255	-0.147895401960785	0.619355682066672	0.851791386387845
ZNF720	4.83708533333333	4.4337404875817	-0.403344845751634	0.0823784146945312	0.834571969957533
ING5	4.77430833333333	5.22106751405229	0.446759180718955	0.13614769581042	0.834571969957533
KRTAP5-1	3.92082966666667	3.68434407418301	-0.23648559248366	0.403821017424174	0.834571969957533
RBP3	3.28867666666667	3.36715398431373	0.0784773176470588	0.481498181767967	0.838031108185947
DAPK3	7.000474	7.23870320261438	0.238229202614378	0.501525070698948	0.840353645043068
NKAIN2	3.328805	3.57736378529412	0.248558785294118	0.807504273961685	0.898848695702353
SEC61A2	5.82112333333333	5.2920966879085	-0.529026645424837	0.312609546398764	0.834571969957533
CASP12	3.26209433333333	3.38938507320261	0.127290739869281	0.060525987762515	0.834571969957533
CARS2	6.74146966666667	6.76868757254902	0.0272179058823534	0.873594607895339	0.927669626682731
WFIKKN2	3.36659733333333	3.40533546535948	0.0387381320261437	0.934347585159887	0.959270105687753
TMEM50B	8.84898366666667	8.13727321405229	-0.71171045261438	0.13959420020154	0.834571969957533
PCDH15	3.28346733333333	3.31983104771242	0.0363637143790849	0.175338895080559	0.834571969957533
UPK1A	5.75404233333333	5.33113772124183	-0.422904612091504	0.271021408305385	0.834571969957533
C18orf54	4.47653533333333	4.91891073006536	0.442375396732026	0.148504053072769	0.834571969957533
TUBGCP2	6.89410366666667	6.93953791633987	0.0454342496732023	0.843001152994276	0.914838319745912
DPEP3	4.79019266666667	4.77303732647059	-0.0171553401960791	0.27497032925389	0.834571969957533
ZNHIT3	6.65684733333333	6.14958885261438	-0.507258480718955	0.132767255633889	0.834571969957533
PGBD2	5.73982033333333	5.35030202941176	-0.389518303921569	0.312609546398764	0.834571969957533
ZNF518A	5.206156	5.01383321699346	-0.192322783006536	0.578753416183857	0.850534237979009
PIK3CA	6.41705633333333	6.29271214607843	-0.124344187254902	0.623942798568984	0.852728925459762
USP11	8.12265666666667	7.94940364771242	-0.173253018954248	0.578753416183857	0.850534237979009
UBR5	8.72002266666667	8.15056394869281	-0.569458717973857	0.469040417709358	0.83620937890019
GIMAP7	7.52591466666667	7.53824032614379	0.0123256594771242	0.992228356174066	0.994962452345888
SCNM1	8.148539	7.59738536633987	-0.55115363366013	0.110893607751264	0.834571969957533
CROT	6.97085266666667	7.7691784254902	0.79832575882353	0.220932694489364	0.834571969957533
RGS19	7.078618	6.56600189346405	-0.512616106535948	0.175760418755565	0.834571969957533
COX7A2	9.57657633333333	9.48711140228758	-0.089464931045752	0.797565618693294	0.895890516779326
LMBR1L	5.479827	5.26767612941176	-0.212150870588236	0.396760754312262	0.834571969957533
GNPNAT1	7.127205	7.07705917712418	-0.0501458228758169	0.899236380923279	0.938955716764426
HSPB7	5.18650633333333	4.91592390392157	-0.270582429411764	0.322036977224866	0.834571969957533
CHST7	6.52887166666667	6.49911784869281	-0.0297538179738561	0.817684351622826	0.903364432257453
KRT13	10.7849266666667	9.79502196437909	-0.989904702287582	0.530897479112218	0.844443420749487
SLC6A2	3.457559	4.12424510359477	0.666686103594771	0.0545010249816215	0.834571969957533
SAA2	6.064824	6.64938376111111	0.584559761111112	0.637791315978337	0.85511174652047
TRAF6	6.12567633333333	6.34728655326797	0.221610219934641	0.601156385975182	0.850534237979009
STXBP3	8.05060633333333	7.60420375882353	-0.446402574509803	0.084696592924333	0.834571969957533
TXNDC16	5.880739	5.62536664575163	-0.255372354248366	0.670593471922253	0.861761049150812
NDUFB7	10.4257086666667	10.3375625921569	-0.0881460745098046	0.561118414895555	0.849846321931954
CBFA2T2	6.41351966666667	6.22804219444444	-0.185477472222222	0.661153656116247	0.86049574686247
UGCG	7.779759	8.15388646895425	0.374127468954248	0.201955191068421	0.834571969957533
LAG3	5.93337733333333	6.01025907941176	0.0768817460784312	0.992228356174066	0.994962452345888
GDE1	6.86543166666667	6.53846069836601	-0.326970968300654	0.309507880127143	0.834571969957533
MIR221	4.91383433333333	4.6090695496732	-0.30476478366013	0.669763326476433	0.861761049150812
TRIM16L	7.05588133333333	6.27906658954248	-0.77681474379085	0.159761603725867	0.834571969957533
EMP2	7.08763966666667	6.63751056895425	-0.450129097712419	0.192924760450075	0.834571969957533
PEPD	8.489055	7.65390911960784	-0.835145880392157	0.0525802246665079	0.834571969957533
NOC4L	7.59508666666667	7.11293923954248	-0.482147427124183	0.144889352601908	0.834571969957533
FBXO32	8.00886233333333	7.65146950882353	-0.357392824509803	0.361580871505979	0.834571969957533
UNC5A	6.00377366666667	4.6130340620915	-1.39073960457516	0.322019017025027	0.834571969957533
ASRGL1	5.355227	4.86494627352941	-0.490280726470589	0.411392333458987	0.834571969957533
DDO	4.26166466666667	4.13935958496732	-0.122305081699346	0.539447097310076	0.84594152410508
ZNF672	7.746769	6.95215330751634	-0.79461569248366	0.126201731137327	0.834571969957533
ZNF205	7.07377966666667	6.95982724705882	-0.113952419607843	0.8227334172692	0.904499400936901
DTNBP1	7.78556266666667	7.72376169117647	-0.061800975490196	0.832853397471182	0.909166116737699
PSAP	12.0130966666667	11.7322151826797	-0.28088148398693	0.265425142983702	0.834571969957533
POLR3H	6.68551666666667	6.8350905251634	0.149573858496733	0.651767390918945	0.859173984048773
HIGD2B	3.55161733333333	3.46409100980392	-0.0875263235294121	0.474935883003463	0.838031108185947
NGDN	8.76623166666667	8.28439338006536	-0.481838286601306	0.0199136351884617	0.834571969957533
RARG	7.6355	7.62088394313725	-0.0146160568627449	0.930143585515258	0.956671318812327
SLC22A5	4.13115166666667	5.20344892222222	1.07229725555556	0.0240367655324244	0.834571969957533
PREX1	5.69192466666667	5.11588435980392	-0.576040306862746	0.134449261695288	0.834571969957533
LUC7L2	5.60031366666667	5.75383806143791	0.153524394771241	0.530897479112218	0.844443420749487
HAT1	7.47223766666667	7.3665476379085	-0.10569002875817	0.522417157016798	0.844395601962866
CYP2W1	5.04855566666667	4.11294013921569	-0.935615527450981	0.331643858723365	0.834571969957533
FANCA	5.91810433333333	5.67568181862745	-0.242422514705883	0.497400383742851	0.839061835702753
PPIG	9.354901	8.30737655620915	-1.04752444379085	0.246409171103003	0.834571969957533
BYSL	7.13805633333333	6.77226359705882	-0.36579273627451	0.441598477408252	0.834819230353256
KIF25	3.36505866666667	3.46663102320261	0.101572356535948	0.539363600806731	0.84594152410508
SULF2	7.473711	7.96004720490196	0.486336204901961	0.505667798410962	0.841191936711074
LIG1	6.687314	6.59453604509804	-0.0927779549019609	0.85827127410216	0.921912319382186
IQCD	6.38113866666667	5.5896209372549	-0.791517729411765	0.249065691045572	0.834571969957533
SALL2	6.063733	5.20775315163399	-0.855979848366013	0.0870672619593343	0.834571969957533
MLH1	6.72716833333333	6.51928598464052	-0.20788234869281	0.670593471922253	0.861761049150812
MPP3	4.893888	4.86081981176471	-0.0330681882352941	0.647094799644561	0.8586697733626
ZBTB43	7.41572966666667	7.28548523398693	-0.130244432679739	0.708862297326453	0.870066161957622
SCYL1	8.932476	8.66017781568627	-0.272298184313724	0.101079009490008	0.834571969957533
ANKK1	3.72506433333333	3.98660006013072	0.261535726797386	0.44546154743469	0.834819230353256
STAB1	6.12052	6.55410395163399	0.433583951633987	0.441598477408252	0.834819230353256
SCAMP2	8.13921766666667	7.32214967581699	-0.817067990849674	0.0351013488162118	0.834571969957533
GOLT1B	6.05309666666667	5.97209713267974	-0.0809995339869278	0.752805915754311	0.882425206666034
TCF7L2	6.706095	6.88703556405229	0.180940564052287	0.574320329384002	0.850534237979009
NEXN	4.303735	4.91684733660131	0.613112336601308	0.246409171103003	0.834571969957533
ANKRD52	6.21770366666667	6.35770434281046	0.14000067614379	0.757741415684884	0.88252513441565
MAP7	7.88657733333333	7.73808066928105	-0.148496664052288	0.704035875719766	0.869384764166444
ANKIB1	6.46032166666667	6.62019770915033	0.15987604248366	0.675333069917663	0.862682144095438
NOP10	10.6606136666667	10.3919550362745	-0.268658630392157	0.358173752602798	0.834571969957533
SIGLEC15	4.08237633333333	3.58716492614379	-0.495211407189542	0.0368243122729204	0.834571969957533
SETBP1	6.67459266666667	6.80946249477124	0.134869828104575	0.757741415684884	0.88252513441565
TMEM30B	7.54737033333333	7.17264868366013	-0.374721649673202	0.361580871505979	0.834571969957533
ITPRIPL1	3.65988	4.67207014705882	1.01219014705882	0.0510166326094419	0.834571969957533
UBE4B	6.43618766666667	6.30169813366013	-0.134489533006535	0.489205508563458	0.83854823755903
MIR324	3.97961333333333	3.83023101503268	-0.149382318300653	0.878149343395458	0.929814719595795
TMEM33	7.35737966666667	6.91524640751634	-0.442133259150327	0.441598477408252	0.834819230353256
HOXA4	4.40675833333333	4.40946125326797	0.00270291993464067	0.914673847044129	0.948477535009762
FBRS	9.374321	7.88631175196078	-1.48800924803922	0.0313467631372473	0.834571969957533
SHQ1	5.11115133333333	5.16835343071895	0.0572020973856207	0.718550113749902	0.873122363252309
PCTP	5.86562533333333	5.04018594313725	-0.825439390196079	0.0510166326094419	0.834571969957533
SLC38A7	7.35879933333333	6.31523412287582	-1.04356521045752	0.00561356988304738	0.834571969957533
SCCPDH	6.65150933333333	6.54621410980392	-0.105295223529412	0.637791315978337	0.85511174652047
SLC9A2	5.33605233333333	4.63825433464052	-0.69779799869281	0.225868045173133	0.834571969957533
ARID4A	6.02338333333333	5.94663676666667	-0.0767465666666665	0.837923905497027	0.912461750191675
OFD1	7.257631	6.67199935882353	-0.58563164117647	0.101078974804035	0.834571969957533
SMTNL2	3.84537633333333	3.65401010718954	-0.191366226143791	0.220894380698747	0.834571969957533
ALDH8A1	4.096137	4.07575340555556	-0.0203835944444437	0.493293656320896	0.839061835702753
ARMC6	5.91378766666667	5.90182184673203	-0.0119658199346411	0.966332341419021	0.978307628401705
ACLY	10.0993113333333	9.82532630098039	-0.27398503235294	0.354786902314637	0.834571969957533
MLEC	7.983423	8.0845718375817	0.101148837581698	0.772606530495992	0.886257696506483
KCNAB3	4.36585966666667	4.19705360980392	-0.168806056862745	0.441598477408252	0.834819230353256
RHOT2	8.324317	8.46243531633987	0.138118316339868	0.583202514439141	0.850534237979009
HAPLN1	3.68841833333333	3.97247509640523	0.284056763071896	0.552399060748269	0.848959004100794
TMPRSS9	3.44511966666667	3.52829976797386	0.0831801013071893	0.694418878929821	0.867770688560689
HSP90AB1	10.4518856666667	10.222165129085	-0.229720537581699	0.543747616302521	0.847264191537171
TMEM185B	8.09302933333333	7.79941906928105	-0.293610264052288	0.40038893221346	0.834571969957533
CACNB2	3.61068333333333	3.86046377156863	0.249780438235294	0.249065691045572	0.834571969957533
GLTP	7.90801333333333	7.9287880130719	0.0207746797385617	0.992228356174066	0.994962452345888
RPL22	7.30495366666667	7.68209450098039	0.377140834313725	0.206584277406879	0.834571969957533
TRIM11	7.55745733333333	7.43372856764706	-0.123728765686274	0.489205508563458	0.83854823755903
TBPL1	6.235595	5.84220398888889	-0.393391011111111	0.190714233365618	0.834571969957533
LGALS7	7.67967566666667	8.0122885620915	0.332612895424837	0.822721362674968	0.904499400936901
MADCAM1	3.60489633333333	3.54138918986928	-0.0635071434640522	0.689628648725458	0.867108202548846
STAR	3.469478	3.85318909379085	0.38371109379085	0.175757914918626	0.834571969957533
ZNF280B	4.902139	3.80573019444444	-1.09640880555556	0.026143390140068	0.834571969957533
CBLB	6.26238466666667	6.01430691830065	-0.248077748366013	0.535163680952393	0.845406556768914
GRK6	6.32406933333333	7.10741567679739	0.783346343464053	0.186349220465965	0.834571969957533
CDH23	5.76023366666667	5.12400640196078	-0.636227264705883	0.265425142983702	0.834571969957533
RGSL1	3.271426	3.32496926013072	0.0535432601307191	0.374050301672064	0.834571969957533
CYP3A4	3.350135	3.4106685120915	0.0605335120915034	0.762455171240075	0.883827647782048
ATP6V1B2	8.46481833333333	8.04679138464052	-0.418026948692811	0.422573227731305	0.834571969957533
CBWD1	6.27906766666667	6.40606040653595	0.126992739869282	0.728283380436673	0.874595511566401
GIT1	6.95277466666667	7.36490424901961	0.412129582352941	0.501525070698948	0.840353645043068
ZDHHC11	5.627391	5.29414758398693	-0.333243416013072	0.325220264840106	0.834571969957533
LIPK	3.41595033333333	3.69026602352941	0.274315690196079	0.60208469266456	0.850534237979009
VWCE	5.02896033333333	4.46523076732026	-0.563729566013071	0.328423953471801	0.834571969957533
CHEK2	6.66985366666667	6.59189774150327	-0.0779559251633986	0.966332341419021	0.978307628401705
DVL3	7.64604	7.5868287127451	-0.059211287254902	0.8227334172692	0.904499400936901
IRF2	8.15138666666667	8.13436345522876	-0.017023211437909	0.997409415645794	0.998407074476147
RAI1	6.708308	6.3881209745098	-0.320187025490196	0.449343805126048	0.834819230353256
CAPN9	4.90573966666667	4.83724550947712	-0.0684941571895425	0.358046637257505	0.834571969957533
PKD1L1	4.11445133333333	3.51509198562092	-0.599359347712418	0.0075370425151279	0.834571969957533
MDM1	5.90136266666667	6.10228543071895	0.200922764052287	0.407704744629273	0.834571969957533
GFM1	8.15844333333333	8.13578709542484	-0.022656237908496	0.9818674387374	0.988452181389675
ARHGEF10L	6.54676733333333	6.04098837614379	-0.505778957189542	0.230886961277056	0.834571969957533
NEK1	5.736143	5.6698929745098	-0.0662500254901959	0.832853397471182	0.909166116737699
ITSN1	6.231424	5.7821907879085	-0.449233212091503	0.38956431501494	0.834571969957533
ZNF85	5.05074266666667	4.99312926339869	-0.0576134032679745	0.469040417709358	0.83620937890019
LAPTM4A	8.90781333333333	8.35977479019608	-0.548038543137254	0.0430968744058365	0.834571969957533
SCN2A	4.130986	4.50356214607843	0.372576146078432	0.334886613668819	0.834571969957533
TRMU	5.50862366666667	5.46438135163399	-0.0442423150326796	0.940471788195326	0.962430822704531
OXSM	5.72133533333333	5.44101875065359	-0.280316582679738	0.294305437090775	0.834571969957533
COL21A1	3.57292566666667	4.25414159444444	0.681215927777778	0.285428347874536	0.834571969957533
CAPN5	9.005139	7.72547357614379	-1.27966542385621	0.0695280081320358	0.834571969957533
STAG3L1	3.50284	4.08244263464052	0.579602634640523	0.062824824912889	0.834571969957533
TGFBR1	5.87887666666667	6.12569832026144	0.246821653594771	0.426339389705801	0.834571969957533
THUMPD3	6.17039566666667	5.70381266960784	-0.466582997058824	0.129452172515163	0.834571969957533
LRG1	6.47699033333333	5.89434751797386	-0.582642815359477	0.501525070698948	0.840353645043068
DDX50	8.827288	9.03460930163399	0.207321301633987	0.243772571339371	0.834571969957533
ABCA10	3.61117466666667	3.85499319084967	0.243818524183006	0.485135503714606	0.838031108185947
WDR93	3.75218166666667	3.61097038627451	-0.141211280392157	0.228369015315129	0.834571969957533
CLEC14A	5.83986	6.05522207679739	0.215362076797386	0.587667493700252	0.850534237979009
HPS6	7.15274766666667	6.96435769640523	-0.188389970261437	0.596644564415304	0.850534237979009
WIPI2	6.81410133333333	6.20204729346405	-0.612054039869281	0.0244459341503696	0.834571969957533
CYP26C1	3.66802333333333	3.45455890326797	-0.213464430065359	0.506844611226096	0.84251136649186
SNX32	3.52484566666667	3.77028655228758	0.245440885620915	0.351420342027104	0.834571969957533
CLDN18	3.40611133333333	3.52746604346405	0.121354710130719	0.772601583477977	0.886257696506483
HTRA4	4.76916166666667	4.47447082418301	-0.294690842483661	0.449343344094618	0.834819230353256
PMEPA1	8.12076433333333	7.73125183921569	-0.389512494117647	0.656453762125228	0.859595816090052
TTC39C	6.46624	6.72056594803922	0.254325948039216	0.351420342027104	0.834571969957533
SNORA58	4.23458733333333	3.77898220163399	-0.455605131699347	0.0160253971509263	0.834571969957533
ABCA5	5.47612466666667	5.45066844411765	-0.0254562225490194	0.966332341419021	0.978307628401705
ITSN2	5.82061766666667	5.52830909803922	-0.292308568627451	0.331648037912085	0.834571969957533
CLOCK	5.716286	5.43467752647059	-0.281608473529412	0.288367042229736	0.834571969957533
PARP4	8.163928	7.74093471862745	-0.422993281372549	0.385996039782853	0.834571969957533
NLN	5.204391	4.91893435196078	-0.285456648039216	0.251742168806969	0.834571969957533
MMP2	7.79711833333333	7.7538555869281	-0.0432627464052286	0.95598234039888	0.971926170491885
ARRDC4	5.94331266666667	6.08995312254902	0.146640455882353	0.637791315978337	0.85511174652047
CISD3	6.86819233333333	6.05807311666667	-0.810119216666666	0.0284080660975576	0.834571969957533
DDX6	7.08268466666667	6.79102628660131	-0.29165838006536	0.197402183783218	0.834571969957533
RNGTT	7.52698366666667	7.34161814411765	-0.18536552254902	0.489205508563458	0.83854823755903
SLCO4A1	4.573815	5.34611986928105	0.772304869281046	0.243772571339371	0.834571969957533
ZNF681	3.94310366666667	4.16060763431373	0.217503967647059	0.583202514439141	0.850534237979009
P2RY13	5.25186966666667	5.55555565784314	0.30368599117647	0.565502702852714	0.849846321931954
CPOX	7.03049566666667	6.78892872091503	-0.241566945751634	0.4377546623002	0.834819230353256
PLD3	10.2215476666667	9.72845799411765	-0.493089672549019	0.12781891662053	0.834571969957533
AARS2	8.06356733333333	7.74706984477124	-0.316497488562091	0.208927500141465	0.834571969957533
IFT81	6.96387366666667	6.94107449084967	-0.022799175816993	0.797565618693294	0.895890516779326
EME1	5.719274	5.50551667581699	-0.213757324183007	0.505667798410962	0.841191936711074
CHST5	3.40401133333333	3.36774459117647	-0.036266742156863	0.772521718850819	0.886257696506483
NLGN4X	5.045131	4.38903705686274	-0.656093943137256	0.30336402476488	0.834571969957533
AKT2	7.571962	7.31014775784314	-0.261814242156863	0.385996039782853	0.834571969957533
EP300	7.961486	7.57468836013072	-0.386797639869281	0.365008235796167	0.834571969957533
PRKAR2B	5.419652	4.61048675196078	-0.809165248039216	0.0870672619593343	0.834571969957533
MN1	4.688442	5.10784382418301	0.419401824183006	0.556750641924079	0.849773571284477
HCCS	7.30410933333333	7.21849230588235	-0.0856170274509811	0.713700435356377	0.871727881224037
SERPING1	8.80141433333333	8.11704789705882	-0.684366436274511	0.322036977224866	0.834571969957533
MTMR11	7.24255033333333	7.38241733954248	0.13986700620915	0.782563547059901	0.889690962476792
CMTM8	9.40268533333333	7.61541884803922	-1.78726648529412	0.059240613746772	0.834571969957533
CABP1	3.31550466666667	3.46125826928105	0.145753602614379	0.0882724918507545	0.834571969957533
PRH1	3.982621	4.04856001830065	0.0659390183006536	0.812642464516486	0.901443547667446
NEK3	4.92899066666667	4.92596085816994	-0.00302980849673151	0.797565618693294	0.895890516779326
RNF7	9.287582	8.86802928660131	-0.419552713398692	0.853175043923788	0.919151260651365
GCDH	6.95742833333333	7.18153442091503	0.224106087581699	0.318874094085787	0.834571969957533
SEMA3B	7.33723466666667	7.25959799150327	-0.0776366751633981	0.919827134843319	0.951848691282501
AVPI1	9.41692433333333	9.72866776176471	0.311743428431372	0.493293832144431	0.839061835702753
POU2F2	4.233002	4.07993548823529	-0.153066511764706	0.526648601773825	0.844395601962866
CDK4	8.706622	8.64209926601307	-0.0645227339869283	0.935306325880415	0.959270105687753
RBM45	6.01259366666667	6.28599068856209	0.273397021895425	0.404036928277027	0.834571969957533
ARPC1B	8.55187733333333	8.48823784803922	-0.063639485294118	0.853175043923788	0.919151260651365
ZBTB37	6.321174	6.11162862026144	-0.209545379738562	0.279611882228365	0.834571969957533
ZCCHC3	6.114548	5.91923185065359	-0.195316149346406	0.54806512415507	0.847831260592327
GARNL3	3.79389	3.92575036503268	0.13186036503268	0.723411128083219	0.873988386421738
NDC80	6.35060666666667	6.06811995849673	-0.282486708169935	0.273876469251333	0.834571969957533
OMP	3.65012433333333	3.51115570261438	-0.138968630718954	0.122991846367512	0.834571969957533
DPPA5	3.341274	3.31414293529412	-0.0271310647058822	0.10533228577622	0.834571969957533
SEC61A1	10.8484	10.8748281601307	0.0264281601307186	0.792556315385684	0.893942781202844
NECAP2	6.80895266666667	6.7680676745098	-0.0408849921568626	0.935306325880415	0.959270105687753
STEAP1	5.165653	5.55562586895425	0.389972868954248	0.457165604707701	0.834869487064292
ZBTB22	8.064639	7.46009116699346	-0.604547833006536	0.351420342027104	0.834571969957533
SNORD111	4.87229166666667	4.23311386568628	-0.639177800980392	0.120594580149999	0.834571969957533
FGF19	4.76350366666667	3.54192434836601	-1.22157931830065	0.421063203652053	0.834571969957533
JMJD6	6.02465366666667	5.89847425130719	-0.126179415359477	0.539447097310076	0.84594152410508
SERTAD1	7.78958566666667	7.79021876143791	0.000633094771242071	0.997409415645794	0.998407074476147
GIMAP8	4.90181766666667	5.11156304640523	0.209745379738562	0.578753416183857	0.850534237979009
LAMP2	9.018627	8.80852741372549	-0.210099586274509	0.552399505208061	0.848959004100794
UBA1	9.90499933333333	9.37640700065359	-0.528592332679738	0.371923598365519	0.834571969957533
RARA	9.286923	8.84447715130719	-0.44244584869281	0.251742168806969	0.834571969957533
[truncated: 10,010 more rows]
