# Supplementary material for: A novel cervix carcinoma biomarker: Pathological-epigenomics, integrated analysis of MethylMix algorithm and pathology for predicting response to cancer immunotherapy
Source: Front Oncol. 2022 Nov 2;12:1053800. doi: 10.3389/fonc.2022.1053800 (PMC9667097; doi:10.3389/fonc.2022.1053800)
Supplement: Supplementary file 1 [file DataSheet_1.zip › raw data for editor checking/Fig1/diff.txt]

gene	conMean	treatMean	logFC	pValue	fdr
MTRF1	5.85298266666667	5.21807795653595	-0.634904710130719	0.0487443799268339	0.834571969957533
SCFD2	6.52460833333333	5.77093108267974	-0.753677250653594	0.031861081542293	0.834571969957533
KLK8	7.352143	4.87323614248366	-2.47890685751634	0.0298273475507984	0.834571969957533
RAB5C	10.3971783333333	8.66210756503268	-1.73507076830065	0.0110137772633511	0.834571969957533
RLN1	3.88864266666667	3.46590284901961	-0.422739817647059	0.0251466685884199	0.834571969957533
DIO1	4.443713	3.47147853888889	-0.972234461111111	0.0132370293519368	0.834571969957533
PPP4C	9.394768	8.76781620163399	-0.626951798366013	0.0472772414503472	0.834571969957533
CDK8	6.27998633333333	5.56537044771242	-0.714615885620915	0.0417747415965761	0.834571969957533
PLK3	6.56357233333333	5.68710174379085	-0.876470589542484	0.0313467631372473	0.834571969957533
VPS45	7.05095533333333	6.31618242091503	-0.7347729124183	0.0480061012646107	0.834571969957533
ART5	4.35861266666667	3.66910507254902	-0.689507594117647	0.0292932589090877	0.834571969957533
VAC14	8.29152333333333	7.70887571176471	-0.582647621568628	0.0244459341503696	0.834571969957533
ZNF778	4.99933233333333	4.40751577679739	-0.591816556535948	0.031861081542293	0.834571969957533
SDAD1	9.154099	8.31222832941176	-0.841870670588236	0.0116431064424954	0.834571969957533
ANXA3	7.55954133333333	6.11777145751634	-1.44176987581699	0.00930326380213315	0.834571969957533
PAQR3	5.58923033333333	4.66752696797386	-0.921703365359478	0.0458474194418214	0.834571969957533
ZC3H18	6.297445	5.74286943692811	-0.554575563071895	0.0220788121443966	0.834571969957533
TMEM214	8.13163866666667	7.61125050163399	-0.52038816503268	0.0404871060766921	0.834571969957533
TRAPPC1	11.023204	10.6539900598039	-0.369213940196078	0.0458474194418214	0.834571969957533
CHMP1A	8.85809633333333	8.43848194019608	-0.419614393137255	0.0494921676212884	0.834571969957533
ZNF280A	4.00305866666667	3.3874163620915	-0.615642304575164	0.0249632428419608	0.834571969957533
KIRREL3	4.29687933333333	3.49328925424837	-0.803590079084967	0.0494919361357744	0.834571969957533
ATMIN	8.963903	7.35535153529412	-1.60855146470588	0.00798618468609232	0.834571969957533
ITIH5	6.685307	7.19451311339869	0.509206113398693	0.0308395840891916	0.834571969957533
CHMP6	8.31166433333333	7.00605679607843	-1.3056075372549	0.0147539460791511	0.834571969957533
MYEOV	6.787771	4.76862828496732	-2.01914271503268	0.0374144407461992	0.834571969957533
FBP1	8.11070266666667	6.48606626470588	-1.62463640196078	0.0494921676212884	0.834571969957533
C1orf56	5.62524533333333	5.00104063888889	-0.624204694444444	0.0368243314339875	0.834571969957533
ALG5	8.20731333333333	7.41567829150327	-0.791635041830065	0.00984508920880609	0.834571969957533
SPATA12	4.09574666666667	3.57277444019608	-0.522972226470588	0.0257097972524278	0.834571969957533
MPZ	4.579037	4.0069653996732	-0.572071600326797	0.0147539460791511	0.834571969957533
GTF3C2	9.08688466666667	8.63029368660131	-0.456590980065359	0.029360105425756	0.834571969957533
CRHR1	3.98930533333333	3.66833892843137	-0.320966404901961	0.0279380830326932	0.834571969957533
NAAA	6.77185	5.61640752124183	-1.15544247875817	0.0129982002324125	0.834571969957533
BRD7	8.903869	8.33572636176471	-0.568142638235294	0.0129982002324125	0.834571969957533
CISD2	8.37924966666667	7.29713837679739	-1.08211128986928	0.0345425286588188	0.834571969957533
KRT36	4.69876266666667	3.48474062287582	-1.21402204379085	0.0105594108221431	0.834571969957533
SETDB1	8.13392966666667	7.45790709281046	-0.676022573856209	0.031861081542293	0.834571969957533
CATSPER1	4.74554833333333	3.81350246862745	-0.932045864705883	0.0313467631372473	0.834571969957533
LHFPL5	3.810024	3.45120873039216	-0.358815269607843	0.0196825516320044	0.834571969957533
DEF8	7.62050533333333	6.85166283921569	-0.768842494117647	0.0480061012646107	0.834571969957533
CALM2	10.1330716666667	9.17632188954248	-0.956749777124182	0.0368243314339875	0.834571969957533
MIR561	4.072305	3.44484556078431	-0.627459439215686	8.10715363204224e-05	0.324529359890651
SH3BGR	5.92793	5.04109300261438	-0.886836997385621	0.0451462787120953	0.834571969957533
SPNS2	7.778481	6.13756108496732	-1.64091991503268	0.0351013488162118	0.834571969957533
TNFRSF10C	5.060587	4.17256528823529	-0.888021711764706	0.0308395840891916	0.834571969957533
CKM	5.02699566666667	3.72146301045752	-1.30553265620915	0.0480058514243892	0.834571969957533
MAL	10.674736	7.24396877581699	-3.43076722418301	0.0164218982592678	0.834571969957533
KCNRG	4.29919733333333	3.90910866666667	-0.390088666666667	0.0451462787120953	0.834571969957533
FABP3	7.15967233333333	6.06438753496732	-1.09528479836601	0.031861081542293	0.834571969957533
VAT1	7.695739	7.01967667418301	-0.676062325816993	0.0213353647620289	0.834571969957533
NBEA	5.55768533333333	4.30080082320261	-1.25688451013072	0.039233279235047	0.834571969957533
CYP4F8	5.462815	3.65530839869281	-1.80750660130719	0.0284300360628251	0.834571969957533
MGAT4A	6.91806	5.7370710496732	-1.1809889503268	0.0224589143046266	0.834571969957533
PSMD3	9.07037133333333	7.29155314052288	-1.77881819281046	0.00878820488969468	0.834571969957533
CRISP3	7.20954366666667	4.2215537003268	-2.98798996633987	0.0199638177345456	0.834571969957533
KRT40	5.402542	3.43860030261438	-1.96394169738562	0.0286826021446087	0.834571969957533
UPK3A	4.68825566666667	3.97376644183007	-0.714489224836601	0.0216555166218089	0.834571969957533
KCNQ3	4.131081	3.54638795718954	-0.584693042810458	0.027482742282087	0.834571969957533
TMEM125	8.34084933333333	6.61032605522876	-1.73052327810458	0.0380125792867959	0.834571969957533
MLLT6	9.536612	8.93698493562091	-0.599627064379085	0.0261435422719219	0.834571969957533
NGDN	8.76623166666667	8.28439338006536	-0.481838286601306	0.0199136351884617	0.834571969957533
SLC22A5	4.13115166666667	5.20344892222222	1.07229725555556	0.0240367655324244	0.834571969957533
SCAMP2	8.13921766666667	7.32214967581699	-0.817067990849674	0.0351013488162118	0.834571969957533
SIGLEC15	4.08237633333333	3.58716492614379	-0.495211407189542	0.0368243122729204	0.834571969957533
FBRS	9.374321	7.88631175196078	-1.48800924803922	0.0313467631372473	0.834571969957533
SLC38A7	7.35879933333333	6.31523412287582	-1.04356521045752	0.00561356988304738	0.834571969957533
ZNF280B	4.902139	3.80573019444444	-1.09640880555556	0.026143390140068	0.834571969957533
PKD1L1	4.11445133333333	3.51509198562092	-0.599359347712418	0.0075370425151279	0.834571969957533
LAPTM4A	8.90781333333333	8.35977479019608	-0.548038543137254	0.0430968744058365	0.834571969957533
WIPI2	6.81410133333333	6.20204729346405	-0.612054039869281	0.0244459341503696	0.834571969957533
SNORA58	4.23458733333333	3.77898220163399	-0.455605131699347	0.0160253971509263	0.834571969957533
CISD3	6.86819233333333	6.05807311666667	-0.810119216666666	0.0284080660975576	0.834571969957533
LONP2	7.89863166666667	6.95071252712418	-0.947919139542484	0.0487443799268339	0.834571969957533
ACTR1B	9.71679533333333	9.29202721895425	-0.424768114379086	0.0430968744058365	0.834571969957533
FBXL19	6.421895	5.85254213562092	-0.569352864379085	0.027482742282087	0.834571969957533
KRT80	9.12098566666667	7.25089596339869	-1.87008970326797	0.0139773864712095	0.834571969957533
NAT1	6.73792733333333	4.92286142614379	-1.81506590718954	0.00683861729024374	0.834571969957533
RPL37A	8.89525533333333	9.43030833496732	0.535053001633987	0.0480061012646107	0.834571969957533
PIGP	7.08139166666667	6.15213811993464	-0.929253546732026	0.0451462787120953	0.834571969957533
PDX1	4.99045433333333	3.67283304052288	-1.31762129281046	0.0135766880243917	0.834571969957533
XKR9	4.73679033333333	3.95574868431373	-0.781041649019608	0.0351012745539893	0.834571969957533
VIP	3.67828466666667	4.16747889117647	0.489194224509804	0.0175861331145367	0.834571969957533
ABHD1	4.017338	3.53680783398693	-0.480530166013073	0.0189023039934227	0.834571969957533
FAM126B	4.243522	4.76633613039216	0.522814130392157	0.0404871060766921	0.834571969957533
MCF2L2	4.667468	3.84747273137255	-0.819995268627451	0.0444541997723061	0.834571969957533
GPS1	10.06278	9.61022419673203	-0.452555803267973	0.043771094309977	0.834571969957533
B4GALT5	9.16697433333333	7.80434845130719	-1.36262588202614	0.0308395840891916	0.834571969957533
SLC4A1AP	6.230683	5.74635649052288	-0.484326509477124	0.0217043180245798	0.834571969957533
RUNX2	8.30338166666667	6.64846754281046	-1.65491412385621	0.00768417888578748	0.834571969957533
C1orf61	6.11315866666667	3.70460765163399	-2.40855101503268	0.0139765694515553	0.834571969957533
FTL	13.146499	11.9968821581699	-1.14961684183007	0.039233279235047	0.834571969957533
CHI3L1	7.28308766666667	5.91082490522876	-1.37226276143791	0.0480061012646107	0.834571969957533
RBM3	8.322356	8.89311269117647	0.570756691176472	0.0480061012646107	0.834571969957533
FAM117A	6.039286	5.22064839901961	-0.818637600980392	0.0313467631372473	0.834571969957533
AGRP	3.85853366666667	3.48430948856209	-0.374224178104575	0.0215275793173498	0.834571969957533
SNAI2	7.08387666666667	8.51206526699346	1.4281886003268	0.0472772414503472	0.834571969957533
RHBG	4.361499	3.55014838464052	-0.811350615359477	0.012078748870318	0.834571969957533
ORMDL3	9.86174766666667	8.26622813627451	-1.59551953039216	0.0458474194418214	0.834571969957533
ISCA2	7.87368633333333	7.34227301111111	-0.531413322222222	0.0329114509347616	0.834571969957533
VPS35	8.04354266666667	7.22299394150327	-0.820548725163399	0.0236335487986586	0.834571969957533
CYP4F3	7.64288533333333	5.50035789084967	-2.14252744248366	0.0257098574065212	0.834571969957533
DAPK2	6.20786666666667	5.03138965359477	-1.1764770130719	0.016715450409666	0.834571969957533
CASC3	8.886992	7.23495929477124	-1.65203270522876	0.00984508920880609	0.834571969957533
HINT1	8.01798133333333	8.68472249509804	0.666741161764707	0.0323826178099899	0.834571969957533
RAB25	10.902089	10.1271820375817	-0.774906962418301	0.0351013488162118	0.834571969957533
MAG	4.931935	3.77324808954248	-1.15868691045752	0.00733212102576101	0.834571969957533
GPN1	8.42110866666667	7.85539311078431	-0.565715555882353	0.046557710661079	0.834571969957533
DDX19B	7.69124833333333	6.98471998954248	-0.70652834379085	0.0164219092025892	0.834571969957533
ARMC7	6.73736333333333	6.01574592712418	-0.721617406209151	0.0158483831099625	0.834571969957533
ENPP5	7.90181466666667	6.20361523823529	-1.69819942843137	0.0404871060766921	0.834571969957533
STAMBPL1	4.47775266666667	5.3589703130719	0.881217646405229	0.0472772414503472	0.834571969957533
TULP1	3.985182	3.60622306045752	-0.378958939542484	0.043096853190123	0.834571969957533
PNPLA2	8.67896133333333	7.80263471437909	-0.876326618954248	0.0451462787120953	0.834571969957533
BTF3	10.5889536666667	11.0595998816993	0.47064621503268	0.0424314525397616	0.834571969957533
NUP54	7.12855233333333	6.23430729248366	-0.894245040849674	0.00572648240940478	0.834571969957533
BMP2K	5.83537266666667	5.17397022647059	-0.661402440196079	0.031861081542293	0.834571969957533
BCAP29	6.24883833333333	6.96008747124183	0.711249137908497	0.0329114509347616	0.834571969957533
C17orf80	6.53465533333333	5.86584339575163	-0.668811937581699	0.0444541997723061	0.834571969957533
NKX2-8	4.72888666666667	3.89839459771242	-0.830492068954248	0.0417267080048348	0.834571969957533
COG1	7.27426733333333	6.53813613235294	-0.736131200980393	0.0472772414503472	0.834571969957533
ADD2	4.71885666666667	3.76976988039216	-0.94908678627451	0.029360105425756	0.834571969957533
RNF10	7.31410133333333	6.80951173300654	-0.504589600326797	0.0345425286588188	0.834571969957533
RNF145	6.13787833333333	6.82463466176471	0.686756328431373	0.0404871060766921	0.834571969957533
UPK2	7.35597233333333	4.60074644281046	-2.75522589052288	0.0150211099794992	0.834571969957533
CCNI	10.7924466666667	10.2421512271242	-0.550295439542484	0.0494921676212884	0.834571969957533
FCN2	3.98886866666667	3.47705984248366	-0.511808824183006	0.020270532521726	0.834571969957533
LXN	8.82437566666667	6.83366058300654	-1.99071508366013	0.0142321339552456	0.834571969957533
ZNF341	5.66466266666667	4.92295207908497	-0.741710587581699	0.0220788121443966	0.834571969957533
MUL1	8.939416	7.83350399705882	-1.10591200294118	0.0209718726627233	0.834571969957533
NLRP7	3.29649566666667	4.37362692679739	1.07713126013072	0.0411264489870264	0.834571969957533
SLC5A1	7.68251	5.43912136862745	-2.24338863137255	0.0252821116528245	0.834571969957533
PKD1L2	6.84221466666667	4.01379020457516	-2.8284244620915	0.01207988370672	0.834571969957533
TRIL	7.21626633333333	5.72658640522876	-1.48967992810458	0.0386188307396955	0.834571969957533
HM13	9.34413933333333	8.62439241535948	-0.719746917973856	0.0424314525397616	0.834571969957533
KLK5	8.40967733333333	4.98412118006536	-3.42555615326797	0.0160975317452014	0.834571969957533
RECQL5	7.67181466666667	7.02408979019608	-0.647724876470588	0.0487443799268339	0.834571969957533
HCRT	4.374734	3.85715902679739	-0.517574973202615	0.00876972616203533	0.834571969957533
MIR140	4.150039	3.39913999738562	-0.750899002614378	0.000662591275368939	0.834571969957533
PADI2	6.94438766666667	4.65793942287582	-2.28644824379085	0.0228446922180007	0.834571969957533
AKAP10	7.25956666666667	6.59968554281046	-0.659881123856208	0.0374144407461992	0.834571969957533
MRPL39	8.785654	8.09575383006536	-0.68990016993464	0.00862226917258162	0.834571969957533
PF4V1	3.1767	3.66496614281046	0.488266142810458	0.0494376284787889	0.834571969957533
MYEF2	3.23612933333333	3.74057552712418	0.50444619379085	0.0270299114992086	0.834571969957533
RAD51C	8.394029	7.04312647026144	-1.35090252973856	0.0404871060766921	0.834571969957533
HERC3	6.151566	5.2683839624183	-0.883182037581699	0.0244459341503696	0.834571969957533
UBL3	7.220363	6.16879550424837	-1.05156749575163	0.0147539460791511	0.834571969957533
NKIRAS2	7.43001333333333	6.75572230359477	-0.674291029738562	0.0368243314339875	0.834571969957533
BTG1	8.30702	8.96919209444444	0.662172094444445	0.0192343077942303	0.834571969957533
EPN3	7.02441766666667	6.23276767941177	-0.791649987254901	0.0417747415965761	0.834571969957533
PHKA2	7.70759833333333	8.2801280503268	0.572529716993465	0.0411266548717061	0.834571969957533
MTHFSD	6.74302666666667	5.8181615124183	-0.924865154248366	0.0206138147276228	0.834571969957533
ZSWIM4	10.0654963333333	8.98802747875817	-1.07746885457516	0.0142321339552456	0.834571969957533
RHD	3.23801166666667	3.57611772026144	0.338106053594771	0.0411232372177596	0.834571969957533
MPZL3	7.585506	6.70379865915033	-0.881707340849673	0.0261435422719219	0.834571969957533
SETD6	7.68656366666667	6.93050020653595	-0.756063460130719	0.014490968992025	0.834571969957533
POFUT2	7.053834	6.03301046699346	-1.02082353300654	0.0228446922180007	0.834571969957533
CNTD2	5.73492533333333	4.08533249346405	-1.64959283986928	0.0398560093445595	0.834571969957533
ACSL1	7.038851	5.73488997352941	-1.30396102647059	0.0139773864712095	0.834571969957533
COL4A5	4.279375	6.67993004215686	2.40055504215686	0.0155682824263687	0.834571969957533
PRRG2	8.16789866666667	7.5464041372549	-0.621494529411764	0.0472772414503472	0.834571969957533
LINGO4	4.27729366666667	3.91868567745098	-0.358607989215686	0.0476611112643727	0.834571969957533
UBL4B	4.025557	3.50562439869281	-0.51993260130719	0.0255979664356071	0.834571969957533
CHAF1B	8.91273533333333	7.84027297712418	-1.07246235620915	0.014490968992025	0.834571969957533
ACOT1	5.14352533333333	4.38281027875817	-0.760715054575163	0.0380125597232192	0.834571969957533
SNAP47	7.016359	6.20861378071895	-0.807745219281046	0.0244459341503696	0.834571969957533
TEKT5	3.86030833333333	3.48372018986928	-0.376588143464053	0.0334353625916856	0.834571969957533
PEX11A	7.140184	6.49416270326797	-0.646021296732026	0.0451462787120953	0.834571969957533
CPT1C	7.54347933333333	5.91297495392157	-1.63050437941176	0.0206138147276228	0.834571969957533
SPRY3	4.73477733333333	4.12421707352941	-0.610560259803922	0.0334476603965807	0.834571969957533
TAF1B	6.51950133333333	5.84098802254902	-0.678513310784314	0.0252824089544396	0.834571969957533
SNRNP27	7.476194	6.80307185196078	-0.673122148039215	0.0404871060766921	0.834571969957533
BDKRB2	6.499581	5.48289136143791	-1.01668963856209	0.027482742282087	0.834571969957533
SRP54	8.55961933333333	8.00138430686274	-0.558235026470589	0.0192343077942303	0.834571969957533
ARVCF	6.05739266666667	5.22686429084967	-0.830528375816994	0.0472772414503472	0.834571969957533
UNC50	8.671022	7.99373788986928	-0.67728411013072	0.0308395840891916	0.834571969957533
SULT1A2	5.324419	3.81712613529412	-1.50729286470588	0.0120801892480536	0.834571969957533
IGSF1	3.26743533333333	3.59037394705882	0.32293861372549	0.0428873572126266	0.834571969957533
ZNF629	7.24841833333333	6.3688386630719	-0.879579670261438	0.0213353647620289	0.834571969957533
PADI3	8.18349633333333	5.53739149640523	-2.64610483692811	0.0392330795312594	0.834571969957533
FBXL20	7.797619	6.75552719444444	-1.04209180555556	0.0199136351884617	0.834571969957533
DENND2D	8.189409	7.53890560294118	-0.650503397058823	0.0386188307396955	0.834571969957533
SETD1A	7.58712466666667	6.81721739542484	-0.769907271241831	0.027482742282087	0.834571969957533
ACOT2	6.13002333333333	5.42926945392157	-0.700753879411765	0.0494921676212884	0.834571969957533
MYBPH	4.98566133333333	4.09530624542484	-0.890355087908497	0.0113798011939442	0.834571969957533
ILF2	10.707328	10.1820718199346	-0.525256180065361	0.0398560093445595	0.834571969957533
WNT11	6.79103733333333	4.56093742908497	-2.23009990424837	0.00984508920880609	0.834571969957533
HLCS	6.99684766666667	5.95469882712418	-1.04214883954248	0.0150211202342289	0.834571969957533
TMEM121	5.489486	4.2073138245098	-1.2821721754902	0.0179361785805203	0.834571969957533
SORD	7.18277633333333	6.26560915718954	-0.917167176143791	0.046557710661079	0.834571969957533
ZNF320	3.886038	5.15366175196078	1.26762375196078	0.0480061012646107	0.834571969957533
PACSIN1	5.64563966666667	4.30355427189542	-1.34208539477124	0.029360105425756	0.834571969957533
MRAS	6.73693533333333	5.41780662026144	-1.31912871307189	0.0424314525397616	0.834571969957533
SDR42E1	5.46104866666667	4.62254618366013	-0.838502483006536	0.0125317534723107	0.834571969957533
GDPD5	7.51989266666667	6.02799267973856	-1.4918999869281	0.0386188307396955	0.834571969957533
ZNF554	5.85271966666667	5.02735955490196	-0.825360111764707	0.0411266548717061	0.834571969957533
NR1D1	9.09577966666667	8.0227336120915	-1.07304605457516	0.046557710661079	0.834571969957533
KLK6	8.42241533333333	5.19133798888889	-3.23107734444444	0.00948022993876084	0.834571969957533
ONECUT3	3.21244433333333	3.52586601862745	0.313421685294117	0.0293413143739857	0.834571969957533
CYP3A43	3.72729866666667	3.36713276568627	-0.360165900980392	0.0332652232348068	0.834571969957533
SMARCE1	8.12546133333333	7.22502456339869	-0.900436769934641	0.0334476603965807	0.834571969957533
COL4A3	4.34856966666667	3.66288447352941	-0.685685193137255	0.0339913079834515	0.834571969957533
PDS5B	7.761251	7.12605869150327	-0.635192308496731	0.043771094309977	0.834571969957533
HNRNPH2	10.4197026666667	9.04766307679739	-1.37203958986928	0.046557710661079	0.834571969957533
ZNF165	7.41813166666667	6.3235997251634	-1.09453194150327	0.0152925366062424	0.834571969957533
SLC29A3	5.66246366666667	4.96623471699346	-0.696228949673203	0.0430968744058365	0.834571969957533
LPIN1	6.83081466666667	5.6187577503268	-1.21205691633987	0.0404871060766921	0.834571969957533
SNX8	7.59859433333333	6.82753666699346	-0.771057666339869	0.0386188307396955	0.834571969957533
STARD3	7.859233	6.27160237189543	-1.58763062810457	0.00878820488969468	0.834571969957533
DLX2	3.23139166666667	3.5416220624183	0.310230395751634	0.0249349543227546	0.834571969957533
TMEM208	8.15587366666667	7.0157765496732	-1.14009711699346	0.0127630911491589	0.834571969957533
TARS2	7.71573233333333	6.72814406830065	-0.98758826503268	0.0102217549443835	0.834571969957533
DYRK1A	8.50064766666667	7.80418591503268	-0.696461751633988	0.0213353647620289	0.834571969957533
FUT3	8.84856433333333	7.20130530555556	-1.64725902777778	0.0329114509347616	0.834571969957533
PTTG1IP	10.6231086666667	9.86109405653595	-0.76201461013072	0.012304136302585	0.834571969957533
RAPGEFL1	10.095985	8.56139284117647	-1.53459215882353	0.00895698807347035	0.834571969957533
PEX12	5.24842533333333	4.79508640620915	-0.453338927124183	0.0404871060766921	0.834571969957533
KCNN2	3.300576	3.65430384477124	0.353727844771242	0.0386177238223934	0.834571969957533
PPDPF	11.1508426666667	10.0693296421569	-1.08151302450981	0.0308395840891916	0.834571969957533
NSF	8.05178533333333	7.13932834803922	-0.912456985294117	0.0209718857037914	0.834571969957533
FASTKD5	6.435518	5.8274409503268	-0.608077049673203	0.0339913261576272	0.834571969957533
SLC35B2	8.12440766666667	7.38467156862745	-0.739736098039216	0.039233279235047	0.834571969957533
SNORA60	6.358619	5.12250206568627	-1.23611693431373	0.021704037439072	0.834571969957533
MIR302A	3.971048	3.40589100196078	-0.565156998039216	0.0236626565258747	0.834571969957533
KRT35	3.99511933333333	3.31205352908497	-0.683065804248366	0.00556774955701774	0.834571969957533
STAT5B	7.98965033333333	6.7162241745098	-1.27342615882353	0.0152925469961597	0.834571969957533
HAL	5.11401766666667	3.82344009542484	-1.29057757124183	0.0313467631372473	0.834571969957533
AVPR2	4.883579	3.88250343529412	-1.00107556470588	0.0147539460791511	0.834571969957533
KLK14	5.65648033333333	4.21313738006536	-1.44334295326797	0.0494921676212884	0.834571969957533
DNTTIP2	8.64315866666667	7.6755127006536	-0.967645966013071	0.0334476603965807	0.834571969957533
GDPD1	5.30980833333333	4.37020685882353	-0.939601474509804	0.0213353647620289	0.834571969957533
POMP	9.658534	8.42074623660131	-1.23778776339869	0.0284080660975576	0.834571969957533
ENPP4	6.15593366666667	4.75054625228758	-1.40538741437908	0.0458474194418214	0.834571969957533
DLK2	4.23146433333333	5.72485124117647	1.49338690784314	0.046557710661079	0.834571969957533
GRB7	10.6536963333333	7.90959090882353	-2.7441054245098	0.00539375107013818	0.834571969957533
STAU2	6.53110933333333	5.70342048594771	-0.827688847385621	0.0339913261576272	0.834571969957533
PDE4D	4.10314166666667	5.19672648921569	1.09358482254902	0.0480061012646107	0.834571969957533
PRSS8	8.89891433333333	8.07208376960784	-0.82683056372549	0.0451462787120953	0.834571969957533
SPOCK2	9.57337666666667	7.17764128071895	-2.39573538594771	0.0139773864712095	0.834571969957533
NIT1	6.14800166666667	5.74262757124183	-0.405374095424836	0.0261435422719219	0.834571969957533
TLR5	6.68319133333333	5.67283626633987	-1.01035506699346	0.0430968744058365	0.834571969957533
LYZL2	3.809969	3.29678822941176	-0.513180770588235	2.70015284744029e-05	0.162130677724552
CLK2	9.67321266666667	8.95496512843137	-0.718247538235294	0.0118598624222955	0.834571969957533
PRPF3	8.53853033333333	7.74585174117647	-0.792678592156864	0.012304136302585	0.834571969957533
APH1A	9.92918233333333	9.24328929477124	-0.685893038562092	0.0404871060766921	0.834571969957533
ERH	8.78395166666667	8.2948490375817	-0.489102629084968	0.0472772414503472	0.834571969957533
BRWD1	7.47547	6.31113721666667	-1.16433278333333	0.0411266548717061	0.834571969957533
NUFIP1	6.10916833333333	5.20384696339869	-0.905321369934641	0.0116431064424954	0.834571969957533
SLC16A6	4.95367233333333	4.20803473921569	-0.745637594117647	0.0368243314339875	0.834571969957533
GDPD3	8.552306	6.3701651003268	-2.1821408996732	0.00595847207248123	0.834571969957533
PDXK	10.2637476666667	9.61009834869281	-0.653649317973857	0.0368243314339875	0.834571969957533
FUT6	7.051623	4.65924704019608	-2.39237595980392	0.00984505926646075	0.834571969957533
TRIP4	7.581622	7.02423341045752	-0.557388589542484	0.0329114509347616	0.834571969957533
YPEL3	9.11926566666667	7.49048753104575	-1.62877813562092	0.0192343077942303	0.834571969957533
POU2F3	5.26968666666667	4.27542400490196	-0.994262661764706	0.0458474194418214	0.834571969957533
KLHL31	4.00959666666667	3.61679044901961	-0.392806217647059	0.0244459341503696	0.834571969957533
KRTAP5-10	3.72346866666667	3.41624294901961	-0.307225717647059	0.0198050893816536	0.834571969957533
LCA5L	5.00130033333333	4.30070622973856	-0.700594103594771	0.0323826178099899	0.834571969957533
SNORD19	5.31427366666667	4.38014967352941	-0.934123993137255	0.0376742070799953	0.834571969957533
MESP1	7.22881466666667	5.61404879117647	-1.6147658754902	0.0298463325036192	0.834571969957533
FECH	8.221292	7.55552268594771	-0.665769314052287	0.0374144407461992	0.834571969957533
FRMD5	4.448222	3.87983711045752	-0.568384889542484	0.0487443569966021	0.834571969957533
OCEL1	8.20550633333333	7.18692494346405	-1.01858138986928	0.0244459341503696	0.834571969957533
BMP2	4.00365533333333	5.44372729444444	1.44007196111111	0.0417747415965761	0.834571969957533
MSH6	8.652907	8.05606257875817	-0.596844421241832	0.0380125597232192	0.834571969957533
TRIM16	7.80722266666667	6.6405605003268	-1.16666216633987	0.0323826178099899	0.834571969957533
ADAMTS7	5.40956	4.31665524477124	-1.09290475522876	0.0142321339552456	0.834571969957533
SLC10A4	4.69065233333333	3.71225565	-0.978396683333334	0.0386184354111632	0.834571969957533
KBTBD11	6.90785666666667	5.42957182614379	-1.47828484052288	0.029360105425756	0.834571969957533
AP1G1	7.412813	6.91941215	-0.49340085	0.0458474194418214	0.834571969957533
LRRN2	7.52990333333333	6.24518242745098	-1.28472090588235	0.0472772414503472	0.834571969957533
SGSM1	4.54866766666667	3.72365926176471	-0.825008404901961	0.043096853190123	0.834571969957533
MIR298	4.113487	3.42084941176471	-0.692637588235294	0.0172836726889121	0.834571969957533
KRT81	8.001128	5.31380749738562	-2.68732050261438	0.0240367655324244	0.834571969957533
MRPL1	7.650166	6.73591548366013	-0.91425051633987	0.0398560093445595	0.834571969957533
DNM3	4.19050533333333	3.78531033169935	-0.405195001633987	0.0270299114992086	0.834571969957533
TNFSF9	7.35782533333333	5.70422119379085	-1.65360413954248	0.0313467631372473	0.834571969957533
HSBP1	9.10318533333333	8.33426325163399	-0.768922081699348	0.029360105425756	0.834571969957533
DDX28	6.92920933333333	6.2615272248366	-0.667682108496733	0.0125317534723107	0.834571969957533
MKS1	5.79808366666667	5.31439406895425	-0.483689597712418	0.0458474194418214	0.834571969957533
ARRB2	7.31756233333333	6.46405260163399	-0.853509731699347	0.0202610862424037	0.834571969957533
BCKDK	10.0906703333333	9.57114881111111	-0.519521522222222	0.0102217549443835	0.834571969957533
SLC15A1	5.979571	4.36583062320261	-1.61374037679739	0.0189022918821317	0.834571969957533
SCN9A	3.33120133333333	3.80110004771242	0.469898714379085	0.0339913079834515	0.834571969957533
KRTAP4-11	4.229924	3.29809365816993	-0.931830341830066	0.00273393926247698	0.834571969957533
G6PD	10.6889676666667	9.31669355849673	-1.37227410816993	0.0213353647620289	0.834571969957533
KTI12	7.241719	6.67253453267974	-0.569184467320262	0.0494921676212884	0.834571969957533
RNF149	8.641964	7.49711400882353	-1.14484999117647	0.0308395840891916	0.834571969957533
PCGF2	9.061765	7.27756030326797	-1.78420469673203	0.0142321339552456	0.834571969957533
NHLH1	4.09424166666667	3.68266780947712	-0.411573857189543	0.0417747415965761	0.834571969957533
PPP1R14D	4.712996	3.95439490098039	-0.758601099019607	0.0444523821232185	0.834571969957533
RCHY1	6.73707466666667	5.72284754509804	-1.01422712156863	0.0110137772633511	0.834571969957533
ZSCAN16	6.97472466666667	5.6367162630719	-1.33800840359477	0.0132371321304993	0.834571969957533
DEDD	8.89592766666667	8.34111605457516	-0.554811612091504	0.0386188307396955	0.834571969957533
NKX2-1	4.27719966666667	3.56151649411765	-0.715683172549019	0.0130151976764997	0.834571969957533
VASH2	4.513813	3.87921487712418	-0.634598122875817	0.0386188307396955	0.834571969957533
CNOT6L	7.189889	6.24720365947712	-0.942685340522876	0.0298463325036192	0.834571969957533
CCT6B	4.89062666666667	4.16576535522876	-0.724861311437909	0.0444541997723061	0.834571969957533
CYP4F11	8.76275233333333	6.86384708823529	-1.89890524509804	0.0487443799268339	0.834571969957533
AQP10	3.949755	4.40748626470588	0.457731264705882	0.0315473154651555	0.834571969957533
KLHDC7A	5.39887	3.97563724444444	-1.42323275555556	0.0411172873669463	0.834571969957533
F8A1	8.57887866666667	7.86650858235294	-0.712370084313725	0.0398560093445595	0.834571969957533
SCLY	3.56734066666667	4.30559809052288	0.73825742385621	0.0368243314339875	0.834571969957533
GNAT1	5.157621	4.40681529248366	-0.750805707516339	0.0168881232174571	0.834571969957533
NDUFV3	7.702651	6.64398116470588	-1.05866983529412	0.0368243314339875	0.834571969957533
FSCN2	5.704915	5.15816114673203	-0.546753853267973	0.0424314525397616	0.834571969957533
COL4A6	3.23027966666667	4.26495477973856	1.0346751130719	0.0185752987812263	0.834571969957533
TNFSF11	5.184556	3.99142347124183	-1.19313252875817	0.0129976747928293	0.834571969957533
CHL1	3.15827966666667	4.2401194503268	1.08183978366013	0.0337183754530174	0.834571969957533
KRTAP4-12	4.108444	3.31531685326797	-0.793127146732026	0.00363758520537385	0.834571969957533
CNP	6.893028	6.34968902712418	-0.543338972875818	0.0368243314339875	0.834571969957533
SLC22A17	8.530739	6.86886592091503	-1.66187307908497	0.014490968992025	0.834571969957533
TCEAL8	10.165997	9.22631015849673	-0.939686841503267	0.046557710661079	0.834571969957533
HMGN1	8.17523566666667	7.44619057810458	-0.729045088562092	0.00948084099706157	0.834571969957533
FTH1	10.0228253333333	8.68521138594771	-1.33761394738562	0.0329114509347616	0.834571969957533
CEP120	5.069816	5.58838914411765	0.518573144117647	0.046557710661079	0.834571969957533
TSTD1	8.36905033333333	7.32144869901961	-1.04760163431373	0.0206138147276228	0.834571969957533
DUSP23	10.7572033333333	10.0538120245098	-0.703391308823528	0.0386188307396955	0.834571969957533
AKTIP	7.930796	7.1133525869281	-0.817443413071896	0.0199136351884617	0.834571969957533
GBGT1	7.28454733333333	6.23501244248366	-1.04953489084967	0.0339913261576272	0.834571969957533
DSCAML1	4.66116466666667	3.59146134052288	-1.06970332614379	0.0451426732063571	0.834571969957533
PLSCR2	4.47524733333333	3.67768773660131	-0.797559596732027	0.0279385990364403	0.834571969957533
GTF2B	8.39497266666667	7.5527849745098	-0.842187692156863	0.0129982002324125	0.834571969957533
QPCT	6.59771333333333	5.15712043823529	-1.44059289509804	0.0192343077942303	0.834571969957533
AGTR1	4.140431	3.52271752320261	-0.617713476797385	0.0377880827582662	0.834571969957533
DOK5	4.77660666666667	3.71218119705882	-1.06442546960784	0.0458466471461559	0.834571969957533
C15orf39	7.359714	6.28123036633987	-1.07848363366013	0.0220788121443966	0.834571969957533
C1D	7.994787	7.31925144575163	-0.675535554248366	0.0480061012646107	0.834571969957533
DACT2	3.162722	4.40581128954248	1.24308928954248	0.0222642671709818	0.834571969957533
SCN3B	3.29690833333333	3.67313315130719	0.376224817973856	0.035667868017271	0.834571969957533
TALDO1	9.64979966666667	8.10514576862745	-1.54465389803921	0.0380125792867959	0.834571969957533
SUPT4H1	8.16942566666667	7.24095454150327	-0.928471125163397	0.017013588468024	0.834571969957533
ERG	3.72787033333333	4.73947817156863	1.01160783823529	0.0487443799268339	0.834571969957533
ATP6V0A4	5.87560933333333	3.90115156045752	-1.97445777287582	0.017608577553088	0.834571969957533
USP10	7.29104833333333	6.6791663754902	-0.611881957843138	0.0458474194418214	0.834571969957533
CHIC2	8.362341	7.18047273823529	-1.18186826176471	0.0252824089544396	0.834571969957533
KLHL3	4.92556766666667	5.71996372418301	0.79439605751634	0.0458474194418214	0.834571969957533
NCKAP5	3.24500966666667	3.85122118986928	0.606211523202614	0.0303394663843151	0.834571969957533
PHF19	6.441625	7.14121835686274	0.699593356862745	0.0380125792867959	0.834571969957533
CPEB4	7.139347	6.27432208366013	-0.865024916339869	0.0334476603965807	0.834571969957533
ERCC2	7.7774	6.8701589120915	-0.907241087908496	0.027482742282087	0.834571969957533
SPG21	7.65207633333333	6.97518441143791	-0.676891921895425	0.0329114509347616	0.834571969957533
CHST8	4.28164066666667	3.54271299052288	-0.738927676143791	0.0391522204001411	0.834571969957533
GTF2F2	6.97313966666667	6.44378719869281	-0.529352467973856	0.0430968744058365	0.834571969957533
TMCO4	7.752243	6.80240272156863	-0.949840278431372	0.0430968744058365	0.834571969957533
DNAJA2	9.06052633333333	8.52739250816994	-0.533133825163398	0.0411266548717061	0.834571969957533
MAPK7	7.46405066666667	6.71230236078431	-0.751748305882353	0.0334476603965807	0.834571969957533
MED6	9.13268433333333	8.73796929313725	-0.394715040196079	0.0298463325036192	0.834571969957533
KRT83	4.24173333333333	3.54323696568627	-0.698496367647059	0.0222778654778334	0.834571969957533
VCPIP1	5.58164866666667	5.17601117352941	-0.405637493137254	0.046557710661079	0.834571969957533
MSH2	8.111393	7.39994046928105	-0.711452530718954	0.027482742282087	0.834571969957533
MIR942	3.83896566666667	3.38623732614379	-0.452728340522876	0.00478376213242081	0.834571969957533
ANKRD17	8.26267533333333	7.43435143562091	-0.828323897712419	0.0257098574065212	0.834571969957533
ZNF385C	5.43509433333333	4.11396393856209	-1.32113039477124	0.0386188307396955	0.834571969957533
MTA3	7.17526166666667	6.35892485294118	-0.81633681372549	0.0404871060766921	0.834571969957533
TMC6	9.12246133333333	8.40593653856209	-0.716524794771242	0.0374144407461992	0.834571969957533
SULT1B1	3.24538933333333	3.55142101437908	0.306031681045752	0.0318596195133706	0.834571969957533
DNMT3B	7.33262433333333	5.86490882287582	-1.46771551045752	0.0444541997723061	0.834571969957533
SPATA2	6.26962733333333	5.62557884869281	-0.644048484640523	0.0444541997723061	0.834571969957533
SRCAP	6.80573966666667	6.21590972287582	-0.58982994379085	0.0257098574065212	0.834571969957533
DGCR5	3.360133	4.01480400196078	0.654671001960784	0.0288806923424555	0.834571969957533
GAA	9.32037633333333	7.94756476633987	-1.37281156699346	0.0179361785805203	0.834571969957533
ARL8A	7.165397	6.54627425882353	-0.619122741176471	0.0209718857037914	0.834571969957533
UTP3	9.098555	7.71751722385621	-1.38103777614379	0.0189023039934227	0.834571969957533
CR2	5.04468233333333	3.54975847156863	-1.49492386176471	0.0172933270721615	0.834571969957533
MAPK3	9.98233633333333	9.46745064281046	-0.514885690522876	0.0308395840891916	0.834571969957533
NCF2	6.97697866666667	5.7161977375817	-1.26078092908497	0.046557710661079	0.834571969957533
JMJD4	6.33120033333333	5.51724528660131	-0.813955046732026	0.0192343077942303	0.834571969957533
WDR26	7.102825	6.59424099771242	-0.508584002287582	0.0240367655324244	0.834571969957533
ANKRD29	4.74849166666667	6.05545983235294	1.30696816568627	0.0257098574065212	0.834571969957533
PLRG1	7.62003333333333	6.84501943202614	-0.77501390130719	0.0244459341503696	0.834571969957533
MUC20	8.55313566666667	6.34400804836601	-2.20912761830065	0.0480061012646107	0.834571969957533
KBTBD7	5.67576166666667	5.02285579215686	-0.652905874509804	0.0209718857037914	0.834571969957533
RRP1B	6.51101333333333	5.92185238692811	-0.589160946405229	0.0129982002324125	0.834571969957533
ALAS1	8.57304266666667	7.90367836568627	-0.669364300980393	0.0472772414503472	0.834571969957533
SLC25A44	7.83582933333333	7.26784275130719	-0.567986582026144	0.0386188307396955	0.834571969957533
WIPF2	6.996059	5.8520362372549	-1.1440227627451	0.00595847207248123	0.834571969957533
ZNF502	6.37323533333333	4.89604768921569	-1.47718764411765	0.0220788121443966	0.834571969957533
LYG1	5.409464	4.45001990620915	-0.959444093790849	0.0147539460791511	0.834571969957533
MMD	6.550901	5.60516456633987	-0.945736433660131	0.0417747415965761	0.834571969957533
SNRPC	10.6088886666667	10.1830184065359	-0.425870260130718	0.046557710661079	0.834571969957533
ANP32E	7.269468	6.73583461470588	-0.533633385294118	0.0458474194418214	0.834571969957533
DCTN6	9.289327	7.87839431895425	-1.41093268104575	0.0189023039934227	0.834571969957533
HOXD3	3.40219333333333	3.75780961960784	0.35561628627451	0.0303394495434586	0.834571969957533
C9orf43	3.27761433333333	4.14431621339869	0.866701880065359	0.00539375107013818	0.834571969957533
ARL11	7.35880733333333	6.10389161633987	-1.25491571699347	0.017013588468024	0.834571969957533
CABP4	5.089442	4.06064808071895	-1.02879391928105	0.0444541997723061	0.834571969957533
SERHL	4.53844466666667	3.99198631078431	-0.546458355882353	0.041774720800018	0.834571969957533
ANXA9	7.01699466666667	5.19568795163399	-1.82130671503268	0.00862226917258162	0.834571969957533
GBA	7.56348466666667	6.8708416130719	-0.692643053594772	0.0451462787120953	0.834571969957533
TNNC1	7.02538833333333	4.52251170457516	-2.50287662875817	0.0472772414503472	0.834571969957533
PSMD7	8.42135533333333	7.69088281437909	-0.730472518954247	0.0248611250004577	0.834571969957533
NFIA	6.77368333333333	5.9593812124183	-0.814302120915033	0.0480061012646107	0.834571969957533
HTATSF1	8.32859366666667	7.69590098823529	-0.632692678431372	0.0386188307396955	0.834571969957533
MOSPD1	6.25123566666667	5.55740582875817	-0.693829837908496	0.016715450409666	0.834571969957533
FOXI3	4.25522066666667	3.55888906633987	-0.696331600326797	0.0317671093616581	0.834571969957533
DDX19A	7.58837866666667	6.81639892745098	-0.771979739215686	0.0329114509347616	0.834571969957533
EFCAB1	3.523892	4.27878919019608	0.754897190196078	0.033445502792724	0.834571969957533
ASAH1	7.841451	6.61743840098039	-1.22401259901961	0.0150211202342289	0.834571969957533
SIX3	7.13910966666667	4.44755355947712	-2.69155610718954	0.0341355768432307	0.834571969957533
PPP1R10	8.50199633333333	7.22735094183006	-1.27464539150327	0.0303394663843151	0.834571969957533
PPEF2	3.678631	3.32565123333333	-0.352979766666667	0.0288742007586592	0.834571969957533
F8	5.42402833333333	4.48781429869281	-0.936214034640523	0.0155682824263687	0.834571969957533
MED24	9.58207466666667	7.6188821130719	-1.96319255359477	0.0192343077942303	0.834571969957533
COIL	8.749017	7.98250956830065	-0.766507431699346	0.0380125792867959	0.834571969957533
GPX3	11.245791	9.47708126405229	-1.76870973594771	0.0155682824263687	0.834571969957533
ARPC1A	7.95886033333333	8.72079860784314	0.761938274509805	0.0411266548717061	0.834571969957533
SF3B3	8.256608	7.64604769771242	-0.610560302287581	0.0240367655324244	0.834571969957533
SF3B4	10.4009086666667	9.81880767320262	-0.582100993464051	0.0147539460791511	0.834571969957533
VPS25	8.13292533333333	7.33571545620915	-0.797209877124183	0.0155682824263687	0.834571969957533
METTL7B	6.11634533333333	4.57549108888889	-1.54085424444444	0.0494921676212884	0.834571969957533
USO1	7.95384633333333	7.0497387375817	-0.904107595751634	0.0114298724274885	0.834571969957533
ERBB2	10.372197	8.53922941372549	-1.83296758627451	0.0199136351884617	0.834571969957533
CD44	8.86471866666667	9.96593075620915	1.10121208954248	0.0240367655324244	0.834571969957533
MRPS31	7.96841833333333	7.03979802352941	-0.928620309803922	0.00878820488969468	0.834571969957533
WDR72	4.45603766666667	6.3308174754902	1.87477980882353	0.0331133004749742	0.834571969957533
VASN	9.10753866666667	7.89999624705882	-1.20754241960784	0.0374144407461992	0.834571969957533
PLA2G15	6.81076566666667	6.03620577222222	-0.774559894444445	0.0411266548717061	0.834571969957533
TM4SF1	11.2737236666667	10.3761780297386	-0.897545636928106	0.0494921676212884	0.834571969957533
ABCC4	3.635554	4.64352525947712	1.00797125947712	0.0213353647620289	0.834571969957533
DDX52	12.077333	7.31514021372549	-4.76219278627451	0.0132371321304993	0.834571969957533
