# Supplementary material for: A novel cervix carcinoma biomarker: Pathological-epigenomics, integrated analysis of MethylMix algorithm and pathology for predicting response to cancer immunotherapy
Source: Front Oncol. 2022 Nov 2;12:1053800. doi: 10.3389/fonc.2022.1053800 (PMC9667097; doi:10.3389/fonc.2022.1053800)
Supplement: Supplementary file 1 [file DataSheet_1.zip › raw data for editor checking/Fig1/diffGeneExp.txt]

ID	TCGA-EK-A3GK-01A-11R-A213-07	TCGA-EK-A2RM-01A-21R-A18M-07	TCGA-ZJ-AAX4-01A-11R-A42T-07	TCGA-VS-A9UV-01A-11R-A42T-07	TCGA-MY-A913-01A-11R-A37O-07	TCGA-EA-A97N-01A-11R-A38B-07	TCGA-VS-A9UQ-01A-21R-A42T-07	TCGA-C5-A1MQ-01A-11R-A14Y-07	TCGA-VS-A9UT-01A-11R-A42T-07	TCGA-C5-A8XJ-01A-11R-A37O-07	TCGA-DR-A0ZM-01A-12R-A10U-07	TCGA-C5-A2M2-01A-21R-A18M-07	TCGA-VS-A8EH-01A-11R-A36F-07	TCGA-DG-A2KH-01A-21R-A22U-07	TCGA-VS-A8EB-01A-11R-A36F-07	TCGA-C5-A2M1-01A-11R-A18M-07	TCGA-HM-A3JK-01A-11R-A32Y-07	TCGA-MY-A5BF-11A-11R-A26T-07	TCGA-EK-A2PM-01A-11R-A18M-07	TCGA-ZJ-AAXD-01A-21R-A42T-07	TCGA-ZJ-A8QQ-01A-11R-A37O-07	TCGA-VS-A8EI-01A-11R-A37O-07	TCGA-ZJ-AB0I-01A-11R-A42T-07	TCGA-VS-A8EL-01A-11R-A37O-07	TCGA-FU-A2QG-01A-11R-A18M-07	TCGA-VS-A9UI-01A-11R-A42T-07	TCGA-JW-AAVH-01A-11R-A38B-07	TCGA-C5-A8XH-01A-11R-A37O-07	TCGA-C5-A1BM-01A-11R-A13Y-07	TCGA-VS-A953-01A-11R-A38B-07	TCGA-VS-A9V5-01A-11R-A42T-07	TCGA-EA-A43B-01A-81R-A32Y-07	TCGA-C5-A1M7-01A-11R-A13Y-07	TCGA-VS-A94X-01A-11R-A38B-07	TCGA-EA-A5ZD-01A-11R-A28H-07	TCGA-FU-A3NI-01A-11R-A21T-07	TCGA-ZX-AA5X-01A-11R-A42T-07	TCGA-C5-A901-01A-11R-A37O-07	TCGA-EK-A2RB-01A-11R-A18M-07	TCGA-MA-AA3Y-01A-11R-A38B-07	TCGA-C5-A1BE-01B-11R-A13Y-07	TCGA-VS-A9U5-01A-11R-A42T-07	TCGA-VS-A9UM-01A-11R-A42T-07	TCGA-Q1-A73O-01A-11R-A32P-07	TCGA-C5-A8YQ-01A-11R-A37O-07	TCGA-HM-A3JJ-11A-12R-A21T-07	TCGA-VS-A8QC-01A-11R-A37O-07	TCGA-VS-AA62-01A-11R-A42T-07	TCGA-IR-A3LF-01A-21R-A22U-07
MTRF1	5.71203	5.522233	6.324685	5.46051	5.293346	5.798833	5.846651	4.143298	4.632375	5.188395	4.977902	6.053734	5.351083	6.080466	4.618936	4.945378	5.114117	3.990055	5.0643154	5.578996	4.918332	4.468347	5.172352	4.391269	5.9427477	5.402166	5.304936	5.42146	4.712018	4.578123	5.860659	4.372618	5.25557	4.499469	5.472709	4.816783	5.32333	5.265358	5.330998	4.834514	4.715583	4.378502	4.961592	5.18133	5.6135031	4.5916349	5.651089	5.00473	6.125056
SCFD2	6.997211	6.424375	6.152239	6.153129	5.663714	6.363445	6.519697	5.196841	5.152543	6.258536	5.08011	6.146757	5.518195	6.7447	6.6096	6.656619	6.041803	5.436485	5.5540016	4.901756	6.026486	4.650716	5.775101	5.413024	5.9448456	6.024766	5.46968	5.101532	5.559537	5.736919	5.850159	5.314166	6.002706	5.877381	5.620234	5.850093	5.870894	5.909689	5.302448	6.323428	6.27322	5.403838	5.996678	5.470196	6.0121058	6.3293337	6.388134	5.458716	5.700073
KLK8	8.225207	6.953096	6.878126	5.714897	7.299878	6.007948	3.950265	2.853862	3.66058	3.479613	2.82039	2.82039	7.275059	2.82039	2.928693	5.88023	3.113638	4.147368	3.2005732	6.024537	3.89508	6.064135	7.382174	7.367409	8.5430086	5.607856	5.748908	4.529838	2.841935	6.37257	7.483465	8.051551	4.791299	6.955093	5.118863	6.789507	7.117266	7.583269	5.437622	7.643772	3.395612	2.93925	5.260769	3.358186	7.0990021	2.9769778	3.42503	3.735045	2.907287
RAB5C	9.738539	12.415174	9.037822	8.856619	9.176648	8.337747	9.226412	8.201964	9.076301	9.458806	6.708313	9.237118	8.728928	9.172262	8.785813	9.149803	8.648651	8.739061	8.1086627	8.342979	8.888395	8.959555	7.47676	8.526816	8.9340224	8.736549	8.061825	8.749566	8.414953	8.549737	8.882458	8.239666	8.563973	9.392767	8.909417	9.27289	8.652277	8.301492	7.991429	9.243041	9.011387	8.584796	8.631558	8.856798	8.5183814	9.1869545	8.48308	8.565706	8.492382
RLN1	3.786595	4.30327	3.576063	3.604801	3.545261	3.185605	3.185605	3.351222	3.492221	3.185605	3.331612	3.250916	3.345806	3.586257	3.250048	3.447324	3.557994	3.482756	3.2372763	3.185605	3.508611	3.246796	3.185605	3.277414	3.3415778	3.668678	3.185605	3.28114	3.361506	3.185605	3.478121	3.257957	3.260033	4.435257	3.491827	3.267127	3.283634	3.185605	3.185605	3.292228	3.279308	3.290324	3.412906	3.295413	3.3603399	3.1856054	3.481284	3.453002	3.544359
DIO1	3.61445	5.986704	3.729985	3.364483	3.490614	3.728628	3.516449	3.486711	3.596008	3.647169	3.35377	3.417579	3.294591	3.386759	3.361999	3.276464	3.489195	3.217005	3.2653409	3.340012	3.451879	3.245999	3.254886	3.282071	3.6743343	3.920688	4.338125	3.428332	3.318818	3.289463	3.584761	3.348508	3.514622	3.727914	3.624309	3.311578	3.43356	3.450949	3.270328	3.778442	3.325596	3.915697	4.734361	3.619089	3.3288087	3.4060276	3.473869	3.672291	3.571993
PPP4C	9.03531	9.980147	9.168847	8.684369	8.905454	9.294332	8.744132	9.771942	8.216217	8.962216	8.466977	8.731339	8.300255	8.651932	8.697823	8.654134	8.699434	7.934464	9.0552237	9.102238	8.979404	8.244171	8.930027	8.816965	8.7347144	9.471588	8.798624	8.817871	8.213573	9.584171	8.377122	9.201925	9.241862	8.562065	9.137777	9.046193	8.380621	8.428452	8.865839	9.00489	8.924563	8.852233	8.381243	8.501566	8.461831	7.381679	8.849427	8.362472	7.93038
CDK8	6.516547	5.805688	6.517724	5.814683	6.248923	6.084605	4.764962	4.340109	5.259778	5.37001	4.872117	5.943412	7.009083	6.403711	5.650431	4.846115	4.993435	5.04067	6.4492546	5.218312	5.065183	5.166531	4.911288	5.526938	6.705114	6.464255	5.05138	5.967656	5.218057	5.034254	5.383824	5.087292	5.991538	5.859441	4.829373	5.844253	5.450356	6.297797	5.142052	6.496985	5.65802	4.648109	4.965546	6.530532	5.7012874	5.5965789	6.037401	5.505482	5.590374
PLK3	7.182107	6.411153	6.097457	5.05004	6.143674	6.033483	6.083893	4.920399	5.000725	5.144902	4.96284	5.403453	5.313541	5.800696	4.639771	5.68067	6.161341	6.915287	3.9401169	5.97152	5.369433	5.824064	6.103468	6.004579	7.7576791	6.803386	5.674026	6.360699	5.998164	6.475178	6.02108	6.362574	6.5696	5.045521	5.869223	5.656111	5.824166	7.869488	4.114066	6.811587	5.689061	5.234703	5.575065	5.394428	6.9256365	5.2999347	5.673592	5.561269	5.537838
VPS45	6.986574	7.345297	6.820995	7.010776	5.6492	7.08182	6.47115	5.861998	5.531516	6.794906	6.787978	6.951755	6.450063	6.652516	6.848547	5.719996	6.663321	4.599038	6.1891796	6.417443	6.348976	5.429601	4.889903	5.490256	6.1210529	7.428872	7.039238	6.35562	6.823779	5.23367	6.153812	5.60635	6.480432	7.09193	7.339375	6.951204	6.566953	5.968737	5.565358	5.679448	5.945692	5.808511	7.236928	6.056015	5.0988965	6.1066103	7.058089	5.431348	6.80155
ART5	4.76624	4.159097	4.150501	3.215386	3.163221	3.708903	3.89458	3.429414	4.930553	4.386778	3.38579	3.245202	3.53058	3.515182	3.423838	3.559168	4.201699	5.971694	3.8606197	3.81192	3.310496	3.379457	3.214221	3.305036	3.1893532	3.283303	3.422457	3.337932	3.277488	3.163221	3.580428	3.337847	3.300416	3.163221	3.328142	3.735619	4.848453	3.442492	3.234843	3.231791	4.037276	3.294029	3.63227	3.233873	4.4384945	4.2448278	3.358555	3.163221	4.008682
VAC14	8.17518	8.207242	8.492148	7.889196	8.295693	8.479357	8.216876	7.692357	8.744453	8.323379	6.838969	7.859775	7.84299	7.500246	8.006554	7.341156	7.949916	6.748229	6.9618455	8.076761	7.614631	7.603549	7.471673	7.855249	7.7887669	8.136316	8.633879	7.449744	7.038906	8.577088	6.8008	7.595035	8.080954	7.414516	7.676434	8.018142	7.883489	7.736266	7.36148	7.944528	7.952158	7.992153	8.162295	7.488908	7.5819765	7.3119439	8.181629	7.770357	7.79342
ZNF778	5.005408	5.053881	4.938708	4.595865	4.646441	4.946263	4.488933	3.534822	5.087	4.623412	3.641188	3.740446	4.551435	4.15755	4.948135	4.829572	3.875541	4.015329	4.6107656	4.855116	4.936924	4.1483	3.994441	4.300804	4.5711573	4.52384	4.362007	3.577871	4.735487	4.593996	3.873166	3.896549	4.989464	4.370649	4.284074	4.587557	4.712641	4.976933	3.858956	4.364066	4.065688	4.573628	4.92504	4.166607	4.4840362	5.1475258	5.26039	4.353065	4.302298
SDAD1	9.530268	9.153645	8.778384	8.505455	8.37924	8.694244	8.650838	7.072296	8.159871	9.192696	7.191732	8.821561	8.036139	8.793151	8.450121	9.007564	8.192746	7.462898	8.5601384	7.988277	8.68271	7.749252	8.137687	7.830603	8.9318027	8.318399	8.370579	7.463735	8.525178	8.551826	8.480303	7.30968	8.688263	8.777467	8.557423	8.505462	8.407403	8.433948	7.280689	9.210183	8.869278	8.584673	8.552999	8.869673	8.6222285	8.7534294	9.010547	8.688038	8.768632
ANXA3	7.805453	7.816518	7.056653	6.217128	7.439906	6.309021	7.59667	6.754992	3.980252	5.197176	5.344629	6.832313	4.792963	6.978647	6.738133	6.631484	4.829779	5.347061	5.1892328	6.098436	5.944908	2.909877	6.632304	6.729021	5.8858088	6.763994	7.029134	6.022437	6.770509	6.61111	6.759002	6.495772	7.300972	7.183554	4.503633	4.749062	6.484232	6.784677	4.942624	7.38468	6.101202	6.303452	5.385804	7.163811	4.4182424	4.5307371	5.823322	7.099059	6.539001
PAQR3	6.195217	5.839444	4.73303	5.052998	4.309375	4.923935	4.679779	3.264962	4.281605	5.546594	3.693771	5.015066	4.245126	4.84876	4.09387	5.131359	3.933101	4.246122	5.2552476	3.950093	4.600256	4.492611	3.45114	4.48067	6.0043183	4.675683	5.140133	4.154209	4.204874	5.340272	4.340649	3.207892	5.513561	4.673881	4.510254	4.59155	4.472407	5.702059	3.515679	4.969352	5.870188	5.711624	4.831713	4.854103	5.4554218	5.2717285	4.935894	4.385659	4.708466
ZC3H18	6.468816	6.214926	6.208593	6.17093	6.25041	6.499489	6.186342	4.831888	5.952428	6.483732	4.713239	5.322689	5.740891	5.970158	6.062791	5.151927	5.951271	4.845086	5.3223746	5.364697	5.910411	5.383239	5.773364	5.60535	5.9258193	6.034749	5.785536	5.34514	5.495332	5.257503	5.192958	5.015485	6.165684	6.151385	5.845643	6.005288	5.608775	5.585349	5.108588	5.998507	6.216536	6.000988	5.9487	6.109567	6.0325146	5.6650922	5.991611	5.618885	5.801733
TMEM214	8.091635	8.428689	7.874592	7.559226	7.474257	7.322686	8.167403	7.926997	7.625031	7.657693	6.671369	9.011335	7.412727	8.33513	8.037308	8.062415	7.667741	7.675558	6.9307728	7.235066	7.335921	7.362662	8.069696	7.360065	8.0101226	7.465578	7.466493	7.94488	7.729825	6.755557	8.334238	7.785123	7.608346	7.949407	7.680803	7.805071	7.324251	7.420122	7.265556	7.568325	7.818047	7.733762	7.857337	7.153886	7.4641367	7.7256623	7.456183	7.549943	7.917485
TRAPPC1	10.830428	11.083497	11.155687	10.15064	10.866526	10.396318	10.950617	11.045029	10.166996	10.313059	10.910648	11.01111	10.813808	10.80903	10.956042	10.314233	10.865692	10.499273	10.2614213	10.412102	9.823492	10.36066	10.536469	10.953651	10.3349029	10.650793	10.658144	10.334975	10.322316	11.032524	10.31015	10.80494	10.514139	10.702588	10.808643	10.6059	10.341954	10.486652	11.035643	10.234645	10.189527	10.509519	10.43912	10.457385	9.78215	10.9580786	10.421763	10.367784	10.7141
CHMP1A	8.677998	9.013122	8.883169	8.952391	8.573179	8.954805	9.101376	8.486465	7.888905	8.711498	7.937783	8.142816	8.442416	8.238256	8.699182	7.845944	8.36265	8.103231	7.6705148	8.999035	8.89502	8.402859	8.586346	8.342174	8.6423297	9.07556	8.588095	8.003971	8.308919	9.037883	7.633603	8.254783	8.767822	8.685172	8.715453	8.564696	8.413441	8.30359	8.462782	8.426077	8.725446	8.316567	8.616984	8.341816	8.5108831	8.1865737	8.389014	8.371355	8.053456
ZNF280A	3.254745	4.051412	4.703019	3.232178	3.232178	3.232178	3.232178	3.232178	3.354406	3.702924	3.232178	3.232178	3.286996	3.427516	3.264211	3.232178	3.26757	3.232178	3.3546506	3.232178	3.262262	3.232178	3.232178	4.315636	3.2321777	3.280229	4.341731	3.232178	3.232178	3.258058	3.232178	3.303079	3.232178	3.925501	3.232178	4.463809	3.28125	3.232178	3.408264	3.232178	3.232178	3.284672	4.2995	3.232178	4.4245695	3.2559459	3.232178	3.232178	3.232178
KIRREL3	5.828376	3.620268	3.441994	3.369755	3.483197	3.441264	3.510517	3.513097	3.829425	3.288148	3.341267	3.279661	3.256101	4.640076	3.26406	3.50413	3.379545	4.042551	3.2521269	3.441323	3.260437	3.381645	3.57402	3.350971	4.1601484	3.204288	3.339607	3.293289	3.354184	3.228638	3.52217	3.304018	3.339642	3.798716	3.429399	3.487766	3.560515	3.291464	3.204288	3.351252	3.270191	3.348629	3.333623	3.391311	3.2749643	3.6519911	3.352152	3.459294	3.501171
ATMIN	9.063573	9.368871	8.459265	7.585924	8.75854	9.494635	7.432484	6.452459	7.97137	8.173153	5.986877	7.403234	7.51545	6.264993	8.22161	5.541391	6.558646	6.414943	6.820985	8.415918	7.823577	7.635533	7.545814	6.362657	8.8234111	7.906318	7.901863	6.978537	7.069149	8.431449	5.59887	6.19858	8.611689	8.076031	7.569942	8.462456	7.43876	7.406658	5.973957	8.065251	8.274201	7.538137	8.331268	7.459486	7.4013466	7.2230692	7.425235	7.894321	6.787426
ITIH5	6.572	6.707433	6.776488	7.431231	7.158225	7.22479	7.119358	6.935135	7.165375	7.966642	6.638375	6.724812	6.709143	6.774766	7.331375	6.956326	7.673466	9.505205	6.6104216	7.165592	7.15521	7.150938	7.038093	7.028448	6.9844529	6.72769	7.417101	6.829868	6.763633	6.773615	7.050007	7.058002	7.609625	6.962318	6.965884	7.259745	7.559405	7.040076	6.468986	7.065275	7.182632	7.306459	7.1414	6.883669	6.5242751	10.4763795	6.80466	7.37392	8.372238
CHMP6	8.530574	8.183014	8.221405	6.794502	7.943007	6.509742	7.742616	8.782411	7.38633	6.233391	5.731135	6.566882	7.563482	7.59806	5.81494	6.926906	8.237898	8.529472	4.8717006	6.191043	7.498398	7.693525	7.331452	6.773684	6.8259007	6.775131	6.71849	8.255946	5.331217	5.226794	7.342745	7.777158	6.234404	7.321683	6.869699	7.527493	7.211177	4.606723	6.893524	7.929027	7.289051	6.592264	6.465158	5.297699	6.4545436	8.4888631	6.13427	7.171328	7.522559
MYEOV	7.141914	8.019839	5.20156	3.31688	6.265158	4.1018	5.887033	3.773921	3.681121	3.198919	3.488252	3.169062	5.780428	3.543758	2.977749	6.626677	3.025343	3.874175	3.3874371	3.264435	5.001515	4.30487	3.120333	3.853854	5.3343079	3.745754	6.282996	5.012832	7.111854	3.076906	5.872978	4.808336	3.105166	3.144296	7.002255	6.331183	6.575774	6.569923	7.096017	5.354689	4.187517	5.996599	6.543833	3.472518	5.8635407	3.1070411	6.761582	4.569758	3.567033
FBP1	9.015428	7.837851	7.478829	3.834774	6.163052	5.238188	9.10413	8.85342	7.991888	7.845657	6.466993	8.920727	3.815362	8.467231	5.296944	6.439264	5.89635	7.624045	3.9776986	4.144106	4.489286	5.809535	4.575523	7.179185	8.0049007	5.977704	8.178454	6.865246	6.693424	4.672224	6.868508	5.950513	5.388778	6.264344	6.451699	5.38434	5.477288	5.819944	4.620389	6.172071	5.229248	6.377018	6.369753	5.302478	4.4442887	4.4071581	5.305867	7.937661	8.750235
C1orf56	5.456891	6.156893	5.261952	4.802144	4.581065	4.661391	5.210689	5.185582	5.073108	5.231139	4.742284	5.24845	6.127664	5.306124	5.043727	4.983219	5.082011	5.34811	5.1066189	4.570008	4.557938	4.739298	4.798736	4.801127	4.6372329	4.510739	5.57876	4.461376	5.025432	3.785467	4.805979	4.36815	4.573983	5.60759	4.661233	5.33765	4.897921	4.273608	5.239535	3.907562	4.958596	5.311088	5.011317	4.250676	4.9266112	5.3760908	4.797095	4.331211	5.300866
ALG5	8.166537	8.164356	8.291047	7.602048	7.200223	7.087969	7.794569	7.771217	7.11371	6.73357	6.824307	8.184213	6.737792	8.882984	7.448019	7.292786	7.624207	8.02144	8.1039961	7.08488	7.249638	7.15155	7.114969	6.317907	7.8351777	6.565025	6.623107	7.76725	7.210219	7.372448	7.739218	7.808831	7.366296	7.140264	7.941635	7.1678	7.244043	7.028285	7.91986	7.931531	6.853687	6.027183	7.040222	7.479743	6.6914812	7.5306484	7.806825	7.373031	7.799614
SPATA12	3.697622	4.425543	4.164075	3.667449	3.509695	3.48272	3.969832	3.63269	3.532671	3.667307	3.171039	3.773259	3.597546	4.11815	3.145994	3.674851	3.443059	3.180299	3.4244645	3.112364	3.318707	3.475867	3.413329	3.295269	3.8209357	3.21143	3.845568	3.302463	3.407967	3.139525	3.769027	3.324266	3.626846	3.320119	3.430543	3.331483	3.476515	3.546049	3.208789	3.347912	4.050386	3.61849	3.483993	3.329863	3.264706	3.2775942	3.419482	3.591609	3.868475
MPZ	4.661409	4.431596	4.644106	4.137837	3.79943	4.2263	4.097798	3.307061	5.705793	4.913961	3.941384	3.014568	4.117434	4.145381	4.262841	3.397732	4.306115	5.41101	4.1246816	3.721377	3.9835	4.018605	3.555599	3.550501	4.21138	4.538789	4.381807	4.200343	3.83183	3.843502	3.717024	3.378505	4.207964	3.686674	4.487717	3.897405	4.047394	3.497049	4.150992	3.97797	4.382374	4.140956	4.289548	4.253237	4.3229451	4.9624784	4.244512	3.901376	3.491994
GTF3C2	9.132822	9.148064	8.979768	8.927368	8.539861	9.05198	8.77396	7.915014	8.684759	8.969124	7.630771	9.428764	8.599148	9.263255	8.896787	8.875498	8.569899	7.401252	8.0647876	8.393294	8.771358	8.38361	8.892938	8.031848	9.4986127	8.948937	8.924135	8.902868	8.550605	8.207191	8.885414	8.279101	8.644577	9.399674	8.923477	8.965097	8.552844	8.677407	8.072663	8.42911	8.8679	9.035407	8.749828	8.521922	9.0919114	7.9483493	8.658458	8.587704	8.646552
CRHR1	4.35285	3.688285	3.926781	3.466272	3.425481	3.580068	3.68751	4.454262	4.157988	3.918541	3.436408	3.386927	4.248802	3.428646	3.386927	3.428601	3.98134	3.919385	3.3869266	3.665393	3.386927	3.446565	3.582874	3.41756	3.439936	3.419008	3.527509	4.274246	3.399215	3.386927	3.509818	3.434431	3.423789	3.41043	3.386927	3.621164	3.775642	3.876629	3.42427	3.386927	3.402679	3.488978	3.490839	3.476803	3.8072833	4.9437824	3.556059	3.434816	5.012636
NAAA	6.733468	7.050942	6.53114	4.384216	5.357588	5.075401	6.013596	5.538129	6.27944	5.067875	5.522803	5.721431	4.553539	6.632147	4.753519	6.622531	5.975362	6.505678	5.4179902	4.564999	4.647478	5.589158	3.113708	5.530708	5.0318292	6.307226	5.865027	5.367105	6.337384	4.293368	5.55965	4.570684	6.263064	4.680306	6.203542	4.844914	5.550846	4.987363	5.71356	5.745189	4.535904	5.663119	6.302727	4.836649	5.6321623	5.8301805	5.7392	5.470063	6.093445
BRD7	8.935163	8.859165	8.917279	8.713468	8.252234	9.117734	8.541391	7.697064	8.001281	8.789516	7.687097	8.613919	8.325822	8.457018	8.442111	7.607109	8.237707	7.815588	8.5938709	8.82312	8.437305	7.929361	7.980457	7.922607	8.7482208	8.937776	8.510875	7.738993	7.929884	8.866948	7.578475	7.69847	8.95675	8.33825	8.600846	8.74534	8.061274	8.495425	8.039984	8.568845	8.936762	8.241538	8.502008	8.647406	8.2819271	8.2975698	8.273894	8.319284	8.349076
CISD2	9.240779	7.676216	8.220754	8.262376	6.299012	7.058262	7.883982	6.385948	6.180566	8.264681	6.13624	8.638285	7.056319	8.511676	7.772783	8.370862	6.580229	6.317652	6.7789706	5.970249	6.336603	6.780088	7.184293	7.17134	7.4431042	6.967991	7.048054	7.121442	7.34129	7.797281	7.584706	6.041027	7.534265	7.172794	7.796204	7.115469	6.221107	7.217621	6.92481	6.979646	7.907414	5.687829	6.966932	7.634469	5.2969277	5.4216684	8.210231	6.721734	8.64236
KRT36	3.554155	5.452249	5.089884	3.272153	3.259432	3.455278	3.392806	3.460319	3.72039	3.482013	3.328703	3.263071	3.28797	3.361656	3.22676	3.481112	3.304482	3.6516	3.2554192	3.803156	3.260407	4.12737	3.313739	3.482396	3.2494752	3.331538	4.20562	3.331003	3.783528	3.364242	3.29762	3.305843	3.247685	3.22676	3.301276	3.315806	3.333704	3.314902	3.403882	3.315112	3.25326	3.538059	3.396699	3.288286	4.128058	3.3046307	3.286841	3.449955	3.387646
SETDB1	8.321836	8.060844	8.019109	7.563007	7.297581	8.544239	7.629786	6.841331	7.607924	8.067696	7.252761	7.530124	8.002377	8.102901	8.361173	7.284713	8.016108	6.093231	7.4479496	7.477907	7.871239	6.760045	7.514647	6.97679	7.7013498	7.610599	7.844929	7.351047	7.309927	7.350493	7.584089	6.564132	7.595853	8.427209	8.175092	8.171167	7.64569	7.096082	6.224129	7.054104	6.781938	7.766643	7.878495	7.752853	6.9905841	7.2033211	7.5166	7.57654	7.621512
CATSPER1	3.862743	5.616208	4.757694	3.348969	4.965675	3.412404	3.378533	5.154784	3.677904	3.576848	3.827645	3.26979	3.378974	4.169937	3.656285	3.469831	4.094518	3.564418	3.1279903	3.547204	3.373021	3.430564	3.707812	4.590354	3.4563092	3.969268	3.2561	3.594731	3.537829	3.408725	3.268477	5.055126	3.728828	4.762096	3.578245	3.40561	4.470629	3.909052	3.434796	3.961847	3.427175	3.318007	3.774278	3.571978	3.2894888	3.5687633	4.01576	4.739129	3.515586
LHFPL5	3.767624	4.124136	3.538312	3.264435	3.65377	3.347931	4.278249	3.264435	3.304608	3.783062	3.282367	5.744671	3.341988	3.797794	3.294835	3.380715	3.394331	3.264435	3.4043291	3.264435	3.348403	3.429321	3.302149	3.47035	3.3026443	3.594522	3.400286	3.478439	3.299258	3.336826	4.325638	3.396586	3.316922	3.540782	3.447452	3.340686	3.841621	3.290037	3.300102	3.411919	3.264435	3.314377	3.411928	3.290897	3.2644349	3.2869676	3.412818	3.684593	3.993624
DEF8	7.638899	8.000398	7.222219	6.854077	7.712255	7.760253	6.606894	6.355458	7.795591	7.513607	6.258856	6.364867	7.007515	6.083315	7.454808	5.987875	7.018712	6.587393	6.4775314	7.289576	7.319147	7.168004	6.619802	7.062367	6.948213	7.636485	7.28034	6.001355	6.463877	8.276923	5.899613	6.796953	6.55321	7.231793	6.819096	7.025305	7.300111	6.904298	6.064246	7.169746	6.399846	7.26675	7.29571	6.927566	7.044405	7.5240201	7.348886	6.86363	7.255862
CALM2	10.098617	10.85502	9.445578	9.176873	9.281926	8.840923	9.959982	9.126366	8.539408	9.199519	7.483323	11.027036	8.195999	10.012319	8.789634	10.107496	9.122573	9.469993	8.7962312	8.829708	7.953448	8.879526	9.468822	8.427224	8.4047279	8.765631	8.972093	8.761076	8.665493	9.138111	9.837514	9.10102	8.82678	9.91193	9.166006	9.768787	8.524059	8.633489	8.97941	9.18522	9.140527	8.631999	8.472918	8.971575	8.9971152	10.3073132	8.847257	8.607348	9.1038
MIR561	4.152836	3.910787	4.153292	3.326876	3.326876	3.326876	4.077235	3.326876	3.326876	3.326876	3.739579	3.326876	3.326876	3.326876	3.326876	3.326876	3.326876	3.326876	3.3268762	3.326876	3.326876	3.326876	3.326876	3.326876	4.0896928	3.326876	3.326876	3.326876	3.731374	3.326876	3.968292	3.326876	3.326876	3.326876	3.326876	3.326876	3.326876	3.326876	3.326876	3.326876	3.326876	3.326876	3.326876	3.326876	3.3268762	3.3268762	3.326876	3.326876	3.326876
SH3BGR	5.235541	6.389803	6.158446	4.803699	3.902606	3.704515	5.626281	4.620575	4.616819	6.476257	4.997413	5.517037	5.459531	5.434037	4.41737	6.589761	6.010392	6.621529	5.4746281	3.910565	5.16586	4.499017	4.025083	5.075721	4.0856271	5.07736	4.236219	5.438794	5.074474	4.104888	5.242328	5.020399	4.392724	4.414185	5.020442	5.207601	4.858518	4.768972	5.032429	4.319482	5.260016	3.922598	4.244364	5.219109	5.5835629	6.5527149	4.779219	5.104479	5.095187
SPNS2	8.164496	7.347787	7.82316	5.19535	7.164935	6.271346	7.983235	7.642388	6.976818	5.489979	5.054823	8.996034	7.320456	6.48903	4.0178	4.978557	5.57524	7.083532	3.8845694	5.984834	5.483047	7.626759	7.387978	8.772865	8.3292792	7.059569	6.553999	4.088857	6.705429	3.884483	7.971955	6.535954	6.131207	5.99089	8.513308	5.183464	8.552975	7.710797	5.557274	5.255518	4.483966	6.183142	6.480341	5.356508	3.9458979	8.6337488	5.111908	5.061559	7.336379
TNFRSF10C	5.355703	5.20163	4.624428	3.245158	5.300886	3.51201	6.068543	4.407955	3.604239	4.479594	3.776769	4.87341	5.538466	4.167855	4.518111	3.9252	4.0893	4.470611	4.370327	3.66186	4.073607	4.91302	3.295098	3.49856	3.4251694	3.796766	4.589249	4.422458	4.072232	5.283184	5.614895	4.324044	4.218392	5.132925	4.31418	5.729507	4.222485	3.441263	4.532046	3.393685	3.686983	3.435614	3.473318	4.303937	5.709902	3.546753	4.906607	4.44031	4.956411
CKM	5.95625	5.562498	3.562239	3.226631	3.711743	3.638648	3.989902	3.393076	3.652495	3.867481	3.55353	4.671	3.852711	4.077965	3.281739	3.687339	3.447989	3.246853	3.3103442	3.209156	4.3081	3.406929	4.461131	3.631893	5.1683848	3.671106	4.995236	3.476787	3.610134	3.395819	3.24478	3.488211	3.790296	3.853839	3.502021	3.176108	3.247497	3.192533	3.147815	3.48742	3.297119	3.579272	3.364404	3.294466	3.3754296	3.2704366	5.101096	3.34216	3.630682
MAL	10.579816	9.380425	12.063967	4.912256	7.726847	11.195291	5.371943	7.977514	9.046881	5.782625	10.24976	4.99013	6.401112	4.689909	5.55646	5.505464	6.641541	7.543165	5.7453533	7.292865	4.709983	5.787124	8.005741	9.179471	10.2998463	12.510182	9.538645	7.606806	8.80246	5.37943	5.639315	9.722237	6.057617	5.623741	8.079732	11.008172	11.398172	9.854507	8.187378	5.81494	8.447298	7.010895	8.888714	6.563273	5.2267358	6.1391307	6.296405	5.76676	5.872893
KCNRG	4.366634	4.476022	4.054936	3.935154	3.838198	3.994736	6.644816	3.988009	3.506851	3.91637	3.887368	3.435563	3.727343	4.168599	3.599155	3.309599	3.951794	4.19639	3.7301251	3.872814	3.52496	4.101784	3.623511	3.451259	4.2773353	3.779027	4.335916	3.979411	3.710895	3.234879	3.753924	3.811597	3.827164	3.518539	4.01554	3.69813	4.347915	3.714364	3.88779	3.629917	3.934795	3.487643	3.629942	3.452432	3.8611642	3.8376284	3.587781	3.589369	4.317912
FABP3	7.433429	6.419807	7.625781	5.025152	6.287026	5.748132	6.111949	6.838579	8.762484	6.561563	5.736046	5.229739	5.452138	7.881218	5.185971	5.913855	6.428012	8.201603	4.6710187	6.082324	4.558031	5.371443	6.759208	6.680433	6.8986244	5.327663	5.372229	6.016833	6.980974	5.77179	6.351259	5.887617	4.932565	4.882881	6.045515	5.82254	6.15968	5.577994	4.976821	5.533931	5.486339	5.682274	6.496089	5.746293	5.3229738	10.2608015	6.455565	6.314213	5.815214
VAT1	7.632756	7.548681	7.90578	7.337136	7.101025	6.794076	7.155838	7.139679	7.824445	7.805516	6.140877	6.390426	7.001095	6.275695	7.568989	7.219607	7.264797	7.845672	7.36338	6.608568	7.58223	7.596533	6.763707	6.898813	6.8672161	7.430278	7.00118	7.264059	6.826971	7.534973	6.933624	7.066059	6.75985	8.245275	6.829133	7.646493	7.482795	7.358282	6.02126	7.065669	6.676957	7.01736	7.290009	6.880375	6.2668351	8.4064879	6.738482	7.232713	7.011053
NBEA	6.65917	5.698641	4.315245	3.633937	3.804099	3.957444	6.165753	4.52506	5.701731	5.955373	3.769053	5.830602	4.515286	5.488656	3.58658	4.235366	4.16151	5.396456	4.1780328	4.451965	3.615775	3.681186	3.572808	3.668651	3.5620403	3.712445	3.610671	3.570147	3.824155	4.129813	3.800517	3.588171	3.72694	3.769383	3.64588	4.069493	4.584016	4.199281	3.604976	3.668933	3.667569	4.317191	3.863292	3.64404	3.7174184	6.0557376	3.873165	3.93286	5.550313
CYP4F8	5.222859	3.458088	7.707498	3.39172	3.367475	3.395439	3.353817	3.380589	3.353817	4.096882	3.397462	3.353817	4.615352	3.505238	3.353817	3.361223	4.136696	3.353817	3.3538165	3.475713	3.353817	3.396113	3.462572	3.567501	3.8715434	4.768274	3.353817	3.672149	3.421533	3.389822	3.427863	3.436561	3.379818	3.48164	3.38542	3.401127	5.188027	4.047629	3.362644	3.379012	3.386763	3.40291	3.567917	3.366856	3.3538165	3.3649113	3.366543	3.353817	3.412594
MGAT4A	6.93446	7.464707	6.355013	4.330292	5.514603	4.997819	5.833844	6.188763	7.619514	6.832486	4.821247	6.20419	4.431056	6.158658	5.238169	7.885885	5.273057	6.353114	3.9677069	5.064635	5.087071	5.053632	4.239976	5.170525	5.0275052	5.884733	5.107939	5.027583	6.168125	4.237629	6.034835	4.921501	5.783268	5.818894	5.484345	6.164852	6.114586	5.833042	4.195205	5.368469	5.496007	7.027445	6.045282	4.835442	4.9871735	5.7850799	4.930859	6.619673	6.140031
PSMD3	8.305613	11.102948	7.802553	7.621021	7.913477	6.975427	7.132404	6.470682	7.492963	8.578799	6.067397	7.104158	7.062061	7.721219	7.60067	7.510163	7.108996	6.344867	6.7302496	6.760557	7.433853	7.640023	7.610303	7.060558	7.4695669	6.996513	7.314791	7.811365	7.129312	7.239601	6.453115	7.213696	7.26189	8.046129	7.120612	7.474939	6.967412	7.232747	6.602635	8.080847	7.8744	7.283278	7.24256	7.331298	7.4436482	6.7048878	7.503783	6.977166	6.84208
CRISP3	10.156237	6.332014	5.14038	3.181409	3.160349	6.530788	5.207762	7.593081	3.10552	4.527127	3.10552	6.261729	3.322592	5.113553	3.135965	3.179065	3.428288	9.266614	3.1536724	3.800035	3.935503	3.474342	3.249202	3.10552	4.8987018	3.354603	3.240067	3.296533	4.928365	3.177692	7.683895	3.10552	4.804194	3.753078	3.10552	3.144179	3.281203	6.308584	4.442174	3.131237	3.10552	3.10552	4.597148	3.428231	4.4093374	3.1281056	3.205536	3.355121	4.600316
KRT40	4.725223	8.145479	3.336924	3.252867	3.321153	3.693656	3.789368	3.268204	3.214317	3.751889	3.301252	3.387211	3.573572	3.615889	3.214317	3.329505	3.457559	3.214317	3.262397	3.760697	3.214317	3.214317	3.214317	3.214317	3.289363	3.386194	4.675533	3.259692	3.315531	3.214317	3.359143	3.488762	3.523094	3.214317	3.246495	3.233792	3.348417	3.336703	3.267355	3.214317	3.236791	4.031498	3.252614	3.214317	3.3515268	3.2589621	3.240161	3.248787	3.548514
UPK3A	5.041531	4.644322	4.378914	3.434719	3.521959	3.525777	4.183466	5.588281	4.226631	4.455659	3.499726	3.923286	3.352544	3.950512	3.417611	3.715268	3.827334	3.967596	3.4047292	3.807351	3.352544	4.227264	3.820961	3.445191	4.1764731	3.769311	3.74153	3.619648	3.562026	3.352544	4.375428	4.271702	3.74162	4.63957	3.762837	5.41074	3.845114	3.407503	3.464808	3.460108	3.575281	3.458192	3.88103	3.352544	3.9327768	3.4919751	3.51114	3.352544	3.983917
KCNQ3	4.486278	4.344636	3.562329	3.2879	3.492005	3.413421	3.581434	3.51915	4.92039	3.699943	3.291488	4.130829	3.395703	3.408595	3.364372	3.271101	3.530072	3.326778	3.2813107	3.376585	3.273329	3.31379	3.312208	3.764608	3.2602158	3.370378	3.237335	3.273399	3.542629	3.298988	3.450864	3.851428	3.34128	3.357304	3.341293	3.337346	3.758292	3.446206	3.244157	3.324606	3.264278	3.309826	3.92439	3.514831	3.4255434	3.409909	3.420636	4.388873	4.032633
TMEM125	8.513305	8.905948	7.603295	5.838049	5.922488	5.248223	9.103605	7.886419	4.734553	6.657089	4.950789	9.094657	6.731834	9.31987	4.681054	8.824626	5.084522	7.673204	5.2389336	5.66774	4.955607	6.091234	6.046249	6.48184	6.9471019	6.574581	6.98881	5.542704	6.016767	3.385453	8.716741	6.64521	7.368919	7.345669	6.506943	6.586069	6.890787	8.109932	5.645595	5.206901	4.808819	6.558594	5.377242	5.229694	5.4267685	2.8809687	5.684859	6.198478	8.347906
MLLT6	9.56386	9.681554	9.364422	9.296116	9.043321	9.065125	9.53108	8.19911	9.11388	10.115994	8.030075	9.585886	8.460054	9.216022	9.004311	9.35823	9.011812	8.772024	8.4227949	8.989284	8.72054	8.98882	8.149351	9.086273	8.8048134	9.45347	9.33186	8.058705	8.925621	8.496408	9.548651	8.622201	9.042543	8.975485	8.973462	9.341524	9.250778	8.810109	8.463104	8.528568	8.78328	9.378958	9.728785	9.153301	9.4872826	9.0879877	8.843138	9.320927	9.686083
NGDN	8.858681	8.76599	8.674024	8.401543	9.281462	8.72088	8.190222	8.057999	7.872679	8.366925	7.145747	8.541554	8.330868	8.656679	8.444996	10.012745	8.231067	8.092034	7.8256682	8.535896	8.357065	8.115978	7.971042	7.843893	8.6862874	8.345449	8.093228	9.039256	7.99796	8.816513	8.001522	7.762339	7.336099	8.206101	8.126059	8.692127	7.929453	8.131895	8.284425	8.514252	8.672158	8.04166	8.045597	8.156215	7.5041199	8.1892865	8.35431	7.682982	8.294497
SLC22A5	4.477099	4.350125	3.566231	4.634418	4.972721	4.910524	6.4055	5.767563	5.634348	7.241074	4.221638	6.191195	5.464149	6.276894	4.444557	8.989004	4.690257	4.725636	5.1612281	5.766365	4.720644	4.436517	5.606551	3.910468	5.0866486	5.436509	5.668021	4.400652	3.669606	4.274161	6.582038	4.202363	3.934835	5.285383	4.586252	4.910491	5.063135	4.739413	3.885023	4.447319	4.843879	5.218536	5.351724	5.434598	5.3954036	4.6594934	3.996822	5.263934	6.133948
SCAMP2	8.112538	8.028493	8.276622	6.530639	7.175154	7.943923	9.074664	7.040786	6.748729	7.374608	5.990814	8.801462	8.808336	8.211857	7.229574	7.205897	7.070263	6.71509	6.2411026	6.378802	7.910624	7.782946	8.417809	7.774009	8.2353668	7.390098	8.199359	6.883165	6.86923	6.395997	7.806957	6.510854	7.316994	7.564015	8.205959	7.595233	7.297801	7.203051	6.449845	6.848368	7.558986	6.956945	7.653319	6.984519	7.3058318	6.5420858	7.645479	7.238697	7.499533
SIGLEC15	4.22818	4.504289	3.51466	3.237226	3.51407	3.269696	4.100913	3.551181	4.230091	3.547368	3.345216	3.226858	3.337187	3.314967	3.341172	3.831876	3.395791	3.484824	3.2809995	3.269718	3.366127	3.765541	3.308232	3.403952	3.8786061	3.27618	3.209277	3.848958	3.432272	3.327424	6.014181	3.493205	3.353876	3.230428	3.270457	3.311118	3.417968	3.333244	3.245029	3.364133	3.273973	3.705585	3.485759	3.487035	3.2983711	3.3300236	3.349941	3.548714	6.416729
FBRS	8.403547	9.571863	10.147553	8.178402	7.342938	10.067494	9.294445	7.002584	8.646195	9.264524	6.814955	8.581634	7.744607	6.622164	6.572683	7.204355	8.52886	6.510834	7.5169592	8.756838	7.984056	7.190467	7.091715	8.33058	8.8553314	9.740912	7.648718	7.511269	7.782423	8.664896	7.420413	6.183279	9.302493	7.903168	8.669206	8.75135	8.098363	9.312669	6.235461	8.116548	8.729649	8.007264	8.198931	8.462967	10.3313076	7.1456385	8.310617	7.241233	7.895476
SLC38A7	7.56295	7.198233	7.315215	6.07101	7.118156	6.848097	6.41273	6.177481	7.222894	6.733488	5.765309	6.402728	7.367522	5.881627	6.993704	5.546077	6.138809	4.583179	5.8542737	6.214297	7.204759	7.140463	5.992904	6.846699	7.1165374	7.007562	6.262083	6.341432	6.796473	5.659497	6.145752	6.002426	6.483342	6.610852	6.648392	6.862944	6.686842	5.960045	6.02819	6.81031	7.032433	6.849895	6.981759	7.053352	6.5655103	5.7700371	6.200478	6.812622	6.364514
ZNF280B	5.401098	5.171665	4.133654	3.31596	3.395477	3.283486	4.715444	3.348048	5.451916	3.567636	3.350471	3.319093	3.693912	5.094129	3.344527	3.453354	3.435344	3.935397	3.2969128	3.37519	3.28996	3.3769	3.264307	3.765252	3.332055	3.364504	4.944688	4.369751	3.501537	3.297248	3.383398	3.354327	3.443043	5.256641	3.415621	5.619796	3.405253	3.309909	3.29636	3.396676	3.408206	3.454554	4.105858	3.453244	4.6382032	4.0689589	3.321547	3.479784	4.558286
PKD1L1	4.013594	4.547562	3.782198	3.321183	3.458722	3.645949	3.38559	3.276611	3.581244	3.842636	3.356951	3.483934	3.566623	3.238406	3.42788	3.29082	3.467981	3.377624	3.271069	3.418962	3.578109	3.8109	3.319043	3.346783	3.489144	3.366168	3.291359	3.549925	3.466501	3.638961	4.135198	3.432602	3.519278	3.61737	3.420656	3.447465	4.230185	3.411689	3.44122	3.351408	3.402501	3.580568	3.456862	3.55363	3.6136691	4.193999	3.659237	3.311089	3.458069
LAPTM4A	8.831883	9.241113	8.650444	7.972403	8.433566	8.268654	8.665319	8.46016	7.950625	8.374542	7.961893	9.81429	7.991935	8.874345	8.154891	8.216977	8.306107	9.270602	7.573834	8.13861	8.39689	8.692137	8.896141	7.78778	9.1491969	9.209346	8.040038	9.443764	8.967729	7.830808	8.68843	8.809521	8.254123	9.053264	8.281444	9.014308	8.177519	8.392227	7.430652	8.41562	8.612491	8.131234	8.212048	8.270989	8.7018328	9.3218571	7.864519	8.178811	8.161762
WIPI2	7.150471	6.492913	6.79892	5.284429	6.484302	5.813583	6.436656	6.515469	5.397931	6.564354	4.871269	6.072851	6.27016	5.996598	6.685631	6.198674	6.544765	6.338684	6.0992987	5.697484	6.960738	6.675797	6.56894	6.190349	6.4316866	6.457525	6.217601	6.350558	5.464322	6.045162	5.973667	6.318821	6.284596	6.353892	6.636801	6.665132	6.252469	6.246522	6.309909	6.389789	6.556762	6.469225	6.232305	5.931911	6.3996603	6.3995974	6.586262	6.156898	6.508615
SNORA58	4.188617	4.32613	4.189015	3.514426	3.988515	3.514426	4.122901	3.514426	4.592817	4.081826	3.514426	3.514426	3.514426	4.155324	3.514426	3.514426	3.514426	3.514426	3.9378585	3.514426	3.514426	3.514426	4.12715	3.514426	4.5556048	3.514426	5.268662	3.916833	3.514426	3.514426	4.029486	3.514426	3.514426	4.764627	3.514426	3.514426	3.514426	3.957495	3.514426	3.514426	3.514426	3.514426	4.135252	3.970223	3.5144258	3.5144258	3.514426	3.514426	5.228074
CISD3	6.771015	7.577877	6.255685	6.323321	5.905085	4.894003	6.25919	6.292646	5.374006	6.307351	5.078761	6.255343	6.400613	7.009329	6.089401	6.478328	5.770679	5.969856	5.8981033	5.217696	5.82724	6.379531	5.544385	5.734155	5.9149246	5.68307	5.598479	5.710274	5.658569	5.557461	6.17246	5.844248	5.632137	6.680798	5.716678	6.431445	5.825097	5.247962	6.204633	5.999548	5.628663	5.894628	5.864901	5.346318	6.0277405	6.0671093	6.080493	5.659409	6.272498
LONP2	7.704168	8.250064	7.741663	6.779224	6.915234	9.566586	7.666697	5.113938	7.56709	8.588769	6.024937	8.591063	7.643815	7.401221	7.218877	6.572323	7.083028	5.987159	7.6706967	8.515364	6.869687	6.002239	6.329488	5.756783	7.3545504	7.645382	7.65298	5.860024	6.05485	6.015756	6.27254	4.712121	7.801587	7.767692	7.591528	7.934953	6.370528	6.876654	5.130663	7.616918	7.365168	7.713453	7.546144	7.905161	7.4647637	7.3696361	6.483081	7.467038	7.448449
ACTR1B	9.6686	9.72376	9.758026	9.161393	9.279997	9.10094	10.314837	9.19078	9.171204	10.016592	8.422871	10.0936	9.041386	9.424781	9.649455	9.598996	9.788008	9.45092	8.8637034	9.324752	9.22608	8.863238	9.33778	8.567813	9.165416	9.321929	9.757372	8.505477	8.720194	9.010925	8.935596	9.170596	8.629961	9.061953	9.189794	9.020952	9.27397	8.745871	9.411465	8.013781	9.446758	9.083373	9.817828	9.050891	9.3929271	9.4986757	9.333556	9.394182	9.647239
FBXL19	6.256917	6.284163	6.724605	6.380484	6.344698	6.679019	5.844973	5.393478	6.194791	6.07914	5.32275	6.340359	6.059543	5.976309	5.797536	5.674445	6.163674	4.936986	6.2708811	6.240534	6.008398	5.819134	5.511861	6.005308	6.2684881	6.407683	6.080366	6.000485	5.972352	5.973464	5.695272	5.461771	6.145846	5.771524	5.957705	6.392654	5.949155	6.296524	5.432889	6.000637	6.251059	6.094422	6.212047	6.038271	6.5435154	5.1626617	6.297568	5.648638	5.326648
KRT80	9.195272	8.262126	9.905559	8.058932	7.140885	7.516838	8.399507	6.948577	4.363874	7.867578	6.336725	5.753663	7.5335	6.861651	5.928585	7.189002	5.426739	4.150744	6.1676075	8.128732	7.11584	8.566459	8.474007	9.366966	9.3535744	7.222519	8.51181	7.610661	7.726223	7.418082	5.56222	6.843308	7.327624	8.710728	7.394712	9.534926	8.514454	10.173764	5.70253	7.10605	7.112387	7.303984	6.691409	6.761043	7.2045089	2.7240141	7.574727	7.083932	6.494484
NAT1	7.864554	6.746358	5.60287	4.559988	5.290194	5.31669	4.991473	4.563756	4.843003	5.115464	4.679636	5.564505	4.30827	6.309951	4.285179	5.189712	4.323815	4.091551	4.4047991	5.252279	4.681387	4.033809	4.705792	4.511651	5.0187765	4.648849	5.202595	4.410486	5.327351	4.474576	7.398088	4.506216	4.136662	4.800959	5.261311	4.813361	4.78523	4.242543	5.077975	4.53942	4.111052	4.622482	5.456769	4.196038	4.6108923	4.6722621	5.4926	4.435778	6.296722
RPL37A	8.711169	9.071172	8.903425	9.359067	9.271638	8.921295	8.994756	10.46874	8.620601	9.27966	9.615409	9.322453	8.844436	9.584139	9.602824	9.867846	10.158247	10.353462	10.2116562	9.62247	9.755184	9.211141	8.716253	9.449504	8.7160383	8.940874	9.342866	8.60631	8.795094	10.048674	8.109592	9.464464	9.187266	9.252018	9.250764	9.383626	9.249888	8.541998	9.741372	8.772162	8.509346	9.131179	8.594239	9.407643	10.4530225	9.5718568	9.227067	9.322217	9.179005
PIGP	6.188202	7.567153	7.48882	5.623027	5.763182	5.586709	6.966074	5.867029	5.6318	7.183961	5.998191	6.930871	7.476566	7.377939	6.027692	6.060256	6.321443	6.021425	6.4060808	5.570375	6.613666	8.107866	5.574507	5.97642	5.8203632	5.791148	6.539015	6.586557	5.251237	4.560094	6.479803	5.645196	5.492977	6.293798	6.290232	6.016789	5.080469	5.442141	6.700827	5.875343	6.323116	6.050003	6.364999	6.551847	6.2994214	6.4220776	5.591195	6.590431	6.562373
PDX1	5.505094	4.466292	4.999977	3.19604	3.767607	3.19604	6.458454	3.596318	4.809596	3.258309	3.19604	3.278978	3.19604	6.278041	3.672118	3.19604	4.544468	3.19604	3.2828513	3.19604	3.19604	3.19604	3.264327	3.19604	4.2248031	3.19604	3.19604	3.672893	3.19604	3.19604	6.420293	3.19604	3.19604	4.656329	3.19604	3.363226	3.19604	3.219593	3.19604	3.219651	3.216699	3.19604	3.19604	3.397991	3.3466021	3.1960395	3.19604	3.227746	6.42148
XKR9	5.070241	4.547352	4.592778	4.534441	4.581205	3.084148	3.540914	3.32131	3.54431	4.383006	3.08274	4.394814	3.356158	4.086137	4.662169	4.86808	4.079767	3.456348	4.6930925	4.111208	4.029859	4.073543	3.620017	3.957426	4.475616	3.039708	4.439487	4.794186	3.698829	4.878724	3.808385	3.587046	3.954741	3.483939	3.315043	3.507438	4.201371	3.348044	3.415417	4.291481	3.302231	4.320062	3.979016	3.043542	3.4837892	3.1346544	4.561716	3.53209	4.66731
VIP	3.612404	3.612404	3.810046	4.432308	4.536866	4.173689	4.263458	3.612404	4.146385	5.384834	3.937236	4.027628	4.080992	3.706378	3.612404	3.752306	4.335226	4.746273	3.8360698	3.904078	3.998283	4.4636	3.955491	4.007253	3.7024665	3.612404	3.933306	4.023038	3.853206	3.946173	4.936216	4.211702	3.93339	3.612404	4.178545	3.703472	5.615111	3.847865	4.235521	4.17571	4.015281	3.844163	4.967898	3.855582	3.6124042	8.0204213	3.963003	4.352594	5.527234
ABHD1	3.863435	4.43465	3.753929	3.364654	3.49856	3.251601	3.547316	3.393872	4.074278	3.834717	3.306411	3.34488	3.747202	3.609381	3.763511	3.271394	3.911788	3.282899	3.3955233	3.285385	3.289654	3.800428	3.303724	3.526689	3.2953962	3.67091	3.349396	3.77792	3.276435	3.362013	3.500848	3.489617	3.230263	3.570338	3.443896	3.613631	3.643412	3.344131	3.41196	3.238053	3.474279	3.833269	3.325237	3.400653	3.7808731	3.6793238	3.599978	3.293567	3.505316
FAM126B	4.009351	4.265834	4.455381	4.764958	4.095982	5.175457	5.021539	3.670225	4.804681	5.141991	4.189725	5.641649	3.989153	4.483777	5.38333	4.948524	4.023773	3.941226	4.9150937	4.50381	5.019745	5.923593	4.583951	4.807668	4.5093395	4.768079	4.943998	5.575394	4.926956	4.305962	4.399824	4.387083	4.746904	4.96397	5.072826	5.321196	4.451073	5.195301	4.368923	5.164203	5.032133	4.771374	4.801427	5.590985	4.709075	4.6865855	4.141723	4.838645	5.327874
MCF2L2	3.788928	5.106041	5.107435	3.678015	3.744628	3.843941	3.910106	3.532176	3.921042	4.081166	3.543317	3.56134	4.382245	3.601597	3.541678	3.625547	3.617264	3.592981	3.5474233	3.711329	4.136694	4.08617	4.439351	3.694506	3.5990951	3.964224	3.98431	3.931775	3.623225	3.864508	3.560442	3.691474	3.947161	4.020269	3.883962	4.018254	3.888732	4.208484	3.795063	3.815666	4.830452	3.677222	3.802193	3.812326	3.9543082	3.6836363	3.781443	3.799609	3.722451
GPS1	10.240017	10.247993	9.70033	9.450762	9.970811	9.129165	9.830797	10.168381	9.898664	9.230621	9.315242	9.605833	9.436761	9.900673	9.102495	9.661148	9.654895	9.326316	9.7875657	9.131069	9.671992	9.752929	9.656969	9.377063	9.5855615	9.577859	9.659119	9.976127	9.320501	9.357486	9.438114	9.956409	9.289418	9.848972	9.392449	9.569178	9.394004	9.161272	9.270428	9.820286	9.718154	9.859789	9.390662	8.753867	9.4119073	9.383903	9.61699	9.319193	9.783645
B4GALT5	10.328433	9.171935	8.000555	7.323689	8.551879	8.121469	7.98318	6.184967	8.569118	8.836449	5.950229	9.035887	8.509786	8.516334	7.575956	9.607591	7.837421	7.651407	7.3222748	7.770876	7.707553	7.466414	6.667864	6.928652	8.2791492	7.804695	8.586128	7.096602	7.302963	7.091257	7.731547	6.879625	7.732498	8.963192	7.736599	7.61478	7.955046	7.549902	5.967385	7.57123	7.948663	7.783569	7.272902	7.942093	7.3448719	7.8367906	7.219801	8.288465	7.797467
SLC4A1AP	6.201587	6.446049	6.044413	5.82787	6.178026	5.861333	5.789086	5.134217	5.571516	6.021335	4.752399	6.668243	5.765511	6.054059	5.722716	5.831041	5.522584	5.189349	5.2418892	5.634476	6.087335	5.830262	5.811125	5.395004	6.5059502	6.079325	5.822596	6.204623	5.512262	5.677943	5.823192	5.374103	5.745844	6.436763	5.936567	6.246688	5.473418	5.988224	5.110138	5.967614	6.272183	5.436522	5.727117	6.181754	5.9563555	5.4663799	5.560212	5.55058	5.690712
RUNX2	8.787628	7.718078	8.404439	5.187436	7.677459	7.032327	7.356787	5.257103	6.962957	7.520497	5.842297	6.301471	4.884207	5.774639	6.790539	7.743894	8.087429	6.579529	5.688346	6.741604	5.788041	6.176329	6.820601	8.052159	5.8048677	7.307111	5.030231	6.900717	6.368747	7.91845	6.396252	7.779291	7.84932	7.436774	6.955986	7.04311	7.284002	6.785065	6.218444	6.344042	5.30157	6.180218	6.768165	7.124581	7.0420659	5.7707527	6.139398	6.704507	6.347853
C1orf61	5.969549	8.725662	3.644265	3.415673	4.556533	3.496081	3.46982	3.477149	6.875494	3.809556	3.459455	3.443997	6.290112	3.539448	3.530715	3.44243	3.473646	3.444544	3.4673651	3.43427	3.408101	5.468855	3.497771	3.51496	7.6684869	3.471551	3.577355	3.552375	3.457792	3.405092	4.243845	5.041001	3.413123	3.461187	3.422802	4.280231	3.729729	3.424886	3.478946	3.415479	3.411871	3.533219	3.429718	3.484038	3.6717153	3.4369116	3.500259	3.488363	3.484555
FTL	12.171773	14.263286	13.004438	11.868318	12.147012	11.433682	11.509719	12.9726	13.730479	11.520769	11.263053	11.809939	13.817745	11.346379	11.847897	13.011729	12.428644	12.212325	13.4546097	11.142247	11.105872	13.086721	11.194949	12.850965	10.8183143	12.455535	11.015882	11.924807	12.640276	12.248461	10.846406	12.501235	11.296719	11.843283	12.120869	11.704449	12.143571	11.133863	11.356754	12.202029	11.930463	12.073109	12.026195	11.255284	12.0874387	11.879881	11.644572	12.211281	11.83744
CHI3L1	6.4606	8.029192	7.359471	5.413462	5.415739	6.014724	5.383482	7.23028	7.871821	7.048476	5.097969	4.277202	5.015474	3.257276	4.313492	5.051574	6.542844	4.327237	4.5396537	6.784308	4.521916	6.42873	5.333138	8.233549	5.1598912	4.752493	3.187831	6.175865	7.471002	5.137746	3.866612	4.137243	5.906778	5.35254	6.905075	7.200457	6.655737	7.122841	5.499433	6.667441	5.959037	6.209222	6.972584	5.462309	7.414795	3.1896948	6.370477	7.329762	4.397723
RBM3	8.060191	8.146473	8.760404	9.302649	8.699202	9.83609	8.829203	9.107299	7.935772	9.069599	8.655293	8.820966	7.417051	8.957457	9.713296	9.439552	8.873897	9.562712	7.167347	9.17333	8.971061	8.308155	7.712788	9.008203	8.0835949	9.540156	9.486066	9.555389	8.318863	8.513926	8.194248	8.876001	8.946205	8.450787	8.85976	8.896577	8.902681	8.882267	7.756918	9.178466	8.725345	8.065875	8.317748	8.580798	8.6135954	9.6250628	8.162271	9.02539	9.194711
FAM117A	6.204901	5.92775	5.985207	4.657603	5.834419	4.651582	6.036942	5.640872	6.712204	5.802699	3.846235	3.949853	5.860154	4.933613	5.858113	4.748403	6.185549	5.810613	5.7238362	4.439643	5.851503	5.679164	3.831587	5.919252	4.4031696	5.294004	4.177614	5.26519	4.045688	5.470952	4.665929	5.18332	4.577351	5.434963	6.031006	6.361257	5.832686	4.059056	4.77825	5.329208	5.13867	5.28198	5.060974	5.617598	6.8589496	7.0652103	4.220505	5.603357	5.700008
AGRP	3.581163	4.045707	3.948731	3.209647	3.463153	3.209647	3.440647	3.298665	3.456429	3.763463	3.741825	3.402617	3.522631	3.454701	3.400173	3.521959	3.418841	3.209647	3.2096474	3.209647	3.545951	3.689122	3.209647	3.414476	3.272916	3.209647	3.524275	3.355505	3.877544	3.365372	3.566877	3.603667	3.52435	3.510565	3.6614	3.273613	3.209647	3.293354	3.379089	3.209647	3.352755	3.752258	3.814939	3.524101	3.5493826	3.2096474	3.373091	3.606452	3.787175
SNAI2	5.512359	7.719173	8.020098	9.214827	9.702398	9.781628	7.202326	7.856327	6.652219	9.009263	8.379492	5.846696	8.81008	5.220486	10.05631	6.106046	9.498328	9.388297	10.3819596	9.733308	9.648776	9.278602	9.678624	8.425135	8.825831	8.036683	8.168829	9.150559	8.209789	10.800093	6.222118	8.77956	8.467727	8.7392	9.375276	9.040319	9.202717	8.990878	8.954629	9.873007	9.287357	8.118429	8.783558	9.878678	9.7338975	9.8304104	9.356902	8.385821	7.000001
RHBG	4.137451	4.854918	4.092128	3.304988	3.195888	3.596345	3.391839	3.870193	3.258541	4.220788	3.339874	3.239777	3.920924	3.309076	3.441973	3.430219	3.222915	3.1766	3.2101613	3.1766	3.47447	4.711567	3.436585	3.484797	4.3355245	3.991981	3.33795	3.948999	3.58386	3.19368	3.408829	3.414494	3.1766	3.768399	3.242527	3.815021	4.110512	3.502121	3.529647	3.296097	3.351205	3.309793	4.027924	3.248539	4.9041594	3.1765999	3.974988	3.247154	3.631631
ORMDL3	9.175489	12.020199	8.389555	7.926152	8.032759	7.691406	8.87606	8.797612	9.085707	9.283376	7.172459	9.171396	7.962503	8.289764	8.200336	8.536192	8.497463	8.953472	7.1181959	7.951465	8.023218	8.402454	7.253767	8.437021	8.0820217	8.012649	8.278387	7.829571	7.659746	7.595495	8.680114	7.894857	7.393988	8.83495	8.589624	8.586591	7.814751	7.759048	7.605428	8.107304	8.827157	8.366282	8.536021	8.137574	9.6629885	8.5427202	8.237612	8.010599	8.61314
ISCA2	7.574152	8.01977	8.027137	7.271947	8.244302	7.702902	7.554967	7.449288	7.385545	7.71575	6.149032	8.22515	7.789126	7.675763	7.435489	7.106961	7.089532	6.87563	6.9423838	7.507788	7.417248	8.246866	6.86121	7.001016	6.8009792	7.471478	7.101253	7.915781	6.863992	7.425383	7.291915	7.610972	6.443979	7.233457	7.375693	7.754777	6.810289	6.518835	7.278115	7.004413	7.543604	7.68607	6.938403	7.336823	7.0346706	6.7893585	7.090582	7.13792	7.412397
VPS35	8.063586	8.093623	7.973419	7.340911	7.372443	8.954869	8.043119	5.472451	7.052411	8.291734	5.867043	7.746302	7.067471	7.415737	7.607207	7.179657	6.928545	5.924822	7.859347	8.300102	7.409588	6.060101	6.972004	6.182411	7.846623	7.622742	7.087778	6.536608	6.931936	7.627746	6.000477	6.142065	7.905703	7.766812	7.601256	7.770351	6.88742	7.378733	6.33071	7.762082	7.177235	6.619864	7.605531	7.66007	6.5753302	7.2018147	6.850122	7.626518	7.269323
CYP4F3	7.159362	8.687239	7.082055	4.979456	6.586335	6.685941	5.646529	3.149715	3.097983	5.640293	4.98543	5.83948	10.391104	6.893538	3.002036	5.585517	6.389492	3.75425	5.8992586	6.521056	3.157418	5.246432	4.903059	6.887705	7.4613281	5.194474	6.442349	5.374727	6.420739	3.663425	5.763096	4.735579	4.382598	4.475813	4.173637	4.160534	5.34581	8.023246	4.869724	3.816303	6.893973	5.339228	7.454013	4.264374	4.6811234	3.0641548	5.653514	3.722871	7.402039
DAPK2	6.273939	6.222012	6.127649	4.522248	5.492156	5.931859	5.676089	4.382239	4.387431	6.387098	6.34614	5.454315	5.142595	5.96136	4.152475	5.828772	5.424333	4.582641	2.9744975	5.889478	4.669672	4.294082	6.354375	4.532003	3.1261282	5.793278	4.647797	4.685903	4.703836	5.255146	5.052243	4.662916	3.613356	4.90408	4.364699	5.01814	5.905679	6.144846	3.899655	4.456221	6.320753	3.56223	5.479872	4.733965	3.2336932	3.7446568	4.372664	5.250628	5.632878
CASC3	8.141372	10.474378	8.045226	7.898438	7.450129	7.573306	7.789617	5.968363	7.854963	9.063876	5.341754	7.659765	7.31358	8.020719	7.713758	7.788228	7.165676	6.996576	6.6646437	7.339521	7.025301	7.03001	6.763483	6.474757	7.0643155	7.014256	7.242205	6.443802	6.581942	7.629708	7.414478	6.1545	7.219333	8.412112	7.428634	7.992579	7.452482	7.545916	6.115846	6.932723	7.332863	7.802275	7.923386	7.001077	7.0404276	8.2357626	7.14838	7.313981	7.388082
HINT1	7.584628	8.153798	8.315518	9.180812	8.498534	8.000573	8.548564	9.778961	7.732518	8.726535	8.131499	8.857871	8.478478	9.273944	9.336177	9.483002	8.646673	8.804019	9.6616885	8.921532	9.205226	8.175998	9.366446	8.056153	7.7776209	8.401529	8.49191	8.070268	8.047454	9.341188	8.278008	9.220025	9.29249	8.83269	8.200807	8.944207	8.360826	8.336904	8.556466	9.15908	8.373531	8.544752	8.309093	8.765535	8.629027	8.474453	8.829385	8.842318	8.498441
RAB25	10.584505	11.283674	10.838088	11.094173	8.475003	10.759896	10.349534	10.232163	5.379252	9.85172	11.028332	10.916281	10.805469	10.785315	10.481154	9.846275	10.261677	8.205567	9.5681843	10.149091	10.634434	9.389595	10.563541	9.889242	10.5708574	10.898996	11.062961	10.218917	10.925186	8.824602	9.79525	9.745028	10.617811	10.291081	11.189915	10.69238	10.432224	10.334327	10.38618	9.57532	10.864134	9.840009	10.848035	9.641493	10.2445905	3.1464328	10.400322	10.097943	9.671566
MAG	4.465676	6.104849	4.22528	3.460316	6.521949	3.578642	3.564769	3.756632	4.461216	4.003897	3.510408	3.460316	3.460316	3.516388	3.545234	4.192376	4.075075	3.632269	3.4603162	3.805314	3.460316	4.200716	3.460316	3.460316	3.4603162	3.460316	3.460316	3.649262	3.460316	3.460316	3.460316	6.624037	3.509792	3.460316	3.638122	8.41408	3.460316	3.671118	3.460316	3.460316	3.705458	3.599823	3.872299	3.606803	3.4603162	3.6462312	5.769352	3.460316	5.155558
GPN1	8.390338	8.808596	8.064392	7.812136	8.281925	7.677759	8.002666	7.639515	7.577364	8.024024	6.40345	9.328913	7.363764	8.333427	8.297787	8.048008	7.724688	6.947305	7.3224615	7.519076	8.031516	7.861352	8.36305	7.569274	8.6888035	8.195033	7.700767	8.442214	7.461806	7.572859	7.827841	7.916242	7.808836	8.994651	7.819426	8.146416	7.790381	7.768528	7.024023	8.171104	8.045851	7.414579	7.62472	7.546379	7.9349215	7.2550258	7.93858	7.708766	7.462302
DDX19B	7.58156	7.901723	7.590462	5.989859	7.360747	7.383309	7.862549	7.341043	6.70055	6.997406	7.066542	7.820972	6.282668	7.643566	7.445282	6.61605	7.390565	7.699097	6.6087327	7.545568	6.764703	7.000847	6.783681	5.962241	7.1164468	7.25867	7.23459	6.917157	5.749247	7.047758	6.682502	7.327018	7.445312	6.299841	6.930989	7.506645	6.680029	6.845041	6.463429	6.779828	7.512496	6.371945	6.682649	6.522149	6.0416101	7.2808536	5.666495	6.755715	7.322154
ARMC7	7.007287	6.556692	6.648111	6.202839	5.843629	5.463267	6.293591	6.763432	5.787889	5.197451	4.918707	6.344843	6.131283	6.407414	5.700109	6.497704	6.316914	5.234951	6.1935776	5.564372	6.150154	6.301755	6.3197	5.588379	5.9668725	5.547876	5.979961	6.960753	5.50272	5.868679	6.017413	4.582832	5.557473	5.679185	6.073637	5.915454	5.661511	5.298442	6.007638	5.623114	6.349318	6.531029	5.988221	5.380908	5.6426138	5.2830564	5.921455	5.717413	6.306636
ENPP5	8.526979	8.204356	6.974109	5.180566	6.771312	6.574856	8.812767	6.966221	6.904745	4.83731	6.368624	9.490459	4.500558	7.326038	7.652706	7.474255	5.028443	7.09191	6.9886208	4.621362	6.370068	4.650945	4.48295	6.711984	4.7426605	4.622674	7.568204	7.58533	6.266073	5.925208	7.964977	4.804449	4.572006	7.753583	4.551684	7.657414	7.034597	5.805704	4.447773	4.468222	4.711459	4.584382	5.76388	6.587962	6.7068963	5.5758597	4.587943	5.576818	9.056657
STAMBPL1	4.707905	4.334013	4.39134	4.653201	5.451273	5.631827	5.657461	4.888854	6.106132	4.307008	3.975022	5.840239	3.848378	5.411508	5.295283	6.06166	5.428741	4.993415	3.6391566	4.795738	4.51931	5.534566	5.528172	6.291372	5.1793006	5.29663	5.023084	5.481543	3.818082	6.06483	5.446353	5.182091	7.166627	5.823128	6.342548	4.967162	5.348702	4.941065	3.278485	5.806265	5.558666	5.399703	4.611465	5.378951	5.6010574	4.635096	4.539106	5.602148	5.793363
TULP1	3.977244	3.678465	4.299837	3.628881	3.505074	4.056999	3.343837	3.324959	3.840648	4.214423	3.346308	3.349499	4.128952	3.543762	3.426489	3.774078	3.899687	3.392902	3.3376732	3.624605	3.353258	3.815306	3.598904	3.271729	4.1386646	3.632628	4.198175	3.630397	3.486821	3.436119	3.503026	3.952246	3.610966	3.432959	3.662192	3.990606	3.713623	3.200721	3.735219	3.555497	3.645882	4.516173	3.562776	3.373202	3.8796549	3.5490082	3.614887	3.374402	3.506161
PNPLA2	9.229839	8.472294	8.334751	7.281162	8.712623	7.890588	9.091207	8.626486	7.128489	7.093656	6.325566	8.659528	7.500012	7.724837	7.486543	7.613265	8.775826	8.53474	6.8378469	7.250251	8.045428	7.800257	7.968367	8.072437	7.8754232	8.159484	8.863813	7.901309	6.935468	7.938933	8.416998	8.009931	7.345991	8.716534	9.078263	7.614055	7.623935	7.718896	7.023872	7.215205	7.402367	7.956407	7.712051	7.510516	7.0700057	7.8142638	7.238867	8.029304	8.152833
BTF3	10.27348	10.67047	10.822911	11.250931	11.275976	11.134572	10.741921	11.294185	9.662978	11.011491	10.805586	11.217583	10.82717	11.729016	11.787044	11.466411	11.392397	11.333722	11.5891536	11.426865	11.800773	10.63177	10.965747	10.800276	10.676398	10.568274	11.107315	10.729136	10.743468	12.003244	10.621298	11.041485	10.967464	10.969867	11.288973	11.085453	10.789218	11.020382	11.016803	11.550908	10.80208	10.920575	10.531211	11.183484	11.4686744	11.095089	10.913474	11.114383	10.743303
NUP54	7.322585	7.215882	6.84719	6.555634	6.173319	6.62088	6.271609	5.137572	5.256294	6.782345	5.093669	6.724087	5.70304	6.454348	6.477957	6.534556	6.43251	5.924777	5.967641	5.904936	6.463325	5.605015	6.01712	5.932421	6.5842399	5.872428	6.623101	5.948811	6.165867	6.792559	6.23795	5.668827	6.601855	6.48517	6.675675	6.329099	6.064427	6.076096	5.909366	6.840372	6.799391	6.256876	6.223604	6.680819	5.936848	6.0389683	6.746946	6.382686	6.810502
BMP2K	6.092475	5.512766	5.900877	5.419971	5.426553	6.289477	5.761533	4.627413	5.741895	6.204497	4.206964	5.089426	4.66763	4.73819	4.473952	5.561604	4.544944	4.449125	5.1788416	4.970952	4.798783	4.583933	4.709471	5.210469	5.5894427	5.667287	4.974102	4.72172	5.559841	6.144434	5.17746	4.155849	5.442989	5.112649	4.925793	5.576317	5.492748	7.113467	4.598482	5.867788	6.398528	6.448855	5.625007	5.481419	4.9749211	5.0516794	5.764439	5.81082	5.177375
BCAP29	5.931846	6.592398	6.222271	7.984402	6.279625	6.514722	7.285788	6.029549	6.122223	6.919481	6.229994	8.13394	6.367597	7.238969	6.95914	7.809883	5.937556	8.324511	7.7989077	5.893273	6.36134	6.074254	6.738296	5.9665	5.9082019	6.767499	6.806466	7.128009	7.025234	6.397626	7.359171	6.208779	7.084569	6.618869	7.770393	7.765007	6.602547	6.840038	7.261721	7.62954	7.399436	7.830349	7.835571	7.288427	6.7966645	8.1556983	7.069522	6.892772	7.064115
C17orf80	6.74833	6.508601	6.347035	5.924529	6.340017	5.992444	6.593276	5.516435	6.777417	6.041732	4.537016	6.927718	5.831178	6.818369	6.541022	6.623054	5.483212	4.617556	6.4618848	5.937452	6.039059	5.926058	6.518393	4.675396	6.0997349	5.482049	5.443998	6.809913	5.406497	5.742682	6.02402	4.194439	5.683134	6.4034	5.780637	6.29245	5.19155	5.230423	4.996195	6.038936	5.962619	6.529615	5.741017	6.078675	5.7988294	6.4549248	5.523045	5.983845	6.907129
NKX2-8	4.271862	5.187523	4.727275	3.604929	5.131425	3.645197	3.144288	3.172011	3.742034	4.065935	3.141344	3.08043	6.308516	3.639652	4.116305	3.376701	4.00385	3.133712	4.0439288	4.416726	3.647737	4.061782	3.205516	5.020062	3.3724312	4.615989	3.398677	4.853895	3.78919	3.732852	3.478183	4.15413	3.779064	4.049793	4.528898	3.939459	4.006675	4.973801	4.682877	4.225782	3.293331	8.179769	3.560181	4.16779	3.2658421	3.1191716	3.972986	3.859141	3.08043
COG1	7.682255	7.336528	6.804019	6.241081	7.25411	6.171105	7.834563	6.678198	6.808525	6.588524	5.749433	6.914261	6.601499	7.432181	7.002473	8.175703	6.587071	6.505069	6.8032241	6.277206	6.720585	6.005827	6.936135	5.660931	6.2182152	5.75944	6.972859	7.852466	6.489223	6.3919	7.664349	5.342436	5.794541	6.692159	6.187752	6.847898	6.175521	6.035043	6.14632	6.577507	6.557149	7.210629	6.620415	6.294427	6.3931274	6.9700022	6.237675	6.548824	7.908089
ADD2	5.558613	4.750849	3.847108	3.29107	5.486156	3.283897	3.429819	3.417083	4.929885	5.294382	3.343914	3.783474	5.063944	5.1819	4.534305	3.336632	4.128826	3.794268	3.4916446	3.305169	4.199512	3.37992	3.875336	6.012343	3.2644432	4.251256	3.230051	3.989488	3.590791	4.076959	3.35586	3.467853	3.423568	4.280471	3.613212	3.475188	4.020478	3.30947	3.220705	3.374986	3.427848	3.406752	3.376974	3.619268	3.5096046	3.970442	3.371937	3.361816	3.463633
RNF10	7.293709	7.579426	7.069169	6.734111	7.064188	7.601835	7.310104	6.259269	7.181218	7.083758	6.856022	7.264361	6.436587	7.054624	6.965685	6.319049	6.878084	6.754121	6.5618699	6.935756	6.899352	6.805791	6.834377	5.820031	7.0938052	7.233872	7.205357	7.695556	6.544937	6.821796	7.20825	6.602781	6.394006	7.570817	7.369309	6.92757	6.721017	6.991557	6.485663	6.663124	6.872477	6.693388	7.135058	7.004754	6.0820181	7.1480007	6.399628	6.958264	6.856334
RNF145	5.994872	6.050121	6.368642	6.926292	6.846041	7.140073	7.003248	6.356414	6.102461	7.248172	5.890561	7.746963	6.835409	7.493381	7.661956	7.122571	6.895785	6.239788	7.6612622	6.981674	6.800903	6.417518	6.884639	6.555341	6.8397947	6.746198	7.089853	6.214418	6.800674	6.82463	6.183697	5.539225	6.548584	7.272525	7.2943	6.767309	6.566559	7.391696	5.761638	6.841064	7.555328	7.116177	6.981699	7.814464	6.2313462	6.4205377	6.476164	7.937958	5.652655
UPK2	9.706735	5.644873	6.716309	3.657947	3.952938	3.908924	3.221849	7.074698	5.712915	4.309528	4.990624	3.120738	4.262428	3.344467	3.627988	3.178001	4.394374	3.408119	3.3682466	4.857558	3.849211	4.065768	7.058429	5.388011	7.7202648	3.806628	3.611113	4.813216	4.265697	3.788158	3.544262	5.16066	3.307099	8.717082	6.749755	7.722649	4.481451	4.007647	5.176637	4.131384	3.220875	3.293074	4.344023	4.266636	4.2217642	3.0855882	3.906267	4.008231	3.7202
CCNI	10.541023	11.058998	10.777319	10.643258	10.068966	10.64485	10.819292	10.16486	10.209762	10.915905	8.526895	10.72962	9.653123	10.477219	10.513648	10.830098	10.509306	11.403391	10.1672105	10.11801	10.672099	9.64627	10.17744	9.865818	9.9775006	9.918404	10.370429	9.665321	9.886843	10.037699	10.361644	9.404414	10.059678	10.437321	10.58142	10.280668	10.454752	10.031544	9.185002	10.842318	10.350356	10.410344	10.298941	10.4852	10.4018628	11.0968834	10.344373	10.799669	10.838507
FCN2	4.865201	3.490547	3.610858	3.425375	3.24737	3.609816	5.055986	3.434619	3.24737	4.2066	3.24737	3.24737	3.483473	3.342546	3.320358	3.24737	4.111591	3.24737	3.3059062	3.528682	3.24737	3.24737	3.421581	3.24737	5.4504335	3.356073	3.621082	5.142757	3.24737	3.24737	3.24737	3.24737	3.290224	3.327623	3.24737	4.426068	3.24737	3.367755	3.450711	3.309167	3.24737	3.24737	3.338958	3.24737	3.2473703	3.4038026	3.580965	3.24737	3.24737
LXN	8.92946	9.997422	7.546245	6.917414	5.049235	7.249889	8.606301	6.12115	6.396871	7.288871	7.171582	8.857299	6.513003	7.582029	7.884539	6.345623	7.838881	7.347619	5.9540324	7.592734	4.375564	6.250681	6.251731	5.003089	5.0134478	6.624334	7.39334	6.650406	7.41747	5.799422	6.875327	5.448564	5.427391	8.114823	8.217736	5.769047	7.194481	6.54847	6.06512	5.419255	6.145945	5.272359	7.459772	6.529645	5.6293303	7.3999301	6.33205	9.002875	7.438419
ZNF341	5.610542	5.984603	5.398843	5.339952	5.350538	4.963297	5.438743	4.056862	4.628295	5.598882	4.28657	4.938267	6.390576	4.800894	4.37976	4.811168	5.470561	3.578774	4.3509623	4.377272	4.933356	4.637991	4.606271	4.627214	4.8090819	6.171192	5.467376	4.757293	4.115767	5.489723	5.316852	4.24353	4.659776	4.975054	5.605045	5.216576	4.434823	4.860142	4.203591	4.803202	5.866881	4.550172	5.698758	4.648896	4.626376	4.2408866	5.089012	5.122621	5.194693
MUL1	9.258311	8.462676	9.097261	7.40424	8.599073	8.002883	8.461201	7.665946	8.312857	8.426734	4.636795	5.87198	8.531489	8.743543	8.194422	8.129189	8.769626	8.436363	6.8659271	7.845187	6.929879	8.237464	8.541403	8.011843	8.5649429	8.671865	7.589079	8.260284	7.706042	8.13825	7.402518	7.373937	8.514929	8.752458	9.042464	8.672854	8.402759	8.414189	6.930521	8.077412	7.942089	7.595906	8.725153	8.013709	8.1631248	8.9174333	8.706291	7.887488	5.850749
NLRP7	3.25979	3.253637	3.37606	3.384569	5.088819	6.704033	3.290193	5.967148	5.02466	3.346982	6.460082	3.388304	3.709533	3.257266	6.118191	3.331209	3.344333	3.218484	3.2342991	3.447206	3.237074	5.735773	5.554068	6.774672	8.2290028	5.285225	5.492388	3.486848	3.369151	3.311369	3.25799	5.429778	5.573045	7.28654	8.76494	3.256071	6.522763	4.613315	3.536944	5.215094	3.261818	3.536589	7.662512	4.872892	3.2558107	3.3039679	5.040549	5.463822	3.280342
SLC5A1	8.114669	8.279235	6.653626	4.683211	4.250791	6.34253	8.629371	3.576102	3.791774	5.029495	3.869774	8.659864	4.149406	9.560113	3.564008	7.955283	3.739821	7.819455	5.1668137	4.200084	4.737664	4.959971	5.838122	7.008705	4.1724918	4.587229	3.584091	5.163774	7.426328	4.909583	8.912667	3.565949	5.382327	3.918217	6.219743	5.83612	6.679617	8.538215	6.578942	4.178051	5.080569	3.574004	6.475491	5.758027	8.4335915	3.5713244	5.414689	3.666469	6.366919
PKD1L2	7.397616	9.059137	4.069891	3.635736	4.81001	3.792559	5.161388	5.106378	3.92564	3.896799	3.642634	3.688991	6.015962	3.627044	3.798077	3.828907	3.648989	4.31108	3.8163865	3.706089	3.812638	3.878253	3.722218	3.678617	3.6973775	3.70256	5.831579	4.061893	3.666246	3.674453	4.287669	3.789833	3.634142	6.181047	3.632719	4.022056	4.606246	3.746831	3.667429	3.735548	3.617726	3.778748	4.429155	3.880384	4.3891567	4.0549721	3.724589	4.089178	4.460826
TRIL	6.671215	6.787943	8.189641	4.748198	4.403008	5.090126	5.012876	5.658857	10.212157	7.892275	7.823896	4.931836	5.505073	4.194708	6.848226	4.615877	7.755962	6.364649	5.8183856	5.006437	4.168829	4.758754	4.324044	5.198557	4.0520469	8.29876	4.725484	5.912188	6.784611	5.997026	4.547133	4.534124	5.760439	5.21473	6.080657	5.703676	7.40987	4.773743	4.991239	4.893768	4.387295	6.743714	6.615348	5.353374	8.4996314	7.6157717	7.702623	4.755983	5.634968
HM13	10.182846	9.007615	8.841957	8.364348	8.849048	7.76066	8.696407	8.584518	8.976101	9.254711	7.860176	8.56671	8.304738	8.922556	8.502896	9.206207	8.386904	8.607191	8.894308	7.772797	8.837353	9.017741	8.086297	9.2767	8.7348419	9.029826	7.887623	8.205469	8.713681	8.699074	8.685332	8.228332	8.183476	8.945619	8.247072	8.461992	8.038003	8.857816	8.550711	8.579008	8.665672	9.010512	8.852766	8.71542	8.1660627	8.0286041	8.460646	8.198348	8.447981
KLK5	8.966615	8.760311	7.502106	6.73522	10.215231	4.886538	3.287183	7.091231	3.26485	3.336789	2.961856	3.427137	4.472937	2.961856	3.299188	4.074538	3.783677	6.402572	4.356468	5.499499	3.888007	5.922056	8.102033	6.209828	7.370231	5.408516	5.764939	3.863145	2.961856	6.594024	4.055775	7.804683	4.948368	9.076527	4.251149	9.739306	9.336472	7.0707	4.8695	9.987668	3.948867	2.961856	5.737724	3.169369	4.2898707	2.9936846	3.30986	6.694799	3.061436
RECQL5	7.753126	7.312379	7.949939	6.205211	7.359072	6.672236	7.690947	7.228422	6.816727	6.416669	5.517369	7.893442	7.554256	7.038022	7.397733	6.632878	7.449732	5.684016	6.3418194	6.493018	7.75128	6.783995	7.369874	7.45757	6.8106419	6.851787	7.926846	7.857538	6.046342	5.859633	7.711655	6.824635	6.15495	7.555335	7.609982	7.685296	7.079126	5.994513	7.176175	6.096565	6.915258	7.64284	7.184289	6.961269	7.4387007	5.9080688	6.782557	6.675633	7.658531
HCRT	4.035844	4.127905	4.960453	3.68287	4.549843	3.68287	3.68287	3.68287	4.32938	3.68287	3.68287	3.68287	3.68287	3.68287	4.178428	3.933624	3.68287	4.647094	3.6828701	4.669272	3.68287	5.337575	3.68287	4.696105	4.0011644	3.68287	3.68287	4.060053	3.68287	4.086088	3.68287	3.68287	3.68287	3.68287	3.68287	3.68287	4.42763	3.68287	3.68287	3.68287	4.052808	4.476583	3.68287	3.68287	3.6828701	3.6828701	3.68287	4.241969	4.080762
MIR140	4.400718	4.094066	3.955333	3.238674	3.748905	3.238674	3.238674	3.238674	3.925002	4.547383	3.238674	3.238674	3.727701	3.238674	3.238674	3.238674	3.238674	3.238674	3.2386741	3.238674	4.124596	3.7659	3.238674	3.238674	3.2386741	3.238674	3.238674	3.238674	3.238674	3.238674	3.238674	3.238674	3.238674	3.833562	3.238674	3.238674	3.238674	3.238674	3.238674	3.717526	3.238674	3.238674	3.90042	3.238674	3.2386741	3.2386741	3.720059	3.238674	3.238674
PADI2	8.478368	7.612457	4.742338	3.759782	5.680856	4.601981	5.67191	4.539143	6.048673	7.1143	4.193981	4.950747	4.011585	6.076148	4.044361	5.172194	4.529924	4.275059	3.0572881	3.745494	3.655016	4.535331	4.072376	4.507407	3.7114071	4.253755	3.970173	3.877795	5.471309	3.794103	6.818538	5.190475	4.105572	4.227096	4.353886	4.098872	4.182542	4.277254	3.208666	3.733643	3.677381	4.288119	4.447754	3.456458	4.2860624	4.382116	3.621994	4.907202	4.310846
AKAP10	7.323207	7.281625	7.173868	6.778395	7.402546	7.379303	7.262725	5.043213	6.473886	6.767614	5.238634	7.561475	6.826787	7.303101	7.275027	7.068726	6.808363	5.673763	5.9877592	6.794191	6.836279	6.01789	6.485882	6.241904	7.4055024	6.761774	6.876848	6.123579	6.280855	6.892686	7.117965	5.146813	6.743883	7.404572	7.140236	6.845117	6.240233	6.823176	5.820537	6.059237	6.251729	6.84229	6.888949	7.441688	4.9261187	7.1598034	5.821067	7.205699	6.896475
MRPL39	8.820882	8.854185	8.681895	8.144013	8.889083	8.132316	7.891672	7.7329	7.219077	8.203321	7.69233	8.450212	7.451823	8.92047	7.637238	8.542868	8.372823	7.461676	8.1568245	7.976666	8.413728	7.392721	7.730838	7.522325	8.570132	8.669659	8.458793	8.184826	7.949704	8.539699	7.46631	7.623383	8.087954	7.802556	8.119381	7.866664	7.738723	8.350192	8.000329	8.408178	8.505213	7.597635	8.128414	7.949857	6.8312613	7.6598625	7.908396	7.943311	8.446747
PF4V1	3.1767	3.1767	3.1767	3.337157	3.94674	3.1767	5.214023	3.292026	3.343381	3.1767	3.325561	3.1767	3.1767	3.1767	3.30466	3.699883	3.749844	3.307517	3.1766996	3.810124	3.40584	3.599314	3.33374	3.1767	3.3356874	4.892054	3.1767	3.1767	3.251898	3.1767	3.620385	3.1767	3.323836	3.1767	3.432219	3.259937	3.532007	3.384108	3.1767	3.779156	3.1767	3.1767	3.475542	4.035583	3.1766996	3.27268	3.385795	3.1767	3.279545
MYEF2	3.25431	3.209066	3.245012	3.35177	3.511431	3.351667	5.609431	3.209199	5.335829	3.447167	3.264018	5.489712	3.239265	5.360237	4.791177	3.343336	3.437703	4.292881	3.1746214	3.40944	3.241002	3.307609	3.236397	3.327455	3.21437	3.237231	3.272979	3.299237	3.286775	3.223529	3.534825	3.313415	3.312612	4.131598	3.370195	3.349427	3.569543	3.327879	3.183799	3.369194	4.274272	3.335671	3.405398	3.322156	3.2246944	4.3720047	3.256834	3.592796	5.872673
RAD51C	8.051246	8.986789	8.144052	7.984454	8.101124	6.119723	7.22878	6.012109	5.812283	9.746506	3.156979	7.923066	7.479051	8.840419	7.583315	7.893524	7.218057	5.463265	8.4641814	6.533631	6.523919	7.1466	5.848291	5.086848	6.6699052	6.386275	6.835243	6.41796	4.426439	5.987526	6.396828	4.729062	4.985331	7.429192	6.633553	8.543228	5.29942	5.461858	5.822187	6.259789	8.48485	7.808932	6.623942	6.352917	3.9927911	5.9609666	9.503304	5.806696	7.629976
HERC3	5.931031	6.320664	6.203003	5.354293	5.098708	6.047144	5.985951	4.640828	4.767155	6.236519	3.989136	5.775776	6.241079	5.681251	5.469651	5.844045	4.983206	4.85798	4.0717232	5.604083	4.255662	3.936157	5.438328	5.237797	6.0044323	5.616735	5.160605	5.181663	5.809557	5.746935	5.80853	4.079335	5.085438	5.924394	5.842489	5.056008	5.940353	6.308578	4.320252	5.747237	5.471084	5.08319	6.018312	6.795654	4.7970726	5.5624008	5.907831	5.614529	5.865878
UBL3	7.271747	7.229953	7.159389	6.04582	5.817769	6.52597	7.74799	6.466322	6.207145	6.412787	4.924071	7.94796	5.491129	7.136217	6.301027	6.71503	6.318296	7.286677	7.3928072	6.007168	5.054559	5.875243	6.282744	5.755818	6.7406098	6.167554	5.426409	5.460134	5.573966	4.791085	6.732972	4.732296	5.813355	6.233797	6.397605	7.261982	6.465988	7.181992	4.767822	5.538592	5.988574	7.447977	5.46647	5.53752	6.1861818	7.978516	5.933254	6.269464	7.222428
NKIRAS2	7.300485	7.849269	7.140286	6.823735	6.902098	6.730457	6.892879	5.360611	6.848511	8.267686	5.943252	6.981118	6.955085	7.117962	6.779928	6.820225	6.837293	5.797162	6.1534424	6.376141	7.249326	6.549943	4.987531	6.317717	7.2023831	5.981796	7.392486	6.643553	6.522346	6.37254	6.643081	5.939832	6.311812	7.248411	7.432613	6.751725	6.403314	6.814592	5.737473	6.718549	7.57146	6.628563	6.34443	7.157165	5.9230436	6.3960926	6.652292	6.579943	6.944221
BTG1	8.246462	8.223427	8.451171	9.056625	9.13538	9.550609	8.620866	8.092785	8.048715	8.9701	9.412809	9.539006	9.709413	8.323605	9.641591	8.096881	9.392623	9.591533	8.5480574	9.404105	8.953958	8.805183	8.984991	8.763315	8.4639194	8.689302	9.226486	9.514827	8.929468	9.280488	8.428698	8.710657	8.751816	9.03685	8.933753	8.872759	8.538576	9.398048	8.576518	8.424476	9.811834	9.118824	8.731258	8.567321	7.8451848	9.362276	9.245819	8.719702	8.836426
EPN3	7.195395	7.099407	6.778451	6.873766	5.293079	6.133481	6.430889	5.641161	2.76755	7.478265	5.641981	6.834109	6.864927	6.563365	6.209754	6.27501	6.507907	4.060458	6.254911	6.402894	6.722014	5.971656	6.791789	7.425846	6.5161055	6.55169	6.700002	5.554255	6.266218	6.026858	6.70179	5.866923	5.831867	6.827395	6.900332	6.540768	6.364511	5.938313	6.416973	5.629946	6.451677	6.578684	6.742167	5.528318	7.0766446	2.4162159	6.773288	5.22448	6.772804
PHKA2	7.912807	7.962262	7.247726	8.217053	8.418982	8.855991	8.253401	7.759709	8.508859	9.711849	7.548124	8.432985	7.68607	8.597374	8.11743	8.354117	8.57967	7.779588	7.7172083	8.880312	8.188047	8.364768	7.84342	7.626737	7.9439704	8.628392	9.248714	8.287632	7.298881	7.426229	8.475771	8.463766	7.893737	7.795575	8.081473	7.886772	8.095012	7.726664	7.724337	7.861084	8.132823	8.273219	8.540122	7.729342	8.5242078	8.1163481	8.259953	8.138661	8.772441
MTHFSD	6.643056	6.830356	6.755668	6.533417	6.588792	7.492047	6.683942	5.012727	5.996506	7.177589	4.655657	5.049616	5.650252	5.461617	6.426174	4.471014	6.802513	4.370411	4.8642657	7.007359	6.141815	5.785408	5.463357	5.608135	6.3780676	6.528974	6.510544	5.260447	5.282822	3.389649	4.54103	5.038011	6.315987	5.583527	6.320466	6.580704	5.780136	5.043771	5.987418	5.561803	6.363488	5.828796	6.48298	5.645176	5.1343438	5.3815223	6.07181	5.513024	6.177272
ZSWIM4	10.750376	10.034398	9.411715	8.714512	10.052172	9.795452	9.178434	8.514475	8.441802	9.005504	8.789125	9.759076	8.860796	9.203558	8.7967	8.948851	9.432219	8.098882	7.928222	9.700258	8.572914	9.26703	8.716788	9.268619	10.0898691	9.570102	9.497702	8.408316	9.538354	7.674088	9.725053	8.186327	9.154921	8.760506	9.798233	8.915443	9.674385	10.331666	8.43443	8.682715	8.649669	8.573875	9.210702	9.231884	7.8723237	8.1522117	8.952234	9.298086	9.155911
RHD	3.234277	3.339106	3.140652	3.558352	3.343235	3.54971	3.504783	3.391555	3.911474	3.851197	3.53873	4.138842	3.225166	3.581698	3.420614	3.119407	3.599478	4.236374	3.1077593	3.526373	3.488099	3.689156	3.107759	3.475109	3.6352331	4.155011	3.965314	3.16016	3.364978	3.679098	3.702248	3.624539	3.543924	3.506864	3.986859	3.15234	3.143884	3.240128	3.336366	3.222339	3.429175	4.103221	3.636593	3.676263	3.1077593	3.9861023	3.73978	3.713409	3.880795
MPZL3	7.867836	7.492196	7.396486	7.187564	6.479459	7.367361	6.979212	6.50534	4.971768	6.165647	6.115505	7.025756	6.421435	7.000935	6.596001	6.920591	5.916424	5.973094	6.1735531	6.245198	7.303669	6.879441	8.02338	7.089932	8.3012403	6.092483	7.438262	5.767788	6.058662	7.158363	7.157844	5.267588	7.529085	7.014185	7.142419	6.350544	6.619126	8.026059	6.675953	6.772069	6.587337	6.501388	6.995786	6.555114	5.522854	4.3615641	6.307332	6.424597	7.196967
SETD6	7.456283	7.948473	7.654935	7.108955	6.808656	7.801145	7.045128	6.287857	6.583296	7.934663	6.185966	6.86212	7.452867	6.879636	7.532601	6.248524	6.963547	6.184208	6.8434823	7.347329	7.307434	7.232084	6.618935	6.575542	7.5470674	6.939859	7.222804	6.148374	7.103565	7.94347	6.152271	6.281269	7.410931	7.110468	6.525401	7.197032	6.598582	6.579827	6.681019	6.947801	6.721248	7.594517	7.313172	7.046843	7.165253	6.5328044	7.064272	7.319865	7.480223
POFUT2	6.566665	7.128634	7.466203	5.604335	6.218131	5.998206	7.543274	5.479847	7.537246	6.953967	4.715842	7.318183	5.487961	6.90012	6.121618	5.747435	7.042958	6.579873	6.1883836	5.99483	5.391375	5.774086	5.937876	6.895853	5.4380722	6.234426	5.887629	5.339624	5.363851	6.440459	7.095178	5.390518	5.536102	6.138844	5.936219	5.19385	6.245381	5.634319	5.379214	5.217647	5.848319	5.801949	5.851642	6.277126	6.335857	6.8241592	5.570074	6.159631	7.087938
CNTD2	6.96593	6.266463	3.972383	3.258251	3.436887	5.010647	3.701341	3.110429	3.739013	4.995814	3.080426	3.451936	4.286642	5.074472	5.763803	6.233701	3.458577	3.185483	3.9655101	4.068743	3.355158	5.468621	4.487949	3.706391	5.3626954	5.282258	4.137508	4.328199	3.169569	3.29197	4.432736	3.611742	3.988968	4.536793	4.484366	4.901202	3.624383	6.087357	3.558677	3.390033	3.717319	4.144759	4.810202	3.378226	3.3585202	3.1648875	4.533014	3.168196	3.371894
ACSL1	7.766282	7.043115	6.307156	6.674262	4.573917	6.186228	5.948681	5.12512	6.014123	6.71162	6.13667	5.068706	6.714235	4.436438	4.941391	6.103166	5.397987	6.026968	5.166138	5.100039	5.041073	5.291409	4.871292	5.033631	7.8119749	6.30195	6.15667	5.247871	7.425907	4.37466	6.759877	4.94262	5.172603	5.887232	5.974532	5.685806	6.638095	6.174093	5.423892	5.632708	7.079915	5.464368	6.521813	5.33587	6.7471438	6.0159555	6.407241	6.456598	5.430768
COL4A5	3.578459	4.213814	5.045852	6.710842	7.29286	8.304426	5.373818	6.948212	7.357671	9.684123	6.486653	7.470931	8.180715	5.689241	8.769818	4.090352	6.846571	6.428811	6.418919	9.124568	7.554167	7.124167	8.662756	4.669949	7.6536492	6.226855	6.490012	8.115296	5.985182	6.76328	5.010651	5.521732	7.286441	8.226422	5.56733	6.307148	6.198241	6.363711	5.013669	7.435512	7.426884	7.51109	4.569622	7.027364	6.6004805	8.9703843	7.438939	7.775987	7.197871
PRRG2	8.08673	8.305258	8.111708	7.859994	7.257686	6.959342	7.448348	8.833156	4.716332	7.533128	6.857918	7.908964	7.8334	7.015311	8.133787	7.53699	7.541912	7.081623	6.5368464	6.436536	7.679089	8.420208	7.184038	7.469574	7.5773631	8.612448	7.913527	7.435905	7.364171	6.084454	7.947124	8.2352	7.1033	8.316927	7.969282	7.440936	7.207311	6.477275	7.833354	7.30073	7.850184	7.704763	7.869335	7.27904	7.1368411	4.6795481	8.212067	7.17482	7.568109
LINGO4	4.226863	4.666481	3.938537	3.54484	3.63503	3.54484	4.434244	3.761444	4.29641	3.866437	3.574256	3.788656	3.672383	3.857161	3.785468	3.782193	4.314059	3.54484	3.5448398	3.54484	5.310764	3.592172	3.667273	3.616494	3.5448398	4.030528	3.659172	3.762778	3.54484	3.54484	4.173545	4.283509	3.975503	3.858847	3.894349	4.041269	4.040156	3.709054	3.54484	3.586955	3.54484	3.626878	3.729342	3.795368	3.6387825	3.5448398	3.904019	4.155731	4.150727
UBL4B	4.527038	3.958302	3.591331	3.434544	3.221126	3.38065	3.221126	3.325351	3.298985	5.721868	3.885825	3.446765	3.415759	3.260297	3.543268	3.335371	4.015131	3.550061	3.4837011	3.221126	3.221126	3.277237	3.221126	3.305591	3.2211261	3.392645	3.41684	3.351028	3.321358	3.359933	4.127258	3.864072	3.354632	3.286176	3.283667	3.367151	3.818809	3.270992	3.290358	3.366026	3.854008	3.407847	3.43322	3.666764	3.2211261	4.6219797	3.319984	3.221126	3.560245
CHAF1B	8.467601	8.862052	9.408553	8.183474	8.270297	7.376731	8.352095	7.503993	6.298714	8.509518	5.674492	8.53998	9.643447	9.039262	7.807731	8.338969	8.626351	6.03225	7.8543764	8.040527	8.128428	6.76251	8.019158	7.354722	7.8061314	7.705993	8.595899	7.349993	7.053957	7.143798	7.862312	7.652402	7.222477	8.078114	7.731124	7.705774	7.167962	7.113073	7.453092	7.845997	8.285262	8.4745	7.854407	7.258801	6.2518193	5.2727417	7.630048	7.673744	8.216528
ACOT1	5.649162	5.089282	4.692132	3.995994	4.891078	4.361601	4.396102	4.292057	3.811223	4.745875	3.236615	4.873935	4.799318	4.51351	4.238032	4.928039	4.836144	3.727214	4.3195189	4.298512	4.896524	5.54941	4.57576	3.773379	3.8697179	3.98485	5.838525	5.503737	4.135958	2.950157	4.966326	5.361571	3.574311	3.029651	3.784136	4.535218	4.277302	3.736077	3.344904	4.096023	4.576188	4.957895	3.69277	3.488502	3.2880137	5.724517	4.747751	5.141913	4.938946
SNAP47	7.444937	6.918798	6.685342	6.840327	5.860524	6.706437	6.649527	6.583501	6.638587	6.832435	5.091832	6.201299	5.963366	6.071757	7.325571	6.262195	6.85581	6.651383	7.2115321	6.158173	5.953225	6.037204	6.089676	6.42803	6.2004733	6.879437	6.174773	5.665989	5.736216	6.358709	5.82824	5.432995	6.025397	6.849232	6.921266	7.132059	6.20853	5.410064	4.982395	5.897503	6.083145	6.216628	6.935215	5.992121	6.2055814	7.1056365	6.927029	5.543576	5.710869
TEKT5	3.531925	4.181631	3.867369	3.192342	3.304554	3.360687	3.294083	3.337506	3.659206	3.372837	3.85496	3.532119	3.428134	4.670448	3.315013	3.601753	3.593439	3.431293	3.2591076	3.279494	3.446225	3.308955	3.244735	3.282032	3.6019627	3.192342	3.419122	3.478761	3.287279	3.292132	3.818531	3.239897	3.265016	3.368638	3.280257	3.566383	3.48568	3.2963	3.37939	3.361298	3.341247	3.658423	3.345445	3.366225	3.5439824	3.2237533	3.330192	3.286377	3.595219
PEX11A	7.274668	7.437257	6.708627	5.77675	6.182885	5.947182	7.7671	6.323325	5.712694	7.428021	6.323783	8.296903	7.136636	7.385275	6.776347	7.095094	7.197116	6.505635	5.481874	5.874978	6.316646	7.091859	6.95	5.828692	6.2392536	7.017425	6.627376	6.218269	5.503816	5.861277	6.483995	6.043151	6.129218	6.802409	7.086137	6.957773	6.565828	5.669876	5.364857	5.713689	6.238244	5.962327	5.891624	6.134286	5.7259912	6.289617	6.745279	6.216179	7.106714
CPT1C	8.408016	7.029533	7.192889	4.64322	4.909762	5.903993	5.651835	5.608827	9.791379	6.812834	4.443924	5.472033	5.862559	6.448546	6.332073	5.407685	6.330425	6.67908	4.6617579	5.867208	4.679157	8.109627	5.050785	4.83812	6.3511498	5.945394	5.522567	5.000378	4.485769	4.539466	5.770772	5.347822	4.511045	6.365523	5.110137	7.187272	6.726082	5.37032	4.809683	4.938417	5.677541	4.832425	6.12677	4.659867	6.3638785	7.2738547	6.219709	4.701886	5.293085
SPRY3	4.566744	5.058217	4.579371	3.625985	3.91208	3.740769	4.525503	3.567308	5.169861	4.188173	3.591226	4.645731	4.248338	4.034946	3.902774	5.160766	3.725328	3.873581	3.9189902	4.022989	3.760433	3.538234	3.855915	3.576423	3.5145777	4.366778	3.778034	4.248208	3.976114	3.599121	5.98427	3.6051	4.511137	4.718172	3.676304	4.595999	4.222002	4.081413	3.73695	3.95203	3.64134	3.763946	3.684056	4.058933	3.7913517	4.704327	3.617568	4.351805	5.115182
TAF1B	6.287359	6.570697	6.700448	6.086699	6.095606	5.896229	5.859575	4.82382	5.457427	6.508244	4.797711	6.85235	5.573663	6.231353	6.348286	5.722369	4.95162	4.884218	6.5771121	5.89172	6.204358	5.729926	6.384479	4.920931	6.764546	6.375252	6.316913	5.390819	5.732384	5.530814	6.059223	5.509362	5.920153	6.832004	6.161273	5.772497	5.591724	5.889006	5.075269	6.315734	6.053366	5.386548	6.280031	6.419342	6.3813288	5.5683369	5.302642	5.931947	5.657826
SNRNP27	7.29831	7.878176	7.252096	6.720677	6.510639	6.458372	6.959089	5.427162	6.663707	6.916732	5.331778	7.611298	6.594342	7.821967	6.830679	6.923078	6.565356	6.950145	6.8559218	6.405296	6.695497	6.043534	6.224111	5.25482	6.5177574	6.553295	6.562539	6.820198	7.0373	6.388946	7.362515	6.484787	6.66705	7.581512	7.131306	6.560031	6.546752	6.320687	6.238596	7.0195	7.450261	6.514664	6.282472	7.077138	6.5651209	6.9958352	6.089749	6.60704	7.03266
BDKRB2	6.801513	5.95614	6.74109	6.586179	5.814708	6.524493	5.856921	3.741033	3.984695	6.339253	5.414213	6.451093	6.249148	6.362987	5.60184	4.848334	4.741033	6.317172	4.3882817	5.819854	5.124386	6.655772	5.517893	6.068783	5.405466	6.740787	5.563463	4.95236	5.622143	6.28682	5.354809	4.641729	5.836937	4.95673	6.000832	6.947377	5.927605	5.877793	5.848323	5.788444	6.099771	5.246974	6.444318	6.323671	5.662813	5.8936396	5.928173	5.104855	5.607123
SRP54	8.568452	8.81399	8.296416	7.987836	8.848299	8.700832	8.166954	7.203851	8.159191	8.467512	6.367218	8.47507	8.41489	7.923415	8.130414	7.867716	7.685269	7.604081	7.5927233	8.243969	7.913059	7.763324	7.777129	7.478976	8.1829054	8.059612	8.164313	8.648694	7.910623	8.21546	7.813792	7.412815	7.837919	8.222776	8.487221	8.525522	7.573313	7.892975	7.212712	8.040459	8.249181	10.443966	7.985456	8.080917	6.9690825	7.7826115	7.793189	7.911979	8.010853
ARVCF	6.290666	6.228401	5.653111	4.500091	5.338627	5.922241	6.304785	4.827413	5.702738	6.820418	4.683125	6.008399	5.311025	5.798674	4.458268	6.386361	5.674181	4.959945	4.5425386	5.20341	4.466251	4.742274	5.230375	4.307375	4.588271	5.535065	5.858832	4.230358	3.93786	4.569662	7.224285	5.060674	4.841182	3.512344	4.427893	5.116732	5.651613	4.859724	3.716966	4.274492	5.551253	5.269944	4.553852	4.607295	4.4767319	5.3125522	4.893448	4.799542	6.23497
UNC50	8.531507	8.991265	8.490294	7.636076	8.251354	7.362541	8.503418	7.268598	7.977702	8.794403	6.050269	8.990733	8.311485	7.824932	7.886427	8.684353	7.64338	7.922385	9.0141908	7.623757	8.26403	8.415466	7.023304	7.195326	8.4320083	7.627135	8.206808	7.155395	7.619694	7.141923	7.2135	7.165282	7.590005	7.957777	8.385233	8.720414	7.856535	7.619049	7.616092	8.0091	8.310913	7.575347	8.088905	8.162279	7.992223	8.5853327	7.93256	7.906574	8.704099
SULT1A2	4.296699	6.339351	5.337207	3.318728	3.590965	4.120169	3.875961	4.134369	4.523259	3.84522	4.126321	4.012121	4.798659	4.125141	3.36765	3.667348	3.46577	3.853232	3.5077029	3.449046	3.41544	3.946152	3.372086	3.346715	3.6732857	3.247777	3.504791	3.859756	3.163197	3.527353	5.225121	4.665033	3.481288	5.180792	3.255717	4.089351	3.398135	3.199581	3.258488	3.199862	3.495562	4.110251	3.347203	3.432197	3.1626293	3.317766	3.529959	3.743174	4.263088
IGSF1	3.259662	3.268743	3.273901	3.921067	3.278099	3.328845	3.433803	3.286765	5.81785	4.887905	3.721821	3.377284	3.259662	3.266358	4.571667	3.264682	3.436542	3.981778	4.6735251	3.301707	3.278653	3.68666	4.730314	3.295857	3.2787933	3.362628	3.424188	3.259662	3.514394	3.259662	3.290032	3.282426	3.317323	4.451053	3.322688	3.863505	3.30595	3.749229	5.025219	3.301857	3.346346	3.416666	3.381649	3.285964	4.3415921	3.8151209	3.285336	3.282613	3.360313
ZNF629	7.389357	7.427098	6.9288	5.522279	6.613573	6.865453	7.245372	7.114927	7.458048	7.198928	4.743797	7.228454	5.983425	6.794701	6.419031	6.764164	6.785516	6.377889	6.8925832	6.881086	6.691609	6.222754	5.72117	5.754352	5.9566221	6.220398	5.970519	6.781387	5.202168	5.485925	6.739896	6.440509	5.796772	7.108424	5.50226	7.634335	6.488428	5.80531	4.786295	6.116732	6.850006	5.985546	5.945976	6.151158	6.0154126	6.6713534	6.590096	6.315145	6.793854
PADI3	8.010453	7.240398	9.299638	6.206226	4.478409	8.930469	4.126203	3.171973	3.286261	8.444618	7.797403	3.718708	7.147361	4.271996	3.575615	3.258655	4.889251	3.126904	4.1789607	6.702106	5.513458	7.050752	5.141681	4.04701	5.235092	6.266012	10.407628	6.184538	3.936943	5.591025	3.444367	4.036921	8.424744	3.651936	10.701599	7.668945	4.672294	4.244664	4.02071	4.438122	5.018666	6.858732	8.188789	5.43135	7.1612528	3.3985999	7.918913	3.523679	3.224749
FBXL20	8.03745	7.946131	7.409276	6.113014	7.089061	7.46443	7.277155	5.718507	7.39021	8.700556	5.542511	7.359068	7.063841	7.345973	7.632939	6.099399	7.118673	7.119194	6.3283576	6.872534	7.743136	7.468449	6.507608	6.421887	7.1306437	6.811067	7.307684	5.868177	5.363086	6.781759	7.328474	5.314663	6.079221	7.428811	7.561957	7.598303	6.967813	6.878544	5.112486	5.928656	6.805191	8.700247	7.209529	6.483612	6.680311	7.4247999	6.467225	7.11709	7.23434
DENND2D	8.201939	8.438129	7.928159	7.474119	7.457707	7.573615	8.146488	7.746816	7.686273	7.694213	7.085391	8.095507	7.536229	7.935628	7.236264	8.415762	8.044187	6.428929	7.5229197	7.190804	7.367559	7.030788	6.812028	7.760572	7.5860776	7.302856	7.835417	6.955094	8.536028	6.863332	8.275885	7.669589	8.0788	7.841922	8.693806	6.862964	7.757415	7.165822	7.341718	7.405891	7.33486	7.505441	7.99326	7.803847	6.9109317	4.6260666	6.383739	7.999538	8.145515
SETD1A	7.685064	7.380372	7.695938	6.980309	7.127917	8.399878	7.358632	6.222556	7.401504	8.029013	5.432951	7.107192	6.585627	6.672113	6.924153	7.053883	7.214771	5.81991	6.6608238	7.661619	6.933318	6.302296	6.818327	6.171499	7.2849825	7.012147	7.158518	6.708936	6.088969	8.202902	6.850656	6.266371	7.250709	6.932344	6.546895	7.80308	6.609817	6.854109	5.902818	6.947297	7.32625	7.746578	6.949683	6.873745	7.410742	6.7373068	7.21623	6.661552	6.814291
ACOT2	5.953406	6.274721	6.161943	4.913018	6.92363	6.417097	5.864619	5.435281	5.430775	6.139948	3.831327	6.029114	5.785301	6.23639	5.314016	5.561603	5.720768	5.915397	5.0429788	6.053128	5.505756	6.573262	4.929814	3.435752	6.0245325	5.325127	6.383514	5.195215	4.175247	2.750317	6.296363	5.611803	4.186129	5.458089	4.661086	5.308033	5.175018	4.361149	4.163327	5.62912	5.992559	6.489287	4.442474	3.98853	3.5470042	6.447274	5.304887	5.295867	6.311299
MYBPH	4.586189	5.335369	5.035426	3.540416	3.540416	3.540416	3.777303	4.453381	4.888887	4.493611	3.655715	3.640212	3.625744	3.852178	3.638871	3.822205	4.631032	3.923528	3.5404155	3.932647	3.540416	3.724304	3.779279	4.981169	3.6639531	3.96166	4.163665	3.826618	4.740436	3.846154	3.63941	3.651101	3.869233	3.853868	4.282996	3.84292	4.224222	4.005456	3.598694	4.27946	3.684273	3.853872	4.311843	3.790322	4.0602659	3.6847815	3.861452	3.962572	3.618918
ILF2	10.8964	10.885082	10.340502	10.650291	10.271415	10.544438	9.888706	10.124734	9.944352	10.149878	8.710313	10.129079	10.170515	10.67871	10.888109	10.556976	10.32491	9.618946	10.4229576	10.099417	10.062736	9.805321	10.033391	9.743663	10.0810652	9.996511	10.323454	9.841145	10.060151	10.299022	9.905408	10.029158	10.54158	10.805845	10.3218	11.024465	9.911888	10.171611	9.292882	10.495104	10.377326	10.412822	10.240389	9.880239	10.0135942	9.2754346	10.200777	9.656677	9.786873
WNT11	6.669494	6.399889	7.303729	3.202359	4.972475	4.487976	6.242207	4.458721	6.395222	4.185716	3.349059	3.456983	5.631514	5.433455	4.009894	3.457306	4.218774	5.293956	4.1652368	3.68775	3.955493	5.321658	3.32247	4.058237	3.8337371	4.072069	4.204123	5.996748	4.245867	4.217379	4.521881	5.335296	3.304529	4.907705	3.174023	4.787604	4.412106	5.210674	4.245674	3.167575	3.481449	4.378214	4.268953	3.869753	3.5680157	4.4048944	3.749519	3.271619	4.038581
HLCS	6.946318	7.105808	6.938417	6.217274	6.73577	5.766457	6.959683	5.168199	5.851836	7.006924	3.378938	6.273444	7.648398	6.954421	6.335268	7.186812	6.370401	4.599519	6.2538056	5.54014	6.157727	7.984025	5.458206	5.137804	7.1303049	6.503379	6.203221	6.115994	4.548917	5.481695	7.585515	5.297349	5.307005	6.057993	6.169698	5.656778	5.63631	5.868979	5.281712	5.283248	6.078752	5.992831	6.802961	5.557202	5.2877997	5.1425639	6.012554	6.755996	6.364329
TMEM121	5.0414	5.288049	6.139009	3.744675	4.125797	4.138583	4.352033	4.550136	5.821044	5.315931	3.225711	3.72096	4.554009	3.262337	4.645755	3.61694	5.815861	5.587424	4.5240208	5.107642	3.237565	5.453216	3.501412	3.765816	3.8092378	4.057269	4.030936	4.908253	3.218491	3.560362	3.358406	5.880082	3.237113	3.789528	3.427051	4.601479	4.180326	3.311598	3.423886	3.840138	3.942091	4.124117	4.494334	4.357779	4.3615803	4.959053	4.171811	3.482532	3.52169
SORD	7.337417	7.689801	6.521111	5.78954	6.351064	6.328149	6.737789	4.852314	4.978714	6.302058	5.883996	6.254276	6.968806	7.196549	5.631549	7.433266	6.078271	6.984979	5.967483	5.566743	7.260188	6.182627	6.284531	6.805601	7.7672146	6.432303	7.998062	6.267903	5.343113	6.300494	4.860966	5.560741	6.524483	5.635676	6.428626	6.1512	6.752039	5.935713	6.154693	6.7285	6.237434	7.481038	6.546025	6.139779	6.7241699	4.5504292	6.36781	6.135624	5.944872
ZNF320	3.651386	3.701791	4.304937	5.036662	6.406161	5.287698	5.889234	5.107607	6.487647	6.32762	5.229541	6.807203	3.588257	4.625993	5.50054	6.262279	4.240616	5.039879	6.2285831	5.680795	3.477853	4.119167	5.045622	4.610453	4.0918818	6.422485	3.538542	3.674223	5.726638	3.42493	6.701095	3.614333	5.583424	6.566296	5.412052	4.122669	5.266995	4.843135	3.406388	5.889099	5.195443	3.776528	5.925815	4.137619	4.270354	6.1055202	3.755266	5.396197	6.77332
PACSIN1	7.059799	5.427364	4.449756	3.707269	3.920808	3.801929	3.700222	3.984731	5.332043	6.092568	3.62334	3.660676	3.501709	5.212094	3.969124	6.614073	3.863126	4.012091	3.5730118	3.710643	3.619703	4.595409	3.519794	3.746304	3.5403031	4.737624	3.497305	4.252394	3.723941	3.485871	4.397851	3.696711	4.250807	4.011406	3.898676	5.979922	4.516113	3.676266	3.49781	3.566445	3.853697	4.447697	4.428978	3.851636	4.8880293	3.6092838	3.527817	3.759148	4.251135
MRAS	7.704793	6.664001	5.842012	4.227999	5.281104	5.198341	5.819385	5.624186	7.411027	6.02534	4.048582	5.626471	4.835536	4.552771	6.506333	6.964592	6.422352	6.567967	6.6664132	4.591761	5.00084	5.822232	4.488801	5.286342	5.7832925	5.383867	3.552306	5.242167	5.19251	4.627509	4.869454	7.072049	5.875252	6.284406	5.93903	6.535514	6.456782	5.973694	3.511911	5.633636	4.190079	4.177159	5.221848	5.327627	4.1525205	7.6435304	5.013467	6.773459	5.166746
SDR42E1	5.217938	5.587419	5.577789	4.491848	4.584009	4.8136	5.117385	4.071552	3.340602	5.326619	4.32236	2.988121	4.620348	4.958815	5.019307	4.372449	4.902186	3.208164	4.8343222	5.56937	5.1489	5.061544	4.773831	2.982154	5.0539835	5.106085	4.281472	4.18361	4.613152	2.9376	4.995625	3.507488	5.316531	5.136215	4.826267	2.928839	4.504633	5.394186	4.40321	5.039161	5.11944	3.016836	4.981966	4.416714	3.3766452	3.8209143	4.857116	5.11858	4.311258
GDPD5	8.192414	7.929238	6.438026	5.071557	7.605393	6.679159	7.268727	6.022117	6.863866	6.256383	4.860672	5.617665	4.812902	6.883397	5.23657	6.376637	6.393353	6.625308	4.2286567	5.728531	5.36568	6.60076	6.546414	5.596254	6.7405407	4.924745	4.364086	5.850291	4.995338	4.112678	8.286171	7.147065	4.5118	6.10297	5.627821	6.868194	6.527085	5.084234	5.289788	5.459652	5.046251	5.475952	5.879665	5.348457	6.6520678	9.1382162	5.60571	5.551488	6.364488
ZNF554	6.078401	5.51348	5.966278	4.580854	4.420329	5.403354	5.721752	5.037801	4.296566	6.441777	4.297588	6.014361	5.353926	4.940323	4.773728	5.386885	5.766395	5.304089	5.4666518	4.962185	5.399849	7.768015	3.785246	4.314442	6.0142974	5.2088	6.474228	4.547901	4.329755	5.212848	4.615129	4.979266	4.640148	4.033429	4.614419	5.781176	5.479917	4.392509	4.264941	4.389562	5.792191	5.692425	6.17485	4.466843	4.5835749	5.0366205	4.915701	4.829206	5.695923
NR1D1	9.208645	9.742666	8.336028	8.612063	8.993906	8.757402	8.277928	7.694502	6.240659	9.702789	8.109432	7.504975	7.5094	7.045327	7.549808	8.143971	8.40791	8.228148	7.4244554	8.862197	8.038861	7.23852	8.945374	9.97962	7.9775745	8.833891	8.674989	7.708902	8.848383	8.544739	8.154902	7.592445	7.748019	7.223167	8.343671	8.206207	8.892651	9.208978	8.094076	8.594767	9.908895	7.509562	7.981217	7.654921	7.8129824	9.1034939	8.118568	7.738128	8.665878
KLK6	8.101736	8.2039	8.96161	6.751019	6.514436	7.171019	6.586578	3.732742	3.914746	4.054517	2.875343	4.260906	6.631416	3.207493	2.875343	6.475605	3.222141	4.064472	3.7621515	5.385802	3.45511	5.324419	5.027722	5.752203	10.1339947	6.582411	7.130911	5.728512	3.013749	5.383437	7.115197	5.845342	6.424515	7.754374	5.552108	6.010107	9.720031	8.167731	5.956046	7.016458	3.752238	2.934418	5.988179	3.131028	4.4840344	2.9538519	3.841333	4.156105	4.684837
ONECUT3	3.203482	3.218527	3.215324	4.446673	3.203482	5.274958	5.339896	3.211055	3.203482	3.567835	3.59379	3.245654	3.434241	3.220094	3.293032	3.21595	3.32761	3.212129	3.2102227	3.662929	3.21141	3.755214	3.224378	3.308392	5.0836598	3.216223	4.503354	3.234895	3.21798	3.203482	4.464194	3.222427	3.20839	3.343807	3.273104	3.203482	3.229362	3.210589	3.39517	3.272739	3.875135	4.064899	4.280093	3.626895	3.2507538	3.2159476	3.671426	3.203482	5.985419
CYP3A43	3.382895	3.511531	4.28747	3.237028	3.237028	3.792029	3.490293	3.237028	3.508808	3.581829	3.651406	3.446328	3.237028	3.306042	3.237028	3.390637	3.464972	3.343943	3.3205266	3.659858	3.335126	3.237028	3.366597	3.386892	3.2370276	3.393949	3.475633	3.393121	3.237028	4.015195	3.832459	3.354557	3.357992	3.237028	3.237028	3.369759	3.397296	3.411295	3.419583	3.237028	3.314213	3.237028	3.496531	3.417082	3.8884965	3.2370276	4.05276	3.237028	3.320237
SMARCE1	8.847149	7.8143	7.714935	7.673388	7.708902	7.293967	7.262655	6.1173	7.515393	8.901414	6.683766	7.20058	6.793765	7.452914	7.142558	7.643757	7.489117	7.823697	6.9284696	7.351174	6.954775	6.918326	5.806629	5.611558	7.617932	6.244201	7.421802	7.01683	6.841572	6.866115	6.495913	7.16389	7.420731	7.054204	7.212308	7.446653	7.081704	6.458731	6.599192	7.114548	7.697932	6.985292	6.95626	7.39934	6.7520826	8.4798273	6.686089	6.660074	7.863153
COL4A3	5.296234	3.614551	4.134924	3.430377	3.561246	3.345099	3.39876	4.120409	4.421156	3.621083	3.458471	3.304126	3.512429	3.87047	3.25786	3.280037	3.272954	3.426043	3.4602515	3.441481	3.288501	3.372471	3.319473	3.886662	3.3754423	3.402075	3.377084	3.269379	3.424039	3.518786	3.474359	3.286415	3.949026	3.370371	3.353775	3.328551	3.40553	4.017353	3.347236	3.320832	3.310208	3.995021	3.760801	3.352018	3.3624088	4.2851431	3.49071	5.675104	4.518453
PDS5B	8.084913	7.432816	7.766024	7.692714	6.741024	7.839246	7.711325	6.144531	7.135118	7.564905	5.580334	7.97744	6.482007	7.788311	7.408231	6.891927	7.048061	7.195174	6.8825805	7.68973	6.144299	6.484467	7.076069	6.933027	7.5389694	6.869693	6.736154	7.107583	6.94569	7.353112	7.449471	6.23979	7.308187	7.224404	7.460772	7.513872	6.812043	7.161321	6.641538	7.133201	6.795451	6.308072	7.152552	7.458304	6.7034182	7.6176341	7.120259	7.189061	7.384432
HNRNPH2	10.881666	9.466752	10.91069	7.288991	8.723372	10.577049	9.642825	7.268016	8.042798	9.303881	6.068706	10.841711	9.465295	10.19226	8.495668	9.789444	8.894596	9.393652	6.6916998	9.560788	9.463113	8.110513	10.395311	6.856432	10.7655249	9.452855	10.033758	10.568857	9.257692	7.552587	9.150805	6.998561	11.33341	11.716031	9.639505	11.559184	7.727349	8.857562	9.679221	8.704042	9.310328	9.15283	9.423865	9.833313	9.1380972	9.4545276	7.983636	8.917651	9.683703
ZNF165	7.679623	7.20179	7.372982	6.849364	8.158085	6.36883	6.640938	6.553994	4.226693	5.607477	6.746888	6.807482	6.060673	6.127999	6.828324	6.181716	4.878059	4.820895	6.4840685	5.712685	7.572481	7.868944	6.566547	6.508049	7.5114276	6.980749	6.719618	7.279569	6.387937	5.946547	5.716543	6.954306	7.124107	6.762649	5.214141	5.640385	6.241214	7.302136	6.947111	6.464422	6.446636	5.725689	7.224279	6.330441	4.0006153	3.9827112	5.96088	6.552846	7.284887
SLC29A3	6.245535	5.313074	5.428782	4.341398	5.277385	4.590876	5.914503	6.61562	6.140583	5.060964	4.457308	6.040448	5.57362	5.530117	4.763539	5.345422	5.003063	5.174835	3.8762805	4.482679	4.163434	5.914656	4.529167	5.65919	4.5261561	4.368839	4.295428	5.467701	4.879513	3.901728	5.077901	5.253818	4.1208	4.913613	4.871918	5.375825	5.451006	3.958255	3.619366	4.855563	4.889226	5.114764	4.865555	4.051856	5.1487416	5.6846022	4.472226	5.175593	5.184723
LPIN1	7.5672	6.984826	5.940418	6.042013	5.211739	5.326956	6.386732	4.702439	6.441155	7.824018	4.71986	7.090014	6.155395	7.065695	5.421797	6.612507	5.091695	6.020978	5.550012	5.62998	4.266577	5.538673	5.18215	4.971253	7.565125	6.568217	4.136508	5.604108	4.942135	4.863915	8.437295	5.086673	6.443698	6.815002	4.699161	5.673437	7.258469	6.311131	3.833086	5.730872	4.644585	5.196322	4.940219	5.580479	6.662558	6.881015	4.931782	6.170732	6.677466
SNX8	8.137185	7.398503	7.260095	6.176006	7.140719	6.722487	7.205468	7.569621	6.603217	7.492151	5.573507	7.821824	5.938916	6.883766	7.308154	7.20583	7.082355	6.229279	6.3411811	5.96901	7.073848	7.527725	7.805958	6.660842	6.8580322	6.721657	7.001568	6.087694	6.447101	7.269113	6.259056	6.100649	6.429031	6.987168	6.719621	7.340398	6.849651	6.182494	6.110221	6.557357	6.856061	6.725484	6.912456	5.288573	7.2750833	6.165509	7.534143	7.365194	7.582284
STARD3	6.711432	10.167893	6.698374	6.229941	6.540193	5.898974	6.473958	6.159344	6.451837	6.979065	5.133487	6.490079	6.116557	6.308791	6.072989	6.497841	6.287876	6.130223	5.570615	5.764481	6.413975	6.656785	6.065312	6.60242	6.1540333	6.087112	6.073239	6.147337	5.898758	6.020422	7.04638	6.473014	6.004132	6.293048	6.48887	6.501619	6.242764	5.951806	6.103179	6.234229	6.288466	8.34091	6.381734	6.041705	6.439811	6.0583197	6.173851	6.054385	6.331951
DLX2	3.242055	3.22606	3.22606	3.283003	4.103379	3.288497	3.25402	3.22606	3.445608	4.573696	3.25271	3.249102	3.42488	3.22606	3.248791	3.259502	3.251185	3.22606	3.313936	3.273239	3.588262	4.780389	3.975399	3.539632	4.7346449	3.416368	3.420421	3.443971	3.252099	3.872669	3.22606	3.436807	3.290694	3.22606	3.319226	3.22606	3.260955	3.26401	3.252729	3.830835	3.557934	3.299488	3.282632	3.284353	3.5443392	3.2260595	3.543993	3.301621	3.261958
TMEM208	7.557119	8.76383	8.146672	6.677545	6.739829	6.669413	6.840322	8.131092	6.541919	6.573486	7.178837	6.945267	6.553293	7.098246	7.205358	6.226312	6.847434	7.318766	5.9951223	6.635996	7.083495	6.56418	6.724454	7.990417	7.0164932	7.121201	6.221379	6.54242	7.408158	7.334004	6.55343	7.63457	7.516203	6.822419	6.544982	7.107049	6.497133	6.06746	7.964863	6.933645	7.129903	6.511967	6.414255	6.706113	6.8641021	5.9671175	7.082896	6.662909	6.627387
TARS2	7.883091	7.788351	7.475755	6.719179	6.914606	7.692506	6.558152	6.586958	6.379231	7.218239	6.665979	6.926111	6.957116	7.623348	7.52148	6.438198	7.367645	4.650811	7.0272075	6.456856	7.109758	5.728673	6.660069	7.66086	6.8869711	7.270515	7.862521	6.166331	6.494177	6.567156	6.768828	6.406027	6.337178	8.012277	7.608961	7.483195	6.883626	6.157454	5.815231	6.09228	6.236236	6.719934	7.275968	6.661111	6.5677742	5.6614894	7.481906	6.273004	6.774372
DYRK1A	8.266674	8.225225	9.010044	7.982948	7.890971	8.308701	8.3166	6.742572	7.696528	8.278054	7.004319	8.438575	8.16084	8.219378	7.448958	7.941701	8.246043	7.465482	7.6505106	8.03263	7.350551	8.967768	7.497851	7.278968	8.3652149	7.944178	8.11181	8.360353	7.87746	7.613071	8.097465	7.181485	7.98767	7.82482	8.077612	7.406438	7.352186	7.906749	7.097404	7.635892	8.11428	7.803201	8.089213	7.971607	7.2775872	7.8534104	7.853947	7.801789	8.354672
FUT3	9.005976	8.38938	9.150337	8.510336	7.105849	8.176784	9.333397	6.000885	3.521424	6.977475	9.344673	9.570407	7.303561	9.47774	4.998487	9.293655	7.371436	6.758441	6.5355968	7.692376	8.346175	6.688988	6.165117	8.569507	8.7816005	8.42831	9.020163	5.163612	6.768609	6.099759	9.084875	6.582886	6.685996	6.930866	9.409892	7.660832	8.006072	8.288756	7.821142	6.663485	8.764816	8.175961	6.939537	7.605249	7.1458022	3.2983041	6.55683	7.412789	7.163975
PTTG1IP	10.45644	10.94049	10.472396	9.438298	10.644414	9.801995	11.218961	10.119525	9.729413	9.933416	9.090926	11.032166	9.368446	10.125964	9.606262	9.599739	10.255148	10.58785	10.2544185	9.588817	9.810253	9.187179	10.403168	9.738764	10.0245066	10.124244	9.826611	9.155161	9.430691	9.6228	10.427112	11.158968	9.552102	10.14706	9.812449	9.482465	9.786561	9.181157	9.129476	10.148269	9.839334	9.761568	9.51235	9.968608	9.4743361	10.4383608	9.456423	10.657349	10.306385
RAPGEFL1	10.054633	10.194488	10.038834	9.149873	7.044355	9.768656	8.91932	6.044421	6.653973	9.68559	8.979272	8.232845	10.060064	7.988445	7.429404	8.580037	9.765947	6.430766	7.7582474	8.773188	9.09161	9.108889	8.796508	8.60309	10.4194797	8.938025	11.062454	8.822307	9.809487	6.974634	8.321546	6.298439	8.342782	8.914778	10.116473	9.620745	9.066093	9.39535	9.165592	7.497598	10.145825	9.14992	9.640834	8.62803	9.9813019	5.1341258	9.030938	7.589496	8.96661
PEX12	5.130529	5.480042	5.134705	4.519501	5.347967	4.839145	4.740551	4.334266	5.091723	5.556088	4.052426	4.884321	5.192477	4.797925	4.696883	5.157266	4.792726	4.385616	4.8357596	4.655266	5.243744	4.919892	4.644992	4.801084	4.9008826	4.763908	4.537204	4.395733	4.42305	4.054799	4.985529	3.820547	4.349652	4.884588	5.146644	5.278963	4.516179	4.251735	4.749589	4.29426	5.087331	4.896352	4.202465	4.962041	4.9542116	5.3096826	4.599342	5.226609	5.072037
KCNN2	3.22749	3.281583	3.392655	3.377822	4.5775	3.750921	3.301775	3.308324	4.044494	3.794862	3.298316	3.405782	3.22749	6.180314	3.257959	3.287105	3.834389	6.075976	3.4361259	3.46951	3.284276	3.367839	3.409581	3.396939	3.3764003	3.273347	3.331477	3.69622	3.379848	3.323994	3.347214	4.05747	3.430178	3.420659	3.413397	3.396034	3.725897	3.303433	3.298367	3.785251	3.420984	3.326502	3.548583	3.546531	3.2274897	4.6948002	3.328969	3.6627	3.812069
PPDPF	11.697568	10.482544	11.272416	10.186082	10.428532	9.804415	11.028301	10.453135	7.402992	11.230348	8.869623	10.578254	9.64617	9.022327	9.225013	9.551426	10.938907	9.745969	9.3290894	9.939021	9.966651	10.656933	10.237141	10.567928	8.8926168	11.441939	11.243914	9.46317	9.242576	10.611342	9.669833	11.38769	9.117839	9.398095	9.245231	10.059803	9.582051	10.49004	10.285337	9.962876	10.147443	9.217931	10.204735	8.883075	9.8658168	9.4564682	11.077897	9.77558	10.651436
NSF	8.725161	7.946944	7.483251	7.46458	6.947324	7.300209	7.388335	6.754599	7.427748	7.871356	6.235942	8.120729	7.610703	7.811573	6.637691	7.653647	7.200696	6.38378	6.2248211	6.568852	6.676244	6.87089	5.746917	6.534776	7.4947353	7.279362	7.626083	6.704575	7.728911	6.404724	7.281468	6.33347	7.403862	7.571118	7.842749	7.617599	6.95319	7.041489	6.393859	6.921982	7.500665	7.129406	7.503602	6.823028	6.4719466	6.979347	6.744725	7.030664	7.252139
FASTKD5	6.632538	6.494997	6.179019	6.028806	5.678184	6.310389	5.802554	4.945432	5.820052	6.422036	4.934955	6.387613	6.222828	6.446967	6.437611	6.034167	5.357936	5.386953	6.4436814	6.517231	5.428315	6.068397	5.514488	5.530656	6.4895858	5.792868	5.867597	5.148198	5.684002	6.07409	5.87136	4.876797	5.608465	6.897709	6.066567	6.031831	5.647283	5.210631	5.127306	5.550513	5.687812	5.946254	6.380236	6.327889	5.4803602	5.6436285	6.319839	5.18522	6.180889
SLC35B2	8.252627	8.358308	7.762288	6.757327	8.625977	7.549687	8.053555	7.575842	7.218151	7.159841	5.21695	8.068983	7.641467	7.24897	8.105708	7.929465	7.420912	7.093129	8.2369371	6.694521	7.81626	7.446847	7.728788	7.219315	7.1833488	5.880367	7.218395	8.563056	6.893417	7.659907	7.943253	7.715815	6.932692	7.514124	7.099926	7.736955	7.022122	6.807531	7.389663	7.937512	7.506108	7.996644	7.179767	7.64436	6.2607599	7.4465524	7.022443	7.781896	7.775724
SNORA60	6.029731	6.218483	6.827643	4.423303	6.673914	4.532781	5.472084	4.610076	6.10408	6.682527	3.920299	4.492452	5.474546	5.346762	5.365195	3.275296	5.110175	2.596798	4.8827288	5.754623	5.591356	5.745132	3.974305	5.894201	3.9869822	6.452855	5.746209	3.136109	4.307391	4.236188	6.832043	4.287589	4.6524	5.672658	5.909167	5.41424	4.650211	4.951154	6.261211	4.758175	5.382806	4.26442	6.860431	5.172528	5.60809	4.1458848	6.320605	5.715897	5.942884
MIR302A	4.469096	3.254107	4.189941	4.614996	3.254107	3.254107	4.10985	3.254107	3.254107	3.254107	3.254107	3.254107	3.254107	3.254107	3.254107	3.254107	3.254107	3.254107	3.8752879	3.254107	3.254107	3.962144	3.254107	3.254107	3.7705136	3.254107	3.254107	3.254107	3.254107	3.254107	3.993503	3.254107	3.254107	3.254107	3.254107	3.254107	3.254107	3.900994	3.254107	3.254107	3.838279	4.297822	3.254107	3.254107	3.2541071	3.2541071	3.254107	4.061658	3.254107
KRT35	3.309584	3.319887	5.355887	3.34009	3.320825	3.346759	3.337985	3.271291	3.342899	3.271291	3.271291	3.271291	3.364031	3.271291	3.271291	3.271291	3.271291	3.271291	3.271291	3.487482	3.271291	3.271291	3.271291	3.271291	3.271291	3.429891	3.271291	3.352207	3.271291	3.271291	3.271291	3.271291	3.271291	3.271291	3.271291	3.340183	3.271291	3.317077	3.271291	3.31719	3.271291	3.271291	3.33964	3.271291	3.3228879	3.271291	3.31748	3.271291	3.271291
STAT5B	7.581356	9.226202	7.161393	6.615003	6.962392	6.955027	7.068474	5.531991	7.177283	7.872059	5.739301	6.708932	6.695524	7.033386	7.201606	6.910243	7.06558	8.000579	5.8105157	6.532877	6.68114	7.392951	5.837228	7.009765	7.0577069	6.786942	6.695371	6.585998	5.861357	6.757186	7.041669	6.089657	6.598425	7.329757	6.612601	7.314063	7.190908	7.048387	5.755143	6.519478	6.491857	6.738045	6.170111	7.098877	6.4681625	9.0450401	6.683056	7.07831	7.094868
HAL	3.736139	5.474761	6.131153	3.435706	3.633476	3.837598	3.355644	3.43302	3.462541	3.431517	3.790599	3.527839	3.772337	3.851381	4.594425	3.436965	3.427562	3.783836	3.288916	3.402765	3.655579	5.170566	3.35664	4.601584	4.2375728	3.669596	3.791356	3.610967	3.515424	3.328154	3.618562	3.685767	6.022619	3.86599	4.446294	3.560239	3.751043	4.289737	3.716274	3.563505	3.556103	3.973086	3.54095	3.804031	4.2956473	3.3324718	3.987566	3.984573	4.682147
AVPR2	5.923165	4.557923	4.169649	3.76789	3.578276	3.472072	3.934831	3.729475	3.42593	3.622834	3.373138	3.515812	3.433561	4.110435	5.379933	3.719471	4.244568	5.078604	3.2826867	3.524612	3.608673	3.989266	4.409249	3.632552	4.1211275	3.410185	3.656554	5.432272	3.401818	3.283191	3.871016	3.806827	3.618277	3.776036	3.820072	3.817337	4.526817	3.686909	3.467771	3.428928	3.483332	4.024956	4.192822	3.643698	3.8435065	5.9067978	4.354613	3.400273	4.308983
KLK14	4.229928	5.293386	7.446127	3.675856	8.374978	3.807336	3.732718	3.400684	4.426562	4.152272	3.088625	3.24156	3.921017	3.072614	3.444683	3.717911	3.216298	3.147418	3.1420619	3.826317	2.979162	5.454113	7.459564	5.491969	9.6257593	3.538631	6.968987	4.976131	3.2773	4.324398	4.61524	3.611431	4.357721	4.80962	5.25791	3.310351	3.981241	6.173341	3.31004	5.09083	3.38955	3.736234	4.909491	3.024316	3.6824261	5.1826411	4.217507	3.274313	3.535401
DNTTIP2	8.31363	9.708367	7.907479	7.461364	7.284785	8.025908	7.441868	7.313867	6.218084	7.597243	6.770007	7.895541	8.477251	7.886463	7.386638	7.981206	8.206597	7.50691	9.0571678	7.695133	7.718628	6.966383	7.380607	7.287229	8.1984006	6.772889	7.925588	7.194816	8.787125	8.10526	7.042069	7.663161	8.927247	7.703135	8.24795	8.869393	7.606578	8.452952	7.559841	8.151086	8.292744	7.407534	7.59146	7.874021	6.8345905	7.0749683	6.888543	7.419156	7.454304
GDPD1	5.503011	5.705307	4.721107	3.680954	4.130245	4.255329	4.83876	4.03602	5.231566	5.718058	3.812147	5.429492	4.85692	4.873937	3.936848	5.265764	3.990941	4.081472	4.3203851	3.878613	4.06719	4.856904	3.470425	4.179047	5.2841137	4.061077	4.64464	4.014157	3.750109	3.665988	5.14054	3.470865	3.712354	3.884693	4.105171	4.273744	4.28381	4.280394	3.487049	3.496437	4.844997	5.186275	4.044734	4.32528	4.1097617	3.9509193	4.267473	3.730529	4.871314
POMP	9.005533	10.656386	9.313683	8.736731	8.209982	7.413674	7.957751	8.597674	6.647172	7.401341	7.824271	8.589235	9.093726	8.962877	7.774257	8.319563	7.624186	8.616158	8.2899976	7.33093	7.52664	7.575964	8.050782	8.452874	8.6286972	7.380709	6.598283	9.107441	7.967575	8.17215	7.496158	10.057588	8.286875	8.647803	8.515405	8.002436	7.512377	8.526111	8.875686	9.289846	7.445895	6.19348	6.187867	8.402069	7.3999576	7.8561301	8.251325	8.634238	8.160119
ENPP4	6.748008	6.091365	5.628428	3.51727	3.864776	4.973208	7.170535	4.636333	6.014691	3.997469	4.455015	7.490615	3.202572	6.400907	4.065652	6.55096	3.635785	5.813997	4.1481519	3.853652	3.305828	3.600452	3.300829	4.584651	3.4202848	3.640691	6.183617	4.170836	4.897838	3.783503	6.810751	3.437232	3.830282	5.028365	3.836892	5.653796	5.183955	4.836884	3.172061	4.070406	3.65349	3.91166	4.323292	4.268019	4.4787491	5.3076699	3.488835	4.525235	6.884823
DLK2	3.827408	3.79429	5.072695	6.446773	8.588721	7.337981	4.257674	3.374606	5.417412	6.793713	3.991997	4.051922	5.13264	3.62407	6.755153	3.913226	5.838231	4.176455	5.7527505	8.697418	6.093654	8.284639	7.697523	3.889462	8.4310249	4.993494	7.232406	6.682917	4.558137	6.898391	4.062242	9.013053	4.713081	6.080658	5.751046	6.92411	5.737039	3.918615	4.739382	6.468532	7.008824	8.623596	5.523113	4.667949	8.5320559	3.7147612	5.699749	5.308663	4.518333
GRB7	9.496397	13.00152	9.463172	7.85533	8.514476	8.841094	7.570212	7.537789	4.868636	8.377782	5.895385	8.191789	7.706428	7.34987	7.964831	7.668985	8.959698	6.016316	4.7766492	8.381959	8.800472	8.261654	7.592767	8.76182	8.2015532	8.53895	8.39646	7.847001	6.674669	7.390395	12.992602	8.392514	7.800917	7.787528	9.278786	8.561621	7.96021	8.979583	7.697458	7.073102	8.574478	8.395192	7.929242	7.640298	7.6739533	3.6910928	7.751764	7.920815	7.934904
STAU2	6.473527	7.010515	6.109286	6.544409	5.384348	6.504592	5.400198	4.49505	5.992504	6.33687	4.419244	6.676939	6.207377	5.305917	6.844332	5.892835	4.684845	4.901561	6.1797273	5.741818	6.276842	4.779247	4.601773	4.120831	6.1260665	5.79913	6.09956	4.657675	6.410431	6.02337	5.870823	4.063264	5.579784	5.88314	5.718853	6.754438	5.220021	5.668577	4.931798	4.866083	6.171474	5.887576	6.148928	5.951448	5.8520975	5.5139039	5.60175	5.585823	5.90273
PDE4D	4.341775	4.4389	3.52875	4.499541	4.309791	6.067111	5.01989	4.059474	4.551764	5.625044	4.124133	6.068473	4.742179	6.135986	7.066516	4.464988	5.741985	5.875767	5.361533	5.491787	6.622872	4.170324	6.294914	4.571415	5.0676959	3.476498	5.026893	4.9111	3.928363	4.91174	6.312663	4.306257	4.698839	7.382053	5.33651	3.716711	4.631431	4.290728	3.825247	4.687466	4.93614	5.082469	3.771745	4.776779	4.311178	6.4918773	5.914987	7.009045	5.010019
PRSS8	8.797689	9.434491	8.464563	8.124211	8.066648	8.43977	8.520896	8.540288	5.697007	8.245672	7.760728	9.580301	7.91821	8.220374	7.895478	8.336544	8.062953	7.744097	7.3041201	8.516913	7.504177	8.01211	8.419586	9.076812	7.6373674	8.829103	7.998186	7.476261	6.943629	7.74647	9.306048	9.057884	8.634224	8.804417	8.389544	8.483598	7.993544	8.544455	7.395374	7.618707	8.231068	8.013006	7.573346	8.104424	7.0567701	2.6890702	8.15628	7.95163	8.337911
SPOCK2	11.422361	9.497277	7.800492	5.97289	7.792892	6.574233	6.906315	8.024152	9.328749	7.956951	7.394592	6.464492	5.702299	7.812474	6.134213	8.030308	7.481317	7.725784	5.7030752	6.842111	6.884052	7.586432	6.187109	7.043059	6.2775435	7.407525	6.80815	7.767573	7.460726	6.200128	6.557192	7.671734	7.36457	7.444168	7.478489	7.108134	7.439091	7.021186	6.014329	7.949088	7.193204	8.11415	7.373633	7.332597	6.5248732	7.1009513	9.257835	9.224974	7.873643
NIT1	5.98097	6.329801	6.133234	5.913222	5.509962	5.839283	5.832299	5.415552	5.122811	6.063595	5.382791	5.7578	6.260308	5.833142	5.938167	5.769026	6.12649	5.253121	5.2156763	5.568629	6.042777	5.236066	6.24149	5.67315	5.5282968	5.923892	6.173285	5.789778	5.739561	4.952894	5.969538	5.371089	5.524823	6.146505	6.222976	6.156775	5.5908	5.305906	5.730212	5.340341	5.582645	5.797813	6.244432	5.696987	5.4318275	5.6724259	5.738454	5.674875	5.884649
TLR5	6.577142	6.935758	6.536674	6.818474	3.604724	7.215492	7.206149	5.117198	5.190955	6.593922	5.744774	7.602959	5.999335	5.220982	5.102449	6.182764	6.380202	5.449641	5.891258	5.919021	4.694208	4.616262	5.042802	4.848446	4.8226565	6.258837	6.894546	5.044652	7.16747	4.330374	6.151703	3.931546	5.93925	4.43568	6.544469	6.0736	5.976925	5.800655	5.925501	3.790915	5.983345	5.886006	7.540823	4.188799	7.5963818	4.645888	6.373851	5.000892	5.917372
LYZL2	3.428377	4.628544	3.372986	3.253225	3.253225	3.253225	3.253225	3.253225	3.253225	3.253225	3.253225	3.253225	3.253225	3.253225	3.253225	3.253225	3.253225	3.253225	3.2532246	3.253225	3.253225	3.253225	3.253225	3.253225	3.2532246	3.253225	3.253225	3.253225	3.253225	3.253225	3.253225	3.253225	3.304221	3.253225	3.253225	3.253225	3.253225	3.253225	3.253225	3.253225	3.253225	3.253225	3.715165	3.253225	3.2532246	3.2532246	3.253225	3.253225	3.253225
CLK2	9.751772	9.565404	9.702462	9.091962	8.503558	9.67228	9.063676	8.311384	8.783269	9.26528	8.625184	9.335122	9.267052	9.395278	9.608563	8.384607	9.854295	7.58234	8.343229	9.275082	8.878568	8.422263	9.000213	8.990751	8.976872	9.254425	9.457982	9.008773	8.510552	8.681936	9.170949	8.441207	8.793508	9.654189	9.410101	8.979569	8.776189	8.37467	8.642698	8.311399	8.85913	9.053123	9.544341	9.085117	8.9742055	8.5893367	8.997337	8.654957	9.510478
PRPF3	8.619381	8.512122	8.484088	8.309651	7.623183	8.239967	7.517049	6.751732	6.861695	7.831627	7.079194	7.585601	8.211965	8.125344	8.396519	7.657025	7.911658	6.763053	8.1661572	7.804636	8.021019	6.978718	7.163945	7.784591	7.6083794	7.632368	7.743705	7.755088	7.519362	7.316144	7.843176	7.003882	8.141139	9.253242	8.112794	8.042189	7.558207	7.42965	6.938051	7.752344	7.752223	7.434402	8.176164	7.737218	7.2388745	7.4794984	8.168966	8.041079	8.136
APH1A	9.926379	10.085505	9.775663	10.074123	8.5934	9.506994	9.359331	9.662746	9.036839	9.314921	8.032421	9.827696	9.559701	9.745364	10.306098	9.461557	9.596187	8.599383	9.5720817	9.14752	9.204805	8.828993	8.607462	8.272133	9.0725803	9.86555	9.323387	9.020136	9.463263	9.070646	9.126619	8.498207	9.120732	10.259415	9.641592	9.934675	8.965428	8.727256	8.460011	9.316054	9.531687	9.250231	9.652604	9.042684	9.7392491	8.0465777	9.765441	8.889915	8.86494
ERH	8.829775	9.037844	8.484236	8.433928	8.912035	8.202953	8.087214	7.953473	7.774736	8.508128	7.688751	8.449723	8.366047	8.61156	8.123265	8.183134	7.784142	7.767944	8.0365086	8.224464	8.319063	8.892854	8.277781	7.451635	8.2950951	7.743339	8.09525	8.953681	8.263259	8.542546	7.75505	8.823483	8.120896	8.300265	7.904178	8.824454	7.443182	7.409946	8.279984	8.646667	8.729425	8.135662	7.354829	8.181796	7.3047689	8.1337466	8.005684	7.969371	8.254433
BRWD1	7.215359	6.792356	8.418695	6.175648	6.974277	7.688685	6.410257	4.456317	6.761081	7.859409	4.808458	7.201698	6.277479	6.854321	6.200349	6.094935	6.681214	5.304472	6.3271454	6.442306	6.155251	7.086215	6.140068	6.080852	7.4351766	6.565274	6.965921	7.104545	5.9762	6.35659	6.703647	5.156051	6.512179	6.966892	6.799593	6.237743	5.668868	6.899054	5.17616	5.710146	6.559363	6.669349	6.833085	7.298114	5.5604308	6.0175208	5.733036	7.343197	7.264026
NUFIP1	6.258765	6.255678	5.813062	5.526114	5.477798	5.517827	5.631613	4.460681	4.72734	5.012722	4.699263	5.956239	4.78214	6.23742	4.727662	5.26775	5.407437	4.374927	6.0587609	5.224902	4.5889	4.304958	4.998638	3.91128	6.0885747	4.735865	4.684016	5.158967	4.92133	5.966333	5.112639	4.567811	5.729074	5.509904	5.027832	5.419661	4.950498	6.020223	4.768087	6.154362	4.821976	4.113536	4.219302	5.488247	5.4875605	5.2321877	5.402029	4.91838	5.517605
SLC16A6	5.240932	4.954055	4.66603	5.6481	3.616783	4.698005	4.05896	3.459945	4.124394	4.089535	3.827789	4.626111	3.24492	5.954038	4.250449	4.754297	3.704377	4.421253	4.1104215	3.756892	3.234847	3.714078	3.170395	4.156426	3.4646028	4.436446	3.989176	3.726333	4.373328	4.283493	3.90867	3.714427	4.246923	4.430568	4.689821	3.738216	3.883636	4.901861	3.914785	3.677429	5.491188	4.353985	4.745436	3.585604	3.4380283	3.135592	4.604276	4.319269	4.598719
GDPD3	8.835935	8.399726	8.421257	6.786559	5.100667	6.396365	6.604927	8.023392	5.092463	5.89433	5.785032	5.911332	6.418702	6.895345	5.728808	4.845537	6.125146	5.258152	5.2675321	7.109048	4.963776	6.137905	7.045452	9.027346	9.003373	7.082524	6.199207	5.34549	5.594212	6.447597	6.852253	6.343004	7.020029	7.492075	6.910507	5.84056	7.326565	7.312054	6.725032	4.570967	5.576885	6.467289	6.544071	5.99625	6.2398953	5.9334861	5.978568	6.074833	6.647361
PDXK	9.767906	10.617298	10.406039	9.890213	9.548119	9.871195	10.340627	9.981232	9.66229	9.890418	9.108611	9.988284	9.118273	9.557674	10.103687	9.943275	10.099051	9.026339	9.7221598	9.511238	9.50688	9.262802	10.209728	10.453034	9.2421441	10.116352	9.491147	8.976629	9.643671	9.558839	10.10704	9.900795	9.492309	10.011827	9.522809	9.133773	9.843265	9.594146	9.769676	9.016119	9.179855	9.18677	10.012637	9.477563	9.4833017	8.5149003	10.212126	10.215163	9.725165
FUT6	7.562691	6.581041	7.011137	5.934479	3.340666	6.004867	7.135191	2.99257	3.283233	3.351818	5.931327	6.105182	3.521758	7.444164	2.963529	7.211893	3.658099	6.021144	4.3280586	4.110015	3.454337	4.439311	3.540765	6.469705	6.9570444	6.579105	6.487062	3.091617	5.452712	3.17936	6.790265	3.166	4.815896	3.050574	6.957056	4.354858	6.440228	6.110347	6.557549	4.141935	4.335716	6.996909	4.825921	4.149803	3.438772	2.9755987	4.681891	3.103577	6.62432
TRIP4	7.42645	7.668959	7.649457	5.926581	7.016536	7.233558	7.849592	6.205932	5.964653	7.644184	5.888007	7.625031	7.183897	7.942293	7.197384	6.903351	6.794025	6.107924	6.5558731	6.289084	7.835067	5.958104	6.789796	6.343225	7.6121961	6.996832	7.159708	7.200753	7.392283	6.578005	7.22482	6.328031	6.771361	7.284507	7.747026	7.316278	6.951167	7.474735	6.74514	7.254397	7.196982	6.031964	7.049819	7.200268	5.9805209	7.0824434	7.304829	7.085214	7.041742
YPEL3	8.789743	9.004973	9.563081	7.659038	5.582017	8.253231	8.091299	10.591075	5.891993	5.756606	7.247483	6.836159	8.028439	5.473125	7.570712	4.961028	9.003787	8.623211	5.7400466	7.742282	8.121881	6.994162	7.541673	8.912222	7.1191409	8.900034	7.787438	6.596052	5.580399	6.61512	8.794706	7.883821	8.776275	6.68129	9.225958	9.577899	7.95242	7.497374	7.860354	4.99653	7.674077	8.219712	8.300498	5.724162	6.9429229	7.7268733	6.810297	7.830089	8.21836
POU2F3	5.786539	4.480346	5.542175	4.453885	3.955738	6.502895	3.279961	5.196597	3.108712	4.254804	3.469916	3.297385	4.24479	5.036458	3.672172	3.672391	4.489958	3.237908	2.9924496	4.910236	4.456588	3.393106	5.160343	4.088827	6.0690846	4.009759	6.108645	4.405675	3.73891	3.430261	4.133659	3.246053	4.29969	3.819765	4.491205	3.085635	5.141955	5.013072	3.76395	3.369255	3.500602	4.107109	4.614672	3.443951	5.7063909	3.1260836	4.323859	3.741745	3.409041
KLHL31	4.023752	4.108048	3.89699	3.47321	3.454321	3.703998	3.338689	3.300495	3.762574	4.035985	3.539608	3.567541	4.406012	3.314576	3.779911	3.662511	3.271309	3.297586	3.8869865	3.346917	3.850916	3.561658	3.502182	3.397502	3.3954151	3.243497	3.683268	3.982059	3.221986	3.615682	3.68285	3.586316	3.66943	3.773041	3.403784	3.739237	3.5454	3.301237	3.523802	3.223935	3.870046	3.874083	3.329408	3.276694	4.0535477	3.232868	3.964226	3.397029	3.650215
KRTAP5-10	3.76542	3.588884	3.816102	3.348114	3.440381	4.206976	3.457209	3.43711	3.289343	3.387715	4.881636	3.273946	3.74633	3.32082	3.369461	3.296816	3.828259	3.595007	3.3024713	3.910551	3.222893	3.222893	3.222893	3.259365	3.3764904	3.505611	3.391676	3.536141	3.251979	3.263592	3.370242	3.222893	3.337403	3.331939	3.768533	3.407464	3.300002	3.222893	3.252686	3.222893	3.222893	4.009062	3.570368	3.30946	3.317196	3.5926323	3.307424	3.279986	3.377754
LCA5L	5.211909	4.935085	4.856907	3.799796	4.362496	3.532703	6.932526	3.726231	4.301656	4.822087	3.503558	5.889715	4.393391	4.849785	4.013645	5.780079	4.782308	4.000224	3.9366097	4.165878	3.94763	3.586412	3.973611	3.862477	3.880021	3.896349	4.050733	3.917512	4.041755	3.75135	4.593886	4.00886	4.05096	4.274731	4.011193	3.811833	4.246398	3.527835	3.684028	3.444333	4.057246	4.882307	3.586462	3.770248	3.676433	4.7594619	3.661827	4.239159	6.272101
SNORD19	5.699729	4.996982	5.24611	3.04989	4.427255	4.446079	5.443084	3.04989	4.734758	4.601188	3.04989	5.599617	3.693856	5.185386	4.19519	5.007506	5.19389	3.04989	4.5504404	4.229813	4.150663	3.739767	3.888221	4.46976	5.3928632	4.507043	4.621876	3.628385	4.465435	5.276617	4.505581	3.831805	5.450749	4.580359	4.789023	3.558038	5.126656	5.317056	3.04989	5.084575	4.962086	4.065491	4.367617	5.449882	5.0522943	4.2694698	3.04989	4.604749	5.617859
MESP1	7.132897	8.397071	6.156476	5.295772	4.605756	4.287076	6.488724	7.266615	4.618689	6.819768	4.857283	6.885178	6.089429	6.738701	4.68081	9.435002	7.395873	5.858346	4.585656	4.343437	3.815419	6.721404	4.103461	4.729909	3.8178246	5.58893	4.344223	4.742908	4.771716	4.394818	6.567492	7.354877	3.791662	5.792	4.148888	5.056442	6.13501	3.988173	4.505269	3.731526	5.902033	4.825242	5.409568	4.759431	4.7121985	3.6524961	4.915436	4.307871	5.481659
FECH	8.219205	8.437448	8.007223	7.618878	7.999886	8.255391	6.979476	6.970518	8.280211	8.477109	6.194286	6.85814	9.524079	7.068125	7.772241	6.584412	7.984658	7.383528	8.229906	7.090498	7.055465	7.173718	6.899269	6.812136	6.8711121	7.694551	7.346909	6.944391	7.40392	7.914974	6.872189	6.420188	7.874672	8.077577	8.2618	8.235487	7.578419	7.643015	7.159858	6.916629	7.681121	7.639602	7.946901	7.484849	7.4220636	8.0034596	6.958068	7.83848	7.078476
FRMD5	4.666716	4.277562	4.400388	3.178556	4.870443	3.329552	4.73507	4.186181	3.574829	4.098562	3.14184	4.316049	3.725002	4.486001	3.77526	3.362726	3.58598	3.129496	3.1771646	3.399939	3.930595	3.737385	3.584694	3.549266	4.8332462	3.397116	3.803135	3.674282	3.304908	4.008443	4.462991	3.638059	3.286406	4.048316	3.163563	3.890405	3.714939	3.872385	3.299345	3.970441	3.295891	3.311851	3.352063	3.344673	3.155755	3.2000253	4.479556	3.913175	4.729147
OCEL1	8.03519	8.791414	7.789915	6.640812	7.534264	7.399498	8.97874	8.515029	6.738321	7.013079	6.949625	8.768641	7.061245	7.488806	7.347939	7.368706	7.447446	7.942674	7.0949666	6.640768	7.886852	7.359762	7.288231	6.812445	7.1943023	7.147321	7.870673	5.727209	6.220012	6.845262	8.342891	7.240022	6.418542	5.366326	6.96567	6.891147	7.006578	6.62399	5.607814	5.64448	6.538239	7.780539	7.511265	5.877394	6.0881502	7.6370837	7.586984	6.996603	7.803116
BMP2	4.097049	4.806996	3.106921	4.167293	5.27813	5.406478	5.900808	3.683217	4.576	6.018502	3.354465	8.515239	4.509995	6.110105	6.105673	3.122051	5.381695	4.883545	5.4964347	6.649126	5.022293	7.637434	5.811998	6.56642	7.0193268	3.994792	3.911296	4.967416	5.852984	8.138198	4.376875	4.112938	5.869246	5.80816	4.193038	4.546281	5.188505	6.108196	5.092609	6.107384	6.006979	3.715241	5.320937	7.435557	3.2399537	4.7410765	5.670393	5.15557	4.757761
MSH6	8.592276	8.889367	8.477078	8.50661	8.25052	8.165604	8.218627	7.418214	7.580558	8.925995	5.804737	9.570793	8.162113	8.656598	8.306421	8.431439	8.321572	7.105433	8.0322812	8.411303	7.953822	7.767647	8.16306	7.171055	8.1024431	7.99947	8.060963	8.027646	7.277461	8.054846	8.406927	7.642724	7.88013	9.164277	8.321452	8.483968	7.484064	7.948998	7.288541	8.033251	8.64528	8.549042	8.094632	8.165797	8.4488107	7.4066478	7.922055	8.062399	7.952386
TRIM16	8.239659	7.503608	7.678401	6.272437	7.123623	6.895158	6.40776	7.668019	4.465057	4.949224	6.576774	5.654696	8.788271	6.705775	6.468661	5.877585	6.430555	5.550675	6.9916182	6.61565	5.558284	6.406506	7.317692	7.758702	7.8710326	7.651547	7.204339	6.739206	8.022022	7.226763	5.356331	7.485882	7.268295	8.243743	7.450555	5.738046	6.996888	7.991396	7.091676	5.40038	7.016457	4.891597	7.071233	7.217802	4.7103881	4.7563578	5.688367	7.10815	5.465933
ADAMTS7	5.314111	5.677803	5.236766	3.443739	4.51167	4.836648	4.662679	4.005878	6.544854	5.541251	3.520406	3.451141	5.048752	3.494668	3.930208	3.318797	5.1924	4.191196	3.8335568	4.212925	3.958982	5.718905	4.745747	3.745955	4.6211665	4.030871	3.402253	5.336187	4.385493	3.272288	4.934509	4.751659	3.640795	3.654673	4.141807	4.201437	5.086796	5.294686	3.71805	4.287032	3.720769	3.458718	5.088583	3.995182	3.7615273	5.2964654	4.324346	3.929643	3.978222
SLC10A4	4.239799	5.961644	3.870514	3.197456	3.350976	3.342223	3.31664	3.138374	4.164201	3.686504	3.250641	3.142704	5.487464	4.330377	4.01764	3.2117	3.296748	3.143063	5.0832379	3.253553	3.671977	4.237021	3.428473	3.412151	4.7907345	3.312867	3.473692	4.230529	3.228229	3.934281	3.312522	3.226131	3.924658	3.572265	3.354876	3.175142	3.609455	3.754343	4.170583	3.104854	3.554741	3.223701	4.203354	4.640081	3.3602407	3.1859584	3.547004	3.147173	3.460874
KBTBD11	7.72345	6.932864	6.067256	4.299915	5.806593	4.873664	7.853769	4.684459	6.56448	5.254192	4.464769	4.161284	5.798431	7.974764	5.421044	8.596003	5.252611	6.863747	5.6435437	4.943878	4.337999	5.986268	4.192486	6.626419	5.3452586	4.779214	4.555692	4.518568	5.947289	5.919394	6.919852	5.905767	4.467722	4.573772	4.822731	5.68241	5.750119	4.799822	4.795769	5.333322	4.467591	4.354941	5.201813	5.994763	6.6941019	5.757994	4.584202	5.415638	8.083061
AP1G1	7.533161	7.345608	7.35967	7.307492	7.101273	8.153078	7.5317	5.745379	7.22204	7.808058	6.235731	7.607182	7.098544	7.15444	6.970873	6.756228	6.378496	6.147389	6.4039679	7.753878	6.93797	6.475552	6.843377	6.384673	7.5047207	7.493044	7.311108	6.320333	7.259433	7.112722	6.571107	5.849427	7.526666	7.411829	7.472328	7.115676	6.854174	7.337976	6.391687	6.985833	7.131515	6.834846	7.361546	7.11669	6.9133312	6.454019	6.992113	7.207055	7.032499
LRRN2	8.224416	8.011991	6.353303	5.193783	5.540349	5.658185	5.75584	6.711138	8.785673	7.162996	5.418302	5.127281	7.993833	6.53259	6.811286	5.111186	7.428672	6.78992	5.4079922	7.405008	5.521651	5.558954	6.815666	5.162719	5.2889733	5.487711	5.14826	7.307101	7.568136	5.003359	6.798122	7.122267	5.195619	6.238964	5.55971	7.636475	6.103993	6.049771	6.248009	5.258219	5.149169	5.323516	6.629722	7.033793	5.1853543	8.1856278	5.783203	5.657058	5.828977
SGSM1	5.077327	4.845476	3.7232	3.363289	3.556211	3.275705	5.20709	4.278645	4.156984	5.136384	3.180095	5.999812	3.238014	5.164792	3.496688	3.264046	3.968104	4.341733	3.2615028	3.472329	3.209394	3.431914	3.209195	3.345568	3.1922379	3.442552	3.2892	3.497258	3.46712	3.182137	4.53492	3.415107	3.201565	3.666801	3.359614	4.988203	3.662584	3.251275	3.1965	3.280951	3.600037	4.926138	3.534429	3.230547	4.2850274	4.208794	3.213852	3.657307	5.046124
MIR298	3.846616	3.276164	5.217681	4.72697	4.443991	3.276164	3.276164	3.276164	3.276164	3.276164	3.276164	3.276164	3.276164	3.276164	3.276164	3.276164	3.276164	3.276164	3.276164	3.276164	3.276164	3.276164	3.276164	3.276164	3.276164	3.276164	3.276164	3.276164	3.276164	3.276164	3.276164	3.276164	3.276164	4.97324	3.276164	3.276164	4.318224	3.276164	3.276164	3.276164	3.276164	3.276164	4.178773	3.276164	4.8297843	3.8715395	3.941203	3.276164	3.276164
KRT81	11.696753	6.471149	5.835482	3.878301	10.355799	4.149863	4.694612	3.926307	3.261644	5.068098	4.835524	3.758944	4.916517	4.007482	6.058799	5.912194	4.293833	3.541202	3.4136307	4.680077	4.232101	5.274522	5.802385	5.735079	4.1808494	4.995009	4.489274	4.690924	4.410662	4.003425	6.302458	10.179011	8.421075	12.391853	3.757624	6.323137	5.451461	4.16832	5.029032	3.692674	4.472669	4.889998	5.476544	4.48194	4.5321569	3.1736714	5.578234	10.32381	4.45017
MRPL1	7.553367	8.489755	6.907376	7.287755	6.75675	6.46732	6.892901	6.585266	5.110428	6.585661	5.791216	7.606287	6.248234	6.88685	6.666615	7.822544	6.1887	6.299033	6.7556358	6.038221	7.587445	5.94565	6.592846	6.525497	7.1308754	6.253127	6.704856	6.22136	6.672186	7.632166	6.290637	6.349924	6.751286	6.724577	6.238439	6.425146	6.262683	6.21755	6.797659	7.280894	7.088488	6.613965	6.244151	6.672157	5.562998	6.9380807	7.342083	6.405727	7.371858
DNM3	4.255493	4.164054	4.151969	3.293684	3.347487	3.927994	4.128777	3.435129	4.211148	4.165789	3.597977	3.437127	4.402118	4.386784	3.489822	3.533613	3.685086	4.074712	4.3916304	3.736186	3.784129	3.576064	3.338048	4.862302	3.6902939	3.540453	3.502601	3.482134	3.93433	3.945326	3.900128	3.481991	3.815075	3.657556	3.68204	3.871376	4.245828	4.206339	3.601184	3.510361	3.555564	3.744175	3.820164	3.491386	3.5320657	5.0100566	3.940321	3.413619	3.91901
TNFSF9	8.189024	6.506172	7.37828	6.544207	6.988565	5.752732	7.229366	5.381158	4.576301	5.857735	5.167641	3.152464	7.56071	6.300136	3.727392	4.975374	7.733578	5.281713	4.3390262	5.51361	7.434388	5.172281	7.161956	7.90361	8.3967453	6.490362	6.582721	5.688193	4.619184	6.994792	5.327759	6.769591	7.210546	3.753566	6.624654	6.221885	4.388381	6.333462	5.559754	6.285974	7.050145	5.213733	5.684982	6.583906	5.2634078	3.5227208	6.060479	6.53672	4.120326
HSBP1	8.742932	9.862507	8.704117	8.433084	8.586114	9.111831	9.0091	8.023245	8.068178	8.850193	7.526038	9.250927	7.897283	8.913262	8.392538	7.669489	8.415786	8.222289	8.0512489	9.077938	8.201914	7.943142	7.707483	7.940825	8.7540253	8.455255	8.448449	7.397908	7.758172	7.145169	7.253496	8.3395	9.032419	8.238472	8.4029	8.161474	7.829591	7.814505	7.933214	8.487953	8.529927	7.998717	7.984122	8.067785	7.6453733	7.9179818	8.512174	7.905412	8.146568
DDX28	7.040344	6.756453	6.990831	6.331099	6.772138	6.905187	5.654583	6.190384	6.116456	6.212753	5.23767	6.015637	6.506906	6.641772	6.828741	5.581328	6.295299	5.99628	5.743155	6.63683	7.143045	6.154255	5.976922	6.68666	7.1344513	6.741966	5.934768	6.193644	5.872159	6.595144	5.210888	6.102913	6.834147	6.290825	6.519892	6.980645	6.01246	6.034944	6.411138	6.889208	6.685409	6.158525	6.249725	6.252324	6.2412179	5.7699184	6.398264	6.065591	5.888826
MKS1	6.171042	5.668952	5.554257	4.937455	5.496017	5.298133	5.866152	5.768958	5.534183	6.322046	4.41297	5.651427	5.211539	5.781772	5.315357	5.45965	5.495832	4.831784	5.4955791	5.170046	5.645882	5.233484	4.753229	5.271413	5.4840065	5.114056	5.698679	5.043646	4.386075	5.126208	5.31269	4.710786	5.184359	5.757769	5.30951	5.521588	5.251883	4.791429	5.000156	5.177211	5.527907	5.528439	5.13582	5.148807	5.4900471	5.1822583	5.662398	5.036998	5.805399
ARRB2	7.779479	6.944162	7.229046	6.082348	6.321199	6.020195	6.952752	6.687009	6.732876	5.919249	5.515276	7.448998	6.202185	7.609417	6.277539	6.486702	6.359818	6.117373	5.2552479	6.060996	5.334313	5.923254	6.260488	6.71167	6.5704977	6.489491	6.839935	5.817637	6.42453	7.030641	6.718477	6.176165	6.616606	6.31423	6.445863	6.146362	6.477395	6.336625	4.856538	5.936873	6.184155	7.485498	6.81165	5.584112	5.6730358	5.8135709	6.088384	6.426837	6.922533
BCKDK	10.002955	10.172374	10.096682	9.655586	9.942001	9.84699	9.86125	10.168981	9.730189	9.5009	8.292891	10.035175	9.529112	9.427839	9.67903	9.609977	9.719866	9.640294	9.3968952	10.006165	9.935837	9.20385	9.478173	9.72474	9.2992702	9.710691	9.496855	9.348936	9.133814	10.334206	9.911769	9.899172	9.435493	9.544384	9.669463	9.622663	9.460522	9.377398	9.221053	9.737954	9.669707	10.145106	9.715103	9.629386	9.6608155	9.6879764	9.563802	9.730519	9.48315
SLC15A1	5.763427	5.771804	6.403482	3.228897	3.354341	4.492634	4.633654	3.131007	4.262601	4.458722	4.419855	7.05081	4.077174	5.563906	3.289321	5.705377	3.17114	4.246567	4.1935987	3.131422	6.037611	4.697715	3.818772	3.111439	4.3913099	6.23945	3.195115	4.871743	5.720658	3.068268	6.202623	3.156283	4.629292	3.327929	6.295401	3.896392	6.034823	4.97273	4.452964	3.626836	4.565414	3.16222	4.403692	3.64135	6.6472267	3.1253081	3.311989	4.254378	6.259216
SCN9A	3.311666	3.302374	3.379564	3.495503	4.122731	4.416383	3.686203	3.316121	3.789892	4.646661	3.318011	3.31881	6.369712	3.88608	3.413629	3.310651	3.425588	3.675592	6.5464947	3.448352	3.426445	3.324506	3.515756	3.360743	4.3447355	3.318663	4.691343	3.412089	3.685626	3.834895	3.34883	3.304171	3.471218	3.79021	3.513313	3.495756	3.638573	3.383461	3.523721	3.510857	4.973192	3.333326	3.407782	3.367414	3.3388204	3.9531891	3.455595	3.420936	3.349659
KRTAP4-11	3.341935	6.061769	3.286068	3.286068	3.286068	3.286068	3.286068	3.286068	3.286068	3.375155	3.286068	3.286068	3.286068	3.286068	3.286068	3.286068	3.286068	3.286068	3.2860677	3.286068	3.286068	3.361102	3.286068	3.286068	3.2860677	3.286068	3.286068	3.286068	3.286068	3.286068	3.286068	3.286068	3.286068	3.286068	3.286068	3.286068	3.286068	3.352788	3.286068	3.286068	3.286068	3.286068	3.385312	3.286068	3.2860677	3.2860677	3.286068	3.286068	3.286068
G6PD	9.973041	12.33937	9.754492	9.326222	9.392796	9.693803	8.971552	9.279447	9.428419	10.123208	8.213904	8.772421	11.987394	8.714951	8.879073	9.760421	9.098926	7.901243	10.7343077	8.82427	8.863238	9.205272	9.805566	8.802735	9.5407791	10.250812	9.97834	10.060577	8.433469	8.61418	9.04998	9.137223	9.521692	10.566256	8.919768	9.961219	8.771884	10.195836	9.219114	8.948182	9.81057	9.591251	10.149872	9.171655	9.8974426	9.1088116	9.190982	9.428126	9.139374
KTI12	7.154441	7.54406	7.026656	6.693342	6.91135	6.083816	6.439665	6.373764	5.92495	6.260442	5.107087	6.879181	7.055699	7.53657	6.540674	6.81711	6.939452	6.096926	6.3171255	6.316844	7.049348	6.870816	6.740084	6.855034	7.2941868	6.678657	6.143678	7.507217	6.635888	7.468914	6.487449	6.569937	7.409815	6.752678	6.990508	6.49532	6.757014	7.804314	6.337011	6.827671	6.33239	6.514117	7.183151	6.164698	6.1548038	6.3890431	7.646767	6.315268	6.835255
RNF149	7.965134	8.288404	9.672354	6.486841	8.083224	7.590631	6.803499	7.1724	6.52607	8.577963	7.154042	7.694309	9.074554	6.368026	8.599045	6.388682	6.516067	6.851594	8.9497375	6.682726	8.519104	8.459053	8.146486	7.889315	7.7756579	7.412376	6.936205	8.09166	7.9864	7.848079	5.831258	7.898988	7.594942	7.761094	8.833158	8.119491	8.093974	8.804484	6.721147	7.883948	7.939937	6.746263	7.462733	9.190041	7.5224904	5.8289673	6.626719	8.337336	6.859573
PCGF2	8.549098	10.710032	7.926165	6.917399	7.854253	7.009734	7.91358	7.362631	8.363216	8.363364	7.563792	8.495335	6.408013	7.867432	7.64147	7.300716	7.0171	7.31559	6.3332805	6.89309	6.789394	7.675542	5.993801	7.320875	7.0858293	6.536977	6.484639	7.464822	7.340813	6.907179	8.391738	8.156541	5.742755	7.571956	6.767327	7.683252	7.14033	6.803995	6.486865	6.971527	7.630545	7.498484	6.999833	7.595527	7.41981	8.0795829	6.655715	7.249461	8.452755
NHLH1	4.417001	3.81632	4.049404	3.221151	3.475302	3.809914	3.38755	3.184734	4.728035	4.555628	4.074777	3.292207	3.700862	3.597939	3.242792	3.603982	3.636906	3.386519	4.0510775	3.393422	3.975043	3.489522	3.695074	3.611892	3.7256994	3.511793	3.371296	3.689185	4.056619	3.214969	3.891375	3.893009	3.496515	4.026649	3.487033	4.100669	3.51996	3.553834	3.54985	3.412886	3.706873	3.257356	3.842311	3.980025	3.6434683	3.3763912	3.816137	3.41607	3.531128
PPP1R14D	4.111705	5.379169	4.648114	3.097744	3.230964	3.296119	4.439965	4.104477	3.446968	4.523487	3.142546	3.775788	4.026499	6.093162	4.405687	3.582863	3.680658	3.861508	3.158121	3.383048	3.356134	3.16917	3.497123	3.301626	3.5015471	3.997132	5.445351	4.967085	3.439003	3.216417	5.359233	3.465284	3.184496	3.861695	3.559325	3.662502	3.718243	3.221304	3.342175	3.161468	3.206737	3.942454	3.938729	3.489909	3.4151764	3.1538313	3.279575	3.467851	5.150664
RCHY1	6.487114	7.431123	6.292987	6.204793	5.37435	5.954757	6.00902	4.962205	5.655806	6.841412	4.698623	6.372384	5.258629	5.874766	5.845173	6.614861	5.372457	5.675909	5.3006486	5.619843	5.722421	5.195897	5.304016	5.240863	5.8349862	5.271223	5.538215	5.061589	5.714097	6.078015	6.169691	4.979551	5.819959	6.291655	5.939404	5.521895	5.671106	5.606402	5.444304	5.723485	5.808278	5.681162	5.936367	5.788777	5.8354746	6.3300682	6.115378	6.036343	6.339251
ZSCAN16	6.448657	7.408239	7.067278	5.445656	6.15991	5.836619	6.210263	6.27516	5.540542	5.998707	5.632206	6.86629	2.080933	5.975758	5.032322	6.196067	5.163719	4.440626	5.3929225	5.406251	4.819234	6.164563	4.68256	3.734812	5.6569759	6.486121	6.308802	5.343944	5.411682	4.252712	5.876581	5.898551	5.625428	5.811597	5.355912	3.156421	5.370499	4.926462	5.467229	4.904452	5.8267	6.517157	6.295965	4.78424	2.5522837	4.5210039	4.834324	5.471586	7.28869
DEDD	8.850003	9.065052	8.772728	8.938785	7.585897	8.774123	7.863407	7.754328	6.84864	8.72001	8.876901	7.984522	8.560195	8.416457	9.376033	8.301761	8.728749	8.464942	8.7556699	8.07945	7.773758	7.261028	8.667621	8.033603	8.0484847	8.473478	8.520267	8.121775	8.834918	7.874313	7.753589	7.853516	8.156862	8.727783	8.860813	9.441943	8.435562	8.554808	7.932871	7.783271	8.593769	7.959923	9.327053	8.057042	8.5140727	8.3321419	8.887308	7.69606	8.135893
NKX2-1	4.852735	4.444735	3.534129	3.260854	3.28836	3.260854	3.297979	3.260854	3.520196	3.731077	3.260854	3.260854	3.387195	5.565595	3.320617	3.260854	3.260854	3.260854	3.2608543	3.260854	3.260854	3.317577	3.298298	8.005609	3.3174064	3.260854	3.363344	3.904004	3.260854	3.309184	3.291197	3.32802	3.260854	3.294099	3.260854	3.426285	3.670532	3.453099	3.260854	3.260854	3.260854	3.358473	3.260854	3.28712	3.2608543	3.2608543	3.260854	3.260854	3.260854
VASH2	4.948215	4.220894	4.37233	3.838279	3.620148	4.065335	4.013132	3.363413	5.193216	4.267513	3.474353	4.285712	3.327933	4.310115	3.343311	3.660189	4.200908	3.616816	3.7822438	4.095097	3.307612	4.751833	3.304702	3.468771	3.6536711	3.503567	3.491924	3.545508	3.728497	4.299203	3.998138	3.421545	3.505722	3.402723	3.44169	3.93754	4.474526	3.688039	3.370395	3.358732	3.631912	3.333107	3.845958	3.316664	3.5951117	3.8888794	3.513487	3.371908	4.385135
CNOT6L	7.603917	6.804733	7.161017	6.176232	5.988885	7.548365	6.569086	5.249269	6.055136	7.3767	5.155151	6.993033	5.920314	5.852448	6.192008	6.680852	6.552638	6.29476	5.2651877	6.119388	6.088131	5.260536	5.711633	5.681042	6.7624153	6.015809	6.657733	5.730253	5.806054	5.687479	6.355452	5.281102	6.466617	6.246293	6.863885	6.527886	6.17368	6.290724	5.329632	6.696353	6.729842	7.336929	6.848244	7.131946	6.1592448	6.6256885	6.199165	6.751377	6.915927
CCT6B	4.864337	5.442863	4.36468	3.353402	4.263143	4.296847	4.994927	3.706707	4.827808	5.162692	3.994821	4.210758	4.472083	4.724477	4.014885	4.405431	4.948101	5.505712	3.4631499	3.828454	4.429568	4.460611	3.55768	3.713337	4.1837482	4.421781	5.380196	3.665768	3.779155	3.275438	3.312687	3.845726	4.276796	3.231229	4.301611	4.382021	4.409862	3.681222	3.777259	3.566463	4.80949	4.444743	3.69681	3.879276	3.5500547	4.4798122	4.228976	4.290899	3.764661
CYP4F11	7.9846	10.650285	7.653372	5.454803	8.56981	5.868898	5.874241	5.092553	4.410101	7.942479	7.863411	6.906109	10.847785	8.155498	4.423186	6.803599	8.283155	5.085175	10.5922256	7.983482	5.670369	8.371313	6.531127	7.937937	8.3339162	6.623068	7.029353	6.852087	6.739833	5.18254	8.380521	6.753404	6.618112	5.307894	8.565393	6.491461	7.756496	8.505062	6.207213	6.765289	8.136856	7.622013	7.41931	8.457835	4.800632	4.4624531	7.151632	7.053967	7.752167
AQP10	3.949755	3.949755	3.949755	4.064999	4.269421	3.949755	7.574887	4.11088	4.297358	5.629379	4.003427	3.949755	5.971975	4.009822	3.949755	3.994857	4.050166	4.472135	4.0935054	4.484428	4.199437	4.436306	4.171357	4.384841	4.6296335	3.949755	3.949755	4.461891	3.949755	3.949755	4.041129	4.051963	4.054944	5.405586	4.318772	4.007957	4.222679	4.101161	3.949755	4.246644	4.452402	3.949755	3.949755	4.601832	3.9497546	4.5690151	3.949755	4.152723	4.022159
KLHDC7A	5.023908	6.701852	4.47085	3.091164	4.530363	3.094386	7.054555	3.456627	4.578577	4.170189	3.065874	7.049857	5.608073	6.379913	3.158575	4.643216	3.568562	4.243853	3.1486596	3.670797	3.118197	3.674796	3.181678	3.12261	3.4260027	3.077878	3.511014	3.197057	3.671654	3.068723	6.402566	4.016511	3.065779	3.725466	4.538394	3.652604	3.626593	3.639814	3.202608	3.080132	3.086864	6.108265	3.778916	3.823327	3.0581709	3.1057387	3.133589	4.506786	6.983695
F8A1	8.641686	8.492928	8.602022	6.808616	7.514602	7.965934	8.101404	8.752156	7.145982	6.921169	7.583815	8.161244	6.706117	7.504564	8.531581	7.211313	7.225941	7.405823	7.4315664	8.108744	8.379816	7.874603	7.693422	6.493497	8.0974472	8.210877	9.032299	7.190983	7.856608	7.38807	8.657211	8.236966	8.58545	7.54924	7.541895	9.358223	7.761879	7.53513	9.099025	6.185396	8.156634	8.480527	7.906169	7.591484	8.0156544	6.4796673	8.102895	6.367913	9.267911
SCLY	3.348872	3.621968	3.731182	4.699918	4.58245	4.905556	4.733411	3.720969	5.006097	5.479835	3.421299	4.335586	4.244732	4.612251	3.253965	5.094997	3.857592	3.043965	4.2459167	4.126892	3.38216	4.458668	3.08103	5.159236	3.8518418	4.422557	4.622479	3.858575	3.310649	4.122087	3.455525	3.392432	4.560713	3.765751	4.370143	3.439086	4.498053	3.488244	3.306856	4.025852	4.341889	4.045843	4.140511	4.28656	4.4426801	4.0722543	4.006947	4.496534	4.967969
GNAT1	5.136233	5.516253	4.820377	4.592474	4.745145	4.129457	4.107718	4.063392	4.290733	5.41714	5.527568	3.94387	4.172375	3.94387	4.0771	4.009919	4.374874	3.94387	3.9438701	4.220148	3.94387	5.881853	5.150511	4.228299	4.7365649	4.337535	4.537664	3.94387	4.601069	4.051441	5.585802	4.382419	4.098142	5.722473	4.617129	4.113159	4.721726	4.586811	4.022542	4.056364	4.600178	4.162636	5.028795	3.94387	3.9438701	4.0426418	4.38405	3.94387	4.154173
NDUFV3	6.780405	7.867457	8.460091	6.898621	7.179251	5.977325	7.030333	7.18894	6.115523	7.217913	6.497323	6.997398	6.471548	7.836957	6.684665	7.702847	7.799026	6.730047	7.3191335	6.224142	7.504226	5.728252	5.852729	6.453565	6.6261175	6.460066	7.385005	5.476733	6.444251	4.349013	6.46131	7.130181	5.850475	6.645904	6.62151	6.272037	5.602281	5.506456	6.73491	5.779416	6.796317	7.09323	6.288801	6.248943	6.0773585	6.5548623	6.577094	5.995039	7.333994
FSCN2	5.861012	5.676766	5.576967	5.122151	5.047332	4.995834	6.657248	5.318179	6.615806	4.639398	4.542055	5.349379	6.271327	5.532562	4.705452	5.030505	5.091625	5.896333	4.7597121	4.867111	4.460809	4.814195	5.695224	4.813204	4.7702971	4.654085	5.123689	4.975105	5.27934	4.494357	6.06718	4.796735	4.649032	5.58279	4.533355	5.123097	4.873091	4.996698	4.817832	4.4368	4.72383	5.502931	5.456365	4.406473	4.9062878	5.7228257	4.701028	5.257616	5.821339
COL4A6	3.182117	3.234309	3.274413	3.391858	6.18026	5.466698	3.704042	4.809732	5.690954	7.580352	3.200833	3.571284	3.73225	3.20558	6.689493	3.179516	3.970325	5.485551	3.4952521	5.849292	6.091638	6.677314	6.155651	3.599715	6.6264996	4.114729	3.466043	4.657411	3.246221	5.454409	3.436024	3.451655	4.549209	5.1074	3.630785	3.492245	4.2625	3.637406	3.183127	6.078218	5.572428	3.501288	3.48993	3.434582	3.5951362	7.5400994	5.660925	5.719921	3.55232
TNFSF11	5.349178	4.652211	5.552279	3.399665	3.760895	3.699045	3.419673	3.542619	3.320592	4.524611	3.913826	3.780095	3.356671	4.995662	4.719544	5.676603	3.629921	3.566007	3.5242745	3.245175	3.68623	3.450668	3.733513	3.929068	4.1089005	3.682678	3.192789	4.103633	3.961199	3.252879	3.464487	3.597369	4.86984	3.910707	4.93923	3.330362	4.881017	4.721551	3.306806	3.686994	3.530249	3.312797	3.700648	4.04431	3.8075207	3.1927895	3.988814	3.833509	3.868087
CHL1	3.109624	3.188826	3.176389	3.850451	3.299202	4.972183	3.598972	3.472832	5.969874	5.691094	4.085939	3.128095	3.230064	3.620219	7.796022	3.300827	4.924415	3.600725	3.3226711	5.895213	3.126729	3.198907	3.29215	3.186426	3.1173146	4.365686	3.255993	3.30372	6.156734	3.167323	3.163725	3.150276	3.165068	6.09768	3.316584	3.248993	5.437177	3.285713	3.134537	3.241054	6.075204	6.355157	4.290384	5.491242	3.188208	4.7448075	5.407179	4.481939	3.341993
KRTAP4-12	3.370955	5.651584	3.302793	3.302793	3.702591	3.302793	3.302793	3.302793	3.302793	3.302793	3.36005	3.302793	3.302793	3.302793	3.302793	3.302793	3.302793	3.302793	3.3027935	3.302793	3.302793	3.302793	3.302793	3.566848	3.3027935	3.302793	3.302793	3.302793	3.302793	3.302793	3.302793	3.302793	3.359353	3.302793	3.302793	3.302793	3.302793	3.302793	3.302793	3.302793	3.302793	3.302793	3.302793	3.302793	3.3027935	3.3027935	3.302793	3.302793	3.302793
CNP	6.629676	7.354874	6.694534	6.348525	6.460582	5.970992	6.166001	5.737084	6.871924	7.469003	6.2398	6.116207	6.250991	6.206975	6.500659	6.210757	6.49574	5.890738	5.6530592	5.534091	6.501203	6.349109	5.218605	6.312971	5.6984857	6.176256	6.113647	6.534263	6.522656	5.688724	6.405714	6.173281	6.056392	6.957231	6.557174	6.895422	6.720893	5.674955	5.650875	6.499489	6.828588	6.345578	6.226004	6.865427	6.4121612	5.9590626	6.20612	6.370648	6.370199
SLC22A17	8.272345	9.306594	8.013278	5.766187	7.12648	7.010527	7.598289	7.173685	10.14802	8.517653	5.890021	6.20109	7.228163	5.848899	7.237373	4.759262	8.45955	9.773543	7.5807853	7.674022	5.685256	7.081225	6.232315	7.360451	6.6517391	6.932922	7.443072	7.471545	6.287226	6.12622	5.928275	5.90624	5.570764	6.083831	5.740896	6.698216	7.301947	6.495441	6.705945	5.283395	6.859409	6.688327	7.594488	6.855757	6.7039104	8.7749171	7.630164	5.475616	7.491526
TCEAL8	9.454144	10.561155	10.482692	8.694318	9.36694	9.784277	9.566303	9.437743	9.299583	9.916519	8.516207	10.301171	9.975394	9.929003	9.980996	9.048631	9.841316	10.028259	9.1426092	8.996716	8.099362	9.375346	8.933003	8.988619	8.6487419	9.753251	9.518821	10.428693	9.132748	9.205199	9.417094	8.894882	9.745248	10.545626	9.954866	10.564421	9.428336	8.763523	9.888021	8.965423	9.548238	7.145694	9.3505	9.495111	10.0901382	10.2737296	8.916777	8.625468	9.852061
HMGN1	7.989002	8.118251	8.418454	7.821421	7.53413	7.447408	7.899208	7.168783	7.179463	7.8263	6.922723	8.178007	7.116777	7.960115	7.39035	7.576101	6.874408	6.577322	7.9614991	7.06084	7.235864	7.760602	7.412398	7.086926	7.4134706	7.415357	7.675296	7.862367	7.401457	7.435589	7.706354	7.602653	7.783238	7.295576	7.307671	7.024313	6.680204	6.740675	6.805867	7.47222	7.718833	6.760443	7.048629	7.48005	6.2445996	6.2046792	7.115924	7.715015	7.915371
FTH1	10.676394	10.530753	8.861329	7.570022	10.473649	8.327081	8.802543	8.600433	9.779719	9.675587	6.426878	8.731904	9.468974	8.868117	9.965732	9.399933	9.04444	9.464124	9.6632622	7.873679	9.715166	8.713434	9.099016	8.5002	8.1583308	10.105916	7.614831	8.666842	7.913204	8.461671	9.281203	8.668913	7.43669	9.021661	8.2626	7.654929	9.143354	7.989845	6.509456	8.755287	8.521587	8.85102	8.209728	9.310937	8.0159089	8.8434806	7.581909	9.425609	9.110108
CEP120	5.11413	4.929367	5.165951	5.557195	5.605722	5.774345	6.428509	4.726149	5.860271	6.562557	4.735818	6.561588	4.948703	6.343666	5.298356	6.070434	5.575207	5.550138	5.3176008	5.901337	5.164685	5.128971	5.357459	5.19389	5.1377261	5.003136	5.948777	5.031916	4.576017	6.430805	6.308131	4.836845	5.355211	5.612549	5.760756	5.459459	5.218333	5.116341	4.574744	5.129372	5.173222	5.790742	5.699451	5.827412	5.2856928	6.2002133	5.510168	5.934136	6.332917
TSTD1	8.11304	9.038255	7.955856	7.284798	7.221694	6.593464	7.788423	8.39185	4.085305	7.27109	7.04867	7.672975	7.586054	8.013086	7.130415	7.196867	7.695958	5.492692	6.6502309	6.954282	7.504617	6.417379	7.983444	5.874641	6.954217	7.684525	7.903256	7.072346	6.951593	6.971789	7.027343	7.657627	7.140666	7.3783	6.713515	7.673134	6.725208	7.076123	8.13139	6.435495	6.743408	6.798624	7.60957	6.072322	7.8038452	2.9425279	8.271637	6.870253	7.528212
DUSP23	11.102003	10.956097	10.21351	10.261707	9.722515	9.816838	10.163643	10.300238	8.900283	9.564138	10.182163	9.767823	10.151576	10.381283	10.361123	10.50198	11.167441	11.134129	10.0429161	9.963136	9.719179	9.462134	10.33915	10.580214	9.5689997	10.163236	10.00982	10.064668	9.766148	9.611582	11.871632	10.530351	10.231739	10.147762	9.922901	10.549954	10.04398	9.801146	10.17219	9.456035	9.585005	9.706737	9.980104	9.607484	9.9445981	9.3021181	10.914221	9.631978	10.074973
AKTIP	7.525622	8.147846	8.11892	7.599791	7.2396	7.140455	7.233922	7.081605	7.302886	7.563506	6.168708	7.290152	7.026687	6.923649	7.186424	6.041936	6.702306	7.774125	7.315974	7.458526	6.912539	7.268193	6.626168	7.079572	7.4106686	7.721219	6.60637	6.114066	7.098131	6.134453	6.389931	6.517558	7.44149	7.541873	7.128426	7.385633	7.215165	7.575413	6.687707	6.657325	6.824823	6.747206	7.776849	6.672526	7.3434148	7.7679758	7.425628	7.530301	7.338977
GBGT1	8.211608	6.706241	6.935793	5.393737	6.030485	5.922692	6.018773	6.876405	7.596117	7.517236	5.705037	5.060612	5.245265	5.616719	5.893747	5.894209	7.100748	7.252433	6.4067608	5.811007	5.471885	6.017038	5.564058	7.028777	5.3007121	6.220796	4.930099	6.11516	6.793109	5.407124	5.571306	5.867868	5.57321	5.869151	6.790431	6.313074	7.302631	5.564699	5.086729	5.889256	5.761	5.928059	6.977008	6.061433	7.1847616	7.3058656	5.908439	6.431099	5.933367
DSCAML1	6.719813	3.763271	3.50041	3.331952	3.368	3.352473	3.42067	3.322491	3.349761	4.295953	3.344136	3.312655	3.299736	3.324777	3.457034	3.414787	3.497642	3.890537	3.3791078	3.499842	3.335315	3.393636	3.377177	3.345143	4.3525755	3.393279	3.299736	3.529983	3.432775	3.299736	3.700411	4.035716	3.400028	3.368608	3.441518	3.461418	3.44959	3.321098	3.387241	3.383509	3.336951	3.341462	3.537473	3.59934	3.6991664	4.3642044	3.33194	3.342698	3.954935
PLSCR2	3.894485	4.806849	4.724408	3.38748	3.184371	3.953216	4.018191	3.019894	3.605561	3.949207	3.79835	3.019894	3.37068	4.12589	3.673103	3.110257	3.087824	3.262517	4.2484197	3.383944	3.49676	3.190914	3.241922	3.507392	3.4509858	4.076966	5.449462	3.327487	3.984664	3.348239	4.383363	3.089041	3.944203	5.148668	3.604798	3.173696	3.615341	3.36162	4.077064	3.071803	3.280759	3.57172	4.425604	3.596819	3.2990368	3.1102374	4.794223	3.223438	4.089013
GTF2B	8.354615	8.430116	8.400187	6.576163	7.565554	7.46416	7.32602	6.910588	6.373013	7.297906	6.560641	7.54951	7.808399	7.867177	7.110477	8.011257	8.580122	8.020672	7.7935907	7.6055	8.464315	7.335137	7.422964	7.131372	8.2056067	7.818256	7.981641	8.040011	8.508662	7.208152	7.259125	7.167142	8.663739	7.533997	8.993251	8.583737	7.346631	7.579986	7.183402	7.814852	8.012479	6.92397	7.111648	7.872303	7.2399706	7.296337	6.336146	7.055252	7.30073
QPCT	6.123186	6.958044	6.71191	4.523112	4.92794	4.752588	5.145616	5.004439	6.64063	5.870488	4.146466	3.475233	3.396414	6.688892	4.851405	4.462246	4.979811	6.294037	3.5647398	3.995268	3.660736	5.691911	4.006919	5.699261	3.861546	5.182863	3.66334	4.595995	5.018106	3.87188	6.928059	4.711313	4.595542	6.780797	4.459533	4.851054	5.608234	5.930582	4.042209	5.441059	4.069847	4.51368	4.664481	4.17199	3.71817	6.8310247	4.645808	4.892964	7.521869
AGTR1	4.978338	3.981655	3.4613	3.527722	3.407097	4.219859	3.521186	3.464498	3.423833	3.480495	3.329042	3.440977	3.300793	3.625386	3.371781	3.382113	4.073404	5.407628	3.5636195	3.490653	3.367509	3.513283	3.300793	3.511028	3.3160238	3.300793	3.328688	3.38912	3.355429	3.300793	3.461715	3.380507	3.434776	3.327332	3.578521	3.376072	4.389506	3.418068	3.370366	3.399466	3.387412	3.300793	3.763063	3.321756	3.3236691	6.0546961	3.659812	3.456903	3.464118
DOK5	6.680297	3.937833	3.71169	3.601747	3.505807	3.827972	3.791356	3.557727	6.39016	4.141099	3.491238	3.376124	3.333274	5.698517	3.325222	3.40699	4.752839	3.970324	3.3248865	3.954647	3.319035	3.4545	3.34934	3.402722	3.303792	3.478649	3.282402	3.319144	3.788615	3.242376	3.552458	3.309614	3.629395	3.362443	3.780667	3.58968	3.85155	3.504351	3.357003	3.351341	3.456561	3.349032	3.548981	3.312071	3.6122271	5.0866183	3.542087	3.633101	3.619805
C15orf39	7.848996	7.580117	6.650029	5.571204	6.586783	7.226068	6.91933	5.546437	6.234853	6.620988	5.470002	6.615368	7.197069	6.244031	6.51881	5.7978	6.260321	5.710477	4.3787373	6.337007	6.598797	6.490825	7.763922	6.673093	6.7765056	6.740551	5.886922	5.932166	5.730439	5.999709	6.738394	6.226783	6.52845	6.675414	6.546906	6.403225	7.175416	6.635839	5.160229	6.041609	6.444866	6.254275	6.338257	6.521874	6.2060315	5.7583964	6.802984	6.677952	6.029798
C1D	8.279464	8.311318	7.393579	7.260712	7.210176	7.19116	7.683573	5.965453	6.906636	8.833193	5.826532	8.243531	7.165391	7.762631	7.370601	7.258207	7.121064	7.427896	7.2404702	6.624861	7.442999	7.438917	6.911941	6.708661	7.3202102	7.579459	7.145032	7.470055	6.94757	7.017043	7.489981	6.52452	7.060206	8.255589	7.242522	7.496943	7.372205	7.552251	6.542665	7.086645	7.531715	6.940544	7.724112	7.219025	7.77769	7.5226527	7.29798	6.849909	7.324388
DACT2	3.104898	3.120212	3.263056	3.168979	5.81473	5.569349	5.08412	4.584758	5.694433	4.903065	3.144744	7.200515	3.119726	4.556617	6.477889	3.121788	4.276381	4.567389	3.1185783	5.401616	4.840969	3.839586	3.544849	5.767371	3.5046129	3.130688	3.306253	3.822502	3.143834	3.500508	5.118672	6.213623	3.153891	3.123776	3.192845	3.148074	3.30037	3.16152	3.183301	3.267355	6.10106	3.289084	3.209115	3.163391	3.8657272	4.2477517	3.268326	5.336764	7.212325
SCN3B	3.262996	3.27392	3.353809	3.642051	3.406532	4.4403	3.630608	3.299294	4.833541	4.694955	3.267656	3.232218	3.62665	3.415296	3.298694	3.433318	4.398541	4.679815	5.00248	5.248025	3.474963	3.329779	3.519055	3.803015	3.6008671	3.454555	3.609281	3.236973	3.277487	3.414378	3.832999	3.556327	3.310554	3.46104	3.37963	3.697637	3.870778	4.746609	3.333201	3.533505	3.650662	3.285772	4.125254	3.734131	3.2771002	4.927873	3.423869	3.585056	3.851032
TALDO1	8.844465	11.316334	8.7886	8.302592	9.046057	7.878356	8.581526	8.036595	6.855411	6.561163	7.585237	8.921797	9.41184	8.376845	7.569604	9.357507	7.477099	7.263975	9.8444692	7.471058	8.503917	8.275299	9.201648	8.193342	8.7528145	8.324693	8.568356	8.014433	8.092795	8.18266	7.071088	8.371518	7.061088	8.400756	7.916754	7.781283	7.028789	7.537108	9.016773	7.423937	9.807906	6.793061	8.434623	7.725098	7.0660447	6.0297955	6.679405	8.463765	7.544896
SUPT4H1	8.387533	8.302791	7.817953	7.131385	7.617323	6.428534	7.531122	8.185915	6.613969	7.983758	5.702233	7.724233	6.820274	7.895109	7.673343	7.679846	7.072355	7.312712	7.33071	6.596212	7.424292	7.302775	6.923321	6.795013	7.5689287	6.629628	6.960662	7.137343	6.487683	6.420725	6.712113	6.11771	6.616508	8.294523	7.192474	7.419846	6.565619	6.332389	6.678897	7.350646	7.692363	7.165119	6.796505	6.711395	6.0889228	7.4180028	8.592208	6.552915	7.427211
ERG	3.106028	3.654664	4.422919	5.277128	5.759489	5.535186	4.197046	3.371038	5.515991	5.585475	4.274295	3.427839	4.620693	3.455956	6.06986	3.72562	4.861808	6.506998	3.6738728	5.562461	6.109806	4.301811	6.795328	4.823767	4.6365105	6.69745	3.99548	5.870203	4.174314	5.030483	4.323902	4.445869	4.493039	3.864961	4.30516	4.30177	6.111627	5.276584	3.98359	5.489326	5.382402	4.131803	5.571643	5.189535	3.3098365	6.9350691	5.986558	5.123466	4.776383
ATP6V0A4	4.187821	7.352947	6.08606	3.224731	3.821061	3.368831	3.730206	4.130295	3.516193	3.679785	3.178684	4.082541	6.060955	6.229273	3.19699	4.267426	3.178684	4.062358	3.2637639	3.21679	3.324918	3.295125	3.532264	3.328286	3.4838223	3.634376	5.816322	3.77374	3.909348	3.208038	5.670693	3.650787	3.251285	3.294783	4.227353	4.462173	4.578008	5.460518	3.51538	3.178684	3.218752	3.374851	3.520015	3.210326	5.57185	3.1786844	3.405514	5.061199	3.997472
USP10	7.263542	7.625456	6.984147	7.144437	7.351901	7.755308	7.145275	5.450292	6.748943	7.373146	5.367101	7.268936	6.803057	7.027845	7.469518	6.102195	6.678226	5.888733	6.4807878	7.374736	6.828025	6.289432	6.776845	6.051085	6.9963631	6.738893	6.686926	6.564024	6.632041	6.31967	5.760497	5.941242	7.467841	7.400975	7.180731	6.969823	6.44761	6.503765	5.959231	7.341565	7.11337	6.795212	6.379995	7.386115	7.0623735	6.3035891	6.838804	6.941269	6.405495
CHIC2	8.384795	8.140978	8.56125	7.649075	6.850189	7.592125	8.102365	5.787479	4.664862	6.843444	6.63354	9.371952	6.185175	6.952188	7.044851	6.920892	7.574315	7.721717	6.2319289	5.951555	7.293937	5.320498	7.716274	6.012015	7.9605962	6.731117	7.102347	6.066701	7.647223	6.927918	6.710106	7.406523	8.14972	6.323631	8.727148	6.608431	6.812343	8.668426	6.914804	7.707073	9.36908	6.576547	7.754817	7.626021	4.880161	6.6976743	7.030874	6.798972	8.083785
KLHL3	4.799262	4.73695	5.240491	5.150149	5.299116	6.494465	5.639298	4.7022	6.175386	8.712319	6.061119	4.566926	5.840087	4.627678	5.565742	5.116278	5.582221	6.346025	5.1945351	5.398434	5.743827	6.242313	4.848725	5.040645	5.2202835	5.151273	8.616382	5.046209	5.327071	4.976814	7.167949	4.773478	5.277987	6.419824	6.33084	6.040879	7.499394	5.12302	5.516694	5.267398	5.452296	6.216939	5.217518	5.83538	7.5500311	7.701255	5.406814	5.858339	5.963954
NCKAP5	3.084955	3.173437	3.476637	3.384451	5.214504	4.844295	3.224325	3.191311	4.406107	5.527412	3.310222	3.401018	3.111701	3.478503	3.342198	3.747182	3.814918	3.206919	4.5406219	4.523104	3.468096	4.228047	4.758204	3.975314	3.2662202	4.530884	3.223316	3.584538	3.437449	4.209353	3.496402	3.925445	3.89872	4.45054	3.787844	3.660748	4.003598	4.067468	3.300089	4.285892	4.631629	4.085378	3.493506	3.721407	3.8387079	3.7160658	3.736488	3.952375	3.390979
PHF19	5.869956	6.455528	6.999391	7.586658	7.936133	7.104446	7.383418	6.459713	6.799361	7.503131	5.706871	7.103273	6.691236	7.221041	7.728994	7.037415	6.944635	6.913255	7.3672806	7.857784	7.471004	7.519857	7.518885	6.599587	6.6521853	6.951831	7.258088	7.507806	6.058464	7.921739	7.304331	7.22969	6.859828	7.556357	7.023903	7.445677	6.848032	6.940063	7.557317	7.017856	7.371116	7.254199	7.63085	6.997439	5.7620179	6.9305502	7.59164	6.999249	7.103865
CPEB4	6.926985	7.080468	7.410588	6.490608	6.618439	7.332691	6.984311	4.875374	7.9539	7.124782	5.721601	7.343693	6.205063	6.573118	5.585199	5.77308	5.599496	6.277577	6.4239095	5.798544	6.104251	6.172493	6.706497	6.365384	6.2456019	6.992166	6.033217	5.428872	6.817081	5.734417	6.307089	5.0088	6.630206	7.351612	7.393149	8.00906	6.598751	8.554832	4.658597	6.634123	6.883124	6.439482	6.875772	6.651	6.6650614	7.4708553	6.132713	6.513093	6.553508
ERCC2	7.979721	7.811869	7.54061	6.517554	7.429569	7.176597	7.375899	8.198441	9.076334	7.786761	5.482346	7.792339	6.565832	6.675137	8.050589	6.759267	7.454829	6.017003	6.9217981	6.646703	7.279826	8.539079	5.908638	6.390181	6.5840038	7.125256	6.558465	6.743337	6.253313	7.993903	6.607227	7.378653	5.772764	8.18783	6.530018	5.665709	6.610941	6.299539	5.932832	7.160224	6.583323	7.849261	5.855629	6.406809	6.5222164	6.6941701	6.713005	5.939984	6.981768
SPG21	7.385868	8.116457	7.453904	6.544662	6.625635	7.026874	7.915776	6.465072	6.556802	7.224597	5.671242	7.663431	7.488424	7.658092	7.298506	7.368764	6.904989	6.910617	7.1708603	5.958899	6.604709	6.372161	6.32955	6.350357	7.0696596	6.655365	6.663051	6.594876	6.410003	6.566537	7.427398	6.832688	7.183824	7.044986	7.117802	7.135993	6.799583	6.31959	6.174141	6.733281	7.157947	5.89397	6.482411	6.799208	6.5425272	6.869165	7.459629	6.303505	7.240701
CHST8	3.421425	4.425611	4.997886	3.218354	3.554126	3.447041	3.809226	3.370219	3.736157	4.63263	3.244738	3.241165	3.256978	3.505839	3.629837	3.240539	3.614541	4.484499	3.2885512	3.877839	3.260206	3.467696	3.376025	3.218354	3.5702351	3.284985	3.294714	3.931612	3.483267	3.236519	3.284867	3.584582	3.354523	3.314288	3.332562	5.015741	3.439891	3.274241	3.218354	3.237351	3.283353	4.04626	5.189314	3.63915	4.4704399	3.9744832	3.474859	3.317048	3.369869
GTF2F2	6.729955	7.200751	6.988713	6.822446	6.276119	6.458464	6.585783	6.425517	5.840522	5.919396	5.801604	6.787709	5.981517	6.882955	5.883971	6.091343	6.485456	6.166563	7.0818476	6.449733	6.043966	5.954175	6.641901	5.776737	6.9727631	6.025413	5.679984	6.670971	6.158803	6.967588	5.844037	6.032356	6.617838	6.617132	6.410384	6.558817	6.052234	7.050919	6.2685	6.966778	6.354813	5.065116	5.551217	6.685848	6.4970419	6.0680472	6.567618	6.116444	6.291197
TMCO4	7.450522	7.873154	7.933053	6.905552	6.319001	6.616172	8.175552	6.426691	5.581278	7.70685	6.595904	10.069751	6.120053	8.355993	7.128793	7.102655	7.836562	6.119027	5.5634664	6.82047	4.447322	6.508646	6.661512	6.338891	5.9380421	7.301582	7.948823	6.481171	7.882576	4.781766	6.082898	6.129301	7.033368	6.965733	8.059418	7.239534	7.231495	6.290743	7.247591	5.772525	6.235521	6.516085	8.587293	6.815212	6.6378734	6.6051147	6.760934	6.399313	7.17373
DNAJA2	8.630076	9.520294	9.031209	8.575275	8.807288	8.997992	8.613162	7.615101	8.385801	9.12953	8.251579	8.627962	8.802482	8.460591	8.515027	8.023097	8.192579	8.567148	9.5261799	8.917939	8.720845	7.989719	8.360502	8.077155	8.9337497	8.996855	8.501303	8.31436	8.56528	8.607696	7.817257	7.813904	9.049715	8.744795	8.713701	8.618511	8.296386	8.648622	8.086422	9.306468	8.680899	8.256944	8.39228	8.892136	8.5832276	8.8811012	8.175436	8.600785	8.42751
MAPK7	7.084613	7.756271	7.551268	7.758161	7.026505	7.508208	6.985445	6.170834	6.655795	6.684706	5.746646	6.967436	6.968918	7.202155	7.208271	6.262168	7.510728	7.077618	5.6608564	6.949186	5.175254	5.776156	6.991361	6.456635	7.078165	6.794386	6.519147	6.293366	6.564021	7.123037	6.842811	6.547118	6.863607	6.970234	7.002743	6.485749	6.491821	7.230502	6.520833	5.621272	6.656186	6.80861	7.119492	7.297931	5.0281645	6.9977609	6.218859	6.678952	6.891653
MED6	9.177886	8.972696	9.247471	8.985346	9.689349	9.255314	8.535918	8.41498	8.501325	8.80851	8.070044	8.916541	8.83276	8.845614	8.92281	8.068967	8.540836	8.307554	8.1150961	9.026885	9.02752	9.325635	9.142312	8.269237	9.2938166	8.643732	8.659497	9.451691	8.910158	8.797033	8.195569	8.950402	8.591779	8.829902	9.052128	9.014222	8.421309	8.628013	8.740848	9.003971	9.051399	8.772661	8.664407	8.822751	7.879712	8.3852979	8.739371	8.593707	8.264421
KRT83	3.848693	5.099249	3.777258	3.447029	3.488588	3.20037	3.20037	3.323247	3.20037	3.455083	3.412538	3.271615	3.261424	3.20037	3.2361	3.302751	3.239837	3.20037	3.2567923	3.342973	3.298039	3.667239	3.20037	3.413393	3.2003703	3.528622	3.281485	3.304357	3.318629	3.229248	3.39975	3.454196	3.656432	4.680739	3.20037	3.501071	3.255044	3.259782	3.262585	3.259926	3.2268	3.258844	3.481453	3.20037	3.5746938	3.2268951	4.16657	3.240867	3.228855
VCPIP1	5.492908	5.820281	5.431757	5.379218	5.522193	6.046512	4.923426	4.078591	5.393914	5.558393	4.83068	5.577496	5.347527	4.756929	5.807517	5.409561	4.725847	4.652611	5.3037748	5.2736	5.767197	4.785988	4.945468	4.516968	5.2636528	5.091714	5.283815	5.291431	5.376932	5.449369	5.368697	4.402571	5.048737	5.233035	5.618964	5.269244	4.840751	5.133484	4.548648	5.823385	5.182969	5.248066	5.324315	5.762619	5.2732863	5.1613716	5.253589	5.613459	5.567687
MSH2	8.129205	8.319757	7.885217	8.041271	8.028579	7.555285	7.855624	6.113539	7.649049	7.836055	4.75873	9.042728	7.066677	8.206507	8.004851	7.702891	6.954783	5.311362	7.2219395	7.6597	7.446486	6.940391	7.795411	6.021143	7.5868561	7.485231	7.646996	7.318458	6.781645	7.070626	7.708464	6.78815	7.442651	8.369146	7.32567	7.529661	7.004319	7.312218	6.084266	7.23841	7.829125	7.74702	7.616936	7.376665	6.9810989	5.7961962	6.987592	7.379275	7.749843
MIR942	3.695364	3.795655	4.025878	3.225482	3.225482	3.225482	3.953999	3.225482	3.993684	3.225482	3.225482	3.225482	3.225482	3.671284	3.225482	3.575005	3.225482	3.225482	4.1010012	4.278555	3.225482	3.822844	3.225482	3.225482	4.2084412	3.225482	3.921675	3.225482	3.225482	3.225482	3.85053	3.225482	3.225482	3.225482	3.225482	3.225482	3.225482	3.225482	3.225482	3.225482	3.225482	3.225482	4.726586	4.154529	3.2254818	3.2254818	3.225482	3.225482	3.745174
ANKRD17	8.806486	7.841661	8.139879	7.638018	7.280848	8.275345	7.877415	5.829538	7.459627	8.45327	6.502501	8.037733	7.185075	7.68572	7.300266	8.010482	7.40199	6.408352	7.3358236	7.315715	7.702029	6.573812	7.362715	6.644505	8.220688	7.285553	7.777213	7.248216	8.002353	7.526951	7.732844	6.123143	7.863717	7.875682	7.749126	7.998901	7.355406	7.889891	6.62286	8.032386	8.062249	8.218274	7.973305	8.273755	7.761057	7.532578	7.815484	7.793868	8.041164
ZNF385C	5.058258	7.049703	4.197322	3.986602	5.023313	3.890341	5.100878	3.341647	5.087685	5.630909	3.285208	4.998372	4.004608	3.761611	4.983212	3.226486	4.160972	3.584968	3.1304551	3.610281	3.588584	4.596555	3.289813	3.843089	4.4052736	3.909045	3.633688	4.320739	3.132166	4.673403	4.488854	3.904705	3.44783	4.519217	3.670052	4.874476	4.073409	3.471453	3.604821	3.093639	3.858123	5.617242	3.852595	3.426709	4.5047958	3.1779777	4.323767	3.40379	5.344811
MTA3	6.677786	8.016213	6.831786	6.16227	6.147697	6.172656	6.423012	5.527942	6.30497	7.170478	5.716445	7.906599	6.721265	6.062613	6.914589	6.455612	6.300501	6.02997	6.729849	5.524606	6.508394	5.983477	6.36106	5.338395	6.4093335	6.531332	6.56033	6.518857	5.97359	5.835621	6.411948	5.759462	5.781853	7.910335	6.668084	7.391287	6.025512	6.358984	5.961321	5.81998	6.053421	5.845129	6.404953	6.192205	6.9715396	6.4641525	5.937586	6.111275	6.678408
TMC6	9.343682	9.227918	8.795784	7.616494	8.495999	8.263468	8.357907	8.797224	8.327467	7.973423	8.427914	9.523607	8.163991	7.041719	7.598281	7.418201	8.198688	7.78441	7.6850207	7.709596	8.214846	8.142501	8.845573	9.226929	7.9625603	8.71112	8.133326	9.040327	8.553455	6.942322	7.715237	8.168675	7.45623	9.010259	8.427779	7.496585	8.059227	7.70027	7.802011	7.965502	8.564881	8.739731	8.565268	7.706252	8.886468	6.9148616	7.820915	8.776555	8.623191
SULT1B1	3.231386	3.228411	3.276371	3.281895	3.349737	3.826795	3.498831	5.905369	3.40741	3.443435	3.249975	3.23067	3.275452	3.242403	3.22102	3.220885	3.377311	3.485808	4.9067009	3.288662	3.289075	3.922809	3.211547	4.57184	3.789684	3.30782	4.570804	3.232788	3.84765	3.241782	4.304524	3.211547	3.430852	3.282628	3.532476	3.264798	3.471804	3.415323	3.512743	3.31112	3.567376	3.330721	3.698714	3.306541	3.2294609	3.8091165	3.258926	3.408814	3.372908
DNMT3B	8.57328	6.175484	7.249109	5.44802	7.52072	6.62177	6.07718	4.575616	6.099751	7.661451	5.059963	5.958247	7.280853	5.602337	6.136002	5.759024	4.276939	3.696285	6.4527693	5.193794	7.537551	6.566928	4.797975	4.918646	7.3169139	6.765206	4.724191	6.45099	5.837441	6.185747	5.786294	5.773649	4.742839	6.664172	5.5178	6.734073	4.925359	5.858374	5.14075	6.018074	5.987392	7.94039	5.586998	6.706642	4.3014768	4.1566671	6.462577	6.130458	6.92076
SPATA2	6.777978	5.845187	6.185717	5.65535	5.97774	5.685341	5.936968	4.889272	6.151171	6.901381	3.944228	5.967715	5.628583	5.656513	5.466981	5.967471	5.437913	5.33846	5.253828	5.920739	5.335286	5.680252	5.43521	5.557853	5.6727813	6.803872	5.414805	5.338377	5.500381	5.611074	5.78575	4.863673	5.438876	6.22034	5.665767	6.075782	5.206765	5.872686	5.273414	5.337612	5.565237	5.138857	6.211262	5.484299	6.093316	5.0682089	6.061623	5.19442	5.827165
SRCAP	6.960162	6.816088	6.640969	6.327434	6.416668	7.53978	6.903428	6.287681	6.339283	7.448487	5.334637	6.629233	6.146839	5.959082	6.053723	6.213476	6.121695	4.85608	5.889142	7.098249	6.429558	5.760665	6.485156	5.939145	6.7747126	6.357237	6.347378	6.062402	5.851252	6.478937	6.585862	6.286282	6.617735	6.55858	6.123757	6.809736	6.137616	6.258683	5.504974	6.142847	6.502653	6.820078	6.625487	6.405407	6.0343253	5.8971261	6.545417	6.532497	6.100871
DGCR5	3.305128	3.432997	3.342274	5.137349	4.609127	3.547764	4.133347	3.519937	3.999112	4.534211	3.374669	3.473369	5.862583	3.359895	5.637333	3.411967	4.485654	3.662066	4.2586961	4.446409	3.477769	4.319294	3.570899	3.565334	3.789379	3.371539	3.494433	4.055586	3.477876	4.679404	3.83012	4.117729	3.288834	3.960624	3.282026	4.265187	3.837321	3.472174	3.837635	3.334995	4.515209	3.546387	5.112854	3.610828	5.9413631	3.3870639	4.730151	4.067095	5.328061
GAA	9.538729	9.510335	8.912065	7.34391	7.511201	8.156053	9.121614	9.395813	9.229298	7.85597	6.120071	8.365519	9.653208	8.098102	8.814425	7.30182	7.688533	7.466248	8.2565298	8.015408	7.98385	8.758951	7.318791	9.235258	7.4175473	7.970411	8.952045	9.280467	7.359959	5.665928	8.413188	9.380303	6.594909	9.352408	8.263178	7.149446	7.50108	7.162392	7.719398	5.585906	8.662556	9.081245	8.558716	7.456621	9.1390877	8.0100128	7.165536	8.622955	7.402421
ARL8A	7.393233	7.38174	6.721218	6.764828	6.420777	6.750755	6.500171	6.318519	6.435553	6.941003	6.463481	6.481764	6.691727	6.111817	6.741972	6.491527	6.695678	6.659412	7.4164754	6.438731	6.171928	6.120902	6.239462	6.732838	6.187012	6.701743	6.510497	6.556601	6.506767	5.999899	6.514598	6.48338	6.565024	7.350846	6.596127	6.847876	6.551003	6.761468	5.956338	6.559425	6.802334	6.179681	6.644932	6.45494	7.0603462	6.8937035	6.281494	6.42257	6.320927
UTP3	9.93221	8.404711	8.958744	7.182821	7.840451	7.468625	7.570272	6.931227	6.283672	8.868194	6.407627	8.831777	7.539193	8.233205	8.927186	8.493251	7.371746	8.216964	7.0179948	6.900747	9.671124	7.036819	7.661546	7.764072	9.1630164	6.877094	7.114205	7.016703	7.427865	8.76085	7.37562	6.170308	7.85263	7.95149	8.088957	7.221168	7.81496	8.227303	7.115328	8.251388	8.191793	8.446516	7.387558	8.83236	8.9463203	8.0548624	9.205676	8.194742	8.675645
CR2	6.613284	4.913114	3.607649	3.509717	3.376439	3.311229	3.298421	3.456912	3.82336	4.366109	3.323933	3.464496	3.198365	4.415083	3.380514	3.791238	3.317043	3.384476	3.1983653	3.284118	3.311853	3.312987	3.198365	5.07467	3.2248243	3.319761	3.214673	3.436386	3.463764	3.220956	4.334851	3.304709	4.081464	3.531943	3.298635	3.365393	3.626482	3.373933	3.198365	3.902276	3.219036	3.822397	3.831423	3.400057	3.2508676	3.1983653	3.268175	4.774767	4.661287
MAPK3	9.663813	10.281841	10.001355	9.890655	9.43402	9.817787	9.875469	10.043574	9.375539	9.62079	8.205196	9.605419	9.289784	9.784084	9.580758	9.3636	9.516224	9.90682	8.7809158	9.897545	9.220784	9.10502	9.513385	9.588666	9.4108891	9.871864	9.153373	9.129113	9.07883	9.898112	10.019534	9.478337	9.632619	9.465456	9.635203	9.925049	9.642861	9.667906	9.006223	9.117444	9.744667	9.553023	9.751289	9.175237	9.3393873	10.1118531	9.561617	9.524316	9.659968
NCF2	6.142031	8.40986	6.379045	4.787697	7.569812	6.138204	6.543018	5.865167	6.586732	5.038451	4.88343	4.025418	7.457021	4.322587	4.879345	6.540905	5.945251	4.954358	5.1901804	5.51856	6.645556	6.453833	5.914422	6.90439	6.8206986	5.69363	4.500958	5.946203	6.348318	4.841678	4.72095	6.469579	5.976714	4.751965	6.091876	5.180156	6.143454	6.369205	4.216506	6.318678	6.091253	5.489147	5.804429	5.560607	5.7793939	4.9176149	5.220127	6.717479	5.2771
JMJD4	6.093277	6.5311	6.369224	5.865783	5.255975	5.198036	5.45521	6.672835	5.691456	5.782852	5.000752	5.113697	5.518164	5.278092	6.000057	5.622848	6.132805	6.009094	5.452382	4.781135	5.605934	5.072458	4.848015	6.087263	4.9455742	6.063756	5.404682	4.816128	5.534707	4.835747	4.968104	5.229616	5.005895	6.262431	5.685414	5.759055	5.377125	4.612027	5.798074	5.70709	4.847517	5.5744	6.106926	5.000718	6.5416207	5.8133207	5.848014	5.135846	5.170051
WDR26	7.170153	7.104806	7.033516	6.716739	6.333139	7.550663	6.816421	5.679104	6.727871	7.048856	6.248348	6.965083	6.574021	6.523005	6.74267	6.167534	6.669401	6.117799	7.4360652	6.696989	6.405128	6.092741	6.287312	6.254954	6.6103904	7.063715	6.621101	6.465033	7.025148	6.530219	6.38321	5.69359	6.868167	7.314286	7.467135	7.291388	6.558756	7.074174	5.359663	6.910635	6.737332	6.408488	6.716556	6.967623	6.9892944	6.6857435	6.558012	6.584372	6.633174
ANKRD29	4.880285	4.630249	4.734941	5.04227	4.881186	7.054948	6.765685	5.045153	5.288203	6.956548	5.2175	4.676944	7.288231	7.309557	5.67808	7.478061	6.585836	6.579223	6.7421662	6.966805	5.003997	6.389532	6.471726	6.160869	5.8306617	4.317561	5.445236	6.313202	6.089809	6.600454	5.042718	5.028527	4.491802	5.006533	5.545022	4.88246	6.483667	5.864772	5.108818	5.639161	7.874561	4.860271	5.678732	6.448583	5.7262038	8.0044264	7.268155	4.968408	7.063886
PLRG1	7.991093	7.201166	7.667841	6.989349	6.947082	7.901633	6.944146	5.910839	5.414866	7.568318	5.955034	7.004527	6.668095	6.880417	6.362089	7.235698	6.83805	6.488927	6.926865	6.322589	6.597389	5.958478	5.86431	6.446924	7.5078691	6.647972	6.784237	6.164862	6.721484	7.321351	6.874889	6.066742	7.335111	7.223584	7.850499	7.144643	6.996487	7.361649	6.240857	7.511868	7.709343	6.269408	5.876253	6.890617	6.3809736	6.9794612	7.20733	6.809719	7.55798
MUC20	8.883737	10.025628	6.750042	5.707204	5.123562	6.932607	8.541559	6.260649	3.935688	6.005517	8.076315	9.938438	7.713296	7.607155	6.067716	4.708051	6.901986	6.941685	3.8414512	5.977293	4.187492	5.831395	5.442327	6.432723	7.1791533	6.217641	9.493167	6.516825	6.606074	3.321991	6.146067	6.704702	6.313024	7.403403	9.880016	5.753847	7.498841	6.171783	7.04267	4.089261	5.401455	6.913925	5.902777	5.492863	6.5236833	3.7809201	5.243271	6.112129	7.11154
KBTBD7	5.624103	5.656544	5.746638	3.009605	4.863235	5.128362	5.421771	4.012459	5.336255	5.600062	4.376542	5.866972	5.407033	5.415	4.699881	4.821369	4.68579	4.257259	5.3008129	5.188367	4.733264	4.959923	5.104986	3.976646	4.8205783	4.622846	5.341215	5.500108	4.431716	4.430077	5.840904	4.089399	4.577575	5.38309	5.402543	5.222829	4.673393	4.564051	4.841469	4.474738	4.38245	4.509924	5.050401	5.085139	5.3424128	5.2222018	5.464755	5.027805	5.31061
RRP1B	6.536678	6.347316	6.649046	6.476512	6.44277	6.163069	6.006882	5.152177	6.216171	6.288205	5.097001	6.092412	5.517828	6.32959	6.300336	6.456753	5.882107	5.121792	6.4217861	5.773221	6.183143	5.526609	6.058843	5.834153	6.3523611	5.854144	5.928344	5.359137	5.934505	6.471569	5.752001	5.652161	6.067489	6.445632	5.668208	6.021758	5.903538	5.889207	5.030926	6.274457	6.251071	5.982882	5.918176	6.19328	5.7420539	5.4689984	6.175768	6.367014	5.742302
ALAS1	8.922821	8.637601	8.158706	8.314836	8.210075	7.930538	8.533864	7.525088	8.567478	7.77327	5.931457	8.660336	7.556965	8.596206	7.521412	8.81802	7.471819	7.872314	9.2887005	7.592157	8.581891	8.287822	7.448013	8.453035	9.0239857	8.444352	8.658896	7.078532	7.591158	8.695044	9.080164	7.541013	8.520045	8.377796	8.187016	7.619248	7.914839	8.201093	6.2925	8.132378	8.379641	7.706195	7.743754	8.498219	8.414658	7.3930802	7.147178	7.527568	8.615918
SLC25A44	8.329394	7.663535	7.514559	7.962826	6.896085	7.615098	7.487606	7.117067	7.213062	7.297081	6.42145	7.366766	7.796839	7.481457	7.534077	7.165054	7.244383	7.139668	7.6225093	7.354464	6.982344	7.058379	7.297305	7.16291	7.9740737	7.610557	7.619097	7.262517	7.40668	6.978248	7.458482	6.469108	7.639254	7.817676	7.735131	7.897503	7.309813	7.416247	6.572108	7.277236	7.216405	7.452812	8.100576	7.174465	7.0842245	6.8055589	7.556872	6.954665	7.149932
WIPF2	6.629492	8.006376	6.352309	6.116782	6.024161	6.414819	6.237477	4.705349	5.687302	6.894322	4.95668	6.388702	5.730232	6.301172	6.269922	6.107064	5.51003	4.972606	5.1461358	6.272082	5.945353	5.800946	5.9604	5.317548	6.2574993	5.758454	6.351151	5.85933	5.746845	6.069312	6.113946	5.161316	5.794246	6.860234	6.040699	6.418282	5.782579	6.125918	5.512352	5.558178	6.074478	6.111108	6.375805	6.221881	5.7701275	5.9307927	5.934475	6.041888	5.954007
ZNF502	6.505683	6.868354	5.745669	3.782294	5.602539	5.905589	4.33019	4.609055	5.837593	5.614898	5.520793	3.578191	4.570844	6.540469	6.013954	3.819417	4.881776	5.789428	7.3316877	5.422135	6.385751	4.075936	4.083786	6.015741	6.5285678	6.020462	5.988467	5.712052	5.564689	4.605099	4.036826	4.897927	5.559698	5.826708	4.778752	4.138901	4.848674	5.720163	3.583601	6.07947	3.872982	3.76588	5.744938	5.698508	5.2064735	6.933037	4.827058	6.487569	4.336739
LYG1	5.181988	4.998903	6.047501	4.196343	4.835388	3.861619	4.713286	3.901185	4.910494	5.411784	3.724573	4.765753	4.593882	4.494071	3.359885	4.379266	4.567895	3.484916	4.1921087	4.323961	4.000147	5.131989	3.745236	3.846568	4.3350507	4.262133	4.655997	4.634558	4.180525	4.659149	5.009075	5.093138	3.733036	4.310929	3.387565	3.863029	4.744323	3.350817	5.04342	3.79083	4.391754	4.310942	4.327112	4.0029	3.5758596	4.383052	5.56632	3.900342	4.876271
MMD	6.298273	7.465353	5.889077	5.248214	5.326495	5.44439	5.161393	5.23474	5.939573	6.469301	4.070249	5.963665	4.794197	6.78537	5.345773	6.546665	5.414351	5.222864	7.0849619	5.080577	5.013872	5.485436	4.908686	6.043273	5.194443	5.715433	5.03723	5.226827	4.460531	5.07228	6.134499	4.698007	6.025472	5.682259	5.470617	5.529258	5.707929	5.487793	4.143043	5.306962	5.619528	4.685078	5.284722	5.586801	5.5698829	5.1811687	5.474832	5.323198	6.336892
SNRPC	10.462637	10.747135	10.616894	10.343688	10.839262	10.349478	9.911811	10.796122	9.774514	10.107537	9.718676	10.212654	9.879388	10.041148	10.371916	10.427293	10.049497	9.677221	10.8253252	9.660109	9.816652	10.017182	10.431662	9.411516	9.9075874	10.095658	10.008246	10.28936	10.024875	10.547279	9.628678	11.332135	10.551934	10.094297	9.904302	10.397073	9.619604	9.49941	10.298821	10.815992	10.450972	10.09338	9.565383	9.761401	9.3400885	9.5466285	9.837412	9.979292	10.293973
ANP32E	7.50647	7.296482	7.005452	7.308307	6.125587	7.2668	6.9469	5.161935	6.64302	6.79055	6.385498	7.039039	6.435023	7.034222	6.879046	6.736589	6.446123	5.885927	6.7295093	6.529585	6.140725	6.189299	6.074792	6.176865	6.6902563	6.150212	6.882609	6.796929	7.302303	7.03218	6.123052	6.320643	7.086298	6.946682	7.009866	7.021812	6.330217	6.101164	6.256903	6.648795	7.138215	6.440771	6.965283	6.788602	5.7292037	5.8540332	6.985239	6.33048	7.095821
DCTN6	9.025899	9.760732	9.08135	6.474037	8.186258	9.10087	6.497144	6.769947	6.381952	8.931677	6.26115	9.080333	7.90095	7.839321	6.450629	8.960484	7.520547	8.698675	7.4674281	8.147428	6.625843	6.592785	7.480694	6.876502	8.0447596	6.61803	8.162885	6.920182	8.838002	9.960041	6.656841	6.283054	7.105771	7.833547	9.071448	7.465688	7.285861	6.104106	7.69434	6.785819	7.338654	5.5326	6.923663	9.01106	7.9010248	9.8108374	7.738973	6.53653	7.654005
HOXD3	3.302548	3.524134	3.379898	3.817327	3.364525	3.453072	3.399151	3.434361	3.606429	4.237723	3.705105	3.402787	4.100719	3.492561	4.324052	3.463232	4.186154	4.401716	3.4371178	3.488678	3.513235	3.734367	3.465006	3.682194	3.4020483	3.347593	3.775071	3.595064	3.577831	3.459585	3.374794	3.638473	3.510695	3.385248	4.241414	3.436977	4.30829	3.649582	3.67937	3.914712	3.673705	3.526599	3.761442	3.719002	3.5621708	6.5273345	3.573761	3.477427	3.736631
C9orf43	3.402988	3.358124	3.071731	4.029198	4.501896	3.633467	3.829658	3.278231	3.891944	4.403632	3.65698	4.25228	5.724032	5.849458	3.586204	4.471057	4.084087	3.519144	4.698065	3.660946	5.490133	3.699947	3.651682	3.737539	3.848127	3.570992	3.251208	3.770341	3.812327	3.582913	4.622076	3.713906	4.020228	4.578385	4.269109	4.228408	3.76377	3.833688	4.754652	4.769346	4.466552	3.697619	3.34773	3.799832	3.3904511	3.3677249	3.841179	4.247947	3.508387
ARL11	6.647528	7.326128	8.102766	5.468207	5.732612	6.645034	5.497622	6.345881	6.788724	6.063905	7.135214	5.114282	5.312612	5.056654	5.480558	5.78623	5.695581	5.214194	5.9527886	5.519357	5.198481	5.731139	5.631457	6.053964	6.1617191	7.316455	6.573551	6.26949	7.131563	5.372885	5.238257	5.647682	6.079851	7.512103	7.158163	7.363136	6.913727	6.753803	5.705134	6.206182	5.790731	5.670137	6.302513	5.578996	6.6550801	5.5925783	6.335148	6.358554	5.546343
CABP4	5.329387	5.593987	4.344952	3.265711	3.65045	3.301769	6.473494	3.454203	3.711419	4.605764	3.352046	5.881262	3.352821	5.570473	3.853737	4.765689	3.577534	3.88667	3.6846347	3.278555	3.263487	3.457055	3.780818	3.623987	3.5220927	3.61514	3.331032	3.795014	3.374186	3.325912	6.356311	3.707415	3.340341	3.841847	3.752525	3.329013	4.64098	3.320281	3.204262	3.709493	3.334018	3.63188	3.514558	3.683509	3.3277195	3.6065115	3.362255	4.794445	6.59978
SERHL	4.599285	4.781324	4.234725	3.766756	3.952603	3.797132	4.608482	3.574818	3.524477	4.532809	3.210229	4.981979	4.307945	3.631646	3.403457	4.307559	4.658058	4.931904	4.6777638	3.965234	4.150743	3.239555	3.673302	3.772551	4.0457102	3.928353	3.299322	3.491796	3.867185	3.197461	4.146024	3.767106	4.150976	3.349987	3.510377	3.958726	3.356435	3.914351	3.780905	3.289386	4.060352	4.170014	3.68236	3.699583	5.0149324	3.8022909	4.021726	3.103279	4.473533
ANXA9	7.8438	7.062069	6.145115	5.162139	4.339941	5.425334	6.271723	5.96892	4.4902	5.533271	4.192272	5.558797	6.187076	5.575961	4.932706	4.49347	5.705756	4.816459	3.6255401	4.840653	4.360583	5.494907	4.303402	6.981136	7.4814284	4.890911	6.039186	4.482616	4.475579	3.673222	4.703818	5.499043	4.659002	5.631598	6.404557	5.361105	5.63868	4.855652	5.430307	4.861502	4.392272	4.815459	6.109977	4.087965	5.1386278	5.7799667	4.724068	4.867298	5.907761
GBA	7.531174	7.513787	7.645493	7.639585	6.609373	7.125622	7.249868	7.276297	7.53347	6.70767	6.002638	7.069357	8.142253	6.748344	7.479955	6.261677	6.896915	6.178616	5.3968448	6.149986	7.006776	6.711027	7.309225	8.001809	7.0577463	8.072396	7.241015	7.470948	6.719968	5.756156	7.604536	6.740112	7.114049	6.937046	7.936155	8.591651	6.836322	6.752067	6.422906	7.56037	6.93419	7.948109	8.173879	6.73446	6.1420082	6.4706688	6.816282	6.893353	6.619089
TNNC1	8.137569	8.895199	4.043397	3.646852	3.897858	3.264776	6.375571	8.320276	4.786311	3.319356	3.381891	5.848882	3.399731	4.721618	3.187037	3.897339	4.127501	6.306627	3.5000372	3.47439	3.43003	3.995704	3.452833	3.821178	6.4365944	3.589364	3.884847	3.559938	3.187821	3.059707	5.158542	6.297221	3.769329	5.736891	3.701534	3.411174	4.144182	3.316644	3.723098	3.110324	3.874963	3.151634	3.600158	4.179579	3.8204509	4.5964986	5.086804	3.774444	5.353716
PSMD7	8.245847	8.68699	8.331229	7.92916	8.221723	8.536289	7.592504	6.552372	7.336998	8.578863	6.678721	7.78803	8.111728	8.164432	7.829844	7.020604	7.44111	6.818296	7.3318512	8.262385	8.013336	7.524972	7.589081	7.190677	8.3752418	8.347721	7.335337	6.759658	7.591152	8.211462	5.931644	6.60461	8.522376	7.920861	7.871904	8.19725	7.310121	7.666454	7.123216	7.850056	8.546996	7.629087	7.845873	8.046152	7.4896693	7.5588486	7.553785	7.479752	6.800337
NFIA	6.342562	6.761109	7.217379	6.188507	5.118194	6.924803	5.915189	5.783807	5.969755	7.117426	6.251762	6.150536	5.619685	7.14134	6.105133	6.449976	6.851044	6.313995	7.1157036	6.237467	5.868249	5.325036	5.426898	5.281375	6.1168231	6.898287	5.918584	6.924532	7.028938	5.186572	6.503819	5.113611	6.494767	5.901394	7.160192	7.878559	6.337439	7.025571	5.913471	5.748319	5.598298	5.705812	6.825986	6.65988	5.8796509	6.7241957	6.624509	5.885339	6.657211
HTATSF1	8.728252	8.146948	8.110581	7.532326	7.618111	8.218414	7.89208	7.190115	7.673869	7.927555	6.071124	8.22422	7.391656	8.345164	7.608001	7.922329	7.645227	7.654273	7.6915503	7.690555	7.36459	7.693221	7.985465	7.318624	7.5876525	7.873904	8.246522	7.949074	6.839583	7.210624	7.41874	7.089664	7.593142	9.028649	7.617246	9.196498	7.127712	8.100484	7.601688	7.532679	7.760445	8.035017	8.187653	7.224356	7.5954478	7.9186615	7.372751	7.365037	8.727729
MOSPD1	6.186997	6.010113	6.556597	4.84651	5.836623	5.993891	5.502146	5.257911	5.187961	6.212096	4.716401	5.437375	5.624566	5.169637	5.120495	5.168882	5.421626	5.41003	6.3422371	5.415766	5.387866	5.882809	5.737977	5.452466	5.7157343	6.357499	6.130553	5.908055	5.031333	4.417514	4.9906	4.849753	5.668834	6.008248	5.684622	6.80178	5.361335	6.174026	5.494181	5.481645	5.711568	5.523802	5.866513	5.066565	5.1046148	5.9426454	4.968318	5.16956	6.292363
FOXI3	5.341912	3.864352	3.559398	3.265136	3.684915	3.26815	3.264186	3.277462	5.419941	3.234312	3.234312	3.234312	4.229751	3.529409	4.484449	3.234312	3.234312	3.234312	3.7160035	3.54574	3.234312	3.30202	3.264442	3.234312	3.4944143	3.234312	3.316564	3.538017	3.234312	3.234312	3.305985	3.565377	3.234312	3.431806	3.234312	3.280286	3.234312	3.234312	3.234312	3.234312	3.416957	3.234312	4.824999	3.411174	3.2343119	3.2343119	3.254951	3.288728	3.253655
DDX19A	7.84406	7.501808	7.419268	7.617029	7.463905	7.985228	7.726557	5.921894	6.843709	7.641125	5.092006	7.140282	6.826764	7.106883	6.925888	6.107975	6.712616	6.552517	6.332962	7.816779	7.16175	6.714469	6.790508	6.149685	7.6011478	7.170706	6.96435	6.204372	6.431669	7.739976	6.08723	5.950865	7.77272	6.824994	6.511649	6.962841	6.737301	6.442986	5.798084	7.442468	7.253358	6.593655	6.944174	6.809829	6.5648961	7.4798651	6.844914	6.672873	6.411864
EFCAB1	3.464433	3.629526	3.477717	3.613662	3.64847	4.111279	3.792615	3.806392	4.082281	6.471266	3.549344	3.470353	3.624102	3.463606	5.087157	3.451067	4.126606	6.050086	4.8914009	4.76734	3.792222	4.6485	5.131486	3.730741	3.5900188	3.535691	4.92915	3.493666	3.577997	5.584637	3.470196	3.783539	4.302474	3.911682	3.926752	3.534375	4.438361	3.498657	3.701893	3.634513	3.783468	3.482425	3.567975	3.712986	3.5737415	6.4852445	3.854712	3.616755	8.224583
ASAH1	8.610935	7.875585	7.037833	5.905438	6.06576	6.851731	6.172811	6.660765	8.004086	7.201075	6.04467	7.446407	6.538995	6.962703	5.733901	6.650059	6.242967	7.042727	6.4357999	6.268509	5.767685	5.841862	5.54962	6.565672	6.90127	6.589627	6.895847	5.972083	7.810566	6.04392	7.24476	5.517187	5.912963	6.713737	7.068874	6.481995	6.70389	5.805037	6.023354	6.132141	5.991181	6.373983	6.890758	6.575089	7.1350038	6.9844582	6.412088	6.76292	7.133728
SIX3	7.332223	10.170223	3.914883	3.901541	4.458749	3.816692	7.541129	3.830804	5.505435	4.263031	3.850589	9.384571	6.783584	3.883398	3.765295	3.819554	3.765295	3.839902	3.9863117	3.765295	3.765295	4.08295	3.765295	3.765295	3.8343192	3.765295	3.765295	3.79312	3.946661	3.765295	3.873954	3.765295	3.765295	4.02885	3.765295	3.765295	3.821904	3.914611	3.765295	3.796467	4.694522	3.825865	3.811812	3.889852	3.765295	3.765295	3.765295	3.765295	9.525563
PPP1R10	9.575225	8.379984	7.55078	6.944636	6.718193	7.622607	7.087483	5.36212	7.058916	8.207909	6.522093	7.226042	7.54012	7.481853	6.981846	7.818914	8.270473	6.237405	6.6495696	6.638875	6.391454	6.367916	6.784001	6.317599	7.6562361	7.141514	8.293239	6.971055	7.730493	7.62992	6.533187	5.71423	8.216491	7.214246	8.35488	8.518207	6.645527	6.293779	5.842655	7.408893	8.038842	7.542209	7.22797	7.54118	6.8975333	6.7590927	6.733635	7.132647	8.106814
PPEF2	4.08511	3.313644	3.637139	3.250289	3.250289	3.250289	3.337566	3.313847	3.436339	3.409371	3.333457	3.250289	3.250289	3.297026	3.250289	3.423376	3.405968	3.465164	3.3628992	3.398084	3.250289	3.250289	3.250289	3.352218	3.3394818	3.250289	3.250289	3.250289	3.291062	3.307466	3.925021	3.250289	3.373058	3.328409	3.325348	3.250289	3.250289	3.250289	3.292059	3.250289	3.302582	3.250289	3.250289	3.311957	3.2502893	3.4062727	3.310476	3.250289	3.633538
F8	5.421002	5.275811	5.575272	3.957609	3.755757	4.154269	4.720282	4.833979	4.401442	5.13812	3.656386	4.683062	5.128444	4.614177	4.130629	3.913976	4.631477	5.108869	4.8032929	4.195695	4.105922	3.921009	4.358443	3.811647	4.0290971	3.734137	4.076415	4.103516	4.094695	4.151093	5.47301	3.936395	4.961253	5.165162	4.064343	5.696828	4.545619	5.124777	4.668027	3.922777	4.280947	3.935105	5.056493	4.033298	5.6532083	6.2499087	4.655796	4.153516	5.4823
MED24	9.090164	11.579015	8.077045	8.031057	8.157264	8.033954	8.462865	6.675642	7.884808	9.730572	5.310959	8.563423	6.646794	8.946123	7.858237	8.430514	7.485669	7.332211	6.3793013	7.406814	8.191711	7.888963	6.746809	7.459236	7.8555315	7.233033	7.958757	7.272627	6.403911	7.664812	7.860759	7.171389	7.714734	7.636787	8.139794	8.011352	7.838886	7.225845	6.360788	7.951324	8.281491	7.892331	7.883197	7.386204	7.4746745	6.9181578	7.860147	7.767989	7.934301
COIL	9.370073	8.624675	8.252303	8.221119	7.888308	8.269426	7.887146	7.343373	7.187658	9.347454	6.765659	8.732627	7.914539	8.807586	8.552293	8.467601	7.742339	6.63809	8.6804986	8.027009	7.89745	7.470213	7.531983	6.949088	8.3059538	7.238107	7.947567	7.492767	8.203676	7.991468	7.735111	6.004705	7.59185	8.855061	8.438756	8.626239	7.5663	7.668803	7.495397	7.684309	8.318873	7.981865	7.986342	8.278186	7.8384294	7.5730469	8.935361	7.771937	8.243988
GPX3	11.413249	10.743808	11.580316	8.49764	8.448356	9.820359	10.121555	10.353101	10.667493	9.49483	8.020648	7.389326	11.155247	9.207944	8.610793	11.219709	9.097937	12.185042	9.495265	8.046542	7.579536	10.73013	11.985862	8.2843	10.7949895	9.135949	7.038797	11.021322	10.649645	8.18754	9.924305	10.369419	7.903563	9.811408	10.380591	8.851295	10.774458	11.547875	9.580372	9.023553	8.051587	8.326867	10.509422	9.67092	7.8938096	10.3210078	9.353276	9.874888	9.910061
ARPC1A	7.307257	8.033146	8.536178	10.430511	8.028636	8.506871	8.446987	7.599499	7.514597	9.273565	7.491703	9.059225	9.21045	8.999326	9.251097	9.093009	8.380513	7.82344	9.4429046	8.729018	8.047961	8.844642	9.218738	8.712356	7.4105278	8.891609	8.929079	9.394324	8.385674	9.627288	8.812887	8.33166	8.884253	9.238423	9.212897	9.211317	8.59911	8.811638	9.165075	8.754635	9.159301	8.542186	8.959029	8.741613	9.8817045	8.0098015	9.188605	8.864403	8.037112
SF3B3	8.29225	7.952343	8.525231	8.032269	8.005141	8.621601	7.897676	6.852809	7.651806	8.347313	6.5196	7.632057	7.514603	7.853287	8.013933	7.140358	7.73758	6.933418	7.1721482	8.326777	7.680339	7.376881	7.619724	7.649816	7.710248	8.431752	7.630241	7.212442	7.655875	8.275253	6.936684	6.791525	8.129828	8.37594	7.915775	8.053427	7.47863	7.416421	7.13522	7.792139	8.004534	7.758191	7.964135	7.993597	8.0333799	7.1971271	7.738877	7.811947	7.326572
SF3B4	10.58542	10.573457	10.043849	10.183086	9.811218	9.941876	9.629975	9.895088	9.142815	9.911619	9.764443	9.698643	10.128746	10.07049	10.378106	9.772345	10.069203	9.079097	9.8129096	9.884841	9.893901	9.348419	9.78635	9.611874	9.6476312	9.811124	9.932759	10.00341	10.031395	9.761004	9.464742	10.009721	10.184211	10.549267	10.117379	10.411589	9.500124	9.683633	9.459516	10.07014	9.995232	9.8154	9.854308	9.742832	9.6254963	9.3862602	10.164855	9.241906	9.725968
VPS25	8.290691	7.831581	8.276504	7.360486	7.929956	7.401123	7.496242	7.350889	6.475622	8.404292	6.141303	7.776358	7.531546	8.167467	7.451412	7.261322	7.266457	6.331311	6.2329794	6.937193	7.479699	7.49871	5.965838	7.125702	7.560859	7.348657	7.42648	6.945236	6.908398	7.168213	7.144051	7.611858	7.090675	8.137059	7.676888	7.811474	6.941811	6.955421	7.663393	7.880393	7.744759	6.948011	6.839953	7.132821	6.2644152	6.5154683	6.954042	7.328432	7.10138
METTL7B	6.223691	6.434066	5.691279	3.357834	3.601188	3.69156	7.263687	3.511116	6.899085	5.709811	3.918123	6.885676	3.379357	7.539549	4.06987	7.300721	3.867242	5.593655	3.3527765	3.173902	3.501413	3.272681	4.390839	4.928713	3.0124562	5.353282	3.091646	3.91317	4.470635	4.209166	6.85067	3.477413	3.091674	6.199976	3.521537	3.529369	3.997161	3.209105	3.568071	3.70879	3.738692	3.742512	3.896356	3.814108	5.8985697	3.8510519	3.063061	4.223081	7.915945
USO1	8.258687	7.988898	7.613954	7.157928	6.838565	7.653363	7.547825	5.554957	7.281225	7.977244	6.330561	7.792188	6.362392	7.409495	7.250454	7.820194	6.935562	6.687486	6.981751	6.416459	7.570376	6.58323	7.184944	6.881681	7.7411419	7.16724	7.540929	6.801071	7.481999	7.019873	7.292503	5.185197	7.336869	7.46365	8.177723	6.961258	6.920596	7.458416	5.937757	7.539227	7.160907	7.558912	7.647563	7.813244	7.2674515	7.5152395	7.61229	7.533864	7.466857
ERBB2	9.838765	12.40821	8.869616	8.275206	8.148126	8.419092	9.638822	8.615715	8.351523	9.016323	7.747226	9.501287	8.231262	8.784073	8.356853	8.598022	8.907732	7.9628	7.0096277	8.165155	8.191456	8.142426	8.353559	8.016997	8.4650593	8.295775	8.772448	8.117381	7.791513	7.566772	12.490588	8.053681	7.86721	8.912488	9.106639	8.776525	8.577536	8.302694	7.992646	7.515184	8.601896	11.38832	8.623619	8.155277	9.5993097	7.6485765	8.211647	8.571036	8.92304
CD44	8.401474	8.81774	9.374942	9.773661	10.348583	10.467128	9.2874	8.332136	9.508639	9.416258	9.484074	8.383928	10.399968	9.9452	10.236274	8.733885	9.657299	10.209517	11.0357988	10.26077	11.274238	10.35671	10.678682	9.638467	10.1360321	9.254533	10.282008	10.880812	10.822282	10.815384	8.392081	9.905083	9.910449	10.059054	10.542517	9.543577	9.782247	10.668401	9.933439	11.283978	10.711654	9.695319	11.061301	11.003579	10.1571707	10.9694303	10.07141	10.339628	9.583441
MRPS31	7.702202	7.921453	8.2816	7.160812	7.016249	7.263665	7.289637	6.57034	6.473912	6.368252	6.778681	7.724592	6.709713	7.782307	6.546947	6.624569	6.895083	6.728254	7.4513349	7.192767	6.967752	6.621396	6.540274	6.091555	8.0292842	6.506782	6.99729	7.127457	6.281817	7.459748	7.536122	6.996248	6.643031	6.898995	7.661274	7.106227	6.75156	7.620305	7.336921	7.124724	6.503904	5.752335	6.397587	7.189262	6.8957384	7.3208367	6.948878	6.682429	7.75571
WDR72	4.431485	4.441744	4.494884	6.904219	4.431485	7.967247	9.494231	4.441777	4.68466	6.646171	8.440521	7.013083	10.353288	6.050511	8.998314	8.276538	4.469275	5.840991	8.4122702	4.525358	4.536003	4.431485	4.555391	4.448014	4.5435238	8.108831	5.813217	4.540161	6.777395	4.449942	6.46983	4.431485	6.183976	7.706227	9.594563	4.474935	4.466667	8.076942	9.190106	4.498024	9.390979	8.290796	4.445987	5.654385	9.2991167	4.431485	4.44123	4.627926	10.756967
VASN	8.732987	9.757765	8.831864	6.031635	8.253036	7.721988	9.514628	9.453517	9.004906	8.49148	6.723856	8.574287	6.788503	6.890441	6.493306	8.890293	8.466785	10.195939	6.0721785	7.763322	7.221737	7.409889	9.586531	8.658879	8.2976447	8.245582	7.364239	8.329944	7.02445	6.361618	8.428951	9.470085	7.764615	7.947259	8.138703	7.431132	8.420887	8.089671	6.595605	8.195316	6.690997	6.368808	7.701004	7.723916	6.7661566	8.6469292	7.878632	7.988326	8.342872
PLA2G15	6.452549	6.85021	7.129538	5.948424	6.394273	6.437706	6.8799	6.54299	7.203563	6.370749	4.407569	6.306072	5.930155	5.485349	6.969566	5.832932	6.483646	5.777869	3.9620659	6.146907	5.68887	6.433053	6.055172	6.108222	5.4983581	6.389069	5.464039	5.540214	6.12934	6.919394	5.395892	5.461638	5.402101	5.738786	6.396877	6.084715	6.462597	5.439737	4.885147	5.861134	5.86793	5.822054	6.473746	5.417068	6.5917367	5.7811021	6.165224	6.020481	5.663808
TM4SF1	11.193709	11.335347	11.292115	10.578767	9.523476	10.971983	11.930823	7.470975	9.039112	9.895474	10.286966	11.144581	11.457452	10.358672	10.889278	10.09432	11.115429	9.894146	10.5709541	10.948617	8.019253	9.703614	10.663044	10.397035	7.9318465	11.467365	11.167589	10.671034	11.351444	11.315412	10.849207	10.355403	11.262446	10.306821	10.261919	11.285592	11.069924	11.892713	10.669353	10.002257	10.393069	10.063602	9.746456	9.940874	10.8341697	10.4133805	10.563321	10.410297	9.254421
ABCC4	3.305727	3.54678	4.054155	4.346797	4.923628	4.230433	4.082462	3.500012	5.203049	4.842649	3.096951	5.244471	4.438113	6.089288	3.776031	5.637686	4.399047	4.39813	4.9114867	5.043669	4.499438	4.313937	3.144892	4.643983	5.0002364	3.675344	4.202789	4.202446	4.154444	5.14876	5.16775	4.384661	4.613521	4.534226	4.190591	4.467727	4.554097	5.194026	3.617867	5.022487	4.618939	4.227667	3.845468	4.640688	5.6735326	5.3069798	4.602116	3.856968	5.197865
DDX52	11.027465	17.179863	8.024671	7.85796	9.762696	7.256545	7.47908	4.72708	7.062372	10.125549	5.240843	7.721934	8.009264	8.366983	7.714756	7.56034	6.273877	4.865091	6.3345939	6.134499	9.52237	7.757371	6.645013	6.123169	8.9025134	6.910258	7.430579	7.370104	6.935791	7.058648	7.159058	6.860648	7.767107	8.958914	7.727303	8.580519	6.620418	7.164281	5.399323	8.405146	8.33853	7.718993	7.722618	8.209132	6.9006093	6.2758003	6.373695	7.613548	7.84807
[truncated: 260 more columns]
