# Supplementary material for: A novel cervix carcinoma biomarker: Pathological-epigenomics, integrated analysis of MethylMix algorithm and pathology for predicting response to cancer immunotherapy
Source: Front Oncol. 2022 Nov 2;12:1053800. doi: 10.3389/fonc.2022.1053800 (PMC9667097; doi:10.3389/fonc.2022.1053800)
Supplement: Supplementary file 1 [file DataSheet_1.zip › raw data for editor checking/Fig1/drivenGene.txt]

ID
PDX1
CYP4F11
ACSL1
MAL
TSTD1
TM4SF1
KLHDC7A
KCNN2
RAB25
ZNF502
FAM117A
MYEF2
PF4V1
MUC20
