# Supplementary material for: A novel cervix carcinoma biomarker: Pathological-epigenomics, integrated analysis of MethylMix algorithm and pathology for predicting response to cancer immunotherapy
Source: Front Oncol. 2022 Nov 2;12:1053800. doi: 10.3389/fonc.2022.1053800 (PMC9667097; doi:10.3389/fonc.2022.1053800)
Supplement: Supplementary file 1 [file DataSheet_1.zip › raw data for editor checking/Fig1/drivenGeneExp.txt]

ID	TCGA-MY-A5BF-01A	TCGA-MA-AA41-01A	TCGA-VS-A9V5-01A	TCGA-DS-A7WI-01A	TCGA-C5-A2LZ-01A	TCGA-DG-A2KK-01A	TCGA-C5-A2LT-01A	TCGA-MU-A8JM-01A	TCGA-C5-A3HE-01A	TCGA-UC-A7PD-01A	TCGA-C5-A1M5-01A	TCGA-VS-A9V0-01A	TCGA-EA-A556-01A	TCGA-EA-A1QS-01A	TCGA-ZJ-A8QR-01A	TCGA-EK-A3GM-01A	TCGA-EK-A2PI-01A	TCGA-2W-A8YY-01A	TCGA-MA-AA3Z-01A	TCGA-4J-AA1J-01A	TCGA-JW-A5VK-01A	TCGA-MY-A5BD-01A	TCGA-EA-A5ZE-01A	TCGA-C5-A1BL-01A	TCGA-JW-A5VI-01A	TCGA-VS-A8Q9-01A	TCGA-LP-A4AV-01A	TCGA-MA-AA3W-01A	TCGA-EA-A3HQ-01A	TCGA-BI-A0VR-01A	TCGA-MA-AA3Y-01A	TCGA-ZJ-AAX8-01A	TCGA-C5-A3HD-01B	TCGA-EA-A4BA-01A	TCGA-Q1-A6DT-01A	TCGA-C5-A1MN-01A	TCGA-VS-A9UQ-01A	TCGA-VS-A9UH-01A	TCGA-HM-A6W2-01A	TCGA-Q1-A73Q-01A	TCGA-C5-A1M9-01A	TCGA-C5-A2LS-01A	TCGA-C5-A1BQ-01C	TCGA-VS-A959-01A	TCGA-JW-A5VL-01A	TCGA-ZJ-AB0I-01A	TCGA-EK-A2PG-01A	TCGA-IR-A3LK-01A	TCGA-C5-A1M7-01A
PDX1	4.504657	3.19604	6.420293	3.670888	3.276848	3.837081	3.19604	3.19604	5.837101	3.19604	3.19604	3.19604	3.19604	3.815517	3.225625	7.729053	3.19604	3.19604	3.549829	3.19604	3.220765	3.19604	3.495626	3.267684	3.19604	4.548659	3.288427	3.19604	3.213185	4.909161	3.219651	3.19604	4.927656	3.224861	3.19604	3.19604	6.458454	3.226574	3.196039	3.19604	3.19604	3.19604	5.177137	3.19604	3.19604	3.264327	3.501071	3.19604	3.19604
CYP4F11	6.689931	7.024616	8.380521	7.261615	5.77798	7.767291	7.680919	5.203748	5.704085	7.649427	7.61325	7.582247	6.488451	5.270746	9.542081	8.640473	10.239239	4.87964	8.132056	7.943856	9.892118	6.635862	7.433134	6.975961	4.660193	5.600935	5.806599	7.085495	7.889727	7.293572	6.765289	6.504907	7.794639	4.671403	6.88943	10.132734	5.874241	7.233433	4.416991	8.748744	6.56246	8.145542	8.053946	7.777362	7.650673	6.531127	7.61227	7.104105	6.618112
ACSL1	5.698635	6.734692	6.759877	4.775448	6.841941	6.00362	5.109097	5.156182	5.167301	4.374323	6.083566	6.000739	5.652474	4.949715	5.408434	3.851102	6.23996	5.839451	6.732362	6.073938	4.56066	5.913564	5.424447	6.677467	5.938074	5.090048	4.371791	5.483831	6.694274	6.148263	5.632708	6.128214	4.650768	5.175378	6.32035	4.047346	5.948681	4.964845	5.947988	7.103293	3.797031	4.914425	5.887339	5.838184	5.239366	4.871292	5.568909	5.980409	5.172603
MAL	9.009148	6.275508	5.639315	7.639777	8.599243	6.311284	6.228453	10.493466	8.755011	7.762928	6.670691	6.566625	10.241592	5.305614	6.054133	4.753415	7.169853	5.030867	9.395122	7.703938	5.6371	8.258098	6.14473	5.72381	6.677728	5.764607	7.797458	6.494144	5.517456	7.434896	5.81494	9.860471	4.889565	12.158682	4.849322	9.443245	5.371943	5.993187	5.800231	5.811987	8.150882	6.069632	6.445492	11.549311	7.850529	8.005741	5.163801	6.591979	6.057617
TSTD1	8.146261	7.435045	7.027343	8.272876	6.899545	7.75553	6.225799	5.779352	6.284279	7.095742	6.904142	8.201965	7.225981	6.241919	7.002001	6.870655	7.65131	7.999962	6.59463	7.665287	7.554676	7.353286	8.52976	6.923771	7.44633	6.941924	8.462243	7.078032	6.778706	7.136399	6.435495	5.625342	7.714439	7.746144	8.98259	5.670668	7.788423	6.544226	7.255405	7.92973	7.841238	7.665134	7.230737	7.886399	7.532336	7.983444	7.534489	7.913537	7.140666
TM4SF1	11.10152	9.893646	10.849207	10.877311	10.105526	8.57779	10.711631	12.256614	10.062444	10.174473	10.769193	9.995695	8.756216	10.840242	10.467798	7.623322	11.637723	10.695184	9.993785	10.933692	11.1733	11.342508	9.21094	9.387297	9.833493	9.849616	9.655255	10.340351	11.145802	11.072592	10.002257	10.952424	9.130245	7.517611	10.55388	10.806603	11.930823	9.815079	7.204271	10.888009	11.656916	10.601569	10.085297	10.631126	10.343098	10.663044	10.980384	9.769573	11.262446
KLHDC7A	3.058171	3.058171	6.402566	4.194913	3.245262	4.019968	3.688142	3.068798	4.665711	3.306722	3.145704	4.542631	3.965514	3.198486	3.327557	6.883003	3.100674	5.556835	3.109737	4.49692	3.103679	5.281524	3.337702	3.069579	3.084051	3.213906	3.08762	3.33032	3.466507	3.084732	3.080132	4.114083	3.652127	4.325809	3.071637	3.411232	7.054555	3.086574	3.909523	3.072468	3.327562	5.419298	3.066645	5.450362	3.058171	3.181678	3.058171	3.108696	3.065779
KCNN2	3.504193	3.414425	3.347214	3.560309	3.316329	4.362072	4.530314	3.32466	3.504758	3.390815	3.371013	3.898965	4.793247	3.878606	3.353368	3.691491	3.364158	5.467673	3.346976	3.775992	3.307178	3.22749	3.624435	3.280276	3.317056	3.472146	3.576893	3.443463	3.473446	3.571318	3.785251	3.531476	3.302347	3.890533	3.320077	3.311848	3.301775	3.648054	3.985103	3.325683	3.463752	3.22749	3.286138	3.317023	3.630697	3.409581	3.426303	3.619316	3.430178
RAB25	10.167798	10.312454	9.79525	10.56891	10.968072	10.143126	9.074736	9.959964	10.306815	10.137768	10.627734	10.619994	10.167875	9.151243	9.364004	10.969012	10.140072	9.910621	11.005954	10.541017	10.511582	10.525678	11.328712	10.438732	10.802916	10.231533	9.919501	9.967993	10.586961	10.214495	9.57532	10.042513	9.743696	9.993657	10.145457	9.421545	10.349534	5.50811	9.223288	10.493329	10.009143	10.557938	10.205676	10.756476	10.190442	10.563541	9.692284	10.589605	10.617811
ZNF502	5.071838	5.222987	4.036826	5.143213	3.960374	3.666123	6.268613	3.724966	3.814581	5.715602	6.867381	6.473002	6.339807	6.875464	3.683887	7.032622	5.724164	6.370601	5.572126	6.178558	5.537598	3.478736	4.517495	3.644813	5.689751	3.660069	5.511331	3.876843	4.175464	5.949442	6.07947	5.491329	3.555187	6.596986	6.261316	3.679982	4.33019	4.510095	3.765785	6.006982	3.592829	3.618342	3.612096	4.031647	6.468999	4.083786	3.575502	5.994517	5.559698
FAM117A	5.768263	5.352522	4.665929	5.567978	5.252931	6.048077	5.25631	5.583069	5.116308	5.182213	6.198825	6.63356	7.505396	6.356351	4.720241	5.612694	6.036241	6.198913	5.300422	5.32802	5.323909	5.84114	5.017373	4.093585	5.136925	4.443692	4.564062	5.984834	4.453767	4.941466	5.329208	5.950183	4.547076	5.688756	4.59994	4.856832	6.036942	5.605009	5.933508	4.339757	5.07414	4.127188	5.456722	6.223235	4.845443	3.831587	5.233067	5.497715	4.577351
MYEF2	3.769988	3.250645	3.534825	3.222378	3.331402	3.24473	3.473315	3.345948	3.370226	3.292616	3.327433	5.391874	5.817945	3.43818	3.374332	5.388447	3.477628	5.945937	3.271028	3.223866	3.179642	5.206352	3.38237	3.333288	3.350924	3.245653	3.235584	3.608961	3.278252	3.36902	3.369194	3.370933	3.206075	5.361265	3.191441	3.286	5.609431	3.313957	5.008602	4.959061	4.723731	5.30402	3.303767	4.800698	3.287154	3.236397	3.202154	3.193111	3.312612
PF4V1	3.313895	3.1767	3.620385	3.293747	3.272802	3.1767	3.742805	3.941109	3.607809	3.295569	3.632742	6.061616	4.525691	3.281953	3.1767	3.1767	3.1767	3.601068	3.1767	3.465443	3.988918	7.557931	3.3172	3.650359	3.418307	3.1767	3.1767	3.1767	3.330995	3.26543	3.779156	3.413886	3.1767	5.819462	4.648434	3.1767	5.214023	3.550787	5.220697	3.439555	3.1767	7.231729	3.261075	3.1767	3.497108	3.33374	3.1767	3.681834	3.323836
MUC20	3.560827	4.54271	6.146067	8.409311	7.299552	6.806763	7.441111	5.98319	6.621524	5.815447	8.340702	6.768232	7.388635	5.434389	8.526419	6.811702	5.870586	3.408513	8.682292	7.515887	5.658892	9.239263	7.938076	7.090775	5.920846	3.956468	3.78616	6.566756	6.393854	6.831043	4.089261	7.278022	5.403972	5.642284	3.064583	7.294183	8.541559	4.54759	4.618428	4.122638	6.882005	9.067381	5.929965	9.183524	7.359939	5.442327	5.005603	7.77116	6.313024
[truncated: 257 more columns]
