# Supplementary material for: A novel cervix carcinoma biomarker: Pathological-epigenomics, integrated analysis of MethylMix algorithm and pathology for predicting response to cancer immunotherapy
Source: Front Oncol. 2022 Nov 2;12:1053800. doi: 10.3389/fonc.2022.1053800 (PMC9667097; doi:10.3389/fonc.2022.1053800)
Supplement: Supplementary file 1 [file DataSheet_1.zip › raw data for editor checking/Fig1/drivenGeneMethy.txt]

ID	TCGA-MY-A5BF-01A	TCGA-MA-AA41-01A	TCGA-VS-A9V5-01A	TCGA-DS-A7WI-01A	TCGA-C5-A2LZ-01A	TCGA-DG-A2KK-01A	TCGA-C5-A2LT-01A	TCGA-MU-A8JM-01A	TCGA-C5-A3HE-01A	TCGA-UC-A7PD-01A	TCGA-C5-A1M5-01A	TCGA-VS-A9V0-01A	TCGA-EA-A556-01A	TCGA-EA-A1QS-01A	TCGA-ZJ-A8QR-01A	TCGA-EK-A3GM-01A	TCGA-EK-A2PI-01A	TCGA-2W-A8YY-01A	TCGA-MA-AA3Z-01A	TCGA-4J-AA1J-01A	TCGA-JW-A5VK-01A	TCGA-MY-A5BD-01A	TCGA-EA-A5ZE-01A	TCGA-C5-A1BL-01A	TCGA-JW-A5VI-01A	TCGA-VS-A8Q9-01A	TCGA-LP-A4AV-01A	TCGA-MA-AA3W-01A	TCGA-EA-A3HQ-01A	TCGA-BI-A0VR-01A	TCGA-MA-AA3Y-01A	TCGA-ZJ-AAX8-01A	TCGA-C5-A3HD-01B	TCGA-EA-A4BA-01A	TCGA-Q1-A6DT-01A	TCGA-C5-A1MN-01A	TCGA-VS-A9UQ-01A	TCGA-VS-A9UH-01A	TCGA-HM-A6W2-01A	TCGA-Q1-A73Q-01A	TCGA-C5-A1M9-01A	TCGA-C5-A2LS-01A	TCGA-C5-A1BQ-01C	TCGA-VS-A959-01A	TCGA-JW-A5VL-01A	TCGA-ZJ-AB0I-01A	TCGA-EK-A2PG-01A	TCGA-IR-A3LK-01A	TCGA-C5-A1M7-01A
PDX1	0.508207536438768	0.633317229691489	0.272867621951451	0.44848126074871	0.535592337645308	0.450692015065809	0.355319513710717	0.274394816072384	0.222611605475112	0.277964735876925	0.671662881735082	0.299936931932683	0.187728854027691	0.18727161753719	0.713333048169816	0.169768973491173	0.464841619048669	0.355147775011138	0.480509322375024	0.700584875304395	0.65581399950278	0.72298956985222	0.418049158342195	0.666754327453166	0.534599230885907	0.523047486228223	0.324678964530583	0.509575600061796	0.669197348762839	0.380489443649183	0.28389340069752	0.228019999007621	0.525284881147288	0.285082434965003	0.465472325898016	0.641698097417704	0.241953873356929	0.360733315755547	0.270408346392868	0.485311545037356	0.663925687926198	0.634434682219341	0.278129082132494	0.502493258224911	0.778101687972296	0.303406231740389	0.3938278477584	0.618716838062248	0.427900239606944
CYP4F11	0.384285364003579	0.331706790978775	0.254393934060065	0.352401088200213	0.413024446708694	0.232283089267003	0.337619345397702	0.475149079185556	0.429309942325661	0.355536590443037	0.249950250408971	0.428934052290807	0.389025095417426	0.486377429157226	0.350993796367638	0.359760428185562	0.301675255526892	0.325775409396555	0.307336318504672	0.334111602183892	0.114491637140697	0.277052278543995	0.271978746786774	0.437270228921243	0.41995620677167	0.415710282536542	0.384879827499899	0.411112829627072	0.351361015284296	0.432296237319981	0.372589540346493	0.520754464119056	0.267676892988433	0.424306774486914	0.335441074766184	0.268644122575538	0.425923314444819	0.413308835442116	0.385666016192858	0.319243449896185	0.290183824056167	0.30648992633323	0.378771116211405	0.403519819306544	0.301968928536371	0.263149344778167	0.241518853673489	0.441474575923523	0.452564686417325
ACSL1	0.135947154547287	0.0881449185341796	0.108693509791214	0.15505365842144	0.0952231629117375	0.107683712527832	0.164112150157684	0.150088074052914	0.122310251151298	0.149598652745193	0.0898864572790791	0.0994883073105267	0.141625850170448	0.197742710167862	0.143423930950206	0.133916884997577	0.108233865203602	0.106856105190883	0.092989685088252	0.125191608886962	0.175969463656387	0.107567156019531	0.118347502708159	0.0851536012831374	0.156047110708551	0.139900366154756	0.152183289645229	0.128068525886124	0.0793613403996926	0.100462083843235	0.139403660917551	0.173077519829877	0.160170722821094	0.101841867576547	0.171056231705126	0.125216345576984	0.073325284477737	0.156518673690694	0.206253753193914	0.0746095266256653	0.133588041724449	0.107219311542874	0.137811539725878	0.0889144713153612	0.111509566603862	0.166350421355169	0.0771676431196033	0.0997148079792019	0.121558476938706
MAL	0.50457856921562	0.33935212037992	0.409830163710748	0.377941538322875	0.353441963486388	0.507369532267773	0.357997319506391	0.342177630164197	0.295478291406546	0.332811984961272	0.711158855375849	0.320849102769838	0.148428174065846	0.28537236115282	0.38727280620537	0.414601229324401	0.31540674975144	0.502712185008343	0.315711794623743	0.439945315465431	0.371625317899976	0.493858482515635	0.388051542005751	0.279296040016326	0.417199831066767	0.363635401357805	0.338461800408256	0.463192631796985	0.585567134226045	0.293812022444278	0.283934815694917	0.280933260896636	0.502848884150165	0.160911140102815	0.490445964295675	0.389532348451216	0.491817721507171	0.390873066837795	0.204415323252207	0.369450526294722	0.324764165863098	0.320553530485959	0.329819172659207	0.31182587203604	0.410878554217633	0.399615700187366	0.586517072708155	0.368615938075511	0.341098055190369
TSTD1	0.239493938864313	0.358526452907967	0.324634225037025	0.410128082932542	0.302853835371276	0.355621732327151	0.6159251522457	0.500848588588864	0.571547199380655	0.56105787234539	0.312294341332597	0.593122061790259	0.371160387860005	0.587500754399447	0.606930742525236	0.33748790034579	0.26845007937552	0.626795912210978	0.339053035555834	0.330316421390949	0.498255437512275	0.241518853673489	0.354553640386426	0.423945198120169	0.264173377040764	0.457352278226062	0.442914627081244	0.415475573249829	0.17246876683233	0.367096385944194	0.616465926367232	0.641116529013511	0.399894168071441	0.554834152584943	0.482000688234915	0.58149293461213	0.528974236427694	0.599420466692797	0.653479816538556	0.194766695288466	0.371904502414293	0.490539294452031	0.344701719584089	0.471431934428812	0.219994649321764	0.603981948146171	0.424448802122227	0.273628605633244	0.375496267794764
TM4SF1	0.336061063988609	0.364585643721899	0.358226169774832	0.356110533095332	0.389947543125616	0.31406121589278	0.395719317630614	0.325949178036138	0.374481978361479	0.451858026014075	0.317261885297268	0.337752277504287	0.668011520541281	0.398252532118831	0.502581545084699	0.582803627722167	0.241336209084346	0.242436656493838	0.388655918710546	0.339185297574393	0.360461456228542	0.271453049144207	0.368886483301609	0.478192710458646	0.44672675438708	0.467607656287248	0.375734000603573	0.471614995136136	0.240594578498396	0.317261885297268	0.44825718717031	0.468827129259864	0.425781370977262	0.726618572545716	0.304856589391526	0.442961366605822	0.21770000096813	0.504394505194439	0.562459299191282	0.264868301414826	0.296135067814232	0.259609852439221	0.411339220260243	0.248091766140336	0.382327585846455	0.517116539404153	0.159627863638231	0.264944361058481	0.396776068676428
KLHDC7A	0.313970016510963	0.43913990673213	0.261816368347164	0.200499418162127	0.323858463540138	0.255452975116805	0.387502860098624	0.441856322022635	0.390587318715952	0.353845532410923	0.356972647643656	0.274066776697727	0.400219512237224	0.443236103151067	0.523957090775399	0.319328764224588	0.426993417181786	0.353391413641484	0.441276560239885	0.346252443993398	0.418223702576141	0.203636729052305	0.325641843275988	0.357017581890207	0.367140611999709	0.388608332861281	0.323814952697899	0.341098055190369	0.347205097740913	0.401524984878448	0.510283268353631	0.461350110919749	0.332765203298466	0.431166676643034	0.484579888541351	0.296688486439081	0.251548461651733	0.455249384524662	0.504209351925666	0.322020000533304	0.316188190456045	0.291311462696544	0.364132492360417	0.384508920151032	0.437270228921243	0.459389080603466	0.247757507682858	0.352718482867704	0.431213721113452
KCNN2	0.498541167661282	0.605510950210224	0.638093109186732	0.603743846414743	0.681134617667412	0.200810582977549	0.511544162841712	0.536817664427299	0.469709675803612	0.451813904777308	0.742496917355565	0.110432098103739	0.0885742392588969	0.259529968046316	0.779668044594324	0.350819592955564	0.637225396771718	0.110755456302899	0.346121127295125	0.660857718476085	0.77476415879618	0.740979783326891	0.523368075891749	0.660326869464077	0.499236504468055	0.599185953580096	0.610895458769518	0.526131132939713	0.68484659183277	0.329907227177013	0.422607666550131	0.393371449864572	0.642079015435548	0.0811874342348451	0.656160129983437	0.600216105425493	0.541838059830212	0.425781370977262	0.0803602433722692	0.7196954359147	0.622501430936024	0.611374955289455	0.605888510822071	0.495581173543709	0.80080798916	0.452231841115223	0.799323690858118	0.554736176116548	0.456960936948565
RAB25	0.280482301930788	0.295638237095106	0.254853940997357	0.198255788982245	0.340965423172108	0.228564221820432	0.448118144099492	0.477344240300852	0.435800811372668	0.429119686239331	0.357461953527905	0.360040321847325	0.39811425845606	0.523637179464899	0.626324499856263	0.20954601852343	0.219881422936056	0.336061063988609	0.335707005989787	0.346656739529271	0.222473463922944	0.190418462153442	0.208214154651348	0.334646555734815	0.372636688533631	0.301211714990952	0.348371399139989	0.438361208458368	0.263149344778167	0.428605946206355	0.606880957962966	0.570934102433427	0.184855928982486	0.366632340043417	0.337533710837896	0.380349158964167	0.274637103502867	0.797907128038333	0.489300695428027	0.268208674874837	0.230407665864814	0.30298356365094	0.35791173457	0.418921496145608	0.377399077309764	0.332671773100336	0.240149073196425	0.278624756109623	0.575888140890892
ZNF502	0.44672675438708	0.470220459601564	0.536064976188094	0.343063272599572	0.692965543629606	0.5985673696705	0.115006295609504	0.608691199860451	0.543630458417547	0.183565841494445	0.148728878764218	0.118741334207552	0.229352000654694	0.165019649795532	0.64808806769312	0.131753095986352	0.139744491267407	0.541935959311023	0.469173404981242	0.157248707449192	0.214553215019876	0.748365418062489	0.380165594378588	0.62027666270113	0.133159541116695	0.329907227177013	0.117079284426437	0.591020395762027	0.707592407061225	0.154914231320295	0.158078282544372	0.313011461857975	0.708749492040139	0.0858459718809877	0.10067493979337	0.573929591883798	0.557197789090166	0.299764650466797	0.774448082015461	0.24574830531303	0.637903513291565	0.629711836749458	0.421348929618642	0.521925491915991	0.112938151671061	0.184381492011287	0.795132318165803	0.134929705442351	0.296859266623794
FAM117A	0.0753190369489933	0.0703054418841581	0.129198115238949	0.0856689427599659	0.170914302031	0.0873818993753831	0.0538279001428032	0.0517900554727488	0.202905298788587	0.0706378857443918	0.0822604284625661	0.083679377640946	0.0802984755775506	0.0636739653168058	0.0676824632925117	0.0908192642942407	0.0832679889294963	0.0843375438278414	0.0869948277596991	0.0568896114844348	0.102138169811027	0.0821482229688579	0.138599485355652	0.274715501035702	0.0722284782313857	0.109447727463102	0.0847157245065804	0.0705101348025632	0.410128082932542	0.189036518027488	0.0648791800535655	0.0862975929887275	0.0837490154183042	0.0804687513461068	0.103825874739686	0.0821054235500655	0.100838235607854	0.0664956141222511	0.100146314320062	0.130177491479986	0.0890699090243143	0.283233489887166	0.0727330593543479	0.0965146511136445	0.0699406925844127	0.105237218289483	0.106582717870178	0.0843572778170225	0.107797344804608
MYEF2	0.531552727204667	0.66235037185967	0.536384458144478	0.704305272969183	0.688074489516837	0.571497101905238	0.423444164922018	0.494916671014146	0.440811982747715	0.352091896612576	0.64727655310228	0.303830327320104	0.275757848439953	0.556964726448647	0.607773219436696	0.444738622957296	0.576998740721973	0.211049741600571	0.622501430936024	0.361376499591088	0.774987060113545	0.222748515833709	0.607437257207922	0.638245896784014	0.61013998541533	0.612563081262901	0.612650771444849	0.570695293567573	0.715967681506432	0.571692672165409	0.509819028125932	0.439664684775239	0.685529279416983	0.414506641418965	0.743971095263375	0.668759423577046	0.218816708877705	0.404961508754708	0.245712778868312	0.57941578614759	0.33311741682811	0.304347474235874	0.656009115721615	0.303961315797742	0.769415679403494	0.515104476116146	0.716395836569253	0.730679974450957	0.482482953358953
PF4V1	0.619090943763589	0.732925850986203	0.467413347394641	0.722098164371056	0.506013081366005	0.658727272814186	0.570225718758222	0.287019252354222	0.624548262891232	0.601940832844587	0.402412044257521	0.316014676581753	0.52873571501315	0.272748631787537	0.843019096164038	0.654067212819966	0.710363515317917	0.264287135727063	0.722705292279812	0.812529854658447	0.420700660701735	0.464796717910975	0.607067459375888	0.565011618211175	0.633521481808564	0.668810242957135	0.34541529890985	0.601230069320656	0.707219647758425	0.458787707528116	0.451617283369745	0.510473127103724	0.698655867905249	0.208214154651348	0.408619799736314	0.751302078059458	0.434335338071564	0.515760130313185	0.238071529957325	0.654951092055726	0.676177356222964	0.246219442548879	0.278456785876361	0.643056867773188	0.700539916774153	0.758491384525652	0.788060792908122	0.564407330716919	0.628508480027433
MUC20	0.550540593169516	0.562364611289721	0.316188190456045	0.230061794946723	0.283934815694917	0.22016617148456	0.245301823029563	0.673543163440181	0.40110071053183	0.559668604519184	0.260922973035733	0.347248679368607	0.21246782727531	0.44030336644848	0.616217190981327	0.191336205342318	0.558524730473817	0.365641391607412	0.166030604230722	0.277365745799378	0.630009271006843	0.0858929806327543	0.237672866807205	0.257873066876302	0.41697095143288	0.673883647386992	0.552705795316699	0.308323603906862	0.232996207251425	0.513315495630113	0.60160442653344	0.417292227916097	0.23199985954605	0.358043390029895	0.826033109343825	0.334995458138826	0.1841707086801	0.658247469607574	0.883416866935489	0.774902737508282	0.181808686436919	0.194461365017671	0.339306803013682	0.373602406126725	0.312632396459862	0.547850141469307	0.312294341332597	0.221535248637153	0.576663928012209
[truncated: 257 more columns]
