# Supplementary material for: A novel cervix carcinoma biomarker: Pathological-epigenomics, integrated analysis of MethylMix algorithm and pathology for predicting response to cancer immunotherapy
Source: Front Oncol. 2022 Nov 2;12:1053800. doi: 10.3389/fonc.2022.1053800 (PMC9667097; doi:10.3389/fonc.2022.1053800)
Supplement: Supplementary file 1 [file DataSheet_1.zip › raw data for editor checking/Fig1/MET.cancer.txt]

id	TCGA-MY-A5BF-01A	TCGA-MA-AA41-01A	TCGA-VS-A9V5-01A	TCGA-DS-A7WI-01A	TCGA-C5-A2LZ-01A	TCGA-DG-A2KK-01A	TCGA-C5-A2LT-01A	TCGA-MU-A8JM-01A	TCGA-C5-A3HE-01A	TCGA-UC-A7PD-01A	TCGA-C5-A1M5-01A	TCGA-VS-A9V0-01A	TCGA-EA-A556-01A	TCGA-EA-A1QS-01A	TCGA-ZJ-A8QR-01A	TCGA-EK-A3GM-01A	TCGA-EK-A2PI-01A	TCGA-2W-A8YY-01A	TCGA-MA-AA3Z-01A	TCGA-4J-AA1J-01A	TCGA-JW-A5VK-01A	TCGA-MY-A5BD-01A	TCGA-EA-A5ZE-01A	TCGA-C5-A1BL-01A	TCGA-JW-A5VI-01A	TCGA-VS-A8Q9-01A	TCGA-LP-A4AV-01A	TCGA-MA-AA3W-01A	TCGA-EA-A3HQ-01A	TCGA-BI-A0VR-01A	TCGA-MA-AA3Y-01A	TCGA-ZJ-AAX8-01A	TCGA-C5-A3HD-01B	TCGA-EA-A4BA-01A	TCGA-Q1-A6DT-01A	TCGA-C5-A1MN-01A	TCGA-VS-A9UQ-01A	TCGA-VS-A9UH-01A	TCGA-HM-A6W2-01A	TCGA-Q1-A73Q-01A	TCGA-C5-A1M9-01A	TCGA-C5-A2LS-01A	TCGA-C5-A1BQ-01C	TCGA-VS-A959-01A	TCGA-JW-A5VL-01A	TCGA-ZJ-AB0I-01A	TCGA-EK-A2PG-01A	TCGA-IR-A3LK-01A	TCGA-C5-A1M7-01A
TMEM214	0.14472308451675	0.157707106970012	0.175181397385929	0.155214277907826	0.173050312191163	0.150633302986797	0.154662720660966	0.155458164729597	0.150470638007833	0.14566371524337	0.165019649795532	0.194766695288466	0.209140396288875	0.157678807757621	0.183835505139108	0.171480061109091	0.163394159127125	0.173400034486822	0.169394284620175	0.208776060016766	0.201950737072792	0.175240446618572	0.144108395025427	0.151849074073301	0.15505365842144	0.140604083000162	0.178213068352212	0.149215408717609	0.180697380392609	0.153718567628624	0.148698753291031	0.162018857434159	0.155188155511444	0.170221335230219	0.185688833048538	0.157937743833117	0.157878888498311	0.156861785988797	0.19189949293991	0.189743586730194	0.158574606663369	0.164566752842809	0.170998584477549	0.161477811447974	0.204716281755479	0.21330932191889	0.181054037162243	0.192752053774656	0.160625367155095
GPS1	0.519542552945509	0.582707282170252	0.517310354145312	0.567902688688856	0.625563300254305	0.480365704730855	0.635599489878444	0.572644089568173	0.602985199790373	0.606835585735892	0.598810111933094	0.669243152038601	0.664779059352212	0.575751852719807	0.721539000724021	0.513745717862386	0.567630937087096	0.70547065030279	0.592457769566888	0.675514794318466	0.607535747264435	0.488104975898212	0.529820539602137	0.693857926397953	0.607202400782637	0.606263688796593	0.66108830193158	0.620758170161647	0.551208883795651	0.601230069320656	0.632783330564563	0.63088226454234	0.525425647731284	0.622897889031011	0.689217474127593	0.645195241589639	0.580972411731503	0.6159251522457	0.693808216548414	0.593498018539836	0.481822388823419	0.563697862063412	0.58880262585421	0.651032067014753	0.691909623337351	0.72298956985222	0.654067212819966	0.670516790676481	0.679774721207828
FCN2	0.683199872082415	0.721019330679053	0.529628289071322	0.750923369594958	0.454548334423164	0.756705006195663	0.684705871832233	0.722569400717888	0.593352389119543	0.668011520541281	0.616948978998808	0.599275733508401	0.470220459601564	0.744539196748165	0.552569612501226	0.630739020914062	0.544338765077426	0.488872521419436	0.599374237797335	0.659405188016267	0.511171337549431	0.718602372971154	0.607340610930065	0.490133282058065	0.597764261584048	0.794649606543192	0.51168195384305	0.594361840005753	0.656732176436069	0.597101724248861	0.651465667487187	0.72732668740629	0.635552313244993	0.459577223229057	0.611853037252544	0.495207164570504	0.771498979902656	0.657535793684047	0.497501034481867	0.577773698823945	0.682725756664395	0.65973897057915	0.437089800733737	0.682384800621064	0.618990558926962	0.596355449817805	0.608543399569161	0.404584032521227	0.616310455095729
LXN	0.344254193394432	0.152095723582318	0.088825971495367	0.638828624628794	0.109087317819049	0.137988115731514	0.159082416368564	0.210546070402828	0.121872505287325	0.398074163027352	0.12250073247645	0.0920814381220152	0.541142899122855	0.20274045431983	0.642760259970363	0.0625701114415855	0.113809984074481	0.81418971740316	0.078289563736556	0.189185252932363	0.166815086920611	0.676460254741644	0.0799838351453558	0.463055425980354	0.254320347587194	0.244186991390838	0.165971575411957	0.221075258862879	0.778862537924086	0.50866648106618	0.424306774486914	0.167448652306542	0.57292964617373	0.242814737236571	0.745377870199089	0.654067212819966	0.110219716765931	0.397104964394836	0.803553815108048	0.164680446437685	0.118647352452426	0.116211242997516	0.111462346317677	0.264551099874182	0.241264494592002	0.575011021423883	0.821609259748551	0.232175132798536	0.457489919488581
MUC20	0.550540593169516	0.562364611289721	0.316188190456045	0.230061794946723	0.283934815694917	0.22016617148456	0.245301823029563	0.673543163440181	0.40110071053183	0.559668604519184	0.260922973035733	0.347248679368607	0.21246782727531	0.44030336644848	0.616217190981327	0.191336205342318	0.558524730473817	0.365641391607412	0.166030604230722	0.277365745799378	0.630009271006843	0.0858929806327543	0.237672866807205	0.257873066876302	0.41697095143288	0.673883647386992	0.552705795316699	0.308323603906862	0.232996207251425	0.513315495630113	0.60160442653344	0.417292227916097	0.23199985954605	0.358043390029895	0.826033109343825	0.334995458138826	0.1841707086801	0.658247469607574	0.883416866935489	0.774902737508282	0.181808686436919	0.194461365017671	0.339306803013682	0.373602406126725	0.312632396459862	0.547850141469307	0.312294341332597	0.221535248637153	0.576663928012209
ENPP5	0.0492721474141327	0.525195010138519	0.0602099824399796	0.342306021462422	0.0757862635246964	0.0431147624842167	0.334909502332525	0.0529682959248351	0.0715763906748132	0.051728548534062	0.0527748595479052	0.0486779326040374	0.0516565581344136	0.0705634366592412	0.087629059186626	0.0577866840915434	0.45715448256445	0.0495775393682345	0.249835966411789	0.0915959390572401	0.483970120421372	0.0424083239720728	0.34773835752825	0.477294719275776	0.531975285597948	0.203605118997274	0.556825330547816	0.314406740333883	0.622793485914562	0.179623539208156	0.408807793524229	0.0684512603281815	0.0590572357684121	0.05506976006026	0.581403517318362	0.510895813289311	0.053279230541225	0.226895524106626	0.047799001680445	0.338642542008093	0.0379280040911389	0.0483808827219922	0.0640997608920811	0.0623325164428752	0.776890006546172	0.418004576815468	0.664831914655265	0.063944246085118	0.280973024720656
C1orf56	0.208605860115078	0.18202394174214	0.199538886691638	0.266658861003852	0.255728147563583	0.253329247397008	0.266892727028451	0.224027097507905	0.283934815694917	0.263662319287589	0.302896841850964	0.324595006099374	0.240925832470567	0.271209402575501	0.249502827405456	0.277447909872926	0.289524685852674	0.28101661227368	0.233606424013336	0.196550924313002	0.233138251489284	0.29664725907259	0.225357280529463	0.214853874014674	0.26956089601849	0.249987114060283	0.203128397860574	0.257226995607787	0.208473836402548	0.251664414959619	0.274353412076473	0.300827213945008	0.271611419618524	0.331259571240815	0.286613278300674	0.276321655053432	0.260027119121922	0.294727408266523	0.317039774817383	0.259185861726868	0.26217556094283	0.208541736076365	0.195084819818349	0.296434749649759	0.174133064350348	0.232861782426181	0.268526556439634	0.302940070461863	0.244110971790844
MCF2L2	0.197242003486919	0.173460619468458	0.309270094250682	0.268606010549789	0.180903214965005	0.449666643459113	0.0876538332502891	0.190266122112386	0.168846290706488	0.128165223176923	0.140578136855791	0.179864090753752	0.0712391069680413	0.124296269764001	0.160827449880617	0.222816210333758	0.16248740269248	0.346295099699194	0.168710626559785	0.0831146531500029	0.20579181173453	0.223262064421293	0.192690949946661	0.164342365835666	0.14133272209134	0.253294532999288	0.142983067946446	0.166030604230722	0.239678231994206	0.200717035938027	0.181839367409348	0.22482571540019	0.247834648824365	0.0830931876477834	0.169798721453412	0.265219802772549	0.350648907298038	0.190958351323179	0.233861962793776	0.256579319109902	0.524195182001592	0.230407665864814	0.178030425785102	0.160259929648704	0.204909309557956	0.180256020199199	0.211808211014889	0.094523326727334	0.0825460364777352
KLK6	0.428884194628439	0.499849958119377	0.408571914520616	0.387644756586742	0.463659477805616	0.313458390000655	0.483560005402161	0.514638106271336	0.461255146406765	0.462351421827422	0.517212749980948	0.595598928336205	0.449531666715208	0.514968221616761	0.650788320391298	0.465702734107593	0.620907435210735	0.431777499512196	0.43882512051009	0.516513673688595	0.456695716772189	0.399753023474735	0.396079906621332	0.551492404075068	0.448302997927341	0.463614066971556	0.508163763131169	0.437458804334375	0.39392407629369	0.478004992347134	0.492001509661692	0.522014793836766	0.409412998735204	0.502394670594288	0.576071160936252	0.471391088091476	0.377719397356664	0.509575600061796	0.447094836209599	0.458874747714496	0.339791368643836	0.415380729395264	0.467655799261485	0.460035751585243	0.507419621411344	0.560499287352733	0.405194637557246	0.466533902183172	0.543722040460658
KRT81	0.928852115192849	0.911208284457172	0.851289269663335	0.860410157658478	0.836599229731477	0.906751039230473	0.870054417841542	0.897725115755955	0.883416866935489	0.829320519994603	0.849875728176011	0.760751229179048	0.933787855555437	0.720168943057865	0.924259971407066	0.825161989770389	0.909409928487007	0.668511417493855	0.830521842036	0.889204705382665	0.84309249335957	0.828818152794531	0.797063941885596	0.829035862998241	0.839593868837104	0.910194757303862	0.893038227919514	0.8599674858193	0.725223099870503	0.873644157130825	0.874076468521689	0.791318837306883	0.929856211682768	0.848548142069776	0.871491769940299	0.897279474675298	0.81147570809682	0.818498660071774	0.688026458408455	0.865764643246202	0.90056506818788	0.843255205592019	0.866615374972397	0.892252425668529	0.800947327416224	0.937376448750585	0.854570229318313	0.841153730695382	0.904484961566837
DDX19B	0.600075826568859	0.689016960012439	0.68699293311594	0.634050186243855	0.741126066844133	0.593403543944228	0.701123732664549	0.678911017491303	0.679921619072224	0.665674282703388	0.744449318889702	0.743375802280733	0.756386477475701	0.665302197160823	0.732400298799344	0.602939476191607	0.685430990565227	0.704672142913257	0.707694515715849	0.693808216548414	0.69470921124797	0.57245111242862	0.651798292795198	0.75698235794814	0.670608960312456	0.676320977002821	0.740605029182136	0.716205861709977	0.709604830501635	0.710790411287448	0.693237357518577	0.70637439562377	0.625653233219589	0.696701357462907	0.753884967359252	0.742680277973466	0.667000660904446	0.721539000724021	0.732878038843146	0.711349046543385	0.590736343483724	0.651705760344411	0.704305272969183	0.706048187514724	0.796279318655602	0.814607854260897	0.761546700278295	0.740837721453412	0.760050374026041
VAT1	0.203098225402193	0.24229470060448	0.262993696902757	0.243270253310298	0.183505118284218	0.21763053164755	0.186785126976427	0.206449391638393	0.197586082321697	0.223262064421293	0.191806777922663	0.232068908188443	0.254775227083441	0.19080882611047	0.248671755740741	0.217321518134522	0.227749796153243	0.196391420877414	0.253444461762834	0.221642213913659	0.25749225253201	0.212972884529235	0.208342102714728	0.182531053746569	0.224861710738253	0.207918004255618	0.248018648309679	0.187967218990285	0.241695780659378	0.211877011839496	0.21358058993167	0.223680051973877	0.240854753928465	0.263465434957502	0.250863063925725	0.219566747063153	0.245678942519874	0.200149896234006	0.218752001917102	0.285492735827075	0.223397667852031	0.20884035380616	0.208405233802583	0.218816708877705	0.255452975116805	0.285770395250019	0.21030934641214	0.29989151658797	0.181839367409348
CYP4F11	0.384285364003579	0.331706790978775	0.254393934060065	0.352401088200213	0.413024446708694	0.232283089267003	0.337619345397702	0.475149079185556	0.429309942325661	0.355536590443037	0.249950250408971	0.428934052290807	0.389025095417426	0.486377429157226	0.350993796367638	0.359760428185562	0.301675255526892	0.325775409396555	0.307336318504672	0.334111602183892	0.114491637140697	0.277052278543995	0.271978746786774	0.437270228921243	0.41995620677167	0.415710282536542	0.384879827499899	0.411112829627072	0.351361015284296	0.432296237319981	0.372589540346493	0.520754464119056	0.267676892988433	0.424306774486914	0.335441074766184	0.268644122575538	0.425923314444819	0.413308835442116	0.385666016192858	0.319243449896185	0.290183824056167	0.30648992633323	0.378771116211405	0.403519819306544	0.301968928536371	0.263149344778167	0.241518853673489	0.441474575923523	0.452564686417325
FBP1	0.49914420266158	0.453591786170088	0.453035312141256	0.359302232145303	0.474288890238179	0.359760428185562	0.479448349598264	0.430508061004579	0.276086915403833	0.502292087493162	0.451858026014075	0.48031920124478	0.585467466575632	0.459207736422284	0.592026053258034	0.396411848105471	0.563167614107452	0.380165594378588	0.430697129210588	0.396079906621332	0.511500195225291	0.410784057032209	0.405101695180664	0.519356567176766	0.438121777957762	0.443564643844698	0.543817683865736	0.426766166624502	0.330584327861958	0.503225258012504	0.444229716714756	0.474648456442355	0.660276123834524	0.472995401425855	0.513176216849745	0.443847252968343	0.297671988627319	0.467841916005773	0.622176217708882	0.531175838524697	0.252687047578341	0.405715397103867	0.46817319527878	0.447608981799135	0.464076953634173	0.555020570062522	0.567397475379262	0.495622674151101	0.354604455998839
MYBPH	0.778053776157789	0.824843572196466	0.823298504399926	0.775845511406205	0.825533708983098	0.803388188106853	0.79460689599583	0.82777553230359	0.797950613779512	0.713049061389143	0.84792349180487	0.747859782981542	0.847461283495435	0.789616466585478	0.631265272437535	0.747712813644008	0.813145230647917	0.541000226492248	0.719557801788274	0.831555836987508	0.628705664579914	0.778812735344098	0.687090233655549	0.613934547419738	0.668950794084734	0.711066933957946	0.847220747443367	0.751302078059458	0.777823430055127	0.779800729785802	0.744682902129042	0.765598441051262	0.765511852747515	0.803080324951289	0.841671888615992	0.724306868931509	0.705332319861672	0.753982628574171	0.662831988243872	0.697930972119013	0.700730943360175	0.767466782103542	0.818208209355707	0.770859017175577	0.665442926125618	0.582422428392713	0.738326491632655	0.610519534777491	0.5432969791849
FUT6	0.572792802868783	0.667485302481936	0.467749562392263	0.604895051938837	0.491442185354262	0.616069380587721	0.731732622429825	0.574729690107529	0.547490228085211	0.643404040924304	0.46040951446757	0.653337371202927	0.794425100434037	0.587928857108779	0.688595858002122	0.419109040395467	0.639751383487247	0.734192736126154	0.595029251461589	0.525470858553687	0.387960541301741	0.500705155633287	0.615289953219512	0.683980817001186	0.642957408645241	0.705949123899015	0.461921963031679	0.537157515681831	0.368251671224138	0.560457101870156	0.570459717726137	0.589803954517977	0.637660875878938	0.751068061929906	0.700539916774153	0.543485296503205	0.501127847352683	0.644078945961998	0.525330470783296	0.537494250620496	0.543438402939687	0.506904937241677	0.453035312141256	0.598470655381787	0.493021768417198	0.576024773645733	0.489062536396127	0.750004619865196	0.496806771306236
SETD6	0.111814145576556	0.09886875883477	0.138857482622399	0.112368796985449	0.122974624092028	0.119650603737209	0.114491637140697	0.110916833020007	0.106718579187707	0.0972518431511386	0.113809984074481	0.155188155511444	0.1171218968021	0.110156277189544	0.12740964309489	0.119510026718042	0.113382192033231	0.135796642126823	0.128628643619522	0.149655046525157	0.13135531715379	0.119984320677452	0.108233865203602	0.11112983441839	0.110849142974705	0.100949065761421	0.127014514726454	0.103241938665499	0.128165223176923	0.110778757838994	0.19219892426581	0.124967270756847	0.110939841782279	0.117754830771944	0.136488120449307	0.103495401826183	0.121096502618986	0.116774354251385	0.148125044877541	0.141921667995286	0.112485520206173	0.121374966369914	0.121400797590107	0.144905302025168	0.129250851566308	0.156919201523682	0.1389660657974	0.143529954574601	0.111273561378372
SRP54	0.0565820004206852	0.0556793971187937	0.0533983312647423	0.0608557311335186	0.0575580164436227	0.0602659912345695	0.0580496842044627	0.0576984517733685	0.0584444302149533	0.0551173701523691	0.0589910135268019	0.0561316251238633	0.0625701114415855	0.0604163093345167	0.0494778460753936	0.0621956980139346	0.0627816042703509	0.061042812229771	0.062480350473514	0.0714478709121842	0.0615756421878893	0.0701566352046483	0.0579382235893996	0.0465618142953778	0.0551658659892899	0.0487542822339345	0.0575202961274999	0.0571372984174134	0.0700864354281797	0.0546671020427144	0.053862056455099	0.0572886052595841	0.060986648526768	0.0598931024691828	0.0481500361478239	0.0568407419609698	0.0549049386862654	0.0569992567516907	0.0633791078489597	0.048793754617096	0.0658290118710587	0.0662687252238653	0.0592966735371594	0.0508748175908676	0.0702868350873307	0.0653439813626802	0.0592849729047624	0.073325284477737	0.0511558144585532
PSMD3	0.0366132760174125	0.0371098639845924	0.0436206233951386	0.0327565334038909	0.0283954736400035	0.0308541136608197	0.0433779243547866	0.0269995057096754	0.0370054780429457	0.0409725675287339	0.0423892199140261	0.0301600003397001	0.0353877279545373	0.0312941621806928	0.0357121366316318	0.039714937288046	0.0439836169493644	0.0288202470521129	0.0304357389114774	0.0433953953639798	0.0404330041120727	0.0395397355957922	0.0379167260609172	0.0283743532077221	0.0386811296809069	0.0301772517261604	0.0389959874106336	0.0297636482339151	0.0315962741685729	0.0374798688377674	0.0295321047743955	0.0367150205650294	0.0354802637078519	0.0370602812262199	0.0395863278416678	0.0435661285967071	0.0412151637516796	0.0384213660494053	0.0348195226674218	0.0368238566641533	0.0422483233316492	0.0358954857993338	0.0385237164303671	0.036967701256139	0.0413321842767018	0.033475054364668	0.0375698121524843	0.0430123650991876	0.0362045740727066
RNF149	0.895526530486815	0.824304752370606	0.922851377883594	0.894427159749495	0.905442994426649	0.915852240625971	0.89641530354116	0.892631911945752	0.905442994426649	0.894579413898372	0.910673762658793	0.864738012706697	0.804191938212027	0.861191737641353	0.911478231088043	0.841590157847438	0.895291200818002	0.909078610664908	0.906609168378846	0.894427159749495	0.913644209807285	0.880599940255264	0.888207085473193	0.930469752627357	0.923885691402036	0.898191324137337	0.913614667979218	0.91310795935333	0.92295903236057	0.917953769845933	0.923093637958522	0.894180414852285	0.897483820221454	0.793752686688289	0.927066430271708	0.916799097146673	0.868494930623805	0.908148610667862	0.918548200462474	0.923602691590846	0.88556539085937	0.923463929597644	0.915277991143003	0.924204875444335	0.936773910491288	0.89411785982809	0.912084040640272	0.91103477120659	0.921608931228522
ARL11	0.209739112451666	0.268804437430371	0.569276829000027	0.297879686656794	0.215905086460312	0.444827182826039	0.438072548499485	0.241374412932779	0.2882280206193	0.399520372307767	0.227814804094292	0.469173404981242	0.422316703830096	0.344787015929344	0.392096996731536	0.543116049370983	0.462871807591577	0.232247701171866	0.269205998089759	0.309832643073886	0.283934815694917	0.431874985742384	0.340145640399553	0.282361413449728	0.26440451574767	0.21894934168236	0.264134870631612	0.255689603893219	0.239893597155681	0.270986806552425	0.276717131788635	0.370652963430719	0.588322213955783	0.349764949062354	0.26956089601849	0.264625615773057	0.43773732040186	0.350065452098126	0.733199799958388	0.276123808063795	0.378173541639328	0.401571016702964	0.23133084926133	0.282985583954255	0.245712778868312	0.317834596563149	0.235513437730606	0.233138251489284	0.22814786766098
RECQL5	0.426993417181786	0.43831439608664	0.438121777957762	0.467889650912632	0.501600447638341	0.40725069292423	0.523368075891749	0.472567575892024	0.452988716219256	0.490360323510492	0.507043906946059	0.575841950400266	0.572744862746774	0.496562549404585	0.606263688796593	0.429077383396798	0.482770173088697	0.624548262891232	0.505918594939451	0.607484720813222	0.546920006714237	0.399569309268046	0.433320863836489	0.565577859421818	0.456040113500183	0.476140441099271	0.587215743736516	0.487601653292785	0.454222929999829	0.482627899896448	0.505188391668392	0.521967472811899	0.443329179613857	0.538387645589614	0.560269404324096	0.51837604276183	0.395074556338862	0.507743838282956	0.610050278796713	0.502581545084699	0.371666506420235	0.448658292343317	0.506482017013663	0.497357087387631	0.588850328094121	0.634384406685402	0.530939024213667	0.533378700379065	0.505967754317077
RBM3	0.395388696148433	0.43905421554769	0.359445307893062	0.372038097071404	0.439574202309845	0.375312732200534	0.335707005989787	0.446635694985304	0.40268703926075	0.366959893941961	0.431400800709803	0.42000164131831	0.427802594362147	0.447371455058981	0.470036663879206	0.36164928626935	0.337578592993572	0.500372024082597	0.421157457750614	0.503313440425082	0.196036287642451	0.430424727818528	0.367377856765883	0.391394487950763	0.382642525364122	0.38727280620537	0.354883588232861	0.396633471246873	0.190234451718835	0.350467501728226	0.41092975464605	0.423219228345797	0.35330360219452	0.476182977593232	0.529251878572551	0.461206997731713	0.419434646767025	0.388883699217348	0.49288490503034	0.508163763131169	0.312420254736321	0.427324621026009	0.396079906621332	0.306786825601289	0.501883358515557	0.533565584256545	0.286268533454	0.449032180029619	0.444972490092236
SLC38A7	0.248055724590153	0.258536326445281	0.318190452310424	0.302770341144752	0.224618310850144	0.260651821848172	0.284474677916642	0.259763603733229	0.258766697440426	0.322763283069549	0.248932878752404	0.245781836481303	0.266140008390947	0.226378507274303	0.388051542005751	0.293021252089653	0.254090700894672	0.207350134907481	0.295265517148679	0.22444295753046	0.293478661736945	0.267971685798211	0.266536850439004	0.287311050803373	0.292638210020553	0.243041456495516	0.300395255260482	0.265304737660047	0.272300489853873	0.244523390499502	0.301079604399733	0.308930102063135	0.314581776782942	0.28315371665187	0.2317128358247	0.250403375720956	0.276283305085839	0.296391930387975	0.301968928536371	0.289639433949002	0.246674061333115	0.273184180924715	0.236738592625795	0.272708483973649	0.235038079126334	0.401426549517988	0.262993696902757	0.343809894359569	0.234148396706142
ARRB2	0.140500797811555	0.145794049754665	0.130789596290158	0.137280156050136	0.140368685543527	0.100304835693365	0.116211242997516	0.133384635155696	0.117611423922334	0.129198115238949	0.148647116402033	0.179206560744141	0.178882397893164	0.149895866249638	0.136357728183716	0.144933767207455	0.144454921016212	0.162217687186815	0.156518673690694	0.168200693548371	0.191582678121587	0.15297676751376	0.11839449949308	0.115584075870116	0.12740964309489	0.123622366843252	0.147329959552481	0.111485002226555	0.159312736849225	0.12276014373704	0.107636596945893	0.117237128607622	0.158437450011745	0.170101206756708	0.146851831979175	0.144377112528336	0.124967270756847	0.107517663340053	0.166957537769817	0.174922179165347	0.125191608886962	0.119136788708823	0.14642566757395	0.109232410086607	0.195432012839558	0.211144138659237	0.173135328622746	0.174979478357016	0.103776306297106
LCA5L	0.0319568329608487	0.0482436585065458	0.0571372984174134	0.0627970044835939	0.0614747348413439	0.0487153336091819	0.0595469910891083	0.0658479557729678	0.06684100516998	0.0454002720573984	0.0592966735371594	0.0248482934129381	0.0714103742332072	0.0732487854925115	0.0589910135268019	0.0301772517261604	0.0528287709079749	0.0333448204420082	0.0423232250242333	0.0500007929644121	0.0640379921576953	0.0564207671545344	0.0610708976788969	0.0469446473592067	0.057646716044403	0.0458863591635922	0.0684699525670157	0.0346427958136296	0.0565820004206852	0.0469643040519758	0.0378212573034212	0.0472598489462196	0.057646716044403	0.0424083239720728	0.0438006995182588	0.0561689857817754	0.0376439580275883	0.0521292984353498	0.0385670306631995	0.0386921649505235	0.0317344295292912	0.0585336654740449	0.050550435390308	0.0433233343104005	0.0805717048185816	0.0249182478683221	0.0461202917868159	0.036956267240733	0.0599204248708946
SNORA60	0.912673388279967	0.769821746232405	0.847621348532974	0.923860859625839	0.895232689824341	0.741313040492764	0.856594524948313	0.850971354352395	0.949854464924707	0.914142737567254	0.877812300297547	0.90348992940965	0.930713628029254	0.915384129981892	0.876502185733447	0.917701018065797	0.8164262128966	0.918651375627599	0.91078740690508	0.879378274646311	0.901330078127982	0.838318604887567	0.933704762900071	0.930893892871763	0.940790486079381	0.871389333626006	0.929112323288698	0.886388809587006	0.940244339404822	0.866937892045923	0.906013661661732	0.930632543014661	0.90772764554938	0.950209396307514	0.933121999174645	0.896021461160666	0.90721488933726	0.85843340616557	0.929752489619848	0.926605143097467	0.862152321469563	0.859931108429788	0.930762136557326	0.937080097192082	0.944684854497052	0.922530088753051	0.594978223681895	0.944771178222766	0.924502029697252
SLC15A1	0.303580355017038	0.605888510822071	0.342668628000036	0.309530008179405	0.39838484439776	0.278370687572162	0.350952051441259	0.334952878137545	0.320643400419132	0.372173010053659	0.373602406126725	0.324379120110734	0.338690124970809	0.346518507265248	0.424306774486914	0.316442786578661	0.330762927244138	0.688266233181525	0.319413834903351	0.386905549038698	0.700779239643029	0.291564771089794	0.469658513987538	0.703655285007695	0.427998265258935	0.438121777957762	0.404772476826279	0.428653245757497	0.386764136194724	0.409037313731294	0.411653113921791	0.397704287907772	0.31135954918558	0.329775313161676	0.591159315192054	0.778594114092641	0.324850341443785	0.570599042337502	0.390633594870067	0.341637319615036	0.173818682193338	0.334373450894656	0.382018323261387	0.415848334027097	0.549667989555512	0.547255578864136	0.825331995372272	0.394288403598527	0.488201566239167
LAPTM4A	0.0612295437967995	0.0556203434380797	0.0668082482285212	0.047495193360828	0.0515945585830836	0.0528075182525556	0.051832304221689	0.053715851322105	0.0590849346618041	0.0396683986611687	0.048938714751421	0.0572494337475485	0.0462197382360405	0.0591239014692101	0.0756202277047744	0.0558346993066572	0.0447155226756547	0.0772304838569132	0.0474771921089562	0.0475051563161237	0.0494509799053722	0.0491753584849286	0.0765819297076786	0.0607273703189052	0.0494886149911318	0.0640997608920811	0.0622405363717934	0.064433676386285	0.0604017305629682	0.048724473365035	0.065996801589994	0.07407758407347	0.0464880831617829	0.0625410853227685	0.0685242149652174	0.0456094707307563	0.0577735288915691	0.0712576114660867	0.048724473365035	0.0664323192455344	0.0481873405957916	0.0534725233751413	0.0580251755560607	0.0738791547967922	0.0516662853195933	0.0486108871604346	0.055608990078892	0.0604715740349987	0.0642253742812492
SLC22A5	0.312463817464521	0.389709320438641	0.272708483973649	0.269077677585547	0.408715472631047	0.277123522469003	0.53384522184462	0.423756445991287	0.412703754496527	0.447747169346141	0.428225543138209	0.522812584223016	0.678863266890418	0.308582434440421	0.562184536923497	0.424218753321832	0.302813753003242	0.834806356219489	0.486053964851075	0.376849442210238	0.756659474209036	0.376435300241581	0.249462487949573	0.477533559246507	0.487128134161328	0.416683013510619	0.445194730671475	0.518325646487046	0.179502947880531	0.495907404495165	0.539210700756224	0.51991677688827	0.265703759858011	0.669101200750456	0.389205370452241	0.40655605793239	0.247233781936151	0.506711070262369	0.777696959925718	0.541467701310223	0.202481671418184	0.269484027635036	0.470180457846657	0.459489107945955	0.248894397615419	0.418596997947059	0.280933260896636	0.422220679964929	0.558337534661373
TARS2	0.054757097271213	0.0493608300580656	0.0695712730492899	0.051300297161604	0.0572127661557881	0.0624954179039618	0.0542847261054369	0.0528075182525556	0.0526772757930388	0.0532009491816287	0.0518962501939144	0.0533442846622051	0.0556330983858047	0.051269522842361	0.0650418354258412	0.0606985133840879	0.0610863963278729	0.0625410853227685	0.0637226951788977	0.0614583972440831	0.0573393909040277	0.0615176467521736	0.0544928658789314	0.0542142196732224	0.0505201834089189	0.0574952661117083	0.0509757818807099	0.0512072008611022	0.0757050300098443	0.0545035878968618	0.0545626753074274	0.0564456976965112	0.0586913645981247	0.0520122203153593	0.0647836688635951	0.0565572169540084	0.0584316311632615	0.0619933954792201	0.051677255714343	0.053715851322105	0.0570381255030149	0.0515734043144025	0.0641159628549547	0.0567172434132225	0.0530667490023324	0.0620067984902048	0.066415717530215	0.068307907149352	0.048938714751421
SETDB1	0.145640246414644	0.136023843851827	0.129673043713603	0.150526590702125	0.159055101892105	0.120030223375314	0.153168330874114	0.161334729563168	0.142180015243014	0.180399240237061	0.14504348357239	0.1150995715445	0.17845518938045	0.14856963060728	0.123891058160651	0.141226686977489	0.139478632120178	0.148698753291031	0.157535712298811	0.12153611030359	0.143843894906006	0.109447727463102	0.145396543275726	0.150744259927293	0.122668195597483	0.166786177451809	0.156604818792151	0.0949354171897134	0.129429022845884	0.147857833416961	0.160514546154896	0.197803487260469	0.133131263417369	0.184045579828745	0.178670221224658	0.141550235883797	0.169825818508572	0.172351199529176	0.0631918205205352	0.187728854027691	0.0963520319664801	0.174890291571012	0.138169160831637	0.173460619468458	0.216588989819332	0.147730851090221	0.143033740830594	0.169219261088693	0.174772943601527
HOXD3	0.64417052891285	0.562410857126497	0.578058163930209	0.625144575510326	0.753279184251211	0.663116092441132	0.442638030848961	0.578670689916486	0.528268937108645	0.543863926212829	0.799987523261438	0.461643272379665	0.4458447497265	0.672385703056553	0.685380076406833	0.678621090994876	0.734811618691726	0.757624981981625	0.602514737193327	0.706048187514724	0.596018467086201	0.797819421972333	0.618473287208787	0.553526935602808	0.547804247133974	0.653430873649153	0.46689906783274	0.489208044908884	0.670890412413641	0.542545549273603	0.463235034996726	0.437458804334375	0.704396577976683	0.645249871985852	0.658393362092637	0.678569081527143	0.577141426994347	0.431023088546648	0.726383670584982	0.630009271006843	0.678425607407781	0.67795038868451	0.546253493885351	0.558147198567139	0.674761388070049	0.66635826645032	0.829733435261406	0.740138291479229	0.416874608974415
GDPD1	0.0481596504583882	0.0457087111709626	0.0511766208709581	0.0448296667297547	0.0520122203153593	0.0496987809310047	0.0522683755701312	0.0554709753005502	0.0663181779840354	0.0504281514456535	0.0420237528778039	0.0500105050275187	0.0961486951326479	0.0518854869072203	0.0499201630411281	0.0355460144352355	0.068045916913321	0.0450393807345765	0.0506620620216662	0.0753003888953913	0.0327101394428429	0.044092501158156	0.0451040656399873	0.0477808245660171	0.0487848103251908	0.0628853800252602	0.0467016385969294	0.0452058057639408	0.0424743418294867	0.045653872813617	0.0523007472386691	0.062021021850458	0.0736171119796224	0.0831386571728075	0.0745131634807254	0.0445317002088181	0.0476113733403599	0.052108439705329	0.0481104015866149	0.0528075182525556	0.0514145123206531	0.0471766259053127	0.0450578882840052	0.0452149775580355	0.0438006995182588	0.0695389620299399	0.0409725675287339	0.0548284159054117	0.0559617212001947
ZNF502	0.44672675438708	0.470220459601564	0.536064976188094	0.343063272599572	0.692965543629606	0.5985673696705	0.115006295609504	0.608691199860451	0.543630458417547	0.183565841494445	0.148728878764218	0.118741334207552	0.229352000654694	0.165019649795532	0.64808806769312	0.131753095986352	0.139744491267407	0.541935959311023	0.469173404981242	0.157248707449192	0.214553215019876	0.748365418062489	0.380165594378588	0.62027666270113	0.133159541116695	0.329907227177013	0.117079284426437	0.591020395762027	0.707592407061225	0.154914231320295	0.158078282544372	0.313011461857975	0.708749492040139	0.0858459718809877	0.10067493979337	0.573929591883798	0.557197789090166	0.299764650466797	0.774448082015461	0.24574830531303	0.637903513291565	0.629711836749458	0.421348929618642	0.521925491915991	0.112938151671061	0.184381492011287	0.795132318165803	0.134929705442351	0.296859266623794
DGCR5	0.110894951807388	0.103355744417859	0.164538490497313	0.12039922132456	0.0611851919805311	0.11532831539556	0.0733066156125555	0.0969924521134265	0.112485520206173	0.09905366887271	0.0536046728624912	0.130667519787752	0.13415906046388	0.11530451977616	0.0507337308946597	0.124130967739862	0.0729906280515956	0.0762756205443469	0.0651049568615593	0.105306578490001	0.0812312850458801	0.126136356270809	0.0610153869541111	0.0583784415967599	0.0800884734856883	0.113292583662507	0.0696841163483856	0.0816242762855012	0.0913451339641517	0.0862526435719964	0.0914808774705077	0.115147641015071	0.0992148880842312	0.121653800963957	0.134085236342274	0.0580009407537249	0.111438653895587	0.0958772419870284	0.0821482229688579	0.0323516672013512	0.0926933809596133	0.114514698516522	0.112084865715779	0.118601829222723	0.107517663340053	0.0424378740597563	0.0642892843435826	0.0844243733319719	0.0781793504297143
G6PD	0.36164928626935	0.257722445070564	0.360504798803439	0.373420169714338	0.498444645415763	0.370834699726969	0.383500698401996	0.47036411760063	0.431400800709803	0.419772906456536	0.245929890460657	0.444783853518706	0.579271401736039	0.468542595161409	0.450224866220109	0.408294124780924	0.424630564504606	0.555777165211202	0.460645990206969	0.485873615217377	0.122574455074294	0.397057726728701	0.318096493767571	0.404635347114501	0.225222213745963	0.422938569455221	0.441947189279177	0.289107219760825	0.21763053164755	0.346656739529271	0.423219228345797	0.441328909985492	0.417149894237831	0.540953285075123	0.493858482515635	0.44370944701296	0.380584794253463	0.431589906191175	0.504489490851085	0.500274184490009	0.331025032775772	0.425227798878445	0.277686959152622	0.32674984255478	0.266536850439004	0.568471570866247	0.491865072274253	0.52037651718129	0.423125432373321
WDR26	0.892318167449612	0.937567666036966	0.904738523805147	0.919040891671848	0.865372431550369	0.906040125449813	0.902655968919807	0.912948478256267	0.900804339132241	0.927379368156542	0.906982295180794	0.906435208882691	0.825374590989499	0.911452122731114	0.917701018065797	0.808762144512039	0.91940769905935	0.933283550954057	0.769593213228282	0.877208282190252	0.915330334506218	0.869529507211538	0.900686047389524	0.888901198627693	0.904995150415803	0.937708168329616	0.927745213405067	0.901860256465995	0.908794161035808	0.941792293093317	0.852527030239825	0.89710273703928	0.871525001513364	0.889424281814471	0.921958119250828	0.947136327460302	0.91155864162843	0.916418541668521	0.923146460168053	0.884362882179529	0.902184702907896	0.906236131068569	0.911123095109745	0.925733041875075	0.915740941352937	0.936205776931513	0.933442491939013	0.916363899081635	0.915201119193865
PCGF2	0.038579824752274	0.0220638746109742	0.0394520249623093	0.0230302465514085	0.0253185203079976	0.0362045740727066	0.0332154295894775	0.0338538320958683	0.0358548437514811	0.0255972352501473	0.0219771746606175	0.0352591653574281	0.0546558634011751	0.0571121962086305	0.0313088909849207	0.0199584100809329	0.0485822497506872	0.0275725483209743	0.0208591442160077	0.0261892719728584	0.026955596860952	0.0323362367175841	0.0272830085823519	0.0349997943804803	0.031553016039798	0.0505610981629062	0.0324772550083896	0.0356374696674324	0.0351153529574184	0.0439572342421949	0.0394278926476913	0.0426152155552693	0.0623019250282416	0.0449124730068619	0.0440572265160886	0.0177858811406301	0.0335956640415626	0.0469913301699201	0.0405913191279046	0.0365635097857983	0.0199188193918266	0.0359518579629396	0.0249182478683221	0.0564594187064574	0.0293295795975594	0.0235566909412349	0.0269117697200663	0.0268402104039879	0.0312344690144349
ZNF280A	0.430053638059245	0.374626447907591	0.709796507783972	0.635152763335511	0.534829238928907	0.506946832021824	0.621800284534939	0.436266157761632	0.734626317016861	0.62755274032045	0.555629252925735	0.557488826817425	0.79777377615572	0.560226787752456	0.580878983679898	0.584204628456789	0.516460920508718	0.404435544534934	0.565845633470839	0.608543399569161	0.425273814723575	0.68935587067854	0.470318388163417	0.605510950210224	0.551540302107926	0.692574303784511	0.557009872979302	0.58880262585421	0.497773264905816	0.609847477996896	0.614518050667884	0.60017270139601	0.460502684918788	0.55408664524373	0.593638845036823	0.569326772220775	0.509529371787398	0.680273129338869	0.471882357159296	0.455661593780688	0.625944483733328	0.513560519256841	0.58585368889728	0.583175096470337	0.568091521228759	0.506342193074791	0.342177630164197	0.481067989724665	0.666605186121091
MSH6	0.113712232129403	0.124944746640263	0.139170892193049	0.123793780370401	0.128705700795	0.122811059827327	0.122668195597483	0.122811059827327	0.121374966369914	0.113736580876756	0.123553826596283	0.145922462358423	0.119300950324113	0.13214600319684	0.141094769471279	0.127384692984003	0.116982617563581	0.124060133062359	0.13882996505701	0.133614277739347	0.157851241842921	0.132900716026033	0.117754830771944	0.117309292334404	0.114630957356921	0.113546569396726	0.131089706961236	0.119204051829371	0.138571625128128	0.107312100572061	0.1150995715445	0.127771588574956	0.121188222061704	0.133131263417369	0.17033726775367	0.127261615346255	0.107400269595973	0.11737969467056	0.129224242993151	0.158157638553773	0.123867478803563	0.133002654341701	0.128603788731705	0.123622366843252	0.169917154705033	0.138297316456113	0.130427415814961	0.11465532622058	0.117851194480299
NFIA	0.219189604550199	0.148096996452236	0.218043480146197	0.184015708159079	0.221393116414007	0.191305332109542	0.142532723226872	0.164139683772084	0.132295977853886	0.186056355443977	0.13255181531171	0.152394004013996	0.18280559845134	0.17094427274688	0.291607554290671	0.246408729186251	0.218314177407727	0.0977917682851128	0.229135261233916	0.142798185752065	0.135645514159065	0.137708541277507	0.17938224586937	0.156189135551049	0.227281892568452	0.146876455001994	0.163628223772759	0.152183289645229	0.250824879111281	0.155940903227851	0.165484232999138	0.219019276103642	0.242107325450784	0.148346848561007	0.23118969070344	0.151268596559637	0.148754733810987	0.197554079282071	0.130525095674191	0.241915264996298	0.142457270815204	0.147141600769291	0.155429018253664	0.203128397860574	0.161224284798442	0.163108536241834	0.0851759988581782	0.12056803391021	0.147936206012865
CNP	0.195337623963274	0.158686682101358	0.166897995663637	0.245189571864157	0.175764207629561	0.201071571067687	0.190839233606366	0.218650469366899	0.187419181985868	0.257419755670345	0.24140935602128	0.191647305429599	0.248517090973255	0.268683495089974	0.220064796386821	0.22884829357516	0.23781459092668	0.279588055131574	0.20814828903291	0.174830873643597	0.32874801753385	0.208807640658598	0.17745909104384	0.194613335483162	0.17656534331386	0.213683921671351	0.201703536091714	0.201703536091714	0.159685934074248	0.186842112313342	0.215127868755762	0.246183501756766	0.198090244695943	0.248241864720045	0.26545965496954	0.266892727028451	0.230061794946723	0.22881178440068	0.274965113915998	0.292302904577789	0.211776506429613	0.252303546985146	0.191024770619171	0.241008078168772	0.173371650319661	0.380349158964167	0.280200771064299	0.167162644940733	0.220132483344197
CHMP6	0.175969463656387	0.228387755878262	0.2935226872539	0.286813841861643	0.249275405158932	0.243150034793131	0.281349199647449	0.249205763939297	0.252223009617875	0.273511351109129	0.193221560813752	0.309491302260936	0.360139238198093	0.248632879266154	0.329606159509316	0.256500506877938	0.275007090055578	0.271818102554706	0.283558156622984	0.321495208373618	0.27592759099297	0.267718190057936	0.232390492269608	0.247120017727456	0.253793751702808	0.25002395015278	0.216310963456693	0.247379744688209	0.338552164260352	0.254430473238555	0.255225879096569	0.263931388414925	0.26545965496954	0.292761561905682	0.295554552033578	0.251929042653065	0.260341876128483	0.265984942442582	0.285657205000866	0.271939632404413	0.236850182451745	0.255572167426368	0.246219442548879	0.275603710126117	0.322155008320662	0.323632569293924	0.272221257666151	0.367473088960384	0.270214328388914
ADD2	0.271243904198037	0.671178183735247	0.64675459269514	0.288359738924986	0.698266371266568	0.665302197160823	0.279989363424244	0.279901274352205	0.502021596420827	0.355843556843503	0.557818112615916	0.32879310442476	0.361005272700672	0.304515478240547	0.28286227475494	0.458145616348806	0.299225655758799	0.487272277284736	0.301123708684971	0.594361840005753	0.593403543944228	0.786028240555447	0.470831432054242	0.624688190793452	0.535825619851039	0.304046426631419	0.317965750841551	0.499849958119377	0.745891376692605	0.268846619719919	0.305162607431797	0.414045536404314	0.282195481986667	0.285936088932048	0.624454671557286	0.571930470638622	0.596496159270209	0.313325504011272	0.274921293317425	0.544480519983042	0.280200771064299	0.266377784671419	0.30653209714997	0.349460857476785	0.678472749410441	0.287266512180057	0.351496506462152	0.342134164828267	0.435662425329713
ANXA9	0.47553884122595	0.455525189787457	0.652572723974884	0.294435501694512	0.52354617136777	0.371904502414293	0.495860196395065	0.727517186125064	0.385621840195639	0.534691683172681	0.50477470865743	0.439945315465431	0.5606388959222	0.514113537653644	0.594414280157784	0.413632444489809	0.603599366633187	0.627750197330994	0.49431941244282	0.361148724011997	0.651321271773609	0.321931933491894	0.628607439693934	0.719458735230469	0.39319128504891	0.479902105635938	0.720257719012874	0.601043159245351	0.255572167426368	0.632644072574985	0.619284033844491	0.687408827792801	0.409365541426085	0.739303137373181	0.594791575199677	0.516654047618969	0.456914979120318	0.778683333536246	0.796323105391809	0.616898672563577	0.446452876179592	0.435481062530957	0.690530917609462	0.439526614689715	0.398074163027352	0.621800284534939	0.538292591540349	0.330890097904481	0.552616466085932
MOSPD1	0.377487096629075	0.297628617148293	0.373654849275625	0.397471698594423	0.456827848793666	0.404158576719249	0.373558619166683	0.546253493885351	0.469898789636069	0.513416227346846	0.270526020377064	0.482959656510465	0.359256853685614	0.485266379661538	0.507419621411344	0.380252425844122	0.354509328274805	0.526861923864932	0.472617953513707	0.435573265772366	0.125674961373628	0.46220652244263	0.399134439339088	0.349583277469241	0.24836431706377	0.444229716714756	0.456225698998896	0.336435516070301	0.280728833069245	0.421768707419919	0.459896148019907	0.472567575892024	0.433746966770772	0.374069143273295	0.424942342346718	0.498907701714614	0.389532348451216	0.499612897111928	0.449440499949268	0.414370130340262	0.364721313051365	0.413024446708694	0.3151442035014	0.332943314624272	0.290144600509625	0.552848563862891	0.500038408329643	0.438967483053431	0.473225160069565
ONECUT3	0.0438654424710535	0.153222072101123	0.171709592922963	0.0554933888552797	0.042155195827317	0.280159023774704	0.0354655219643952	0.0577624549055765	0.0345368165061207	0.0466837787535213	0.0573393909040277	0.0657604959841551	0.0590045370144791	0.0449842134652099	0.164877664967522	0.121421720626763	0.0629943154280949	0.0488353406832251	0.0547808746268843	0.064433676386285	0.0764801477464748	0.0461649734195965	0.209449590490304	0.0431604862709537	0.0474487311588372	0.0492629513856984	0.0440839756396178	0.0589785829164669	0.0419667535405748	0.039045123322431	0.0514258401936397	0.0488353406832251	0.0591498838767772	0.0613718678130802	0.497357087387631	0.0354655219643952	0.387220948897049	0.0536482294158956	0.0384106222116558	0.0673383722967567	0.0605999050580578	0.0507838967997442	0.0432696170962883	0.0561937016294332	0.0301220306676612	0.0573143549589251	0.04709273675514	0.211547432713944	0.0430963824328991
KCNRG	0.893191011077601	0.850637168086007	0.923860859625839	0.890180395673866	0.887085164875477	0.898883935708498	0.91925756031424	0.894921247067345	0.904456470554055	0.900657695249983	0.912892991203082	0.891186541605443	0.932232114391636	0.878792611045083	0.913054234137594	0.757847055815634	0.924714794353495	0.855305072313522	0.907697468164768	0.897756120250986	0.860293660950021	0.807276926104166	0.897632958512133	0.916257859113915	0.914204604896882	0.923358582147993	0.921355164885386	0.909609005056278	0.924310464812513	0.905873252515926	0.913081928522982	0.901151772034044	0.912977967101573	0.922793483432884	0.909948128147294	0.934371116615417	0.938558999845076	0.947199929804182	0.91264654074838	0.906464471453366	0.910422360376876	0.839433753454909	0.847071915942697	0.907697468164768	0.919094204033474	0.928827743253012	0.960612587588754	0.898307386803113	0.90567197435948
NCKAP5	0.234006402139568	0.250786612167204	0.388883699217348	0.652086906094996	0.241298115423488	0.596962286887074	0.29460060756238	0.247757507682858	0.271574593568488	0.370151931511753	0.232465269979713	0.334463592606601	0.736047136974541	0.287395795714281	0.664688902999772	0.193898598971737	0.224027097507905	0.290634601623653	0.228114481700164	0.28984425067757	0.203472565966777	0.341593075291896	0.248091766140336	0.231676398720637	0.252573268322787	0.255033573173745	0.261106219928039	0.285254212664309	0.215905086460312	0.244448938294932	0.429169934950744	0.319730284464362	0.620081050664216	0.190447072111549	0.279705453240191	0.394053868425197	0.428983536126876	0.371711927444671	0.252573268322787	0.218518549468605	0.383227314542717	0.207520254645553	0.237131052513738	0.501742383682996	0.217665929212178	0.296434749649759	0.216415791026952	0.239096328241564	0.30571828465621
CYP4F8	0.778769036963872	0.628325170187721	0.888175227943563	0.772317693463405	0.756342318511423	0.785542223236105	0.56105787234539	0.323905568826938	0.775161294320418	0.559099178057373	0.567630937087096	0.479354744065717	0.435431326236452	0.701418269026499	0.280771907597678	0.760513967801913	0.945961278929292	0.614765446227508	0.573787384502895	0.676129391316739	0.608008569729397	0.902927992742171	0.84329721070076	0.347879080897566	0.793314355351398	0.757581488398912	0.625653233219589	0.558854814635044	0.914611449956612	0.642324377655189	0.577091086254001	0.822572977553919	0.866110925853	0.727468912102502	0.799103171497818	0.51697970088351	0.847887673889646	0.617616841778623	0.278825007343021	0.307156832999691	0.490584150696799	0.905698610525809	0.811725248413988	0.66665599852932	0.312879570482255	0.243307952298169	0.809119352505688	0.871134030066329	0.518087014582437
MKS1	0.136051560203792	0.132725236548714	0.146828484112342	0.127551710009032	0.149161661878271	0.12930072525935	0.168846290706488	0.162995051374259	0.141521438547393	0.192782117853763	0.14642566757395	0.13882996505701	0.289883465527746	0.192080400220599	0.193127836468179	0.217868348225248	0.213990631801861	0.129598326237595	0.13438016013257	0.139453052922797	0.0893454855103053	0.123288366410726	0.135796642126823	0.112018472237645	0.171565492754252	0.156463564611691	0.195619728836531	0.189536284375647	0.187819735076217	0.152501789871131	0.171389384001783	0.172613328466324	0.214819445062891	0.332198767586424	0.15093159877289	0.123432992641079	0.113407343897345	0.184533717177335	0.0918258045308168	0.129648483932192	0.164962911406948	0.13302794516275	0.146952713762335	0.13307935942326	0.167710862258957	0.134403968446568	0.153609090947255	0.254430473238555	0.171239627017446
NKX2-1	0.134182736521904	0.214521008867327	0.591641880962737	0.106537980491608	0.231782790463562	0.58060265009683	0.241082032032863	0.206415413397879	0.11726065025712	0.247834648824365	0.681627283079743	0.0917583885348103	0.0501880581547381	0.0780086948629722	0.524195182001592	0.155912663524054	0.151958146148467	0.317571058249388	0.15911191481548	0.314926595619623	0.475678012376117	0.574824004176244	0.157794183898452	0.389342073880108	0.152394004013996	0.395436424750012	0.167133485904867	0.45031630685055	0.511963702834139	0.208908358307998	0.165284890045901	0.162396497686853	0.17327913428938	0.0392388941564965	0.198881232869987	0.140627411611127	0.463792338569403	0.251664414959619	0.118089672875159	0.21327871017212	0.469658513987538	0.482436905450298	0.0991443857791393	0.153413721861591	0.700826263689406	0.115466895145756	0.308192931674084	0.483560005402161	0.13368821765524
KRT36	0.635356507951192	0.622940895867607	0.638590366976302	0.620808528520331	0.711158855375849	0.628656421964123	0.729978309803105	0.705566636783779	0.625233144388667	0.669761583319442	0.744821167702121	0.691861804774074	0.768953739148162	0.671611368288081	0.822404492343312	0.521599635237433	0.669151846864974	0.535729000865243	0.748185631920003	0.735424144424923	0.666456039366517	0.567582504088082	0.656732176436069	0.818584289523302	0.686510044043923	0.691665474985369	0.73916379675631	0.704491555676672	0.620956340684367	0.721486691749418	0.708700976338613	0.700826263689406	0.641116529013511	0.673443560179551	0.734192736126154	0.746599380188703	0.644222349500522	0.667866269266878	0.590923147961401	0.72143843010164	0.601185368383829	0.654436599009611	0.731202751595239	0.635599489878444	0.804639114553427	0.834284460984309	0.672921608040693	0.735320840332289	0.742872211462045
ATMIN	0.206089251940687	0.228323785319532	0.25306457568911	0.285617468891127	0.272221257666151	0.239786434002024	0.26704593519347	0.284063867603435	0.21770000096813	0.235669023182358	0.221671959131767	0.306030303183932	0.281262780755092	0.281262780755092	0.238915077357931	0.225991690494457	0.23836230778277	0.274353412076473	0.262522574128272	0.272948109764206	0.316442786578661	0.25458287646997	0.272143853747788	0.299387053551576	0.28315371665187	0.283934815694917	0.289362045130738	0.242890292855503	0.225114831744945	0.260463626619891	0.230588323219845	0.278129082132494	0.21763053164755	0.257001317481552	0.333968332798851	0.220375517045038	0.214087224057715	0.263227052594549	0.284643144111357	0.267802374104387	0.218615156640425	0.241264494592002	0.239529044160133	0.280645349190467	0.275800093684918	0.215401556299284	0.28290368252364	0.294973415474072	0.266613222340179
MYEOV	0.39319128504891	0.380349158964167	0.424942342346718	0.436221950239092	0.48031920124478	0.348596986522706	0.527467341878895	0.496326233652233	0.423625082656089	0.513463821842723	0.529584357402869	0.627076191512028	0.655138888416886	0.571882303241893	0.476504423485319	0.481259246145292	0.666556731083003	0.628415930303425	0.47677827984072	0.40402631913788	0.44856889504803	0.421813916881776	0.578290987265656	0.485635303231823	0.467841916005773	0.437182975092497	0.572541195296105	0.42869675879566	0.372314789180805	0.453591786170088	0.4153392824677	0.525284881147288	0.400033211986214	0.604748669660649	0.443329179613857	0.473368432692597	0.418458195206764	0.527746404603197	0.691523575293067	0.557341904434719	0.307929048747813	0.411746623808992	0.470131786733264	0.516362970282075	0.442498384028619	0.660133122973342	0.443236103151067	0.423444164922018	0.442131984653588
C15orf39	0.192900742207268	0.21814779011982	0.224477408942805	0.205758425527393	0.217800537432114	0.168903389009267	0.211581534687955	0.205136520051298	0.195149334939095	0.199002457838382	0.21358058993167	0.231887027906304	0.210844482248415	0.2079801327537	0.250219526153894	0.215801594487797	0.212438319752579	0.187482120826224	0.236327144817625	0.216787575766505	0.219566747063153	0.175705213589492	0.197400957266863	0.209007200578369	0.198592820555269	0.195812547934228	0.238773174379176	0.187180168532091	0.197997727575153	0.210177132092246	0.213959551769358	0.228218025862184	0.192965670365362	0.22444295753046	0.240925832470567	0.205528406562742	0.173958503376289	0.214217547379779	0.274637103502867	0.25215266721637	0.195432012839558	0.177017624834852	0.229679570648777	0.211647066889095	0.260613990963882	0.280604461789204	0.224618310850144	0.245111133771448	0.217185551197704
VPS45	0.0950451158032528	0.105798810184006	0.0695202793062607	0.102646139071842	0.11194937083803	0.0603212563111655	0.104235417227675	0.0978867861538661	0.0899087909808328	0.0899312900721576	0.118693010983505	0.124823551746519	0.126454121905315	0.110598488526945	0.121400797590107	0.122692598491412	0.112875380971098	0.125216345576984	0.0641793381681236	0.145869304402431	0.1289947420285	0.119323240297821	0.101338280053469	0.0544097375417592	0.103963321926366	0.0947537086575136	0.119984320677452	0.0539192879510079	0.0622098642088524	0.111724658372936	0.0569141034858956	0.0551779199898573	0.112251265516213	0.119436527494074	0.0611426110722438	0.110386272414698	0.0639290056856163	0.0592578700960762	0.123074743225185	0.0536936923096315	0.105586996693628	0.0894176551094603	0.0589524787741822	0.0593804271294419	0.0854234868065366	0.133159541116695	0.133539229047916	0.125846710625315	0.0574055362990568
HCRT	0.664397785115416	0.756933744989569	0.766678930084368	0.771498979902656	0.652473947439949	0.802389545309681	0.783035878942382	0.822447036692821	0.764634126455601	0.748878063657157	0.678196954153978	0.821441536769767	0.804551324118037	0.690998506401313	0.799846226336652	0.75476659058654	0.730121974041462	0.728176330925018	0.798833531288349	0.624403490695093	0.666408557008951	0.685910723885733	0.658203930973665	0.675891355721419	0.763976456556072	0.721249132561164	0.622551504264123	0.746552710948124	0.731297871578239	0.769273614657932	0.795221200166071	0.729523532850346	0.744916075918889	0.760513967801913	0.754258436961213	0.735373561990967	0.75083370992261	0.78331212494869	0.452706257590848	0.608200777485298	0.761735871680917	0.72812924649175	0.713953740177931	0.814399886695809	0.772364544004647	0.764208861442223	0.650214582283693	0.838966310560345	0.80204456435704
HTATSF1	0.300395255260482	0.24369867500285	0.351223505198949	0.314364135563042	0.443518029198643	0.334413622238237	0.345329594200645	0.417149894237831	0.396368195637601	0.358671989929081	0.230373579209374	0.430002473453728	0.539125904644842	0.453309461237649	0.428560669384571	0.349192647419779	0.322459513597299	0.50304081679183	0.423756445991287	0.421304988030702	0.145371303554266	0.39115061007913	0.290266959118252	0.349370781346562	0.195275544606503	0.37379117048875	0.390119559279667	0.263265784498375	0.213177529165324	0.308150533751732	0.405249793175105	0.409505109501051	0.365084766126817	0.493997733739984	0.437270228921243	0.363723980750747	0.348289186358655	0.376014293167705	0.499995156116691	0.444370246953679	0.296605141165363	0.381830983244808	0.249205763939297	0.280933260896636	0.286689911383698	0.538471870157652	0.442775131369188	0.444689671163129	0.456225698998896
GBGT1	0.419294017370809	0.397704287907772	0.489109655471042	0.426488857341877	0.447747169346141	0.514968221616761	0.433320863836489	0.392731578421734	0.265094805913632	0.425408487790677	0.453680336320576	0.506617358183178	0.506061775870152	0.358526452907967	0.582468840735331	0.448617134978533	0.482674246852075	0.514402573603585	0.304769128842612	0.339530852006658	0.407729627420984	0.570934102433427	0.346339013398619	0.486755458293784	0.364177900534924	0.343368734510724	0.469512305053396	0.420838234798575	0.496987362686241	0.428225543138209	0.362017088226292	0.396499617914532	0.447371455058981	0.438918944030011	0.524099147056478	0.440951025649922	0.451902064958653	0.344038476888218	0.455525189787457	0.436861251995514	0.470967377018588	0.434887727387231	0.383090026309361	0.539354493260955	0.526904992617459	0.650696094927887	0.605422420178125	0.427950129600192	0.380393890650308
TMEM125	0.712518453283604	0.861781957016474	0.876997226152032	0.8546104918936	0.709938979474886	0.8126133069504	0.810057847300042	0.757847055815634	0.840133675353783	0.77553562050857	0.77774035063566	0.648666698281127	0.790021897959794	0.648522377672226	0.886100117127209	0.768257360407223	0.842978243000999	0.486099092632256	0.748929015975141	0.691909623337351	0.672581696012594	0.686510044043923	0.800507577914426	0.729931488646927	0.704255908799715	0.749394155786107	0.740694489739869	0.725543688699732	0.464174925051799	0.76499543846616	0.777604368911981	0.716828550063085	0.771735457618632	0.819632205423376	0.839359735637241	0.718036784186609	0.854570229318313	0.754535706988754	0.735565133307912	0.776356759499722	0.771598420566673	0.776710978481334	0.725958959317758	0.737035260216705	0.374859923036891	0.856594524948313	0.584619368211665	0.837835561166953	0.725366540750958
QPCT	0.355797746705538	0.549529143849276	0.410415814729331	0.385580295447531	0.552526643460343	0.552202518516768	0.407632824843497	0.366539791959277	0.368661288217679	0.431166676643034	0.371389892773751	0.396032309045782	0.553427931237552	0.389297223603515	0.502941666793482	0.380954646587154	0.763105820012031	0.32012030501485	0.446953860737331	0.458611956017844	0.362147181824526	0.35665661394989	0.371436437895468	0.417199831066767	0.402219802881582	0.585660343176151	0.442638030848961	0.426439153260594	0.37471838202974	0.406094576629638	0.4580957364273	0.542122644510461	0.73670966653108	0.420605307939882	0.609505876273832	0.549477474222311	0.580557557905367	0.551784733331542	0.376481059397091	0.432064154087044	0.345850135268858	0.382065215044866	0.426116603493265	0.513512942372906	0.340918857330698	0.499002263219444	0.399327179002617	0.429545993622897	0.394338981583744
FAM126B	0.055789281750383	0.0468591304496347	0.0929229495493021	0.0518532886957225	0.0510254997667269	0.0501880581547381	0.0490241904693601	0.0515429380475818	0.0518103978887681	0.0509245042920583	0.0503076906696687	0.0589392890820072	0.0565941154455484	0.0492223328925546	0.0618481152971384	0.0480142046519011	0.050459708961203	0.0558940354169473	0.0475519500760544	0.052247186609204	0.0483808827219922	0.0529254014837349	0.0499402408376426	0.0548833350307377	0.0471019971596724	0.0502283188384066	0.0516354800648596	0.0500105050275187	0.0539880799232397	0.0522795242998062	0.0511766208709581	0.0636139340952277	0.051918611328132	0.0483808827219922	0.0872424837466355	0.0483898714849609	0.0641959109128743	0.0610153869541111	0.0496777092857239	0.0657941428595	0.0446507422384996	0.0517598607244314	0.0507238737724902	0.0637712424014402	0.0525472594761261	0.0553661231335867	0.0547934468583746	0.0693727970305182	0.0496677291513278
KBTBD11	0.285936088932048	0.198622536356256	0.188912560161574	0.153331793246246	0.422041569760192	0.153249476470563	0.152616216502276	0.165739875702044	0.137608321577356	0.181054037162243	0.0961486951326479	0.212305496906673	0.0797040941084898	0.090337148377747	0.134211209344159	0.13415906046388	0.0739178325289432	0.122974624092028	0.167104119585056	0.138369436375001	0.18299412270434	0.128705700795	0.19281218678757	0.163935867662606	0.185629291063047	0.199571177885136	0.157649479016376	0.163768366835335	0.207448843770511	0.163483728092044	0.16270856613544	0.168931291124921	0.158574606663369	0.163851270287862	0.222336259004402	0.174280626197856	0.0585072085626519	0.118298365225101	0.137761783538786	0.04410177024281	0.0917325360880703	0.143140799454963	0.0734588124493906	0.119818571510001	0.566490441091298	0.255302661248587	0.249240495944564	0.0598111198361407	0.0933320426832786
USP10	0.243486593785574	0.208776060016766	0.316997649778895	0.304769128842612	0.261339667137536	0.288611729725082	0.26817121529711	0.260845110409998	0.262791802977216	0.323725605529377	0.353708624771201	0.328399852059226	0.447890012858143	0.291100809318544	0.291564771089794	0.273347657135666	0.24221854420862	0.313759506181255	0.29097511306672	0.252496713456936	0.385025762076034	0.267676892988433	0.305162607431797	0.271856018160155	0.319372186781339	0.258072685801327	0.300994876704489	0.261572959448063	0.278902692104071	0.312879570482255	0.27524613486722	0.306074700832816	0.273225943081347	0.371068374005755	0.246558433411367	0.334511529483407	0.274675011464803	0.306445260781122	0.341723681388074	0.298667471636398	0.236918803147799	0.271730744727393	0.276047174564357	0.28915252963275	0.253637894981337	0.399569309268046	0.241298115423488	0.316103254955701	0.249801621071733
JMJD4	0.135311367527066	0.137257063722449	0.129772513836347	0.211381373855729	0.130525095674191	0.124509751777069	0.160541040964211	0.162246269035915	0.169534453490577	0.191398390870362	0.136332872905544	0.189595203185738	0.182500999475198	0.188390095774372	0.168313654079547	0.127092285051098	0.137862317160513	0.182200315300726	0.155399172707253	0.148863340321642	0.188575473019617	0.131655295385242	0.102944412364463	0.14358376510708	0.154219222518354	0.171972656092257	0.170072642835094	0.162339323574521	0.125674961373628	0.141253515519152	0.190664895824877	0.180134352468858	0.145869304402431	0.22814786766098	0.22696588284084	0.180610895941044	0.247607770031866	0.181234467221365	0.263702080979345	0.172002157627497	0.164991468008177	0.161931599716306	0.139719112015434	0.202328962156415	0.159827066826016	0.201166785678538	0.148455026513413	0.166755939696905	0.17882622888024
PDX1	0.508207536438768	0.633317229691489	0.272867621951451	0.44848126074871	0.535592337645308	0.450692015065809	0.355319513710717	0.274394816072384	0.222611605475112	0.277964735876925	0.671662881735082	0.299936931932683	0.187728854027691	0.18727161753719	0.713333048169816	0.169768973491173	0.464841619048669	0.355147775011138	0.480509322375024	0.700584875304395	0.65581399950278	0.72298956985222	0.418049158342195	0.666754327453166	0.534599230885907	0.523047486228223	0.324678964530583	0.509575600061796	0.669197348762839	0.380489443649183	0.28389340069752	0.228019999007621	0.525284881147288	0.285082434965003	0.465472325898016	0.641698097417704	0.241953873356929	0.360733315755547	0.270408346392868	0.485311545037356	0.663925687926198	0.634434682219341	0.278129082132494	0.502493258224911	0.778101687972296	0.303406231740389	0.3938278477584	0.618716838062248	0.427900239606944
CPEB4	0.217255463831982	0.233029062618367	0.159655793781687	0.229851501333456	0.170011546666858	0.23118969070344	0.225391357455121	0.23087039037815	0.173519433613197	0.24507351485257	0.197306344003597	0.201764170376094	0.30584973814862	0.182438639035797	0.234398017312485	0.267126518842625	0.268208674874837	0.275603710126117	0.272261306010888	0.316145067389607	0.292553063447531	0.275838072303661	0.27245779000016	0.252118234040286	0.254506726513511	0.175181397385929	0.25002395015278	0.230166124252541	0.312964396180765	0.234612339466084	0.22696588284084	0.223784194520522	0.278001361420044	0.24931168015715	0.243078713289436	0.191117736349284	0.201325044916279	0.198622536356256	0.2597241190849	0.249424767173325	0.242930989756493	0.225743002841568	0.18386353665099	0.248632879266154	0.270214328388914	0.318457811171097	0.297119847412584	0.262054954151203	0.216818476296281
TNFRSF10C	0.647703418878355	0.587646108294218	0.159394876577739	0.325375866372673	0.38576112387015	0.140474266743872	0.589595617606579	0.518134565606799	0.130525095674191	0.348190524466019	0.196422897242198	0.131973995582358	0.204415323252207	0.191086741154124	0.613127446542637	0.202805390515791	0.450692015065809	0.206903821047402	0.183505118284218	0.210177132092246	0.180639426571394	0.172757180463432	0.158157638553773	0.386033676087545	0.238183281177282	0.617813933976942	0.202644923370042	0.156128029481201	0.240005085986493	0.209412500617776	0.241877372867672	0.287184070923994	0.564031019824083	0.177279458975431	0.172874492241316	0.468448081801791	0.150391603050097	0.389249878147508	0.628798491409828	0.217972918280091	0.152210185117687	0.149975828589814	0.160911140102815	0.437130352458534	0.151849074073301	0.620907435210735	0.289279973523872	0.169681806659271	0.158658594783044
SIX3	0.385945607932979	0.263069503020739	0.672673535920477	0.411653113921791	0.324170094366524	0.621096817628049	0.21168037850088	0.282117367186908	0.478420403889706	0.13307935942326	0.554688468127893	0.0990999448987494	0.0471953733999341	0.129379725846884	0.172236146929135	0.0505287163714916	0.204616623486899	0.479258470096556	0.124608856307123	0.146478848137524	0.312463817464521	0.25949315217836	0.376986026121913	0.34087534122788	0.266777319194058	0.464221502293073	0.278329192475495	0.332372197658889	0.411653113921791	0.344877453503037	0.256069269761144	0.138857482622399	0.195555780409716	0.243376895331027	0.412134485597055	0.553620437133307	0.29118209534018	0.268724291824612	0.107820589577523	0.575478811673324	0.409926629626055	0.0972739978552097	0.163108536241834	0.242257907896227	0.748733514555599	0.119768289801255	0.457107642051727	0.151351297176845	0.113128605298632
ZNF629	0.121774363085874	0.132476394528216	0.113809984074481	0.117971779955624	0.11530451977616	0.0732114386644595	0.101200741926365	0.127384692984003	0.0820414021628901	0.113453618376402	0.0806167331541028	0.104764394246779	0.0958085942618175	0.0805503420223919	0.165766357121877	0.0691456249435821	0.325200503518494	0.0703981008981815	0.0968324450087853	0.0753791362785076	0.296520537416893	0.0864968021305271	0.115514262187829	0.133990143338767	0.116469320941914	0.123818550073938	0.129224242993151	0.115282883155707	0.132221011923465	0.09886875883477	0.0959220425373438	0.118322932156411	0.0933815099023412	0.0905438322264942	0.13738003368287	0.110199015331617	0.0797899622936631	0.121558476938706	0.107152775999042	0.173519433613197	0.0687551813396061	0.0734192398265889	0.131874230136243	0.115930460028928	0.135080328304246	0.133384635155696	0.107820589577523	0.143714386759066	0.0920146867852293
COL4A6	0.639603988984979	0.212204215959975	0.628042473237175	0.416308195572705	0.68252970019013	0.672101776594425	0.436455286124987	0.422366410821417	0.563746517914985	0.561857750411947	0.570036520452814	0.595825793232789	0.381697558906739	0.429169934950744	0.826190772949698	0.715301664182013	0.56265395882443	0.597382758228899	0.678863266890418	0.474102672756959	0.0675680135094789	0.752584773454784	0.649067246817291	0.633317229691489	0.687315567215409	0.450826701724175	0.44171119177817	0.494684209824031	0.754629700330232	0.708649093435708	0.479165271396032	0.533612462044762	0.740181721266566	0.668459702807045	0.390731665788495	0.4382232956691	0.562316920098554	0.491817721507171	0.21471808700981	0.451155803209149	0.716594223880066	0.692630199212879	0.236365637040721	0.550299485062704	0.159082416368564	0.583583133968225	0.617766516718377	0.5560170912492	0.604941110680024
SLC10A4	0.24885891048115	0.429261845293273	0.592314716516742	0.236030020144383	0.225531721081486	0.579038824101999	0.295014973227992	0.253679308947485	0.234468281569345	0.285694493436341	0.258341130917146	0.200781193516175	0.185810605857785	0.185568251207229	0.234148396706142	0.213412401173658	0.190167680730755	0.168568225272169	0.28915252963275	0.234543651275638	0.285295830663611	0.154387650657166	0.238773174379176	0.263187855645083	0.469563383059057	0.262405046696734	0.20712553391053	0.208473836402548	0.522282016188217	0.436546485738613	0.287725509607969	0.282361413449728	0.269287404768201	0.194338837833838	0.204547043509978	0.241082032032863	0.261144246508819	0.429169934950744	0.254993553658127	0.540329719104966	0.455846015968735	0.243004397377293	0.266817866209234	0.220619157268473	0.410697650391517	0.361329057889307	0.786479132576587	0.292847108660083	0.207787072773039
PPP4C	0.0503979132047371	0.0744553412840744	0.108373113867811	0.0825678890040837	0.0570492461695788	0.0772946607431274	0.0760314428973639	0.0734973973406974	0.10497836978904	0.0725598324441018	0.0850860609174844	0.0907057785022818	0.0867204452381977	0.0738371298297389	0.0708044712710487	0.110525980319566	0.0747866160197345	0.109588551706469	0.057976495686344	0.0616213018780716	0.0471953733999341	0.113786607863391	0.0566316837770417	0.0668082482285212	0.0765417025492283	0.0698258799210743	0.0675484511074832	0.066774224155889	0.0621650042256534	0.0612742665791354	0.0644004978214967	0.0863891868102192	0.0947303677512992	0.093540157736492	0.0790474504589637	0.0640546720226779	0.110134307250827	0.0739380514995921	0.0862089888396634	0.0620506385877496	0.087876476210997	0.0907057785022818	0.0704730430654336	0.0862975929887275	0.0570492461695788	0.0536361279797445	0.0623630250265652	0.0736539870982223	0.0656660202673614
DNAJA2	0.130596722985827	0.0950041237805912	0.161363280420849	0.148971590925795	0.0937176544371896	0.143033740830594	0.15033689867445	0.136176228223515	0.135132129102737	0.125870811508902	0.15297676751376	0.194646054847115	0.184855928982486	0.150419088748737	0.127166014244147	0.156159367646485	0.155717887302761	0.156948816989702	0.147060150153507	0.17968465740808	0.187967218990285	0.157394692211817	0.132878645201212	0.121374966369914	0.137407103048226	0.128820962413254	0.14381922797586	0.125381943233127	0.11710110103161	0.127237026641147	0.139825894707944	0.150553523970803	0.145346428546656	0.163935867662606	0.166527326379781	0.15024900223215	0.152949974581036	0.139170892193049	0.188059245620535	0.182112186996318	0.140135947937008	0.148017706904567	0.102163632335783	0.15460900252595	0.0981111449996543	0.202421741822635	0.130718933780032	0.16336477786913	0.108601756355054
GAA	0.335270575542777	0.3816113631521	0.368438264156398	0.372863832943347	0.385806904203172	0.330491481368701	0.398074163027352	0.368886483301609	0.355017812032865	0.390213196140718	0.365503826572348	0.498865887058663	0.412323166170815	0.39401071066897	0.398985657202939	0.372314789180805	0.376202542997291	0.259995041385037	0.401426549517988	0.328228512554881	0.41850332499548	0.358226169774832	0.348964869484884	0.368204931467067	0.381784928904286	0.375225590360744	0.438412080232037	0.324170094366524	0.362929198624354	0.37885758149193	0.373143284415189	0.395388696148433	0.354651869823645	0.410181711221718	0.440123644951148	0.32879310442476	0.35985338717921	0.3743404695457	0.497633909902357	0.410128082932542	0.338738407257844	0.358671989929081	0.386316415128516	0.407115845290244	0.465181816614795	0.41850332499548	0.420183174749119	0.466347089437154	0.386454335765087
DCTN6	0.157419108848108	0.127843063522796	0.153195182094377	0.143741031657907	0.13310584073016	0.134627921467941	0.132245205725724	0.133184547267875	0.135694534905794	0.12591843349114	0.135104131045432	0.151765930747582	0.142510102036083	0.105123262849962	0.138492917351022	0.164877664967522	0.135590098467564	0.0964691540573219	0.146503994390621	0.136717797012245	0.184768831609725	0.151654434565582	0.165971575411957	0.164877664967522	0.158800322626864	0.150744259927293	0.112062651233528	0.121048515922116	0.188026841458429	0.127455090645881	0.107195668948427	0.145894325070563	0.164172858226393	0.114025006768771	0.164905090430634	0.131579696030686	0.133209662242229	0.140855415062273	0.11387911084274	0.166091586288587	0.165133092389416	0.153277294500187	0.177819839273897	0.139504262605574	0.192048751402912	0.135209611128821	0.143323975092757	0.14363588133564	0.136639782064424
STAT5B	0.336915656321805	0.273060169640357	0.162161679652245	0.191551777339359	0.156302968097156	0.328009297684017	0.151154598609451	0.241695780659378	0.143423930950206	0.169504719568112	0.303913520117034	0.0609439292610033	0.149975828589814	0.0662687252238653	0.130071258378079	0.0490144255733876	0.297792753842019	0.0809324664241694	0.381146662018638	0.060928456234623	0.185478940648181	0.124437412678547	0.305240886138315	0.38507416439635	0.340197111591416	0.137811539725878	0.156434797974906	0.221427921278302	0.114702223677418	0.342759606224529	0.191711011705164	0.255416008677466	0.132374328249212	0.120733021565121	0.0877628306844149	0.0860787616315911	0.0834183750206609	0.15380449715368	0.389947543125616	0.440080445844958	0.069995275570895	0.0676824632925117	0.417585829968638	0.178577527184048	0.139555257820137	0.11777970914917	0.07727205052511	0.256810231808104	0.108166046324271
AKTIP	0.143529954574601	0.123338359212642	0.162273999469019	0.116469320941914	0.137837160927449	0.141307381452941	0.144321748896585	0.133791339387425	0.13255181531171	0.150688127387339	0.150958670421644	0.153747139104227	0.160112577493836	0.15911191481548	0.149378660762157	0.141360000861717	0.162189040564114	0.157394692211817	0.16156076386604	0.160827449880617	0.182143181966214	0.147141600769291	0.135694534905794	0.138348444457465	0.119436527494074	0.113358873082206	0.147085684616394	0.13386487139487	0.145102264225451	0.13170326692457	0.130129766571978	0.145291313781261	0.152394004013996	0.142692044119205	0.151765930747582	0.149300691898713	0.134013911567635	0.142355730433778	0.186486220696038	0.178545308491442	0.147936206012865	0.165284890045901	0.131261122472996	0.158997740319454	0.151351297176845	0.17842599894446	0.148184082678821	0.14194674247059	0.137761783538786
MRPL39	0.0375204371456729	0.0430686411476203	0.0480335679662626	0.0378453670991029	0.034282712670132	0.0304357389114774	0.0369303343266691	0.0394959326409711	0.0303095384917867	0.039714937288046	0.0304357389114774	0.0383081849044219	0.0389441580698239	0.0316514528860862	0.0451223976928742	0.0295877088458533	0.0383784434512281	0.0458213667393071	0.0343312872745855	0.0449842134652099	0.0309872188010279	0.0402317888032732	0.0310525535106828	0.0369931364946171	0.0297793638975994	0.0532565987226028	0.0297943764744873	0.0397965251105947	0.0394401995877656	0.0279925854147718	0.0458303967087782	0.0425302569853962	0.0318051195880267	0.0488140000926593	0.0486589282514678	0.0353414662442929	0.080108223571672	0.0420528055185248	0.0408443537880249	0.055789281750383	0.0301942765907226	0.0288397905196082	0.0313388506892244	0.0462766386139976	0.0531002491094393	0.0362984887037766	0.0334086515446297	0.0414182153292439	0.0313879402317774
DDX28	0.0963987035916637	0.114514698516522	0.122165245002046	0.108233865203602	0.12276014373704	0.113171629121408	0.114143615929371	0.0980449076199534	0.0928091773828581	0.10744923271813	0.111224192643087	0.126034992896526	0.118273024630627	0.0998062621923477	0.125674961373628	0.129648483932192	0.116305379703424	0.118763187297148	0.128068525886124	0.145185238944953	0.140855415062273	0.113904682417746	0.110362948777477	0.115237533819412	0.109209005014715	0.094957825343462	0.117611423922334	0.107312100572061	0.110314996383152	0.11460749620581	0.103263525538283	0.114375672583604	0.116469320941914	0.100838235607854	0.12384395291634	0.124944746640263	0.115514262187829	0.110755456302899	0.129379725846884	0.126059121569989	0.114234447351975	0.105914462576679	0.129329274803401	0.113690667640641	0.141068269003969	0.141972408293391	0.151210855118607	0.144696977537642	0.105866592814812
VASH2	0.171625476901184	0.298714520537858	0.313458390000655	0.214853874014674	0.199637196665517	0.477771219062491	0.250063431097478	0.180311138930212	0.332453686673065	0.236030020144383	0.191211753228975	0.254050675910653	0.249240495944564	0.197213473055195	0.208541736076365	0.235513437730606	0.196583535942398	0.318710526943486	0.215801594487797	0.236549002867205	0.207884493954949	0.176744096704215	0.226414786301343	0.260109885736674	0.238547827195162	0.293566950844338	0.204976368400003	0.216076128408846	0.38165199378631	0.196811705264595	0.192782117853763	0.279095180942021	0.185688833048538	0.213071864870987	0.548603979381084	0.206512076017078	0.439436520680171	0.27640334524641	0.194799939647981	0.221183586106756	0.293770041045206	0.186331289946966	0.203765557648463	0.23496655395804	0.594262301039741	0.248167866282421	0.35540411405615	0.223960149952718	0.215974770125612
ANXA3	0.301123708684971	0.267598966451111	0.302813753003242	0.290227220883753	0.304472780384023	0.2330992997632	0.299426775799514	0.286190008024112	0.255076306768122	0.315580675065178	0.301211714990952	0.381830983244808	0.304685832957928	0.363723980750747	0.335796283350036	0.291564771089794	0.462165076132201	0.324256082364715	0.316398246392331	0.341409590111331	0.326043555164107	0.274838666981745	0.303449343440201	0.329084934652274	0.343239330732815	0.309920959391433	0.30897441699023	0.336732957002446	0.330630086325758	0.336154481413365	0.296179046773331	0.336477829085433	0.293308039406225	0.337578592993572	0.291401630956434	0.324634225037025	0.271027031763444	0.327918653863248	0.475678012376117	0.351680837927242	0.236738592625795	0.265379367747128	0.307637128103137	0.328831523888048	0.284144620812724	0.390779142398274	0.329128511671177	0.314280032127893	0.323725605529377
CD44	0.143323975092757	0.232068908188443	0.215801594487797	0.263302788667681	0.24221854420862	0.18338348157582	0.295554552033578	0.255377431766297	0.250554924319338	0.283558156622984	0.253025177925797	0.292431422870314	0.381338438940692	0.278536885603421	0.214553215019876	0.221986939905307	0.270637552744017	0.248932878752404	0.25204774463698	0.323905568826938	0.368299409694632	0.239058201170818	0.214990408692183	0.222336259004402	0.305807686738001	0.160938073437469	0.24934955303317	0.230269333751843	0.201487626597866	0.226378507274303	0.175300285746947	0.191955446679805	0.259873977410835	0.307245385424171	0.205268376255592	0.291773746642014	0.186056355443977	0.184045579828745	0.339053035555834	0.218279796214412	0.248894397615419	0.263265784498375	0.195588046875294	0.192873199928832	0.310546751316131	0.316997649778895	0.211144138659237	0.198718683691131	0.219920670245105
MRPS31	0.0406848470506041	0.036967701256139	0.0482613385801947	0.0373128227241231	0.0427078782223324	0.042155195827317	0.043684099996183	0.0406020520064036	0.0394857068368574	0.0313879402317774	0.0377792702960223	0.0511867117748468	0.0422574868513421	0.0379762098705235	0.0502283188384066	0.045653872813617	0.0439018321862599	0.0499902404380968	0.0436294458456869	0.0430776975520647	0.0424462183737235	0.0429852670688527	0.0410505937697558	0.0447250225420157	0.041360476483065	0.0420425728850943	0.040922445676273	0.0357710291906271	0.0446244183229871	0.0375698121524843	0.0408542123130487	0.0453173278225896	0.0406226262157934	0.0437388891151871	0.0673224860940046	0.0382864142531385	0.0441476997226374	0.0438829760366797	0.0457841802104938	0.0565331565276377	0.0366528973646259	0.0417778194843562	0.0404444799587692	0.0485439545960578	0.0415631591427837	0.0553781107414482	0.0533773489677714	0.0439747118069668	0.0420699965440835
ARVCF	0.179954826453032	0.196583535942398	0.206053583245901	0.186423064312855	0.20716035938046	0.186456754341166	0.198285896091912	0.209449590490304	0.197213473055195	0.178882397893164	0.204511912764343	0.274675011464803	0.244736784507905	0.204750473666259	0.223534247268062	0.209007200578369	0.192445968730338	0.233646516601201	0.204943216597845	0.244448938294932	0.226271323985274	0.20008475074659	0.186842112313342	0.194521199571338	0.178395410203453	0.187967218990285	0.217492592722839	0.186970910433386	0.210879090066346	0.188059245620535	0.196265633636011	0.212664068135022	0.198622536356256	0.221922177950401	0.23133084926133	0.189595203185738	0.200404493256718	0.192473873233737	0.264828114806782	0.22086086533031	0.186423064312855	0.196744287448878	0.219424752732425	0.221111872517572	0.246712396898129	0.269365978302099	0.20957808337239	0.21347834337346	0.203605118997274
HMGN1	0.17745909104384	0.0964691540573219	0.106604558519186	0.0928549474119706	0.165455402859668	0.085647928348632	0.113736580876756	0.137200857456248	0.0993965676081586	0.0917583885348103	0.185688833048538	0.168476295493135	0.119253905523398	0.109835303199938	0.105635617875288	0.0953133712233057	0.0809324664241694	0.097035639777611	0.109110694344219	0.101338280053469	0.14859456030218	0.09217174532999	0.0763756367905067	0.0922186537325187	0.0803805447268807	0.099602834560991	0.108998823729868	0.136332872905544	0.186909439987723	0.106766384370909	0.108304950211955	0.117754830771944	0.0863672092726403	0.166176878297218	0.11735607667158	0.110778757838994	0.0933320426832786	0.120927257107923	0.11194937083803	0.104653391102133	0.0779675228574205	0.0996467904505547	0.104465829780391	0.107175615310589	0.110939841782279	0.131998950239745	0.129972757345282	0.101521507815428	0.112648237783772
FABP3	0.332899069699215	0.151823375362469	0.228323785319532	0.0798967829235671	0.0874720779240276	0.0708430533300941	0.089823028211566	0.117587288517297	0.101406908256136	0.204445061849626	0.17863945628612	0.0930125750470089	0.0894414578894112	0.0702293796665204	0.0970837930572279	0.384553957301467	0.123122776809562	0.271730744727393	0.0937900829574238	0.0762353172976761	0.102024410826684	0.201518283785357	0.124993383954657	0.0992814043748623	0.19906583186251	0.194119355365473	0.0768875750594136	0.107219311542874	0.196744287448878	0.101521507815428	0.129019701067967	0.155717887302761	0.199408565697746	0.0850860609174844	0.10154337626585	0.0678348120455734	0.209449590490304	0.135871136327595	0.148914547279529	0.107960441522359	0.104604264919838	0.0786626422815516	0.11733395601321	0.11458518095491	0.102370232022097	0.0818231109318418	0.0751122991114882	0.0796821483199728	0.0816242762855012
MRPL1	0.100079346681692	0.0655850708629954	0.139143325424788	0.0883013040055077	0.0773381690514348	0.0599067194864754	0.0809988243435942	0.105427488899359	0.0670804634688595	0.0667594549790437	0.0792126332265525	0.103035477188615	0.0640379921576953	0.0896882260593873	0.11710110103161	0.132700823836911	0.117706294344469	0.0719945589242398	0.0728110562002215	0.0779460687697501	0.166755939696905	0.107061990235418	0.0954895546760094	0.085378499500419	0.0633640393295333	0.0995559612619162	0.0606290385132228	0.0895098255343945	0.118371048150374	0.0684897148296316	0.0934457618668786	0.097544393294371	0.136767950065897	0.0855609641524301	0.110688066600561	0.096898084217339	0.0921039307323492	0.0962145125363427	0.104653391102133	0.116328471703794	0.0553537089005173	0.0684512603281815	0.0786626422815516	0.0963520319664801	0.108027730531491	0.13081521637906	0.0656167518103351	0.0670957691332578	0.0627379562222797
ZNF385C	0.73329598250296	0.78926485694652	0.704862402491306	0.747427075792921	0.788545786322739	0.766360526843878	0.684655538428426	0.785273250392437	0.721339366257226	0.738236813870593	0.729703788131221	0.729433173612279	0.824959689789718	0.718795257510215	0.567535473445969	0.722521259166179	0.701888190438076	0.459577223229057	0.808804664702636	0.7737217277266	0.696469670545724	0.741447161702344	0.681037135410312	0.817243393223625	0.744114009112634	0.754677165068172	0.801611086842309	0.672143760723926	0.802434684842794	0.744539196748165	0.73727143335845	0.715254433058154	0.674467392489492	0.813944709171769	0.804154537522384	0.516274870911896	0.733395811413961	0.691096569264557	0.66269023879069	0.797021177903121	0.734192736126154	0.737593564134108	0.79940582770888	0.788545786322739	0.792339447778902	0.756839893886835	0.752538231396954	0.7737217277266	0.671611368288081
GDPD3	0.50657155690105	0.458285816400621	0.410076473772862	0.423667560958246	0.56083003245746	0.356384973451041	0.635404726794274	0.598420278400993	0.532390104281114	0.574260310133837	0.728315932609547	0.590498100005866	0.642814307030712	0.637328511420243	0.594743520287365	0.462252328521554	0.644415335909224	0.843689458905776	0.509529371787398	0.405808826919059	0.756839893886835	0.413677018708987	0.483144207794978	0.711394698885821	0.500560394853684	0.451342398337697	0.643825630508445	0.697742767736988	0.340830032744306	0.627454514007454	0.651172080103773	0.677419441184745	0.449357211561721	0.686556752302104	0.752266539361797	0.515104476116146	0.49604716311039	0.642707142086048	0.832905554296759	0.680560837253016	0.495907404495165	0.412703754496527	0.619802598234799	0.631265272437535	0.495010873748374	0.506250743706967	0.613362013572284	0.480129609937085	0.607630024423393
MYEF2	0.531552727204667	0.66235037185967	0.536384458144478	0.704305272969183	0.688074489516837	0.571497101905238	0.423444164922018	0.494916671014146	0.440811982747715	0.352091896612576	0.64727655310228	0.303830327320104	0.275757848439953	0.556964726448647	0.607773219436696	0.444738622957296	0.576998740721973	0.211049741600571	0.622501430936024	0.361376499591088	0.774987060113545	0.222748515833709	0.607437257207922	0.638245896784014	0.61013998541533	0.612563081262901	0.612650771444849	0.570695293567573	0.715967681506432	0.571692672165409	0.509819028125932	0.439664684775239	0.685529279416983	0.414506641418965	0.743971095263375	0.668759423577046	0.218816708877705	0.404961508754708	0.245712778868312	0.57941578614759	0.33311741682811	0.304347474235874	0.656009115721615	0.303961315797742	0.769415679403494	0.515104476116146	0.716395836569253	0.730679974450957	0.482482953358953
PTTG1IP	0.0496878934071228	0.0491274729720128	0.0710893466670951	0.0633476042107167	0.0507027524081095	0.0506324075336648	0.0555974105365352	0.0528398459754077	0.0546094877252795	0.0502387202981365	0.0588101933125441	0.055448599148961	0.0585599033287386	0.0585336654740449	0.0431865368189956	0.0613583864237995	0.0592966735371594	0.0577866840915434	0.047286319379199	0.051106335072242	0.0606838182443399	0.0527748595479052	0.0664323192455344	0.0546671020427144	0.057976495686344	0.0484755172468997	0.0565687773295633	0.048947398975297	0.0539774638466771	0.0573514570725414	0.043684099996183	0.0632674241157455	0.0483272722205066	0.0681701724847811	0.06684100516998	0.0544688204806472	0.0547934468583746	0.0564207671545344	0.0582744530452	0.0612597115952005	0.0449295144517326	0.0549836385758246	0.0562184992435281	0.0580009407537249	0.0541686290805958	0.0634725256237862	0.0553069902332358	0.0515328011124957	0.0523228338775882
DLX2	0.0354655219643952	0.0287663542336896	0.0496584097522261	0.031553016039798	0.0437475655373738	0.042717116296196	0.0310200505013452	0.0416023754834559	0.0432238397143604	0.0417778194843562	0.0358954857993338	0.0382968829189994	0.0501183075933577	0.065536863106916	0.036967701256139	0.0438468466638057	0.034748054026365	0.0328950724583174	0.0395749536948094	0.0377530583172542	0.085603651638411	0.0358548437514811	0.0425676387117034	0.0448669702573844	0.0406327394424827	0.0402317888032732	0.0412720090307959	0.0359119477700159	0.0428356590778255	0.0521292984353498	0.03529045177021	0.0529891382053319	0.0268881733808286	0.0553781107414482	0.0565331565276377	0.0266608495203767	0.0500796252733676	0.0445233134508128	0.0306208044406599	0.0485632003627022	0.0249436067414525	0.0416023754834559	0.0415631591427837	0.0805944218149512	0.0287843097930265	0.0380725585087135	0.041185056075937	0.0396906914302767	0.0386137759186124
COL4A5	0.415428273947263	0.214310306378319	0.641742024819597	0.435757808877712	0.384285364003579	0.439759291803443	0.35733026325057	0.430554746142582	0.483742497589397	0.564361349981064	0.225391357455121	0.276600007063931	0.226235340216169	0.370007189014162	0.332765203298466	0.44723317764563	0.249537996352443	0.569326772220775	0.455249384524662	0.357461953527905	0.0882782156228604	0.458787707528116	0.246712396898129	0.309353877898548	0.252421055990017	0.431777499512196	0.291979292389075	0.410740463522662	0.312211929081924	0.416034166584747	0.462165076132201	0.379095106251068	0.373003239120464	0.357148692338835	0.354836394553948	0.398940921271169	0.517902000409218	0.432742358683419	0.47553884122595	0.338414770094489	0.718891824890792	0.405808826919059	0.216818476296281	0.340736039806995	0.239310811492347	0.240375872129927	0.518134565606799	0.470783653520026	0.353618869278052
CLK2	0.378583582490781	0.356156209556426	0.388608332861281	0.400911972248032	0.438594124170545	0.340507711898911	0.455704798355647	0.414601229324401	0.402871721101483	0.435889479592529	0.444276518932415	0.515016214095237	0.520049407080852	0.422607666550131	0.523047486228223	0.391804922751946	0.418268050061556	0.506389415380476	0.424448802122227	0.473464670406496	0.458653716103994	0.365957748981079	0.373469725118554	0.468355916185539	0.41208579995221	0.436077160364756	0.444276518932415	0.411384492767227	0.432742358683419	0.421304988030702	0.431729015106458	0.458469870015389	0.410276726648788	0.470220459601564	0.46178602223332	0.431023088546648	0.382159461335505	0.450781746177681	0.511032138122561	0.444134276980079	0.365503826572348	0.400168662651507	0.436266157761632	0.453995420555889	0.465795163054832	0.552480652645327	0.465795163054832	0.471928725588053	0.440719187663251
COIL	0.158383910125779	0.195084819818349	0.216379800264615	0.185962044647283	0.159312736849225	0.188912560161574	0.146452501520034	0.207448843770511	0.173430287808969	0.173958503376289	0.178970202428473	0.240969892607885	0.124484394119457	0.157535712298811	0.222676723403216	0.157965626418269	0.171851171954165	0.166405449072075	0.279342208126951	0.219771962137463	0.175414469432568	0.180134352468858	0.168115101926923	0.165484232999138	0.16522572830092	0.160567947668208	0.190447072111549	0.218314177407727	0.0901367734518507	0.172119831020991	0.259763603733229	0.200909356352463	0.196550924313002	0.20634840993389	0.223714188988069	0.151795319063479	0.230554009949761	0.208437550447685	0.169163029229992	0.208776060016766	0.177880389630546	0.149949139795056	0.166755939696905	0.199278598597337	0.216984512359568	0.368661288217679	0.17736809219479	0.284643144111357	0.169477209862657
ITIH5	0.738565141603822	0.775759048032986	0.702656565694981	0.615240563113226	0.820208903640509	0.613127446542637	0.675608447652959	0.66665599852932	0.703555928948268	0.666021638166548	0.831677841914743	0.668558874952634	0.509167588587153	0.630354370680673	0.685664894217355	0.595312259623206	0.556111266440972	0.788103502265058	0.741983281568156	0.788364510324608	0.776622539908568	0.705949123899015	0.730974880878381	0.820537638110872	0.742448563573718	0.722661363548468	0.717992583162327	0.775668483204717	0.825700642872779	0.769638701972282	0.637471166945977	0.697930972119013	0.791588327459804	0.530516274274243	0.774317203651951	0.792468993826081	0.741935686907967	0.703791372264303	0.620081050664216	0.789707153005617	0.656209100265066	0.609505876273832	0.757445444606773	0.687928125078447	0.838596548089121	0.726475224778027	0.814935594145466	0.806441596903128	0.749394155786107
FBRS	0.368938526958443	0.378627323906075	0.381736553356026	0.427950129600192	0.425691419339823	0.304603299337647	0.429915289869063	0.379981291912783	0.40806259547859	0.44718450164729	0.450178260345319	0.551301771190823	0.482627899896448	0.413677018708987	0.522566096792697	0.409598808585551	0.459252894280698	0.522014793836766	0.425599281244049	0.488637479060033	0.546723961280943	0.366502679028548	0.389947543125616	0.450456642671839	0.376435300241581	0.389025095417426	0.514593016417984	0.390030981720357	0.409182908964149	0.41520552230197	0.409643331774583	0.432786507670595	0.384599824039017	0.5008940929492	0.49176741992054	0.481865458598875	0.380864295997856	0.408758625160457	0.54818722875207	0.474698606996818	0.377985019903528	0.417199831066767	0.420793857965566	0.420135615950256	0.508394088788956	0.603311970105311	0.533754438963135	0.470131786733264	0.443236103151067
ALG5	0.0431687795346886	0.0416583611982312	0.0547454110383717	0.0461830899797964	0.0392903496618049	0.0435217148241032	0.0414182153292439	0.0477620342578872	0.0417693784788066	0.0428633942076396	0.038985801791452	0.0449842134652099	0.0440572265160886	0.0415928911454119	0.0765597000440023	0.0404444799587692	0.0427813512916343	0.0446598395695199	0.0453907477059421	0.041985972756623	0.0437023121402206	0.0473317658651811	0.0439836169493644	0.0500984899779951	0.0429763799574662	0.0514046141973254	0.0431415972138121	0.0416583611982312	0.050459708961203	0.0430221059107219	0.0454362724560064	0.048947398975297	0.0430499698144182	0.0423512413539137	0.0695554241555969	0.035227497857579	0.0475911539394079	0.0553661231335867	0.057710872815943	0.0730726442680427	0.0480805428296683	0.0460739390756884	0.0432784049573096	0.0503575763732106	0.0467950526863145	0.0468037321151281	0.0635638163334915	0.0497087319329745	0.0435480667746237
VIP	0.323196999452092	0.334237899271798	0.326789845706703	0.311442707601575	0.20719181017438	0.279588055131574	0.236549002867205	0.27540068916284	0.258732422451361	0.162075310105924	0.183145867159199	0.108484834019179	0.141253515519152	0.235892169683297	0.163823398853957	0.270526020377064	0.0885514764207829	0.132321370931728	0.152644120080079	0.521455358936303	0.117493516659575	0.0906172368018392	0.237596749364087	0.300311006405985	0.2883110716539	0.123193899033074	0.158520375647478	0.196778347218167	0.315622553618306	0.264665059744691	0.14199908802038	0.306445260781122	0.12774660459638	0.115651938656407	0.128068525886124	0.241992213871866	0.111862507257241	0.115696886714889	0.1349796915783	0.117402982922554	0.488347349549692	0.33748790034579	0.305074260193196	0.114863521320157	0.40806259547859	0.0905909979299166	0.205926621861495	0.40797360048675	0.203894900354297
TULP1	0.684463887042147	0.759055204466945	0.756933744989569	0.688313813997628	0.647228917501513	0.716965432072077	0.644998036609101	0.66235037185967	0.687224195669953	0.620372872799882	0.676938931897728	0.582707282170252	0.791318837306883	0.600849225806219	0.734856605961195	0.747331084639938	0.7039756139041	0.694082401093214	0.591794425724119	0.583491275847813	0.708157382081469	0.788545786322739	0.592457769566888	0.685860449927042	0.689016960012439	0.733857178283628	0.712666720545276	0.623177981849988	0.726337482607872	0.663833014639601	0.67046613572885	0.609030432496696	0.667200257068878	0.762674056059639	0.72034736856039	0.664831914655265	0.667914232414325	0.618473287208787	0.69371551744502	0.627409998995782	0.72317669395881	0.679150019191462	0.578478936123988	0.696608477034956	0.75936374261558	0.706420106653752	0.72577566973249	0.555729438881835	0.557536929257224
SPG21	0.118855995654793	0.130764600851128	0.180580234837425	0.102670117614974	0.145265705846759	0.148154789272132	0.12840893616196	0.138394070516823	0.1073350890795	0.118462242479282	0.113104145168363	0.176715444441117	0.140776615780104	0.130250858699904	0.170160889100307	0.14381922797586	0.133359202452471	0.133840404678675	0.155775005620368	0.165883786420926	0.128871928066603	0.161735376506677	0.116187236375311	0.129072312382427	0.121280480087366	0.140855415062273	0.146660089032566	0.12927548818746	0.145869304402431	0.125191608886962	0.147034651347376	0.171653336421279	0.127360942462784	0.118879906622455	0.17322672554377	0.107892982747823	0.157562635667108	0.160770771078564	0.172787012322424	0.181264962957718	0.132245205725724	0.139744491267407	0.150364636718356	0.170744796037954	0.131308286421149	0.221427921278302	0.106098502060958	0.142585401087597	0.109925592633082
SLC16A6	0.0593509602862528	0.0278015319813227	0.0650084545760575	0.0896882260593873	0.0498902007099939	0.0457640544631647	0.0447597990501269	0.067482425247165	0.0485344976176172	0.087494000091796	0.041060387055088	0.0649454653702259	0.0468773716634421	0.0488245580590747	0.0853126038811834	0.11194937083803	0.0614160528365543	0.0566934706623472	0.0496480548463375	0.0469058153054314	0.0508245936632885	0.0487153336091819	0.0491366744381989	0.0749064401613881	0.0592849729047624	0.0764182941218173	0.0482338695660226	0.042155195827317	0.0591239014692101	0.0511356860010358	0.0569022575918027	0.0629943154280949	0.0561822274288805	0.0581814312864817	0.0748850229591484	0.0484854605764306	0.0738581152955946	0.0301772517261604	0.0930824358533034	0.0585720969448931	0.0559617212001947	0.055869609735278	0.0451408552114891	0.0360592543385961	0.0752360694665608	0.0641793381681236	0.0564456976965112	0.0743949073810645	0.0641628951282254
NUFIP1	0.168447151158735	0.105565335776452	0.0941084431343383	0.0938342496834436	0.118135551632304	0.0826357155492698	0.106354079164311	0.10744923271813	0.113197982408714	0.11714600510891	0.140553892243398	0.106537980491608	0.093540157736492	0.15349892420743	0.106951174078247	0.0825678890040837	0.0923331616399752	0.13135531715379	0.10296927175592	0.0725598324441018	0.324806826761559	0.0990746700154459	0.0787494746142876	0.135155148231099	0.0785788030265184	0.0914366974717274	0.113926843488596	0.116846416416389	0.121188222061704	0.139585700463646	0.138990754237734	0.140474266743872	0.336020097630579	0.116089849707769	0.104604264919838	0.187728854027691	0.168476295493135	0.136408326134914	0.145585875169004	0.127622547898242	0.113592813809658	0.160052384453587	0.0977025623095871	0.118693010983505	0.0972739978552097	0.097746840117907	0.0962145125363427	0.0876079067025934	0.125165654499109
PACSIN1	0.298970226926606	0.320422169484524	0.330447008574229	0.368708194992107	0.318457811171097	0.632508642007284	0.226026291666073	0.29888354294563	0.306445260781122	0.304472780384023	0.208541736076365	0.292064937978226	0.154103647369335	0.230269333751843	0.430554746142582	0.366820170915281	0.325030818758414	0.232996207251425	0.294771453904744	0.276165854247011	0.359174042289008	0.519402803887256	0.275441094835508	0.24369867500285	0.275478072320729	0.41524841884581	0.274191457841335	0.281056408585822	0.505867112802668	0.277729559675021	0.266613222340179	0.325996400771184	0.379697417798821	0.147085684616394	0.417019398113954	0.630595999933279	0.541696962689326	0.377487096629075	0.271895488859299	0.32661293150278	0.238736382740872	0.233534154553435	0.257456743024638	0.29635171370014	0.324299898239074	0.232211204496727	0.504256435700401	0.338552164260352	0.264665059744691
SORD	0.23066307922621	0.155188155511444	0.15140484886221	0.212371188975451	0.143190866904873	0.145640246414644	0.224618310850144	0.19437069490294	0.174338782226031	0.225883783647541	0.165133092389416	0.175496360747494	0.198316722155901	0.181992497414075	0.155688658696286	0.27982466637832	0.13692378747661	0.147541656297764	0.154443760383943	0.169449068975856	0.17845518938045	0.155912663524054	0.211973467848322	0.189957771945664	0.150797118739217	0.201672435919144	0.186602312523459	0.166265854756179	0.139093621825107	0.149975828589814	0.222676723403216	0.169887903306327	0.128777176822868	0.188422518560235	0.166582685947814	0.159857114743185	0.179028149849579	0.163049952118985	0.17842599894446	0.157479456384348	0.138118282823184	0.160827449880617	0.165853042655385	0.168992493711333	0.201392461268527	0.177017624834852	0.145948399028025	0.169768973491173	0.164453248586039
CR2	0.338552164260352	0.384466199478338	0.399277360732253	0.364264434268206	0.415754311958762	0.388188707506171	0.351680837927242	0.32656167502558	0.343944384145475	0.373602406126725	0.534554790483173	0.483881754441427	0.485183595612039	0.385256084304176	0.316691617671033	0.417631020572508	0.369450526294722	0.299847978857889	0.439291962751376	0.366409996543229	0.620175367423049	0.398940921271169	0.612416487745026	0.397057726728701	0.468219020955708	0.387454116102721	0.384144335424997	0.376108898895647	0.604171540907087	0.408807793524229	0.372083688682393	0.465517556222528	0.575976741786081	0.403191784496198	0.386361221023607	0.399471938766687	0.449857176956191	0.498107435411184	0.229207631400067	0.373003239120464	0.299180381484085	0.354196287186308	0.369590115937565	0.417957264577809	0.48722337722035	0.233211528752055	0.384879827499899	0.301379828692976	0.361100603543809
PLRG1	0.04619267101882	0.0508748175908676	0.068045916913321	0.0629320168924686	0.0489293631827173	0.0501183075933577	0.0528507414173374	0.0611712904280025	0.0532457523041477	0.0636739653168058	0.0430873263515026	0.0570381255030149	0.13396548714601	0.0513722450939543	0.0823489619559323	0.0532457523041477	0.0497996577731105	0.0757651817374615	0.0692583456794078	0.0838364886092138	0.0627970044835939	0.0515531757550248	0.0518103978887681	0.0467591722121599	0.0506822660390381	0.052076992666675	0.0474582152149112	0.0612295437967995	0.0579132689122651	0.0471953733999341	0.0632072328763875	0.0514988579720381	0.0440572265160886	0.0747670320419771	0.0838151908268374	0.0456451459424397	0.0547336715672285	0.0742778699830421	0.0497087319329745	0.0578872379557716	0.0765819297076786	0.047063636002156	0.0542254893426914	0.0687765629988913	0.047286319379199	0.095268544798427	0.0566811473155337	0.0926239202735591	0.0466659733805666
AGTR1	0.673395000499999	0.588850328094121	0.734766524538739	0.572119514814601	0.581904899420163	0.432979454793975	0.427324621026009	0.561433870959308	0.44360999294192	0.504870032286938	0.580172423392237	0.467459633095642	0.315925186153684	0.494366969820263	0.383773285640542	0.423578542849698	0.64808806769312	0.517071527257568	0.50894178581055	0.56630040673677	0.540720870871264	0.805576057129034	0.683779202636497	0.427849243482535	0.523276825484619	0.419063915066302	0.362699707754705	0.535917655357913	0.640270616633809	0.600706190093578	0.45459433085962	0.593965409468985	0.804551324118037	0.362788797412666	0.415894256097333	0.478695134237101	0.655433263215085	0.523503773706637	0.45176693950566	0.651516642535214	0.695333965444617	0.737640857174961	0.559859613904618	0.468400482820044	0.539354493260955	0.455097918632069	0.581723838079277	0.528171571104682	0.349583277469241
SPATA12	0.128528656638362	0.319328764224588	0.153964786397131	0.153747139104227	0.20814828903291	0.190296923353267	0.192357732355774	0.223056172249387	0.239096328241564	0.203098225402193	0.222372442854693	0.431351592995115	0.501455756997865	0.325863089538729	0.162045095657795	0.326923171252681	0.180195766862475	0.386810853898628	0.241992213871866	0.187967218990285	0.300657917756551	0.174890291571012	0.344129645051875	0.241482229558131	0.247874154781768	0.231782790463562	0.289195677008434	0.255802359811437	0.128944718136093	0.29127035628422	0.254168882674378	0.336519773114331	0.188698517086284	0.457107642051727	0.192387501799277	0.169655774953364	0.158078282544372	0.239929921587886	0.542729359451578	0.171508529468943	0.0720520693605036	0.17620851997822	0.182171763613984	0.266024418182408	0.150470638007833	0.460598054165121	0.150445184722136	0.141175825307812	0.193468246885835
GTF2B	0.102440336896897	0.142983067946446	0.0854234868065366	0.0746287328957995	0.12582223314378	0.0851080661482191	0.183235133116223	0.147598356709979	0.187180168532091	0.274879929628556	0.0957428592070636	0.15430416265508	0.215401556299284	0.17836546371311	0.158997740319454	0.120008503898865	0.0840627296633871	0.0965367721249461	0.141360000861717	0.13086268299158	0.048514795249417	0.0947071928149759	0.124870016460688	0.145794049754665	0.121257327037599	0.18132779544581	0.121165750406141	0.184622856625519	0.180399240237061	0.186393672297563	0.204581456308629	0.214651754560364	0.0640379921576953	0.327096324940352	0.11357066799413	0.0846469424913577	0.0963987035916637	0.214184823824113	0.0894414578894112	0.0511152787329125	0.0808063767476306	0.121118781001585	0.137608321577356	0.181416782681871	0.113453618376402	0.106951174078247	0.0789864248079809	0.103800175277448	0.148863340321642
SF3B3	0.420700660701735	0.406184839209025	0.5491136100302	0.550110584138003	0.603311970105311	0.574113323070283	0.632980185550104	0.596592393918545	0.556157127592133	0.575751852719807	0.685138806283677	0.725638186823181	0.751623814643913	0.588228379210343	0.663358309794983	0.5962080667583	0.689972693026919	0.855605287732777	0.59587359027823	0.686649421443083	0.674126613448675	0.583131392341837	0.642760259970363	0.624350349967284	0.533658687531523	0.566961686984543	0.597811452414907	0.573738462524938	0.477721963051306	0.611757029143892	0.539492941880926	0.549906255471008	0.574353134991389	0.723638114102925	0.653337371202927	0.658484733560621	0.683883655010578	0.537626595030124	0.706468020712962	0.549529143849276	0.614714228854849	0.54813904522409	0.50411660820879	0.616753082470922	0.43341863905788	0.75887312434317	0.691290203779552	0.620758170161647	0.646260047049936
PEX11A	0.0363120798441389	0.0378669492716832	0.0464880831617829	0.0364580107610671	0.033491193825675	0.0362984887037766	0.0346627068339185	0.0395863278416678	0.0399500595158564	0.0347843451452507	0.0369453077758408	0.035227497857579	0.0399200987427475	0.0416854170731906	0.0419391469396331	0.031113651470576	0.0374020024094073	0.0417226211167255	0.0397252958208129	0.039045123322431	0.0425492251998072	0.0387498071777858	0.0302281509395412	0.0354802637078519	0.0369170009712592	0.0606427523973319	0.0407635112825983	0.0369809215042433	0.0382968829189994	0.030418002395283	0.0405593127144004	0.0417226211167255	0.045427370193377	0.0442198711204486	0.0507131745772197	0.0389754930556058	0.0395863278416678	0.0414861261037847	0.0375941268753258	0.043710537778308	0.0387729510669714	0.0370054780429457	0.0393867963592533	0.0417601071534472	0.0384440133133279	0.039165515876593	0.0389441580698239	0.0410404241709199	0.0384440133133279
HINT1	0.225918103911903	0.234752358778592	0.253793751702808	0.240300085800204	0.249760765659207	0.21770000096813	0.222372442854693	0.229064476054745	0.225043848295934	0.225634261503311	0.246636455324977	0.299764650466797	0.301587435487832	0.212731464289603	0.306906125544281	0.237672866807205	0.241992213871866	0.272583002834118	0.249424767173325	0.310632767649013	0.292597623113421	0.239458986514221	0.219360772452496	0.240408306510825	0.222987717092669	0.209007200578369	0.251892459986048	0.226162129543325	0.258766697440426	0.217836282688135	0.229886518571619	0.248894397615419	0.227432734376143	0.25204774463698	0.272867621951451	0.227611366188127	0.226754554877735	0.233716248529	0.294275135363673	0.295597817621974	0.221393116414007	0.237419494388342	0.250554924319338	0.25458287646997	0.330933477099419	0.359536014497681	0.269205998089759	0.28389340069752	0.235963982147404
SPATA2	0.264944361058481	0.270599847874838	0.248745737429936	0.29043419506804	0.262714180428616	0.231644047986432	0.304515478240547	0.269901641051417	0.260539561666912	0.296050136110481	0.258954356817607	0.34443621014748	0.281388162537803	0.299225655758799	0.297375938811358	0.281223626339464	0.252118234040286	0.337969493605554	0.303744877774715	0.315755135014697	0.349277495221043	0.232247701171866	0.259259910261798	0.265219802772549	0.293393965738933	0.259412985472291	0.313970016510963	0.268961113064037	0.297334361596851	0.268924202744904	0.287849796064548	0.307929048747813	0.269165957055811	0.306445260781122	0.329301131361832	0.276165854247011	0.270712893599086	0.280159023774704	0.375496267794764	0.305322615052165	0.262480780829953	0.29720553763804	0.288567169163612	0.293188938174442	0.377487096629075	0.375358165338675	0.316691617671033	0.238773174379176	0.290556594408478
RNF10	0.902037169853447	0.927355657993471	0.940847633312535	0.883036000566758	0.936994796807164	0.896114278935517	0.892569326598053	0.901271288860103	0.929406563499561	0.917430963758177	0.942168323988626	0.921550192581135	0.931985350671009	0.916610040154197	0.911748501410912	0.905614716942713	0.90056506818788	0.912283628850626	0.93820080970627	0.914555144073441	0.918651375627599	0.927169966529487	0.912137040413886	0.937764280145612	0.930581911827323	0.926738988696228	0.920386099756899	0.943804590764306	0.937184256745257	0.924502029697252	0.924446904015396	0.926421643958985	0.919914420087195	0.924877794475814	0.94687931067311	0.932706050218465	0.922607289641071	0.921464164355841	0.930264456996659	0.917537533244023	0.886929858591981	0.905110340958119	0.896656711435148	0.928982022620414	0.925355854458044	0.906637219012969	0.947494250511712	0.934582298222196	0.931457561666538
EPN3	0.357817575172667	0.378771116211405	0.304087266317888	0.389848533564043	0.367796646145903	0.314364135563042	0.430697129210588	0.40185638090234	0.332899069699215	0.408527534126732	0.419434646767025	0.36169561848206	0.473915633913271	0.415523512187289	0.501833857521619	0.321111996004907	0.421950319782324	0.342223259619395	0.419724220291732	0.34417331026517	0.427900239606944	0.319198000606399	0.38281957101192	0.409458391163297	0.402122735591942	0.404118773858917	0.475952789472035	0.368021914385735	0.360914501574201	0.40194551814705	0.424492524288607	0.44537204527469	0.375137975566605	0.44848126074871	0.453403439068193	0.410076473772862	0.299347311060036	0.49214225331207	0.497029477456836	0.466065959260924	0.289926263323084	0.323997102125009	0.394151174648851	0.339185297574393	0.426993417181786	0.552388654136679	0.354974359557069	0.431681156805179	0.397057726728701
SETD1A	0.809287805373523	0.915576523828254	0.559474045043184	0.918862688896081	0.87163049071633	0.84820420299978	0.90471204759207	0.926687253634005	0.924773139788283	0.881582840452817	0.915688531124814	0.80700560264007	0.897573150783689	0.855830835705593	0.916666193596661	0.511358601624894	0.882807287578955	0.89555987796155	0.913359807337926	0.861781957016474	0.887669387875795	0.823298504399926	0.877440874928858	0.908713088438878	0.914611449956612	0.92466268066531	0.816859826459255	0.871525001513364	0.872575256193494	0.791984190446569	0.948428965933061	0.807186153498776	0.903864071039261	0.938034971236822	0.945518267602558	0.846251211935238	0.890145374903078	0.930948804754941	0.836227541560168	0.769687218318868	0.899931591022013	0.49288490503034	0.876963547344219	0.881912259444001	0.763471351992731	0.928801670394521	0.505867112802668	0.896329074028595	0.862681681918405
KRT83	0.614861513890883	0.72582090123541	0.757071765557083	0.756524176405791	0.730413260971396	0.674467392489492	0.78889565913195	0.686556752302104	0.687928125078447	0.697979115771757	0.685233013494695	0.662446174425781	0.773587866253314	0.720772684215594	0.730413260971396	0.704959488732008	0.748929015975141	0.488201566239167	0.707642005276801	0.797508794604609	0.616847318865126	0.622453719262803	0.725867486142197	0.749826776957956	0.700969966717286	0.706140809563206	0.780291263183457	0.673977904290415	0.705664374230216	0.664927731061964	0.650788320391298	0.655573371426733	0.704716597136995	0.699908076734644	0.761546700278295	0.771406606359015	0.715167921418953	0.684942596221622	0.488347349549692	0.726192235232546	0.730877762346593	0.695894330320642	0.702851596173006	0.625752833858832	0.615099143199715	0.853025468489218	0.724067579188809	0.698462552529134	0.700539916774153
POMP	0.0861205438720441	0.04641389774785	0.0663363711146443	0.0920146867852293	0.0498810263149993	0.0542142196732224	0.0573794697081142	0.0452806152648811	0.047939267926867	0.0616351167968988	0.039165515876593	0.0802142280468938	0.0622405363717934	0.0525472594761261	0.0723239500679741	0.0354802637078519	0.0539426407787334	0.066891894829014	0.065864225833749	0.0414861261037847	0.0925576061637682	0.0595329401143759	0.0396802779418976	0.0555511808206053	0.0711253205297222	0.0500507619218502	0.0669624666615243	0.052247186609204	0.0490699570606152	0.0564081586786428	0.0568772450873852	0.0766422809465136	0.0547110370094875	0.0616893957498972	0.0731923157883601	0.0731104755446443	0.0882578519655484	0.0488726693365091	0.0935625493826592	0.0776993752650005	0.0606584438612828	0.0822158247001691	0.0422030321772767	0.0681858835088269	0.0372273284730944	0.102047506514711	0.0815349544098881	0.0492136022312177	0.0459403726462964
SPNS2	0.345460381239393	0.384418893449626	0.40203368832753	0.288901512594316	0.256184823105741	0.358625015704172	0.355843556843503	0.309353877898548	0.348691855428846	0.335353625494887	0.291483058836174	0.529820539602137	0.54813904522409	0.362748361143942	0.301465947739888	0.446452876179592	0.311522705067478	0.471345012757789	0.335580859500612	0.316103254955701	0.16248740269248	0.362699707754705	0.251393080504533	0.366502679028548	0.341548169087734	0.374437104497846	0.287805783197911	0.307929048747813	0.384144335424997	0.307077893099212	0.368110863728973	0.344484821106212	0.34773835752825	0.492834161404156	0.423484332738857	0.226162129543325	0.386719433039602	0.383090026309361	0.31897608618376	0.26704593519347	0.386631229538866	0.387597368039719	0.371160387860005	0.444738622957296	0.24166247498601	0.18479655445827	0.234927933622838	0.421074722250148	0.378627323906075
CALM2	0.0809538173512346	0.0750497034197004	0.0514988579720381	0.0827214348860618	0.0855827603513011	0.091300221475512	0.0563278696487355	0.0404981107799209	0.0565572169540084	0.0565213720666425	0.0923331616399752	0.0800244642418415	0.103518342125293	0.0905438322264942	0.0925811747234849	0.0569992567516907	0.0872650243483191	0.0599611069517974	0.0458863591635922	0.0633949433462432	0.0836155257246132	0.0787706013822086	0.076438861215477	0.0727330593543479	0.0823266891931457	0.0857521742780969	0.0699584082562535	0.0699028267240683	0.108601756355054	0.0721498773838199	0.0751324899998596	0.0921039307323492	0.0914592978429361	0.10953933940985	0.0886877361465352	0.0536936923096315	0.0670957691332578	0.0862089888396634	0.0749891110649548	0.136691725071542	0.0459307598833219	0.0640070847118745	0.0416294003177599	0.0495483928041361	0.0561689857817754	0.0662522288246709	0.0919885916257823	0.0448481502411832	0.0643053696082686
DSCAML1	0.284842505370735	0.278129082132494	0.330537377312116	0.334820368758255	0.383728920429255	0.50657155690105	0.353893088748452	0.296097099356998	0.302399687125713	0.340145640399553	0.251664414959619	0.323725605529377	0.379886297344428	0.24934955303317	0.291979292389075	0.290183824056167	0.273347657135666	0.482339446214004	0.322111428839895	0.343720781199013	0.297375938811358	0.265784971241658	0.290930701514965	0.338321575049812	0.267759462451794	0.331121341969169	0.299554361593724	0.380864295997856	0.517490312217331	0.270172505290955	0.282117367186908	0.315925186153684	0.364902880372141	0.287019252354222	0.366586589144487	0.563268740923215	0.393371449864572	0.380349158964167	0.333394081906656	0.312670346548884	0.265784971241658	0.282236913427872	0.306357413141462	0.331075444706556	0.290307199143375	0.323417275367417	0.548318440660343	0.291225204548959	0.29005274721276
BTG1	0.0563159072470811	0.0561083788757538	0.0714103742332072	0.0552831475242747	0.0509245042920583	0.0487346277806494	0.0518755558710757	0.051096208711006	0.0578117065829865	0.0766631739823052	0.0538857629229774	0.0909790852838254	0.0613156823166774	0.0575462536528458	0.0871975297664544	0.0690030056753969	0.0697552146497231	0.0560836230730397	0.0535048950534021	0.056544640074644	0.0582217048443457	0.0630082914256489	0.0517598607244314	0.051832304221689	0.072519418980225	0.0472774299928011	0.0601118911965614	0.0539426407787334	0.0557765411341043	0.0494690605540198	0.0751122991114882	0.0534626964515873	0.0756846317215559	0.0590308976416006	0.0568896114844348	0.0720706617552255	0.0985492150669936	0.0523649579998883	0.066399492381718	0.0721298904809277	0.0592194962147288	0.086010656630925	0.068045916913321	0.053726682086412	0.0630223539277125	0.0617348651914997	0.0615468667852824	0.0762756205443469	0.0481104015866149
BDKRB2	0.197619016935782	0.145291313781261	0.104146164882608	0.170249289679985	0.150605313510056	0.0842911602596905	0.133432595552281	0.134929705442351	0.124823551746519	0.224305988412552	0.119253905523398	0.0913451339641517	0.0923331616399752	0.108484834019179	0.128094381365571	0.0888019803078951	0.168088152360597	0.0919212962139515	0.119719623976886	0.090160952020972	0.0788615839460082	0.0768875750594136	0.0906840176899169	0.120445465603288	0.111675162632236	0.141651236373095	0.147730851090221	0.177729479303355	0.122140950494862	0.139221484630489	0.17992610482619	0.146163905086187	0.142955869151682	0.0771302418446038	0.196550924313002	0.0963764326861238	0.085603651638411	0.227210394050639	0.0890914766791771	0.136306639035678	0.0685596053088402	0.0920356698206768	0.106213140739211	0.181264962957718	0.125527985320634	0.105798810184006	0.0994652958025628	0.131605779568895	0.181720164383985
ANKRD17	0.32874801753385	0.228671948382535	0.200149896234006	0.268486906246121	0.278941742945484	0.185659031343977	0.245929890460657	0.257989822231641	0.228918585668349	0.266931581185533	0.277645900929222	0.336477829085433	0.300950908642138	0.266536850439004	0.292886035144256	0.253601103206174	0.244071374297185	0.333252258883653	0.239565631999828	0.276204305795257	0.307675946875212	0.271061030397944	0.193957749724234	0.261450466985192	0.23250199322266	0.23087039037815	0.262754579417205	0.281349199647449	0.254993553658127	0.26956089601849	0.277326639302105	0.2830745304657	0.239277369360469	0.284643144111357	0.268251834669101	0.237488011345543	0.224168188387713	0.284355284869958	0.31964292558216	0.301968928536371	0.168600033287051	0.261144246508819	0.250102111976623	0.296777689813124	0.239458986514221	0.386033676087545	0.315320236459789	0.26030177959613	0.267087174304133
SGSM1	0.194646054847115	0.245678942519874	0.279131237513945	0.251622367809152	0.227355304590793	0.545333134158304	0.226128465051648	0.244301309469164	0.221324990649923	0.24934955303317	0.173613886507168	0.275206641844729	0.273908605557047	0.250713734741936	0.179091255594794	0.263265784498375	0.234006402139568	0.19359407159368	0.201455784914935	0.206021214709152	0.202172828567066	0.186514918236288	0.207061491237191	0.198786965860621	0.180043243527653	0.207752970746155	0.250824879111281	0.215666210769456	0.265745004926799	0.19495706243465	0.216690256705173	0.253216193850782	0.214184823824113	0.266180963153913	0.277052278543995	0.157618936979078	0.222054931981154	0.235371806915101	0.270909093202762	0.260883539405301	0.215766466196529	0.210546070402828	0.246932873297422	0.243343379546863	0.198028542074372	0.248632879266154	0.238773174379176	0.180784124491619	0.21995953050398
TRIP4	0.764489294583235	0.411154048229945	0.813731312291359	0.489255417992481	0.454414117737964	0.698987897370152	0.532723498276515	0.849348558930349	0.729796098619922	0.502250640158796	0.451200396299085	0.685664894217355	0.680894069778642	0.440678015816271	0.622038370731055	0.37069422297612	0.4451467669616	0.839473641134474	0.504394505194439	0.387736436763551	0.450601895836533	0.731202751595239	0.884362882179529	0.488919233832457	0.524575088419342	0.483329175681662	0.320422169484524	0.473464670406496	0.428605946206355	0.414461261312698	0.530653963190914	0.569804650202506	0.414320836079695	0.794066111105436	0.589700652582253	0.614226438947705	0.400863553273228	0.682629257488991	0.820580668881389	0.564783433026727	0.220339976461548	0.503460082480317	0.690393926108463	0.710878329336628	0.328144644709145	0.267759462451794	0.384144335424997	0.461831992922887	0.626648313615942
MED6	0.0665789698796669	0.0268171931455143	0.0425397446426751	0.0278246485860022	0.0304357389114774	0.034748054026365	0.0364985428059185	0.0264172884577047	0.0293829084539084	0.0278848882410122	0.0288582293692274	0.0323676724146526	0.0309872188010279	0.0281856400886145	0.036269667892213	0.0564594187064574	0.0351468664634881	0.0307371187225166	0.0319278977809621	0.0334260152916927	0.0258493507722627	0.0315824564412098	0.0308685243744215	0.0367635419665824	0.0328805043906121	0.0318606152124765	0.0299882803558873	0.0301600003397001	0.0463307624101838	0.0384898318462779	0.0339966147922469	0.0379043706440357	0.0611558653664696	0.0271008927753652	0.041138841698008	0.0311899622455665	0.0376318425099231	0.0387729510669714	0.0320654685118713	0.0430591025015111	0.0777207222471002	0.0596560486168691	0.0327864495514268	0.0405807246005207	0.0358810696339121	0.0326627578499186	0.0388706582015691	0.0449647876229224	0.0253185203079976
DNTTIP2	0.0789030752931942	0.0699768368807798	0.109423678923364	0.0757862635246964	0.0657941428595	0.0783714912469482	0.0604299930543742	0.0702868350873307	0.0790903971153589	0.0822820902847261	0.0618481152971384	0.0831146531500029	0.0702109418784861	0.0670464181603454	0.0979784258930569	0.0917583885348103	0.0420789066272634	0.164791989543175	0.0816892466969208	0.0632072328763875	0.0495972603829719	0.0911403276224239	0.0698258799210743	0.0671651554121128	0.0734588124493906	0.0767661816229012	0.054260510626129	0.0707129777579932	0.0959910886715954	0.0647836688635951	0.0842447198215786	0.0885742392588969	0.0896205922623764	0.0920146867852293	0.0994883073105267	0.0452989539233014	0.0901367734518507	0.0839698591573042	0.0878093973766812	0.0915509211205594	0.0771888288332636	0.0873818993753831	0.0834183750206609	0.0722486821337999	0.110314996383152	0.0807653895859067	0.0705451840709104	0.0914366974717274	0.0667120789763646
PDXK	0.28944465747442	0.269120533285868	0.251012638053372	0.3385979310935	0.371345767554796	0.27153546761384	0.385534255784009	0.280159023774704	0.388051542005751	0.335270575542777	0.386125084849894	0.428653245757497	0.392368432988116	0.31656853629768	0.35019742352836	0.268372434702892	0.312793201085224	0.580688010661697	0.30563359153835	0.259609852439221	0.433320863836489	0.305322615052165	0.267407990534358	0.36247318627477	0.341678142036856	0.347604266503158	0.338145868393282	0.318233475463527	0.299426775799514	0.30231345097619	0.324256082364715	0.321028758226857	0.267637053641576	0.41640133776717	0.459489107945955	0.470691783890527	0.274518945835031	0.33392379157695	0.60537754956879	0.349675091165063	0.266340123432957	0.286064288223395	0.341945355766264	0.377487096629075	0.295430787683454	0.371436437895468	0.583583133968225	0.35958060693147	0.322676470991515
NKX2-8	0.188974490741186	0.198751003618162	0.444039059191506	0.204878514817517	0.20005573193611	0.416634507624852	0.17168066606536	0.181083380733414	0.156382227906849	0.174311632243432	0.259569908578376	0.196005508442239	0.203408844387202	0.149300691898713	0.235631689733324	0.180134352468858	0.191336205342318	0.250178908454642	0.209072621732633	0.246598128268525	0.291055396729415	0.711113766548291	0.162568928688324	0.197619016935782	0.177160742045109	0.233825553724201	0.201392461268527	0.227916751612963	0.202644923370042	0.171389384001783	0.179654065314606	0.163796643894234	0.203605118997274	0.183054339560216	0.220619157268473	0.19359407159368	0.33935212037992	0.189217338970181	0.302940070461863	0.266180963153913	0.393696215202969	0.461970163970818	0.187092390210859	0.188544684327649	0.281634638225277	0.229064476054745	0.263149344778167	0.299102790636473	0.188820025778435
CHL1	0.0824804597030558	0.250102111976623	0.629276468583673	0.353441963486388	0.136306639035678	0.441665432596962	0.273389838561273	0.0782435122115245	0.562897174940623	0.249386820917568	0.542589775630679	0.110338658699359	0.051728548534062	0.0817557869706425	0.311738042520932	0.202328962156415	0.0666142719359045	0.633129408185053	0.0921265672190215	0.148428174065846	0.0459936675458183	0.515855734386831	0.0866545553918891	0.17241030626366	0.207752970746155	0.160370217721381	0.112829133413265	0.399937906360482	0.47879330626976	0.238844345417022	0.157139870811803	0.119535307775926	0.0456365939034923	0.662157220064093	0.471207297601694	0.0685943722659938	0.541889997514546	0.217287882386006	0.669805587525078	0.0892496901011371	0.566961686984543	0.241082032032863	0.30264490290535	0.126454121905315	0.148838733192943	0.0439572342421949	0.574398871621474	0.674026704147763	0.271061030397944
TNFSF11	0.339397699268744	0.523911296645418	0.682581072044019	0.378533924756099	0.31003692022964	0.633611297188997	0.429868342721647	0.556825330547816	0.312169421548116	0.380911164198732	0.248018648309679	0.437927081225905	0.483651560962092	0.370974433736951	0.723832335832007	0.628508480027433	0.286227176809483	0.659885942096831	0.537494250620496	0.362104127903555	0.601043159245351	0.5035103838918	0.331025032775772	0.560685854990349	0.562561519727008	0.460687882254148	0.52354617136777	0.384922440675256	0.337752277504287	0.328399852059226	0.370421232146188	0.468400482820044	0.357592213847707	0.580125014838192	0.678425607407781	0.658154214010861	0.613701411430412	0.44848126074871	0.464505116159044	0.31106304360564	0.549341819203877	0.325601656043063	0.357592213847707	0.398985657202939	0.533427509943741	0.392864884108548	0.48854358009456	0.390492584933432	0.362331522704859
AVPR2	0.376202542997291	0.393741484832367	0.435757808877712	0.390633594870067	0.451813904777308	0.422267531113074	0.586180345550811	0.494411046166466	0.429545993622897	0.488824429442418	0.317039774817383	0.511171337549431	0.431874985742384	0.552569612501226	0.394841562637261	0.397424949751166	0.351407423041167	0.448073644822878	0.508207536438768	0.436861251995514	0.24614369104512	0.396126469438956	0.472805468948369	0.339008357111801	0.520943777981596	0.537952193549971	0.468125330010443	0.395074556338862	0.320332472583924	0.452373529020178	0.548740364398376	0.567998533451958	0.42144580369882	0.523185123054558	0.488728476004956	0.588368287769112	0.558574443550209	0.587262828004177	0.315497550168522	0.355536590443037	0.327617062948006	0.399753023474735	0.523413727026739	0.442729201078525	0.333703094465809	0.445465802993053	0.356796291931386	0.451570371467095	0.493679934378436
C1orf61	0.500848588588864	0.419294017370809	0.453768999664822	0.432933766379911	0.381001986615587	0.492601943074388	0.272908758743918	0.28915252963275	0.481725022537035	0.377812237792145	0.480831405795604	0.235038079126334	0.281179404783368	0.37821858391759	0.238290559798248	0.432596038963489	0.36605177258099	0.443189447386795	0.294065450160505	0.310678584177632	0.550919370468102	0.57515403143112	0.383227314542717	0.288567169163612	0.393237893073236	0.494041973785356	0.260922973035733	0.243591884542991	0.538471870157652	0.382018323261387	0.327658405544686	0.298582741015014	0.358900569157737	0.347604266503158	0.450503151375723	0.348329677642601	0.447651833165736	0.382465020445149	0.395163202978851	0.37821858391759	0.492281897651487	0.390587318715952	0.299678931379036	0.401666222541367	0.296477168551585	0.307466866138049	0.33392379157695	0.428653245757497	0.234682348900108
PEX12	0.0430315197953993	0.0512072008611022	0.0614010074188641	0.0520228171271148	0.0483360367548746	0.0495775393682345	0.0469152157702284	0.0423702262500408	0.0468501471042883	0.0429285943372806	0.0517087212545187	0.0543319160541812	0.0481680909497526	0.0447250225420157	0.0578504007170448	0.0548708840627784	0.0596138253979846	0.0525262084526105	0.0554597897674391	0.0546334174972288	0.0535936634469268	0.0490791128043113	0.0439119022178601	0.0455084854887606	0.0435133955570721	0.0449939697517913	0.0541686290805958	0.0481774130030528	0.0501988911415452	0.0496078986910168	0.0508055159029986	0.0491366744381989	0.0470180947118767	0.0474859904910909	0.0571246987483198	0.0507027524081095	0.0583159103915559	0.0547010952979269	0.0490699570606152	0.0639290056856163	0.0492332702473506	0.0484946327089809	0.0468126597635145	0.0526149367402523	0.0589785829164669	0.055667784518531	0.0536936923096315	0.050459708961203	0.0476213347841517
CYP3A43	0.851476106481672	0.875686994214636	0.91078740690508	0.70547065030279	0.807802052246845	0.877747779591592	0.693990881576675	0.817531650050824	0.799148307212752	0.718458737549514	0.753884967359252	0.499897649248807	0.740934790816007	0.759683031016578	0.366539791959277	0.692387187465055	0.62947187440463	0.438072548499485	0.802307812295732	0.791632873635097	0.543958987941313	0.580926985938418	0.659405188016267	0.754629700330232	0.668152775103408	0.641936668082716	0.883813997834566	0.733724767262974	0.794425100434037	0.687928125078447	0.818718251067364	0.870777358725305	0.876997226152032	0.490539294452031	0.788724145686805	0.492232854398225	0.806576278628038	0.834117603851924	0.395030127070533	0.463884448487119	0.758636240378672	0.526999485068461	0.785454705242349	0.700539916774153	0.541467701310223	0.525849011810954	0.581025044201018	0.656732176436069	0.811552405381332
UTP3	0.0533877213498708	0.0572127661557881	0.0481197396793358	0.0676172877281129	0.059600618183677	0.0598242800978333	0.0508950788359784	0.0524067742330606	0.0508245936632885	0.0604299930543742	0.0573260247693991	0.0435752623018691	0.0534404841511874	0.0488922853389085	0.0568293095562264	0.0561316251238633	0.0623019250282416	0.0601259556323672	0.0559178434240411	0.0709014724746657	0.0676010449842952	0.056280289209371	0.0675148245217297	0.0475911539394079	0.0603743241986039	0.0439655503594962	0.0624535806996475	0.0537811786239718	0.0583020685647275	0.0580374722875584	0.0456815897956503	0.0410797322378443	0.0511152787329125	0.050774191781465	0.0461649734195965	0.0553069902332358	0.0510351780414755	0.049980121619316	0.0578117065829865	0.0540884288990291	0.0589785829164669	0.0508055159029986	0.0603743241986039	0.0453817265065018	0.0660315972271361	0.0749064401613881	0.0601259556323672	0.0789663567370501	0.0489004238986309
BCAP29	0.171972656092257	0.212009035996332	0.147408804553001	0.250443703078433	0.196811705264595	0.195182907744162	0.195049863600118	0.207061491237191	0.222199549862338	0.225743002841568	0.277523209421933	0.328228512554881	0.31371490055341	0.253903990994692	0.20536882880924	0.221111872517572	0.253369548874359	0.308498156542151	0.262993696902757	0.294973415474072	0.323283320860191	0.225043848295934	0.209773757642533	0.220689762422654	0.170221335230219	0.152669999497176	0.218348120957795	0.18022619966469	0.137407103048226	0.241336209084346	0.168255232662087	0.128286083944303	0.120235208305242	0.270832533218563	0.14837438907847	0.201576837799262	0.12642831676499	0.12740964309489	0.293770041045206	0.175911616772713	0.230099526957907	0.238878766588422	0.226026291666073	0.131874230136243	0.155884730176847	0.316691617671033	0.243004397377293	0.27013597245703	0.245034192465051
MSH2	0.0233568805200829	0.0269117697200663	0.041892670488296	0.0297943764744873	0.0288582293692274	0.0339966147922469	0.0298448524861482	0.0254530515790758	0.0225805566222847	0.0228400542726433	0.0314344013124075	0.0312625685415049	0.0303671351845854	0.0279233786421273	0.0317646670153396	0.0278015319813227	0.0300215063672158	0.0310707704135899	0.0316845747022724	0.0272263087752156	0.0326959908710033	0.0268635763518732	0.032130921091876	0.0285913876204433	0.0256228784007211	0.0348195226674218	0.0267290380794753	0.0295135664272537	0.036046767350449	0.0265654216937106	0.0272069590069084	0.0377792702960223	0.0246567804470645	0.0260825702350759	0.0426538194404165	0.0278848882410122	0.0406848470506041	0.0364580107610671	0.0279387130429559	0.0427734098153957	0.0273237689977015	0.0276907610850437	0.0321626815729857	0.0379762098705235	0.0319278977809621	0.0249436067414525	0.0319715759357864	0.0328950724583174	0.0308065593505852
FASTKD5	0.0704730430654336	0.0954264286997184	0.107751438176166	0.115746085152563	0.0636739653168058	0.113546569396726	0.106237136598126	0.0956047745197651	0.108973333647661	0.0914366974717274	0.0767661816229012	0.133209662242229	0.14581924335186	0.12840893616196	0.123913767939413	0.113032388023362	0.0950688962523825	0.104721613083079	0.091300221475512	0.0805503420223919	0.0709765211939729	0.0934038669804715	0.0954462868268271	0.0760314428973639	0.0910947119735297	0.101932535940483	0.0949354171897134	0.0872201703367688	0.0601958323012321	0.0954462868268271	0.0839913595041786	0.106742364558587	0.0993275300906382	0.119840785713691	0.117425298257145	0.0738581152955946	0.0996918820305865	0.106354079164311	0.110410084956035	0.0976366381430879	0.0931737673409616	0.0770092725816236	0.073325284477737	0.104815295437913	0.0972040197242107	0.122236434980716	0.0780308511508632	0.101662170581866	0.0911878880611252
TRIM16	9.91642846935756e-05	0.157197279566505	0.0241993623496766	0.184443522913944	0.152067286269658	0.00029369420383623	0	0.000856008836846789	9.63047449802455e-05	0.164625230152875	0	0.000239844487676594	0.169136827619895	4.45609216003346e-05	0.0138665559867991	9.5234087480368e-05	0.179801264515429	0.152422503364532	0.00281273187907922	0.000470545124410455	0.17938224586937	9.77345148369106e-05	0.000616166791333711	0.00491050873672575	0.12424905033921	0.0101542346234425	0.153168330874114	0.00379446924147369	0.0123319070336661	0.16342408851302	0.00600348376949039	0.0189900761232193	0.000190653488710907	0.179895649959971	0.0245159749683821	0	0.0157242331635034	0.0184408109976338	0.296135067814232	0.0207804575858407	0.0853358431363625	0.000358351870512522	0.00205202951800761	0.0208136824298471	0.209773757642533	0.212009035996332	0.00466972296595353	0.0078269244839679	0.137076740762644
NDUFV3	0.0247048529749934	0.0279387130429559	0.0399610990150487	0.0288202470521129	0.0274367971202596	0.0202476448438738	0.0264172884577047	0.0220068048892644	0.0260612619145718	0.0217931806989559	0.0231338165733285	0.0317344295292912	0.031113651470576	0.0231573918145787	0.0362984887037766	0.0232267227263092	0.0248482934129381	0.0307904638548191	0.026955596860952	0.0293829084539084	0.0255003672439664	0.0227186569998431	0.0353559872015876	0.0295321047743955	0.0298642601810875	0.0351633204248608	0.0272069590069084	0.0280637025987541	0.0321457137676359	0.0270210662934405	0.0287496581929923	0.0379167260609172	0.0302631927306575	0.0261454537825372	0.0444599991927856	0.0233083100161042	0.0339630240484173	0.0407443416407581	0.0315824564412098	0.044451340029839	0.0210971004877865	0.0258242999970747	0.0311448837774244	0.0451687192148772	0.0285913876204433	0.0315824564412098	0.0279233786421273	0.0285715730743702	0.0280283822831462
SCAMP2	0.264052724042888	0.259955318065588	0.291225204548959	0.262294340223105	0.264704532923762	0.254506726513511	0.259683335602663	0.266892727028451	0.248322129859796	0.251207560686639	0.259955318065588	0.366409996543229	0.349625536485386	0.271574593568488	0.308498156542151	0.269165957055811	0.247796501188244	0.316014676581753	0.2882280206193	0.340423609636779	0.325641843275988	0.259609852439221	0.247981501631758	0.257647477532157	0.246219442548879	0.250141221652737	0.293226927195013	0.241992213871866	0.288060701856827	0.240889699384932	0.232715668001174	0.282781737596856	0.256379028803972	0.310292693299336	0.310378430014547	0.274150352507645	0.249835966411789	0.233066386325038	0.369030523515776	0.297837507691434	0.2484408715988	0.263815166151101	0.272583002834118	0.266377784671419	0.370880751986539	0.318096493767571	0.297588133838831	0.318413258392244	0.222372442854693
USO1	0.0808498607461678	0.0734795189513795	0.0241993623496766	0.119719623976886	0.0878547845605288	0.081556315066665	0.161166197314386	0.0977025623095871	0.103632417720196	0.0828093587649181	0.0529575492025838	0.0935146454482134	0.10857723659521	0.0752360694665608	0.0915738086677397	9.5234087480368e-05	0.0714840849720911	0.103379775647407	0.0938568321469377	0.0722284782313857	0.136306639035678	0.0837726371248611	0.0709014724746657	0.0983181542569637	0.0689155646684003	0.0742389402617336	0.093540157736492	0.170537989133967	0.122454672742382	0.0732878513593776	0.102623084319736	0.12582223314378	0.141786502779038	0.0804035820710048	0.139927320763466	0.0467591722121599	0.115769313000059	0.122715161130842	0.127892778933891	0.142665252755748	0.0598657713489945	0.0759095802238526	0.103849532187292	0.168795220674595	0.102186479619581	0.0798535189366223	0.00466972296595353	0.171449702372797	0.0494886149911318
MGAT4A	0.244301309469164	0.229022602281595	0.326516722919516	0.239565631999828	0.219360772452496	0.203799114202301	0.23836230778277	0.226128465051648	0.21427834305037	0.23585657932489	0.291015325713999	0.353035105099694	0.382373146744161	0.279549194246533	0.192900742207268	0.240223000995413	0.293066256721921	0.337220015125397	0.24144957467607	0.302010870154539	0.294194529291284	0.307290571431298	0.219392698869355	0.221038770694889	0.248671755740741	0.218314177407727	0.259451736499431	0.204318737999628	0.224168188387713	0.22910022750748	0.230061794946723	0.250676074978569	0.266219347460505	0.37069422297612	0.267324766874148	0.214619551683797	0.254960443289372	0.212839358328902	0.401055743598175	0.325375866372673	0.243998655594432	0.269041491909994	0.252496713456936	0.25549325176397	0.308233158930571	0.356843306139227	0.313147809061015	0.23585657932489	0.228459426778173
GRB7	0.272221257666151	0.275007090055578	0.172843508899128	0.186813929125228	0.284560938286712	0.209640229225364	0.317174797648258	0.274476310040886	0.298714520537858	0.267363004536861	0.295221889153316	0.165373174895648	0.270018948670307	0.29853933135203	0.234577792891357	0.162189040564114	0.184651958560257	0.223056172249387	0.334325910917658	0.181416782681871	0.151014450618914	0.178882397893164	0.237346118183963	0.345675501163142	0.311228435948791	0.269165957055811	0.336388026462182	0.420700660701735	0.231081588371998	0.328529670164358	0.395986998953964	0.428321427290839	0.179177864429571	0.189566615479645	0.249987114060283	0.222473463922944	0.212599903706057	0.432296237319981	0.347292692755534	0.248206228846257	0.161647332602932	0.25173703197974	0.343063272599572	0.323500620977261	0.279588055131574	0.224649707159301	0.213959551769358	0.221607790088123	0.379236445104028
KRT35	0.76356392984513	0.860372073986948	0.869840607527922	0.830309675790925	0.863897313458235	0.812573879263345	0.826892405025522	0.837143753532416	0.810184065228891	0.810184065228891	0.859289755822364	0.879651854266582	0.884300375533664	0.825575310417028	0.896475225402163	0.797729016075215	0.831015810869493	0.682099333729222	0.814566261490499	0.857397703361034	0.815829200830347	0.779273923257202	0.838396626250181	0.856023326585788	0.814025700046627	0.839114199621961	0.860448200404852	0.826892405025522	0.84865930795121	0.834441240083447	0.79339609269024	0.849039812768643	0.822876349376204	0.854847636184873	0.86378329941284	0.772768870212396	0.815960248559123	0.825616048987654	0.771406606359015	0.835504876485962	0.814108900448311	0.81147570809682	0.832247790774743	0.840674205876976	0.849644343013743	0.857028864645003	0.833956315200391	0.849195050275664	0.815185868361511
IGSF1	0.500705155633287	0.237131052513738	0.615240563113226	0.547894185961769	0.489540531446974	0.648860030904019	0.486705137214404	0.551111063734412	0.417724385991605	0.506663897371227	0.495622674151101	0.340423609636779	0.194860469615746	0.502848884150165	0.398940921271169	0.481822388823419	0.381969405167452	0.230518188660701	0.565203941116055	0.409692565313889	0.0753003888953913	0.4615973111789	0.41995620677167	0.410697650391517	0.294684917743787	0.670181467730677	0.51898267841091	0.416034166584747	0.582045912890109	0.47419718524661	0.506482017013663	0.456040113500183	0.445290005563818	0.291143105642336	0.596113218316538	0.538936186068066	0.592457769566888	0.388051542005751	0.292553063447531	0.671711550435524	0.694179196216562	0.677319088499274	0.582327920830169	0.378952077228351	0.49581081813136	0.414320836079695	0.556632386707035	0.721539000724021	0.458333511102319
BRWD1	0.0643352549674535	0.0510254997667269	0.0480805428296683	0.0609141958076513	0.0540094216473398	0.0597693025149691	0.054585903040963	0.0594498025765673	0.0520660561913968	0.0486965272191073	0.0727722467390288	0.0798120690260695	0.0566689374131398	0.0531669482648254	0.0542725974782587	0.05823488099154	0.0474402367167418	0.0648468498492708	0.0544459255562681	0.0592966735371594	0.0922877558537395	0.06684100516998	0.0633160396479533	0.0588740121373839	0.0558572714740151	0.0605569446641598	0.0568529134454799	0.0491366744381989	0.0521829304471369	0.0531337282949724	0.0533877213498708	0.0499402408376426	0.053715851322105	0.0678348120455734	0.0653258496637471	0.0595329401143759	0.0529575492025838	0.0556793971187937	0.0513205498991236	0.0731714459314932	0.068045916913321	0.0564709870074854	0.0613583864237995	0.0540884288990291	0.0743763811853568	0.0529891382053319	0.0579382235893996	0.0626471752076598	0.0560250358746883
MESP1	0.173195334656422	0.217219594641899	0.234295222357655	0.189005336191907	0.200465033346809	0.140904907442886	0.220759570259223	0.243733780436749	0.204750473666259	0.217868348225248	0.22016617148456	0.268486906246121	0.181112897759222	0.250255248048289	0.311017480554525	0.257226995607787	0.183565841494445	0.204247068129138	0.216240144516584	0.189990291257767	0.240519710724268	0.19001935923252	0.145528087205125	0.211711953322397	0.193654785529332	0.221847673147506	0.240483661326801	0.193468246885835	0.199125316521133	0.199699808915806	0.299056183376488	0.27013597245703	0.25226363618548	0.30918792514383	0.220241817743957	0.253025177925797	0.187391650683441	0.263815166151101	0.286523459164308	0.241120406327023	0.196391420877414	0.151682233512958	0.223329432383499	0.233790492636395	0.230027366760075	0.260651821848172	0.196231177536702	0.255076306768122	0.227104843605239
CCT6B	0.182683074224972	0.0612882090409984	0.235590376979733	0.107589920893527	0.0649287705854228	0.170421217638525	0.103450571053575	0.0987090279234036	0.0547336715672285	0.109135635284622	0.158357135800542	0.210407798456861	0.0699584082562535	0.104191869129605	0.0558821133257524	0.086010656630925	0.072109039562166	0.121048515922116	0.144853692827053	0.0565941154455484	0.0881223223132218	0.254993553658127	0.0705634366592412	0.0741989223502467	0.0552596568851352	0.0957646254745494	0.0822158247001691	0.111033631664731	0.151932077032988	0.154969965802953	0.109657071161992	0.075846601368047	0.168283818509545	0.0518962501939144	0.0660480302039261	0.147910232568005	0.2078197731526	0.0705828813567181	0.0901814335940923	0.073032381004328	0.232247701171866	0.222987717092669	0.11535203002304	0.0962145125363427	0.105774452563168	0.101953878758303	0.15093159877289	0.0523853680159262	0.0723641939281026
GTF3C2	0.706561914648629	0.736091302144358	0.808376383839149	0.877747779591592	0.862337851220213	0.841547441409163	0.907697468164768	0.799987523261438	0.907554211558953	0.806091422270832	0.848474889817467	0.901476802190854	0.817488405870705	0.834640270713388	0.901446642654963	0.854338327449373	0.833385942290671	0.914030548671771	0.587408607680123	0.868353730738563	0.873262074926751	0.789220111482198	0.822790390003663	0.824760957053556	0.880980907366419	0.774182272336309	0.667914232414325	0.89873146599671	0.854959415715885	0.885721417268647	0.885497711760114	0.788769638701585	0.810347114163523	0.85201919338752	0.893038227919514	0.594361840005753	0.869773037459051	0.867149857277026	0.878364865696546	0.442270847373759	0.854110519987063	0.878364865696546	0.849456668738588	0.869529507211538	0.890695698978961	0.87418405703416	0.887244562633646	0.884985898162815	0.903723884401837
TNNC1	0.71323377358068	0.828230823138604	0.827145249947846	0.937542011189277	0.80700560264007	0.81086703147039	0.786344741932864	0.72435543797099	0.759593928780526	0.796805932459919	0.841797394748906	0.795049797630071	0.553995110532201	0.696887539145818	0.876334386227384	0.709124792976012	0.842123961407364	0.516409635080295	0.907524642293406	0.824348560523757	0.548460787708688	0.561619839481776	0.744069140704739	0.768346252882549	0.817404961895537	0.864626388972724	0.85010840672773	0.75217151886684	0.660374592081841	0.74547413220373	0.730364399095713	0.871989850835233	0.679298188113169	0.737777043471017	0.849611039527303	0.790461658216893	0.587454093376572	0.801827154895677	0.593498018539836	0.827319046273845	0.822102524847134	0.396269734059753	0.750512431328849	0.90629660748013	0.780702258571417	0.854959415715885	0.640313694679306	0.838925526798511	0.815228698645485
HM13	0.271690897347729	0.475012932452234	0.298843017785651	0.272948109764206	0.327490473270495	0.266414330823844	0.29829752740755	0.308368180817755	0.295514254495765	0.26217556094283	0.319243449896185	0.377257430125115	0.169737857783727	0.328662060951096	0.366867342945892	0.377900593592576	0.221220340872998	0.556299025762486	0.291015325713999	0.350734132231199	0.391485144599286	0.294194529291284	0.276757019860015	0.280240840315513	0.277286054803929	0.358716119143219	0.421544893228758	0.289403955441741	0.354883588232861	0.277365745799378	0.292186014588382	0.303495869057793	0.270369608277817	0.368392947929078	0.328272744066076	0.328952397186882	0.269636282261293	0.295183351987135	0.558337534661373	0.329431234385568	0.289563063249136	0.329084934652274	0.28714494987455	0.318710526943486	0.366502679028548	0.422512514268373	0.223329432383499	0.348550343726318	0.319544083442569
SULT1B1	0.628372911823275	0.65595904070918	0.0241993623496766	0.570982588706136	0.53014665995441	0.738236813870593	0.629711836749458	0.619512930903027	9.63047449802455e-05	0.632044546044197	0.444039059191506	0.790598213806353	0.676505409861058	0.641555337470635	0.858136485634017	0.557955530437187	0.673153888011811	0.66330794965232	0.776314115800929	0.856519020048401	0.714235191793782	0.540329719104966	0.585419115563954	0.466393128916007	0.403841415435531	0.57791368406583	0.458922614635875	0.00379446924147369	0.566678466618528	0.510801893862281	0.646353331295849	0.0189900761232193	0.638193715032257	0.691096569264557	0.0245159749683821	0.47832736326902	0.516933631205987	0.0184408109976338	0.648860030904019	0.75217151886684	0.60379215289597	0.572792802868783	0.662496168166045	0.0208136824298471	0.00536871418916111	0.758685571649035	0.757624981981625	0.756149626148593	0.389664617156849
KIRREL3	0.50411660820879	0.517029755664833	0.465750569855158	0.49684945945087	0.469611803258176	0.522469369164092	0.566725705805934	0.388051542005751	0.408247867594616	0.40337917836271	0.530891465723202	0.165710395698413	0.13002204164266	0.350420770724753	0.297291362854857	0.516226056756709	0.269165957055811	0.248970482328316	0.507323657295791	0.437551247202237	0.490490607058779	0.627031026383867	0.44030336644848	0.38165199378631	0.529719546192817	0.441992089716525	0.426720045711802	0.359396168915369	0.591888204677684	0.396633471246873	0.385490160940365	0.347468648428687	0.461546598426469	0.209705635125036	0.39035053576093	0.593638845036823	0.39838484439776	0.411021948599322	0.181932493900807	0.45395230152044	0.523503773706637	0.250102111976623	0.533232477069625	0.262405046696734	0.630403727943231	0.435070352530541	0.487927152276091	0.491958549922577	0.323500620977261
PF4V1	0.619090943763589	0.732925850986203	0.467413347394641	0.722098164371056	0.506013081366005	0.658727272814186	0.570225718758222	0.287019252354222	0.624548262891232	0.601940832844587	0.402412044257521	0.316014676581753	0.52873571501315	0.272748631787537	0.843019096164038	0.654067212819966	0.710363515317917	0.264287135727063	0.722705292279812	0.812529854658447	0.420700660701735	0.464796717910975	0.607067459375888	0.565011618211175	0.633521481808564	0.668810242957135	0.34541529890985	0.601230069320656	0.707219647758425	0.458787707528116	0.451617283369745	0.510473127103724	0.698655867905249	0.208214154651348	0.408619799736314	0.751302078059458	0.434335338071564	0.515760130313185	0.238071529957325	0.654951092055726	0.676177356222964	0.246219442548879	0.278456785876361	0.643056867773188	0.700539916774153	0.758491384525652	0.788060792908122	0.564407330716919	0.628508480027433
CHMP1A	0.393285595936892	0.363409212298452	0.372267319626104	0.420656289579451	0.396032309045782	0.30116884364655	0.428512622530649	0.364673890445438	0.356796291931386	0.383728920429255	0.396318805017965	0.533800562185849	0.496615382352769	0.388655918710546	0.484622576446769	0.372083688682393	0.370560067877052	0.484385925025886	0.388092905416523	0.447004623010852	0.417105239604175	0.330847527258053	0.326222928907739	0.433836226169916	0.342134164828267	0.384005269182951	0.448710607539339	0.385713640069769	0.366502679028548	0.388188707506171	0.403243775219094	0.450643798552257	0.338510971593686	0.489300695428027	0.468686234962725	0.370834699726969	0.366632340043417	0.426534339021524	0.556871001547223	0.431302914401407	0.326222928907739	0.388608332861281	0.384094953567148	0.45349641883866	0.455619508587995	0.487082822840911	0.417486684244429	0.403886437594055	0.419570877126629
CYP4F3	0.614126057097639	0.706516694915106	0.67407576626386	0.658292423041779	0.799235174148332	0.580735250620611	0.753982628574171	0.733956863074946	0.7297483676795	0.693331007343988	0.797063941885596	0.764025340055666	0.658005121861364	0.753279184251211	0.817323102984955	0.753183201621662	0.722287606689577	0.761971180409763	0.723410970292536	0.779273923257202	0.685812353947229	0.560592031878631	0.678770474672459	0.823342841217686	0.701123732664549	0.702267962944875	0.770498645603693	0.77904149966232	0.729844176520993	0.773949521159963	0.764902979061245	0.767229997396197	0.64708799130768	0.627702503426538	0.815829200830347	0.776228828088896	0.664735200926608	0.782367705829208	0.362748361143942	0.734337901896707	0.610519534777491	0.666605186121091	0.720676556127986	0.743192150108709	0.810184065228891	0.809712144386543	0.944020636263928	0.742169003440027	0.825287733458636
NCF2	0.592507677430368	0.533183769504453	0.798395717290526	0.75323309473416	0.660033043722597	0.703932392572929	0.717754449410489	0.632644072574985	0.697563876813406	0.710363515317917	0.713049061389143	0.812705865561438	0.849915623855554	0.724212681880934	0.695470360343025	0.71356708776499	0.808286341300461	0.699282530719007	0.75941198681977	0.793580285999252	0.664158023740859	0.677610482680401	0.771359934208284	0.734192736126154	0.655051959803615	0.78241284529665	0.791940988734324	0.715625995837033	0.630496658167537	0.690621942044001	0.631219966260198	0.616803878837749	0.651899913036965	0.837267545795399	0.739073121506833	0.729523532850346	0.736142129913975	0.682960054419568	0.836471299784827	0.748643458070548	0.717897663500324	0.754856465861413	0.654771320084041	0.729523532850346	0.737176911156319	0.81347995612717	0.644707346456744	0.57245111242862	0.694513592926903
TEKT5	0.639799195737601	0.745706637522101	0.801128968989656	0.748733514555599	0.745237145353249	0.74135730492912	0.699767684216025	0.773412197991661	0.787193702141468	0.755961884551881	0.801611086842309	0.810735411098674	0.859329389532571	0.815610689150099	0.742029649349007	0.643928013008996	0.764538150177612	0.584995792231953	0.734811618691726	0.778286748508031	0.696845476326506	0.660423553054396	0.83171857675124	0.726145750669759	0.811682393110169	0.741267989673409	0.763610814941029	0.747290046921217	0.708604142647358	0.764634126455601	0.741494882015844	0.752765679495685	0.746780581989244	0.791318837306883	0.784953539621563	0.796590640504787	0.787664733746775	0.77476415879618	0.636699579081619	0.743285642713487	0.807891750828256	0.703699903838843	0.738236813870593	0.806177975191172	0.696559125140649	0.705375944084519	0.698561404380839	0.737408789426664	0.760662045704776
DYRK1A	0.864234009385028	0.817366614264983	0.475059893300396	0.821276090643633	0.875038809249354	0.630545468269109	0.764682683038187	0.789981354635583	0.712136980457087	0.855305072313522	0.882841413338862	0.851944397258268	0.771865603734193	0.809891509941956	0.876191187845259	0.67194884487927	0.888772933743431	0.868532891345187	0.766725371806365	0.818208209355707	0.914555144073441	0.599275733508401	0.838077200761601	0.902156207077385	0.866405826388029	0.840993866464299	0.866439187726792	0.861969803652834	0.807362203328119	0.855830835705593	0.818837718258563	0.827488985688526	0.775713391686532	0.755829859594954	0.848474889817467	0.914947238308163	0.6062173800554	0.799235174148332	0.596777221461619	0.883746467781636	0.764586323978534	0.684179347694527	0.767930366336886	0.698362723865825	0.906207253568294	0.905023173024033	0.857214099549225	0.765278110365648	0.839039752634923
KLK14	0.671178183735247	0.761318224593422	0.824959689789718	0.697406393121879	0.687741373842129	0.730121974041462	0.75698235794814	0.753884967359252	0.744821167702121	0.685380076406833	0.712136980457087	0.835914963678137	0.828996411183653	0.691861804774074	0.756055355127118	0.627947198412168	0.74135730492912	0.706993202695159	0.672485954505278	0.687882039716669	0.687977461386796	0.607437257207922	0.649221811067069	0.664974718718979	0.731777590798296	0.748643458070548	0.735002762377489	0.588466854447573	0.607389323123727	0.671859176923255	0.697360710702227	0.689016960012439	0.616266524277459	0.721864288952695	0.804982408647655	0.736091302144358	0.774360529259008	0.679008865222587	0.819966378554636	0.606547471239129	0.683830264124449	0.681671748935131	0.68669797323962	0.713517468810218	0.694613345656127	0.8449567642585	0.633999945106925	0.812194921421379	0.652761022425191
ZNF341	0.919146750721072	0.922659842438902	0.888868915392102	0.941765738991431	0.902388623436718	0.882413683992285	0.925407930771831	0.77962428782244	0.935424057825152	0.919357854719282	0.942221952905529	0.940762680774601	0.94087333598441	0.895382014482819	0.937264536175149	0.857180263854463	0.908962799041903	0.908200239094257	0.954667616940803	0.900508061329485	0.899089287772599	0.957100715789873	0.893495183588982	0.958099306259487	0.924931824919181	0.955546688922621	0.677319088499274	0.94132175590891	0.87463239884836	0.940303280961071	0.932389179975977	0.919094204033474	0.887477068937304	0.960086634230707	0.886100117127209	0.912485330020918	0.917590546226688	0.917375574934406	0.858326786227595	0.900686047389524	0.933573398620959	0.932787437887939	0.930869673462286	0.91814401176241	0.724738076366759	0.936043525631315	0.893038227919514	0.897913582088798	0.936497150816214
PAQR3	0.214651754560364	0.165739875702044	0.162738357817247	0.147963651349721	0.105727392893211	0.126231908070988	0.141175825307812	0.12598792257835	0.132700823836911	0.183505118284218	0.108233865203602	0.201518283785357	0.185197186854916	0.139352751025593	0.160911140102815	0.095673544024262	0.167884927589611	0.114910161377883	0.0762142171911491	0.108624984090076	0.0879193367177693	0.0899755187166849	0.112624622532458	0.126328871225725	0.161791573590522	0.172555012765625	0.16270856613544	0.130718933780032	0.124535208863485	0.135920015990825	0.166815086920611	0.17848582509224	0.161706302017307	0.197586082321697	0.169710216181231	0.0839228457962417	0.134285533443699	0.148237633046301	0.0915036248433095	0.0689495215050491	0.135488440967341	0.0998268233602351	0.13155244935819	0.145396543275726	0.162018857434159	0.196297014388382	0.134182736521904	0.187728854027691	0.123262805513631
PDE4D	0.472382386555567	0.343901132771426	0.399471938766687	0.42008918279937	0.431213721113452	0.368251671224138	0.344787015929344	0.37379117048875	0.34773835752825	0.377257430125115	0.469079556171129	0.298085367899674	0.287849796064548	0.350558991519442	0.49124362352814	0.380076145556539	0.44099855698144	0.332943314624272	0.380489443649183	0.373973739389595	0.471113018727272	0.430002473453728	0.361287368229777	0.384373253659967	0.42809382678471	0.40185638090234	0.428321427290839	0.367710744886451	0.520943777981596	0.388280675754726	0.334066382161973	0.317834596563149	0.42458129757789	0.223609369941869	0.40646274009917	0.460035751585243	0.348596986522706	0.395807992100513	0.355446766063764	0.40180956475216	0.370652963430719	0.389664617156849	0.386496279966098	0.390537742845303	0.503173726128355	0.36775202947584	0.49124362352814	0.451433050048756	0.349192647419779
MTRF1	0.0524400637770921	0.049088890926116	0.0989373439323307	0.060986648526768	0.0636591072845344	0.0500315972387481	0.0486016027852075	0.066399492381718	0.0602236708327193	0.054031945359324	0.0427078782223324	0.0504690616205794	0.0545744953561687	0.0576593257234658	0.111416303354398	0.0464696751101121	0.0566435526751271	0.0545035878968618	0.0570621143297642	0.0379511886987611	0.058012999795604	0.0634725256237862	0.0827880958318954	0.0618335523645079	0.0476682548912909	0.0611558653664696	0.0528823869372302	0.0597416765703901	0.0626022979395363	0.0536704022245945	0.0715570970298492	0.0725400254801661	0.074056807504813	0.0554829081276024	0.10455895796003	0.0567531387081523	0.0665631087561544	0.0696478910546341	0.0892027825803945	0.108118110081396	0.0802366010105716	0.0592966735371594	0.0506212549597672	0.0799838351453558	0.0647663758868638	0.107662962110238	0.0976126053019928	0.0582890770516301	0.0549275208487244
PHKA2	0.450178260345319	0.521925491915991	0.394288403598527	0.427324621026009	0.53786243217781	0.39838484439776	0.389848533564043	0.465227150995169	0.442356226624183	0.42869675879566	0.493997733739984	0.401146160941933	0.424361509676066	0.448658292343317	0.549961021978878	0.429825440405226	0.386316415128516	0.567439164331438	0.522192313414901	0.590874602336892	0.107662962110238	0.470131786733264	0.416308195572705	0.481628450191964	0.429309942325661	0.46565716118611	0.373047381662261	0.449357211561721	0.192660100675176	0.37125411214802	0.447980371158323	0.441665432596962	0.445889989580223	0.541696962689326	0.536200923625561	0.467559104362398	0.389947543125616	0.433273057033185	0.573030740395517	0.561619839481776	0.355932940167878	0.423219228345797	0.530472384861219	0.253294532999288	0.531504084530319	0.554736176116548	0.533427509943741	0.498057570417237	0.475586543853955
ABCC4	0.160597232301134	0.0829403353509687	0.147195299013692	0.160200709326204	0.0846469424913577	0.11714600510891	0.159715493527513	0.0903809718734723	0.139900366154756	0.148515937958121	0.147113195907962	0.0939290131692094	0.169768973491173	0.13987453518373	0.0871067959762773	0.114072613438832	0.078289563736556	0.13106358636974	0.119605668246048	0.115191372051811	0.0958772419870284	0.097408105183678	0.157419108848108	0.120659475536115	0.12880063629963	0.103057256288529	0.120877732086753	0.123692520384637	0.0913229421041147	0.115123496008812	0.146322784320341	0.123288366410726	0.220275890398629	0.186876517208955	0.11194937083803	0.123239910273757	0.129850766913812	0.142484261225856	0.12039922132456	0.0994652958025628	0.0821281630388139	0.136227087846553	0.0927161433898149	0.11583884717694	0.102782651073925	0.0766851403777438	0.104489751833107	0.104371566487391	0.154551419159344
TNFSF9	0.345372143499013	0.355276310176039	0.357286097341044	0.362058092689462	0.407729627420984	0.304817735040266	0.35786516410402	0.283851906184226	0.346205655506155	0.358943440633049	0.395899890602439	0.421304988030702	0.464747025841901	0.358226169774832	0.413260232565854	0.345015465705907	0.384647529586823	0.33744282841168	0.39557313798882	0.477672707150201	0.430143088176916	0.550636303787481	0.339488025995705	0.360325587092683	0.363857493343195	0.320079449032232	0.388930062910216	0.354789703654678	0.564225596885171	0.339876856965472	0.353259243595642	0.363189607499961	0.336388026462182	0.405621686227849	0.363723980750747	0.363994784941612	0.31858683854618	0.349192647419779	0.47295054428459	0.414969929429384	0.316997649778895	0.360279890708424	0.374296575389632	0.376620690081088	0.479493614681766	0.483926268484327	0.415065863160705	0.416308195572705	0.336869106614219
COG1	0.0358679296356855	0.0892496901011371	0.0514353669432225	0.0484946327089809	0.0350290423028607	0.0513624927821648	0.055271789684183	0.0789234075561071	0.101248324626768	0.0664803693084948	0.099120325015382	0.0354351797454715	0.0498994293805162	0.0347299641858721	0.029401460956147	0.0256732551544086	0.0259533134113497	0.0674131808444878	0.0818001798831442	0.10299223014506	0.0553661231335867	0.0373128227241231	0.0882139169807973	0.0882578519655484	0.0756629910834203	0.0489870360957978	0.035324275877237	0.0399811521620901	0.032130921091876	0.0472323030659874	0.0467680820652707	0.0428816011788438	0.0869284143905797	0.045491005293546	0.0454453376584608	0.0542725974782587	0.108762269299704	0.047957845469016	0.102418192707839	0.0334415012656993	0.0948243816527157	0.10296927175592	0.0287496581929923	0.0486683165127974	0.0631284204403311	0.0762142171911491	0.0421831717648121	0.0299882803558873	0.0407344195869123
NIT1	0.189217338970181	0.190751022499845	0.21217037700062	0.206123470559242	0.211647066889095	0.177488070378486	0.218752001917102	0.209773757642533	0.212800906341553	0.202233827662843	0.216450767347426	0.243808096318949	0.236214585353433	0.225708643203432	0.223431676611353	0.216042774512894	0.244378512479056	0.26103439420433	0.232320400609432	0.24144957467607	0.270790568623677	0.184015708159079	0.179351413135437	0.207380314540319	0.20350583659072	0.181506235025644	0.233896970390048	0.205955283700202	0.20934410761302	0.207092361333602	0.229959945412181	0.239603701075881	0.201040410413084	0.230099526957907	0.216588989819332	0.256147001294658	0.206806457919323	0.232465269979713	0.289762452020573	0.215262754755227	0.201424045332616	0.198028542074372	0.214754089331971	0.218550889766195	0.223362903548405	0.244814013671473	0.203002144180643	0.238031015283959	0.207652909500659
ATP6V0A4	0.653430873649153	0.613222707909853	0.478468846110291	0.697080470839993	0.718368502001909	0.508254939565492	0.578290987265656	0.657347573739041	0.602703083711618	0.639553567959038	0.658539311290164	0.554928738297943	0.676364866454699	0.615586717149261	0.587597258639903	0.714001956341092	0.754169637733175	0.613934547419738	0.611471126233276	0.55096933368499	0.657486585592639	0.511639726913703	0.59455454266398	0.522861456079664	0.589752560731398	0.606975316430832	0.574871092159744	0.685184308983345	0.626696465355334	0.637520928946743	0.706324863972809	0.655232642104602	0.654727588221561	0.622793485914562	0.638539323966922	0.645249871985852	0.550299485062704	0.634530446630191	0.789220111482198	0.754677165068172	0.580172423392237	0.514446438085254	0.581858541895648	0.596303893769983	0.687741373842129	0.640034557087413	0.552848563862891	0.644561949230832	0.678770474672459
NBEA	0.406367482760879	0.30584973814862	0.577333432841861	0.482959656510465	0.367614571898787	0.591491992434717	0.269077677585547	0.390918379223693	0.262016181336713	0.239058201170818	0.615781305871784	0.274027731151999	0.462680623784574	0.279170567579242	0.177311584141606	0.388705099091678	0.422844576175334	0.384508920151032	0.395481600496306	0.17327913428938	0.196265633636011	0.379236445104028	0.336732957002446	0.25033092771884	0.353618869278052	0.281223626339464	0.206185366011873	0.479117460024075	0.587792996823357	0.379466259088531	0.130300137314203	0.216787575766505	0.372957690913715	0.267363004536861	0.494086916939346	0.325464650702341	0.330630086325758	0.116869690773845	0.163628223772759	0.0963520319664801	0.496468769602733	0.346121127295125	0.164055512978645	0.189683357478617	0.45594057551558	0.191055435931191	0.239277369360469	0.305028611143685	0.192419111469303
TALDO1	0.13869962744368	0.121072793586963	0.165284890045901	0.149627536434512	0.174654490997586	0.144829331304153	0.166209120671977	0.174684525337738	0.17776367723063	0.168029612880069	0.171480061109091	0.258915747836297	0.19568280231106	0.219566747063153	0.174018130948568	0.208675936986938	0.154103647369335	0.250786612167204	0.166265854756179	0.176120492385179	0.172757180463432	0.162459161787405	0.147831898902591	0.171766078489201	0.167248053617106	0.160485187819172	0.192752053774656	0.19080882611047	0.169737857783727	0.178609507170263	0.176328934333946	0.196422897242198	0.135947154547287	0.164139683772084	0.19437069490294	0.167566091686084	0.161931599716306	0.199958311294332	0.334597362012571	0.210275500837192	0.146002982967562	0.163906439251279	0.184855928982486	0.22884829357516	0.184826693710357	0.174338782226031	0.164172858226393	0.186086514201319	0.208541736076365
YPEL3	0.956418021957917	0.964515334149487	0.952947775643462	0.950597508809686	0.968743276656945	0.954241233784057	0.9655935439159	0.968639542933791	0.962857182110475	0.963806645457345	0.967830791457085	0.967532574537736	0.964930909281671	0.973622177047435	0.957954882054364	0.940590302894589	0.976578261390012	0.961372127905994	0.963359407456015	0.95475969205911	0.966147967716722	0.965012150734286	0.974460333299902	0.960549417565494	0.972402868883587	0.968445245824687	0.966683352597094	0.965516424737598	0.965360647345037	0.963806645457345	0.960612587588754	0.962716757428717	0.943836138707588	0.954323867065819	0.92298550229113	0.975283388994753	0.953913539861638	0.971670224614859	0.958256273607966	0.955142006632059	0.961243151618607	0.968336668605665	0.964593658181088	0.958417831709071	0.972662957999877	0.973217702348878	0.960022336471686	0.952593816844334	0.965960195661678
CHAF1B	0.414276632153731	0.434518913021642	0.374160729596139	0.464365929243539	0.458653716103994	0.3938278477584	0.487128134161328	0.445290005563818	0.475242419851618	0.532343914094958	0.491719181808705	0.56105787234539	0.594262301039741	0.472247753718387	0.515396654417712	0.425456140022448	0.47553884122595	0.511544162841712	0.470967377018588	0.548366594311445	0.515063080958697	0.406975566775185	0.4153392824677	0.438121777957762	0.454178595796865	0.419816204270441	0.503130463741551	0.47125823738078	0.440951025649922	0.483235530179236	0.454320043712482	0.462447843893187	0.446501108226644	0.517764879098695	0.451477783616194	0.510705337888587	0.381561193330205	0.449996887284632	0.556442960955091	0.436769919480707	0.388092905416523	0.453861768706379	0.457670941828883	0.454130526805286	0.547303425901028	0.595167091019314	0.444689671163129	0.493812350852165	0.532205978735407
GDPD5	0.321802209785938	0.28184354877859	0.274879929628556	0.215503402464484	0.218550889766195	0.258459237557978	0.261302431420267	0.251817062394704	0.266699562818693	0.290351332078366	0.234148396706142	0.35423981059766	0.312051866170547	0.231817327894963	0.181234467221365	0.323112018232713	0.207752970746155	0.31106304360564	0.224968982104994	0.225708643203432	0.296734385066396	0.2830745304657	0.212104816565662	0.244851393512841	0.237384736587693	0.283520111432878	0.215127868755762	0.211345179212723	0.327748090533414	0.224409441333315	0.257075135138014	0.284727249909184	0.229423053531688	0.311147830898825	0.320332472583924	0.229566885398807	0.293978470876365	0.237741271358629	0.187242062265169	0.219597502670719	0.233931820016819	0.269445729553393	0.204116134831516	0.296944822283285	0.285413750152681	0.259412985472291	0.226414786301343	0.29165393520506	0.230804145864388
GBA	0.115584075870116	0.0676010449842952	0.151626307132079	0.105889955339216	0.0863891868102192	0.107400269595973	0.0897998617668535	0.100440017086749	0.120142766364951	0.0795782004811822	0.1374334904671	0.14569065579354	0.210378565983973	0.136227087846553	0.0761345364555485	0.123313813996606	0.110503210162749	0.142457270815204	0.0983181542569637	0.0940868463593873	0.163935867662606	0.184137547161911	0.12247676149393	0.094660699574913	0.138442676616178	0.106490432048198	0.0821054235500655	0.124585938231999	0.0765819297076786	0.0985018495842103	0.108973333647661	0.112345799625846	0.115397082404382	0.177907720241356	0.116044589410771	0.0765819297076786	0.108281290748057	0.105938177032636	0.164369445148398	0.166957537769817	0.0819725435251473	0.0692203818062745	0.0959910886715954	0.157649479016376	0.0757651817374615	0.089158521351167	0.0679722619240314	0.096898084217339	0.097035639777611
C17orf80	0.0557645887166448	0.0471483469981756	0.0495078243355762	0.0536482294158956	0.0481873405957916	0.0463688327288413	0.0415928911454119	0.044092501158156	0.0438563003103148	0.0408443537880249	0.0395863278416678	0.0419212602484489	0.0439655503594962	0.0402208004414085	0.0467210547227647	0.0477057541591034	0.0438468466638057	0.0463503595011509	0.0440572265160886	0.042799402613884	0.0472139645849694	0.0467851088701881	0.0388919908771563	0.0386921649505235	0.0453907477059421	0.0474771921089562	0.044604671689623	0.0409421766507161	0.0503076906696687	0.0433604748391325	0.0396906914302767	0.0439572342421949	0.0470356180954129	0.0457267845264667	0.0614747348413439	0.0435752623018691	0.0461202917868159	0.0447155226756547	0.0439836169493644	0.0506420602876503	0.0453817265065018	0.0452893311896161	0.0414672813203441	0.0502885635429431	0.0509950046857773	0.0451408552114891	0.0456181056658836	0.0481500361478239	0.0405274717374159
MIR942	0.315233621046639	0.358359486216758	0.77913678073546	0.489109655471042	0.698129656549645	0.479805733693312	0.426534339021524	0.352718482867704	0.733682720749674	0.431351592995115	0.515760130313185	0.789932187754817	0.687741373842129	0.389848533564043	0.377487096629075	0.65998155034657	0.235963982147404	0.902743289967806	0.578524297448458	0.412898146957858	0.541467701310223	0.44848126074871	0.585945318274442	0.595598928336205	0.414276632153731	0.410697650391517	0.474604093102582	0.618852758750523	0.343901132771426	0.56096719711244	0.599795153159561	0.542589775630679	0.33148380273705	0.587307206524646	0.481538198396471	0.315056293666176	0.738795424851426	0.503651338119769	0.82512233819345	0.284313921404447	0.835715776445922	0.722287606689577	0.609356263369894	0.794958223186591	0.600989721573401	0.312750429769146	0.742302745707758	0.700779239643029	0.558760842180128
EFCAB1	0.219019276103642	0.239678231994206	0.54548384662849	0.17620851997822	0.408200731171573	0.556064976078334	0.199095805007605	0.220096678415076	0.476002828179399	0.338922647492263	0.258032711131561	0.144266784834464	0.214381788741602	0.288901512594316	0.326088536179074	0.618663901997753	0.510331536258551	0.631506251940797	0.205888902074636	0.230027366760075	0.197088217981715	0.467229246842501	0.28948736017534	0.213446165133246	0.456225698998896	0.27524613486722	0.238878766588422	0.263582304241779	0.230099526957907	0.267598966451111	0.297920722925122	0.25261047366787	0.550540593169516	0.223464095876639	0.179147199004589	0.744206319738479	0.540720870871264	0.41208579995221	0.316356769488217	0.290634601623653	0.564449711609526	0.608891318405501	0.187358276089277	0.345329594200645	0.215226810573586	0.240340147870056	0.20421572408923	0.240074451705225	0.242814737236571
NAAA	0.252223009617875	0.214021558730398	0.239529044160133	0.266453216648626	0.264982283701796	0.238808577875979	0.250786612167204	0.241229192264745	0.2597241190849	0.264173377040764	0.288015952019312	0.368838919092086	0.362017088226292	0.276321655053432	0.262831692278293	0.152587609906191	0.292302904577789	0.375780665949602	0.235819275525422	0.304046426631419	0.332717498985145	0.278742420799987	0.258151845119494	0.258032711131561	0.22444295753046	0.19645596562694	0.245678942519874	0.207317431020506	0.160884262152302	0.250824879111281	0.323500620977261	0.195432012839558	0.205168915202233	0.307555439882452	0.254129906667641	0.269365978302099	0.225114831744945	0.240005085986493	0.467705533088047	0.256500506877938	0.2082764812083	0.278941742945484	0.225043848295934	0.208743366474866	0.292719145600299	0.454689643789023	0.248206228846257	0.256696711121208	0.256421954305719
CEP120	0.11227569324486	0.0930824358533034	0.0932428059442781	0.0768487348606947	0.107541392336586	0.0717481972724514	0.0801537757530533	0.127723219124059	0.103427011310448	0.0934897286471629	0.107061990235418	0.0958308820335771	0.109064631097583	0.089001207536234	0.125942342814702	0.0664803693084948	0.102486870613712	0.0864557754802068	0.116044589410771	0.119278833954038	0.11465532622058	0.0699768368807798	0.0698841962873523	0.102670117614974	0.111698126581171	0.124895311438791	0.0953817889321087	0.0910023704274939	0.146028791966602	0.0735552357757952	0.107517663340053	0.123432992641079	0.0700321907531076	0.0765008828877728	0.0948005888738766	0.0888709787745544	0.0916855850203566	0.125040608220861	0.0825460364777352	0.119369754222316	0.0795782004811822	0.0862526435719964	0.0822158247001691	0.134059994056855	0.144645298534028	0.131236403285728	0.069665490399844	0.097035639777611	0.0955139879998572
TCEAL8	0.40646274009917	0.223262064421293	0.332671773100336	0.347335413327564	0.45395230152044	0.326088536179074	0.336435516070301	0.411244222328014	0.503746424634799	0.383500698401996	0.220968509970202	0.407159741498484	0.203829871408078	0.413444061879152	0.463099490980581	0.398206474720368	0.503366871733176	0.465132449818838	0.445661561486292	0.41697095143288	0.0944984073146472	0.395899890602439	0.403790728885448	0.347025810246591	0.189064346290092	0.349931737860639	0.378311531282634	0.390446686867528	0.668810242957135	0.339918082805777	0.386810853898628	0.419676201160073	0.342038077172907	0.446452876179592	0.376296495013717	0.396499617914532	0.348828795502082	0.384879827499899	0.431256459603699	0.456827848793666	0.303233149467312	0.352807425899247	0.221111872517572	0.334775704303628	0.223924874299245	0.463055425980354	0.608589488835615	0.363544124071817	0.395986998953964
RHBG	0.121257327037599	0.110894951807388	0.178123208311546	0.138599485355652	0.157394692211817	0.185288931825818	0.167828538280672	0.140878789823134	0.190234451718835	0.283808078634321	0.190633966464418	0.111789668582009	0.157168593660958	0.17620851997822	0.295638237095106	0.158357135800542	0.177610272144867	0.114561154755764	0.172613328466324	0.114285258250941	0.101248324626768	0.108210328588263	0.161451217858538	0.120235208305242	0.174979478357016	0.294022223750351	0.141678822705378	0.156099806571823	0.177488070378486	0.178063554010552	0.204846845689523	0.214021558730398	0.253793751702808	0.239529044160133	0.116280471548031	0.120854514269983	0.197964688799565	0.169681806659271	0.175672268941376	0.13022403726732	0.106166912888373	0.17623641030739	0.113453618376402	0.16522572830092	0.103849532187292	0.16924675210191	0.128286083944303	0.214619551683797	0.131579696030686
CATSPER1	0.55639231898289	0.628656421964123	0.591794425724119	0.552898175150085	0.625798890705074	0.563316236960508	0.685664894217355	0.593965409468985	0.66665599852932	0.60980391965598	0.491009388771928	0.701464504297401	0.733340584286868	0.618614933706772	0.618002147615201	0.51987209291898	0.513089744649486	0.564126457185806	0.698223278775926	0.637614585470678	0.553481524406709	0.588076044938542	0.547990154409873	0.629125948388069	0.595077559455571	0.646353331295849	0.675840237034915	0.580829652530769	0.525330470783296	0.617183190202016	0.591888204677684	0.627031026383867	0.541982953800765	0.693331007343988	0.636271061117557	0.58060265009683	0.665869155070167	0.622984165877986	0.549715737817411	0.554882005569544	0.593498018539836	0.556776519519257	0.62027666270113	0.640498989952043	0.679394889035532	0.50577664708943	0.598713754105825	0.657867499867573	0.66401867570115
BMP2K	0.0180026971552049	0.0200621065191539	0.0373386265387279	0.0246798862169858	0.0248700657939901	0.0166794636802558	0.0257156238495779	0.026209836445298	0.0241719306675599	0.0239730110640808	0.0233325341181936	0.025062504434303	0.0242561278051934	0.0167372223553385	0.0297636482339151	0.0384783006805255	0.0241479594282869	0.0296914892637666	0.0252986379391662	0.0213058588626167	0.0319278977809621	0.0249659263628868	0.0234842370151712	0.0312941621806928	0.0230547514608678	0.026209836445298	0.0224226027770941	0.0282778414774221	0.0317344295292912	0.0225243771526419	0.0280468026492385	0.0320989990897941	0.031160590375827	0.0230302465514085	0.0387938710910718	0.021429731746059	0.0302281509395412	0.0313388506892244	0.0203868133269579	0.0337884261637821	0.0188646220834436	0.0215211310190293	0.0380605636611718	0.0356204923424719	0.0315091399463357	0.0260612619145718	0.0328152562859469	0.0305082799380088	0.0204599832579577
GTF2F2	0.0213633211898521	0.104864272172242	0.0387498071777858	0.0923995417159345	0.0259764034848242	0.0230302465514085	0.130741502975409	0.0910720648264183	0.0895098255343945	0.0998972773078461	0.112133697930547	0.114538372917324	0.0472233316818363	0.0970837930572279	0.0339157947455059	0.0214926662897553	0.0245862678633982	0.107219311542874	0.104033360227705	0.143217348981198	0.116305379703424	0.104630236535991	0.0744338475841238	0.0933091426649049	0.0395180882965653	0.0271414111458768	0.102782651073925	0.0413506386081183	0.0314490064007845	0.0986174200625421	0.0889144713153612	0.0337197602476634	0.158410379146893	0.0244880227071109	0.0380999058955966	0.0958085942618175	0.0350606582484431	0.0332774044697573	0.0256732551544086	0.0409928745123689	0.141786502779038	0.0969686478184773	0.0280637025987541	0.0394746565888903	0.114119402230594	0.128820962413254	0.0271414111458768	0.0291147544339384	0.0947303677512992
SIGLEC15	0.393101884373363	0.647183964461287	0.377719397356664	0.663692300197847	0.45705835247839	0.336560846596886	0.657824936299513	0.589314057415583	0.532205978735407	0.54901451339928	0.56960852634025	0.609661179862027	0.715967681506432	0.577959875306103	0.681863588022298	0.637180476960403	0.532626186065278	0.805999435443453	0.572541195296105	0.766953428735729	0.581025044201018	0.505595935088279	0.593305167243432	0.631848744606806	0.62932986950015	0.660810759328336	0.570319645789984	0.559571647840537	0.580463525138147	0.587928857108779	0.587262828004177	0.564176652237543	0.582276030722245	0.627851369163834	0.673838264980029	0.71323377358068	0.415380729395264	0.584755288420049	0.793620258611158	0.504489490851085	0.491149655404662	0.449399366697052	0.621234262457367	0.5579100843581	0.683779202636497	0.515760130313185	0.643545484081913	0.723593245291569	0.616705865786394
ANP32E	0.0542142196732224	0.0523124788113613	0.0557379946180228	0.0498191783306491	0.0494778460753936	0.0569363936848592	0.058664413109448	0.055667784518531	0.0556907325236867	0.0483360367548746	0.0520122203153593	0.0591239014692101	0.0583159103915559	0.0567172434132225	0.0611298682431243	0.0561435523110745	0.055271789684183	0.0609439292610033	0.0594630180943065	0.056816534084851	0.0572494337475485	0.0647836688635951	0.0508748175908676	0.0531337282949724	0.0525148512807667	0.0522160273462416	0.0533877213498708	0.0522369362908247	0.0598242800978333	0.0542725974782587	0.0513624927821648	0.0534404841511874	0.0535048950534021	0.0597550161997864	0.0486965272191073	0.0524289587097415	0.0541686290805958	0.0617041166713307	0.0497692161865429	0.0566188152414481	0.0537370782315208	0.0539880799232397	0.0510859035489487	0.0507536126549233	0.0693727970305182	0.0771483438176391	0.0616496617242932	0.0779460687697501	0.0490424266808278
ARL8A	0.135179572729237	0.148267513195675	0.173818682193338	0.151823375362469	0.158771033036703	0.156690264458356	0.140904907442886	0.13505767617314	0.135285488283342	0.135893907487823	0.154443760383943	0.183835505139108	0.184200153622002	0.142204344254906	0.167623524447543	0.16195838769513	0.160024198262893	0.142355730433778	0.162514533127293	0.196778347218167	0.183115124610653	0.153636159599438	0.142745616471624	0.128603788731705	0.137681719040744	0.130153976521574	0.164905090430634	0.127212266826664	0.163224372885152	0.144507139830039	0.129698328539237	0.143794560138479	0.146828484112342	0.153636159599438	0.170802661175823	0.147278143893796	0.147752972649547	0.144377112528336	0.182835418009769	0.180164053628235	0.145557068337363	0.154662720660966	0.15338742095134	0.153057654874368	0.197181490039567	0.206155130951008	0.17656534331386	0.18479655445827	0.135361625444183
PKD1L2	0.816302472352343	0.821276090643633	0.840018259892573	0.855986663671914	0.678569081527143	0.621653457979801	0.784320525897392	0.767279961352889	0.792171544323032	0.725958959317758	0.717478906316859	0.764586323978534	0.783823782628194	0.734669541158559	0.714328811366449	0.726383670584982	0.813690491779943	0.517116539404153	0.664397785115416	0.624818297392999	0.763280739673102	0.567998533451958	0.708459142813449	0.756748669618154	0.692387187465055	0.829733435261406	0.851977789594641	0.630058723023351	0.581357569308709	0.739442291773685	0.691909623337351	0.721386399575561	0.857360736647366	0.780117593052479	0.777198600823523	0.740740575517976	0.684227901214899	0.73259324534013	0.605841457129093	0.636844023608094	0.629955401969986	0.568569378706132	0.632600894578287	0.738236813870593	0.786072633479723	0.80204456435704	0.513176216849745	0.66989713232672	0.645876508599039
CABP4	0.612276366666808	0.809458950232575	0.655281345450752	0.749580034161142	0.70811124040259	0.690530917609462	0.75610208843168	0.811208437230625	0.793269191183441	0.76582009038755	0.715348596807559	0.695185926090129	0.754629700330232	0.714556122142675	0.808587465248796	0.757624981981625	0.786519883790077	0.601464463958487	0.763375959749483	0.71008056226751	0.602655352186666	0.618045003989109	0.668209407913996	0.783083161152274	0.693808216548414	0.816940840828532	0.747712813644008	0.687641503565813	0.543863926212829	0.714694712166807	0.772128510139405	0.788016962774786	0.770057170027711	0.762584914779692	0.701464504297401	0.647183964461287	0.641981569191066	0.800240719142727	0.737081880206122	0.789981354635583	0.5442879964369	0.65595904070918	0.74907268605242	0.812750377736363	0.622038370731055	0.760050374026041	0.661769210262725	0.754025664270046	0.729433173612279
DIO1	0.353751051481925	0.366867342945892	0.413632444489809	0.414506641418965	0.345150762231176	0.352180270966716	0.446820121604025	0.353663846086237	0.369450526294722	0.419248568945625	0.363544124071817	0.275007090055578	0.497451884866476	0.411339220260243	0.456040113500183	0.396318805017965	0.377672682387293	0.350952051441259	0.418551976686908	0.428983536126876	0.395258739544115	0.355319513710717	0.365503826572348	0.4103727678549	0.414232970003885	0.401335319817178	0.374437104497846	0.364721313051365	0.364399120523189	0.377212368993967	0.396590699847603	0.441901323573021	0.356886487050468	0.408807793524229	0.408901445597624	0.354743779846335	0.362191958819216	0.445290005563818	0.274559623018035	0.395944119371642	0.341723681388074	0.367004316305699	0.38281957101192	0.394198130793942	0.446546350907752	0.50761067089125	0.329819172659207	0.432786507670595	0.419248568945625
MAPK7	0.808460835603142	0.185750923050856	0.0241993623496766	0.00141680762331389	0.000593300061751206	0.00029369420383623	0.222441609253655	0.000856008836846789	9.63047449802455e-05	0.244034210190216	0	0.000239844487676594	0.192842709864081	4.45609216003346e-05	0.0138665559867991	0.2013580268886	9.5234087480368e-05	0.192722366023305	0.00281273187907922	0.000470545124410455	0.123360579345814	0.171449702372797	0.330847527258053	0.00491050873672575	0.0936952095823991	0.0101542346234425	0.000264979316017742	0.00379446924147369	0.0123319070336661	0.202296916745473	0.00600348376949039	0.0189900761232193	0.234468281569345	0.000658764890385978	0.0245159749683821	0	0.0157242331635034	0.0184408109976338	0.194210449427472	0.0207804575858407	0	0.000358351870512522	0.00205202951800761	0.0208136824298471	0.00536871418916111	0.816546268020818	0.00466972296595353	0.0078269244839679	0.000197246646338956
PRSS8	0.371021062740878	0.477815749380937	0.410512916482818	0.353035105099694	0.485546820207565	0.343321897710086	0.563934823677507	0.487554851087412	0.541696962689326	0.48031920124478	0.459674534154102	0.529489011613506	0.501167985340177	0.516746014607404	0.541889997514546	0.322198497182636	0.44175899771543	0.491582989616771	0.461878597813943	0.429545993622897	0.407115845290244	0.324081969572865	0.418317411072088	0.610368929280976	0.44926098005583	0.455525189787457	0.550636303787481	0.541511416994803	0.440431812300982	0.513699742671001	0.518421776475454	0.585134560994753	0.349416281909356	0.458003279288052	0.478975424016861	0.421950319782324	0.439241567852334	0.595922722995793	0.547065142964009	0.441856322022635	0.348329677642601	0.443564643844698	0.534875753167995	0.532440281515894	0.456914979120318	0.50080602048045	0.455704798355647	0.458192411564642	0.563559026514648
MUL1	0.263779191859514	0.174654490997586	0.190992034275289	0.172787012322424	0.251207560686639	0.163708060186552	0.16655536375419	0.173195334656422	0.161849173675489	0.156745215993022	0.18495198933877	0.208940369604124	0.220479766754351	0.173460619468458	0.1986861981446	0.159479698527328	0.180549972889666	0.151181671203026	0.193033426711493	0.229387155137725	0.217085409382857	0.565062355981071	0.201166785678538	0.23357041046298	0.167596038790526	0.160827449880617	0.185382860746503	0.305894067353895	0.37379117048875	0.25454503805588	0.170160889100307	0.175181397385929	0.172149363913753	0.187698063131348	0.194433798325633	0.16924675210191	0.2330992997632	0.16108209193975	0.178336197563061	0.209609792750726	0.261413329959859	0.244814013671473	0.183536354822047	0.179864090753752	0.36247318627477	0.286227176809483	0.312709611440924	0.203440859817033	0.211841061005206
ZNF320	0.526358384223974	0.583827000357511	0.361511072592722	0.417437276252546	0.612328093015905	0.3701961632042	0.449762569795846	0.495667812528627	0.373143284415189	0.562561519727008	0.432881567603717	0.524484251397829	0.518275546701785	0.404251523964907	0.583583133968225	0.581630899049772	0.471791830339213	0.562697801406394	0.644561949230832	0.406930094627524	0.496468769602733	0.287440102769035	0.453591786170088	0.392547353627805	0.42298663766162	0.363055967232356	0.49124362352814	0.64708799130768	0.331075444706556	0.391010627006495	0.401571016702964	0.533049376540271	0.568614047418773	0.466948626590951	0.467459633095642	0.44175899771543	0.387917783676971	0.432693139630477	0.521551492516562	0.530798074737484	0.654014210931865	0.413070125185051	0.438072548499485	0.397151809597112	0.367796646145903	0.259800311538264	0.596355449817805	0.400723683880882	0.545333134158304
SNAI2	0.0652784371557655	0.0662001624185257	0.441901323573021	0.0658290118710587	0.0687933936596358	0.585519837845636	0.059600618183677	0.0685242149652174	0.346752917126403	0.0679722619240314	0.0673960956460023	0.0819725435251473	0.0717093111066233	0.0728704390183621	0.0577364833614109	0.212800906341553	0.0614747348413439	0.0718229199358837	0.0685764054945418	0.0837490154183042	0.0730726442680427	0.701021380176697	0.0684338392019931	0.0815349544098881	0.0758060610489535	0.0579382235893996	0.0643053696082686	0.08346496066982	0.0678843425781652	0.0693355692045324	0.0822158247001691	0.0674482218628807	0.0628124346419591	0.0652160114462	0.0779240626676631	0.0627087297752284	0.387176081315938	0.0744734191824721	0.0775535285251297	0.0722284782313857	0.552062244886199	0.596730651353792	0.0710331323013186	0.0733637128351286	0.0798752822114393	0.0890463598414035	0.0724995077951601	0.0824118348247354	0.0887107681108819
SDR42E1	0.63593345064812	0.415475573249829	0.20028226788952	0.460876190169268	0.306202553090954	0.422559747765215	0.237741271358629	0.252303546985146	0.406046332984044	0.294194529291284	0.297033571825315	0.262714180428616	0.571785794323064	0.39189823839559	0.196583535942398	0.217185551197704	0.705104045957353	0.561757413477693	0.216209131395621	0.292677615153342	0.261572959448063	0.214990408692183	0.349931737860639	0.199732225901262	0.257529904801276	0.468933037491038	0.285413750152681	0.584995792231953	0.501600447638341	0.263702080979345	0.248206228846257	0.175584852098598	0.169887903306327	0.562459299191282	0.473183026997537	0.591739697047362	0.226339107487705	0.24144957467607	0.209515054855178	0.117681882115668	0.212698015103123	0.337797036746635	0.247456246623906	0.478838229499246	0.295139723720408	0.222336259004402	0.261413329959859	0.280200771064299	0.297334361596851
PIGP	0.0513722450939543	0.0477433882585593	0.0552010030974567	0.0473728772970788	0.0425676387117034	0.053838506327943	0.0404538218314308	0.0463411133867464	0.0426627631245362	0.0465527991107666	0.042966618403259	0.0445953589874277	0.0332154295894775	0.0384783006805255	0.0415928911454119	0.0381113880270893	0.0353877279545373	0.0532565987226028	0.0444775471702957	0.0504483066102225	0.0503377229373745	0.0510151029839879	0.0580496842044627	0.0407058660523372	0.044283137218981	0.0553890567870106	0.036739471114073	0.0472139645849694	0.0406848470506041	0.0435217148241032	0.049950733580299	0.0479958418349264	0.0404112486199033	0.0448044395144943	0.0570243636010228	0.0449744057768126	0.0433421584305671	0.0517400233760814	0.0473835226503966	0.0412915303524259	0.0476589805401696	0.037793498088293	0.0370344489581553	0.0416953164799719	0.052978832659975	0.0439655503594962	0.0457640544631647	0.0395957638183123	0.0372999172974211
FRMD5	0.137200857456248	0.12153611030359	0.132048709240405	0.121442782486266	0.120733021565121	0.160651715171089	0.109019959526899	0.182083584857195	0.127041050908782	0.106766384370909	0.14472308451675	0.130153976521574	0.135893907487823	0.100793098706186	0.120927257107923	0.1289947420285	0.176866546034414	0.228114481700164	0.107940413659444	0.114469715155903	0.134111093947368	0.119650603737209	0.192445968730338	0.193654785529332	0.127092285051098	0.127431459941435	0.108693509791214	0.141625850170448	0.101382655218522	0.127596791121993	0.129147143892736	0.142230192745051	0.0916634083756873	0.153940195944029	0.132827846198528	0.0975682369183057	0.120257263907206	0.145016096849379	0.255728147563583	0.147598356709979	0.111606060022094	0.167018070593081	0.128820962413254	0.159479698527328	0.247981501631758	0.0924216291557873	0.162995051374259	0.12250073247645	0.149866842661551
CHST8	0.456914979120318	0.484337946341195	0.537207063051568	0.461494901372296	0.525659363925801	0.509913343910218	0.523772430496678	0.500228386515604	0.412610272587162	0.431634525113091	0.502394670594288	0.389947543125616	0.295969409447333	0.455097918632069	0.413024446708694	0.500940194148642	0.256733173798814	0.508534113892066	0.511639726913703	0.488776873293016	0.601653325291035	0.503225258012504	0.490961258714745	0.43831439608664	0.53991631255746	0.456362948658141	0.40514893254034	0.527138086572701	0.66670403636358	0.495344677905759	0.471835533289492	0.487648359621732	0.438412080232037	0.319198000606399	0.498772887687516	0.578762808960427	0.600127167446302	0.538149136261726	0.329954664584311	0.517116539404153	0.588986497214509	0.620758170161647	0.507469965121397	0.548234446908356	0.618716838062248	0.473872788471004	0.54334373406587	0.487413206673662	0.47930753681058
SPOCK2	0.621138517247719	0.690998506401313	0.672874991650814	0.64184228985422	0.541511416994803	0.341548169087734	0.610050278796713	0.656444272624042	0.405668941212997	0.613031667846745	0.521125274032713	0.444738622957296	0.407537790179829	0.550348605639095	0.726667061270886	0.538703294399526	0.755601888740065	0.727468912102502	0.685529279416983	0.48854358009456	0.787575942925628	0.259873977410835	0.384418893449626	0.588466854447573	0.585229571063913	0.613362013572284	0.539401896490728	0.445419992346577	0.345634159059129	0.55624605794723	0.532343914094958	0.510422290495995	0.728823150774842	0.651172080103773	0.654582860184179	0.687268793294667	0.562608602530453	0.508207536438768	0.582897752934891	0.513602783214573	0.542501747734636	0.307203909673521	0.620956340684367	0.547110493399681	0.748185631920003	0.698655867905249	0.595972337201986	0.704207930125528	0.47275881630765
WDR72	0.640406668497855	0.575565143669601	0.477247719648596	0.595553372337601	0.544908542015281	0.388513629055033	0.551635784580415	0.625653233219589	0.206185366011873	0.448118144099492	0.619090943763589	0.148971590925795	0.419294017370809	0.52850525751596	0.479165271396032	0.0785788030265184	0.536429526339166	0.682823472738428	0.604171540907087	0.611515569814867	0.74189001854708	0.680985342193985	0.566587116817589	0.485873615217377	0.59068684166862	0.662202744372599	0.405488717072133	0.587928857108779	0.714886985796377	0.576663928012209	0.464747025841901	0.321538771716927	0.610895458769518	0.167710862258957	0.577582873697371	0.630739020914062	0.152422503364532	0.407729627420984	0.483696529233119	0.745377870199089	0.145869304402431	0.0996694879699171	0.522566096792697	0.448658292343317	0.824803940495329	0.595120176227045	0.702416126423847	0.556442960955091	0.3499730609802
SCN3B	0.0578379935826896	0.0646874274140815	0.115123496008812	0.0473937965329229	0.0723641939281026	0.42339818631442	0.0862089888396634	0.0593234152045869	0.0656484050677388	0.0573921860586583	0.113736580876756	0.0587044438879044	0.0505610981629062	0.0962145125363427	0.0689315549564892	0.0508449795451307	0.0559870838996181	0.0541795130971182	0.0954264286997184	0.0951794783977096	0.0449744057768126	0.0493714971284142	0.0650084545760575	0.440907079846741	0.0704535633124644	0.0932212477687666	0.0635976855735328	0.0977692399513627	0.218681129093131	0.0710331323013186	0.0837726371248611	0.0955139879998572	0.0535825232273565	0.0513722450939543	0.0683805391967414	0.0816678401681803	0.0815349544098881	0.0884165558867286	0.140904907442886	0.0943169074012712	0.0475911539394079	0.50894178581055	0.0790267056521105	0.1046984268175	0.0535048950534021	0.051832304221689	0.0848240645609154	0.0550340540713605	0.0846469424913577
PPDPF	0.193311165280937	0.0809538173512346	0.156690264458356	0.11188489094028	0.119818571510001	0.123505041361992	0.1289947420285	0.0968749582266417	0.114212306956367	0.108880409454003	0.131655295385242	0.17938224586937	0.0764801477464748	0.0823266891931457	0.0888709787745544	0.139585700463646	0.117681882115668	0.134829531585757	0.0784959118941209	0.0722486821337999	0.0628124346419591	0.0586376121452521	0.147541656297764	0.10067493979337	0.126595439553382	0.13305572501153	0.0707507432907516	0.119392138013779	0.150031417802252	0.124155178687244	0.116280471548031	0.129072312382427	0.0972739978552097	0.121748855104227	0.162396497686853	0.0993275300906382	0.0854017026132863	0.129900903082683	0.152475547672319	0.140855415062273	0.122950638363708	0.0800049337061389	0.147278143893796	0.118135551632304	0.120902948630838	0.0703423498232284	0.183926292519489	0.124895311438791	0.11503004831597
TMCO4	0.0826357155492698	0.0915509211205594	0.156189135551049	0.0948243816527157	0.0981347039345642	0.127892778933891	0.121513604414745	0.101819807514636	0.120279726386044	0.0862744474182197	0.100817507261295	0.140753816060619	0.173371650319661	0.111200975139958	0.103705125941785	0.14504348357239	0.140904907442886	0.188026841458429	0.0976366381430879	0.104033360227705	0.0951595689152682	0.144003550706915	0.112783286436154	0.102370232022097	0.0947537086575136	0.127092285051098	0.0837726371248611	0.110778757838994	0.0745730270513675	0.101615983744475	0.110314996383152	0.104815295437913	0.131579696030686	0.179562266731549	0.151181671203026	0.110622359322866	0.117170261120067	0.108880409454003	0.230166124252541	0.15911191481548	0.116423169392056	0.090843029477759	0.104677114799629	0.138649056648801	0.0793613403996926	0.115885617126068	0.117447907758931	0.162568928688324	0.0883469594540476
PNPLA2	0.392595099207208	0.431447447204648	0.389756947512372	0.39443298065337	0.499660049346881	0.340423609636779	0.477959153737703	0.438412080232037	0.391582784947007	0.442729201078525	0.504209351925666	0.53108383015044	0.486337274454047	0.465750569855158	0.542501747734636	0.383402406232901	0.461114995156992	0.498681179701029	0.473872788471004	0.482291966996336	0.498305885808236	0.372502204827249	0.420556973063648	0.520005750385327	0.477203402237174	0.471431934428812	0.57913518081468	0.507559529564934	0.412703754496527	0.505144851695648	0.49604716311039	0.523772430496678	0.395760462111181	0.49820539602592	0.488157427529993	0.456040113500183	0.385165179929676	0.513650046742298	0.627898417817072	0.537812955981882	0.358900569157737	0.404251523964907	0.501313131798203	0.476002828179399	0.51112545131488	0.536019477966589	0.48944885422027	0.487367359198978	0.527839868701104
NKIRAS2	0.0394278926476913	0.0262513294198256	0.0390245676798347	0.0324144557270101	0.0198862542533868	0.0332933077583553	0.0320654685118713	0.0391854460642725	0.0314490064007845	0.0211661661157353	0.0211661661157353	0.0299882803558873	0.074095869748363	0.035307246231519	0.0364719893222228	0.0158458281107954	0.019485166441902	0.0301030398787203	0.0509446158712435	0.0232267227263092	0.0256949490483539	0.0357710291906271	0.0389754930556058	0.0231338165733285	0.0298843784260686	0.0386701767206139	0.0328305585486123	0.0339630240484173	0.0399902913283678	0.0120698061944605	0.0315091399463357	0.0386811296809069	0.0224524416552583	0.04641389774785	0.0436380410202808	0.0297281721965649	0.0331565581697151	0.0363248274705595	0.0207622888437162	0.0430403127191545	0.0263434911310002	0.0373524170765246	0.0243740150170215	0.0392706134760774	0.0368238566641533	0.0632514120717562	0.0310525535106828	0.0333793060947041	0.0285565478523448
FAM117A	0.0753190369489933	0.0703054418841581	0.129198115238949	0.0856689427599659	0.170914302031	0.0873818993753831	0.0538279001428032	0.0517900554727488	0.202905298788587	0.0706378857443918	0.0822604284625661	0.083679377640946	0.0802984755775506	0.0636739653168058	0.0676824632925117	0.0908192642942407	0.0832679889294963	0.0843375438278414	0.0869948277596991	0.0568896114844348	0.102138169811027	0.0821482229688579	0.138599485355652	0.274715501035702	0.0722284782313857	0.109447727463102	0.0847157245065804	0.0705101348025632	0.410128082932542	0.189036518027488	0.0648791800535655	0.0862975929887275	0.0837490154183042	0.0804687513461068	0.103825874739686	0.0821054235500655	0.100838235607854	0.0664956141222511	0.100146314320062	0.130177491479986	0.0890699090243143	0.283233489887166	0.0727330593543479	0.0965146511136445	0.0699406925844127	0.105237218289483	0.106582717870178	0.0843572778170225	0.107797344804608
STARD3	0.363230184519378	0.379142123552984	0.343021217773797	0.370513883187457	0.387134237864871	0.327004382195541	0.394612120379513	0.368299409694632	0.354509328274805	0.38165199378631	0.397471698594423	0.456177192673653	0.492928495946852	0.396633471246873	0.463792338569403	0.328662060951096	0.387134237864871	0.494086916939346	0.390074826374251	0.427849243482535	0.433556743983381	0.32666021435702	0.352854753628863	0.388839409080291	0.376296495013717	0.361833459785171	0.443518029198643	0.371160387860005	0.379838409095194	0.373230882020062	0.378997211865638	0.407632824843497	0.344787015929344	0.435800811372668	0.41818053503357	0.389709320438641	0.337135084600474	0.38344949855894	0.480831405795604	0.402365028817709	0.339397699268744	0.347926103083114	0.400723683880882	0.420838234798575	0.497117666339526	0.528219668696887	0.403748245525862	0.448028104317035	0.395849922910778
PHF19	0.304347474235874	0.355754835983121	0.394474964781564	0.360599017707466	0.313498133325236	0.40110071053183	0.370007189014162	0.367377856765883	0.385945607932979	0.394474964781564	0.479354744065717	0.514729108341657	0.421859442754974	0.441615000900381	0.460687882254148	0.350371277786061	0.370376398155712	0.385945607932979	0.315056293666176	0.315010901869648	0.334413622238237	0.433792314822126	0.333616304319898	0.390682877975657	0.44718450164729	0.445465802993053	0.369494843331406	0.289762452020573	0.434843141317368	0.312924452891054	0.399615700187366	0.469805373821199	0.430002473453728	0.433698557042943	0.55624605794723	0.316226064263311	0.348371399139989	0.518325646487046	0.345979368954227	0.401335319817178	0.226026291666073	0.319198000606399	0.332765203298466	0.553182524011418	0.233716248529	0.495344677905759	0.641604709598744	0.364224027051684	0.340284908475962
PKD1L1	0.829035862998241	0.884985898162815	0.907979373192991	0.891651899318389	0.856629978816449	0.785759682757417	0.880599940255264	0.842392802040739	0.856705650511716	0.844434581036738	0.781197143036768	0.785986803314552	0.863271601989278	0.848164585999771	0.848887984770813	0.843569081355149	0.822447036692821	0.781462774943634	0.88029523748354	0.891994689302088	0.689787376567117	0.82952157845521	0.816940840828532	0.841878009204951	0.835385820969524	0.850560701219656	0.877644505982167	0.81147570809682	0.870054417841542	0.827941283127423	0.835134417495457	0.853176617895351	0.850782764545521	0.862970031652228	0.782188117270196	0.893558272949009	0.863972657564359	0.838077200761601	0.861410332729591	0.787931040249164	0.858950442023518	0.904344818224968	0.872364141383729	0.821856215616241	0.810735411098674	0.897483820221454	0.742872211462045	0.723782382743774	0.796368211881266
CHI3L1	0.426021997266675	0.528783617296344	0.680023468735871	0.564080530513872	0.516181751418296	0.365724819280873	0.667097489784047	0.476547320917946	0.568139086097934	0.574353134991389	0.481771871342662	0.615586717149261	0.650594185363221	0.559427317984727	0.624403490695093	0.626604694621694	0.652137487620179	0.376435300241581	0.596254082875455	0.585419115563954	0.488442638798315	0.378627323906075	0.457107642051727	0.459532591156308	0.440431812300982	0.639313431218307	0.638245896784014	0.513882812422152	0.459344155342347	0.509484674044374	0.565155465324978	0.574919617534675	0.634291502325541	0.727096385971905	0.602840938489439	0.538101502996285	0.559054123761458	0.590498100005866	0.689169378179659	0.569372491628459	0.526081641831375	0.5579100843581	0.541046814082806	0.536962923692814	0.486147964109366	0.55440999170575	0.495667812528627	0.54818722875207	0.474333682790952
RCHY1	0.0397451360373592	0.035374115525689	0.0568051487820488	0.0394064504738352	0.0476868497702979	0.0482436585065458	0.045326076898145	0.0427903671255423	0.0453361454202425	0.0440013506269443	0.0370467175511805	0.0410797322378443	0.0506620620216662	0.0477715954301177	0.0317497645348343	0.0362558683215055	0.0416480204229789	0.0604434923843432	0.0318606152124765	0.040399821671193	0.0573260247693991	0.0446691237115147	0.0431415972138121	0.0510055440929144	0.0483633909082718	0.0313879402317774	0.0414182153292439	0.0267528162249658	0.0371336429576562	0.0424553836661385	0.0279233786421273	0.0357396714685004	0.0277453160784993	0.0386811296809069	0.038579824752274	0.0304357389114774	0.0350439039739323	0.0364985428059185	0.046377419915107	0.0347142246530068	0.0357710291906271	0.0491366744381989	0.054480996386812	0.0411482887300366	0.0487542822339345	0.0510452184963132	0.0455902528983093	0.0516978102003117	0.0414182153292439
PLK3	0.235409707224903	0.210143766024201	0.215096196210591	0.232929372026251	0.233790492636395	0.199891411159401	0.189595203185738	0.235743849733647	0.225846976892657	0.214919881358018	0.313667540166235	0.293978470876365	0.311228435948791	0.227880636686546	0.256887630901169	0.288821468549537	0.237959326712112	0.317965750841551	0.288359738924986	0.254960443289372	0.356843306139227	0.276443635802367	0.244186991390838	0.297078367703128	0.212305496906673	0.263340989282121	0.264479668239818	0.216310963456693	0.197710660364631	0.25703654467335	0.246932873297422	0.283318753202971	0.182652948524909	0.291734268815723	0.265703759858011	0.210510619617714	0.220968509970202	0.208051039010862	0.358763110832911	0.318233475463527	0.195715226800543	0.250632820006319	0.256733173798814	0.280562708511673	0.220968509970202	0.277845128679258	0.306120508662358	0.245678942519874	0.249084817253028
ANKRD29	0.145610294522702	0.160343626482299	0.247942931010488	0.197773903994734	0.157029083565635	0.193898598971737	0.143766422724984	0.194402084578005	0.155239925304802	0.168391358848271	0.189412173534689	0.199637196665517	0.236812091425888	0.171914009208648	0.197275284785051	0.109183178571205	0.363906045150058	0.152755785704285	0.207317431020506	0.1925965250622	0.20814828903291	0.195149334939095	0.158465065534772	0.174480066294711	0.207257750243351	0.164791989543175	0.243521789788669	0.165164695402855	0.147515789329428	0.167334840243014	0.156919201523682	0.213717772478148	0.179831740951672	0.177668735341425	0.38544395846671	0.15272946815324	0.164395953263375	0.178123208311546	0.140005492855235	0.274109101871654	0.162854759749721	0.162624580181161	0.198411276557211	0.211112029240046	0.120008503898865	0.197338129584746	0.175469087690677	0.180256020199199	0.161647332602932
NSF	0.931051925565038	0.941460217253459	0.913390344392644	0.938896480501971	0.881777928508167	0.92298550229113	0.921489964945294	0.928323783275669	0.934052816259824	0.941737702663636	0.935667634675578	0.948129770235172	0.932577785613537	0.913756307217734	0.942139602013547	0.929723712901906	0.933468560822339	0.934530699107321	0.924714794353495	0.914085476571476	0.935536190682795	0.930921977019058	0.9341336231341	0.938923650518338	0.926024601549086	0.916199849889906	0.813984976916492	0.943774088946486	0.732925850986203	0.936883876520957	0.942600004791543	0.920787732765807	0.946119062881212	0.938008126889344	0.927611949282702	0.9368027830991	0.923713013882723	0.938060990140439	0.935884699111578	0.863972657564359	0.932577785613537	0.92732986883971	0.778683333536246	0.933843317844723	0.94132175590891	0.928878786704234	0.906065973795408	0.941098522231397	0.93421317982143
AGRP	0.86526512840793	0.883946836129228	0.855872031620214	0.804551324118037	0.879378274646311	0.788635669780154	0.841671888615992	0.868494930623805	0.82520134072999	0.823801600304992	0.882242157340923	0.869773037459051	0.854847636184873	0.847299393138725	0.868750417870842	0.845191299292666	0.854884878857457	0.881482727719336	0.844830436238027	0.877241462410963	0.860932348487598	0.804900132311429	0.844327315336049	0.90150669159004	0.858467886389059	0.838718175212511	0.880660776281533	0.874840989324598	0.842704503621022	0.888207085473193	0.861595733749713	0.862263329912911	0.835996385171369	0.879964606340649	0.870468967436246	0.851977789594641	0.859175531278064	0.837143753532416	0.876054027342883	0.878996967094385	0.819167970091976	0.859211246984257	0.835591924416848	0.875951825460628	0.858839510673746	0.898101516716734	0.873059860304355	0.86600867040163	0.871525001513364
UPK3A	0.110962914954316	0.107312100572061	0.128456820479212	0.113736580876756	0.152095723582318	0.110219716765931	0.160827449880617	0.142771541875164	0.139196924742033	0.124366818122268	0.147778370855843	0.165568133306579	0.0974532960274474	0.155884730176847	0.106237136598126	0.143423930950206	0.135031057414427	0.103873494979939	0.141651236373095	0.102805401797573	0.113430419254366	0.197742710167862	0.148211760248631	0.154130458860271	0.148754733810987	0.268526556439634	0.136357728183716	0.169421669908677	0.126819341766415	0.136666376617554	0.17882622888024	0.151795319063479	0.268411926320808	0.101819807514636	0.157991224955694	0.263187855645083	0.122525364517362	0.218650469366899	0.0808063767476306	0.143741031657907	0.0965367721249461	0.0936952095823991	0.114538372917324	0.289601887493915	0.156434797974906	0.0826357155492698	0.59984377063089	0.130377155824354	0.119818571510001
TM4SF1	0.336061063988609	0.364585643721899	0.358226169774832	0.356110533095332	0.389947543125616	0.31406121589278	0.395719317630614	0.325949178036138	0.374481978361479	0.451858026014075	0.317261885297268	0.337752277504287	0.668011520541281	0.398252532118831	0.502581545084699	0.582803627722167	0.241336209084346	0.242436656493838	0.388655918710546	0.339185297574393	0.360461456228542	0.271453049144207	0.368886483301609	0.478192710458646	0.44672675438708	0.467607656287248	0.375734000603573	0.471614995136136	0.240594578498396	0.317261885297268	0.44825718717031	0.468827129259864	0.425781370977262	0.726618572545716	0.304856589391526	0.442961366605822	0.21770000096813	0.504394505194439	0.562459299191282	0.264868301414826	0.296135067814232	0.259609852439221	0.411339220260243	0.248091766140336	0.382327585846455	0.517116539404153	0.159627863638231	0.264944361058481	0.396776068676428
MTHFSD	0.641648074752377	0.735565133307912	0.895499801011134	0.7297483676795	0.764208861442223	0.888552990736581	0.726956501862817	0.673692459463005	0.897662036159929	0.682677515484426	0.687090233655549	0.819470117002809	0.72143843010164	0.665211933827307	0.892603148986163	0.559907151210849	0.693666900270731	0.960200185628788	0.680847167044434	0.730974880878381	0.626696465355334	0.560407494107277	0.6062173800554	0.79641104420913	0.686649421443083	0.892382319010145	0.728084926036275	0.77332483837386	0.773188567955722	0.732500001483621	0.718602372971154	0.862298213414786	0.733814162515878	0.665626862130166	0.915121370302712	0.74122158156967	0.789438273804548	0.944476070718621	0.676554346082277	0.956516157549711	0.596962286887074	0.948699947146466	0.644998036609101	0.954415941733954	0.754492876918444	0.758121956589914	0.682194301111728	0.691909623337351	0.781860866702151
STAMBPL1	0.100580430857089	0.142848136654321	0.119510026718042	0.0885742392588969	0.10791568013812	0.140368685543527	0.127455090645881	0.132098320190573	0.0497586629804361	0.0827214348860618	0.124319356681475	0.153168330874114	0.150419088748737	0.0517900554727488	0.0649617902906186	0.0643515692537516	0.148728878764218	0.157878888498311	0.127092285051098	0.0613583864237995	0.103495401826183	0.139453052922797	0.109881440123942	0.117993133051692	0.0543990711718272	0.0731714459314932	0.140368685543527	0.0905438322264942	0.106811733985123	0.0814707494425365	0.0636739653168058	0.0823266891931457	0.0557645887166448	0.138492917351022	0.0628993052683965	0.0583405516334917	0.108258592312736	0.0562552905046496	0.101272155302202	0.156773839572772	0.0471573418214621	0.128236928835641	0.125796948056958	0.116350943429686	0.0517700625500603	0.0588857800929397	0.099120325015382	0.0598931024691828	0.0537929427719861
FBXL20	0.10568026152168	0.130377155824354	0.210177132092246	0.143870188802128	0.102557713662211	0.144853692827053	0.241953873356929	0.185074471535979	0.227679819638854	0.151958146148467	0.168820977195464	0.224968982104994	0.18602674733633	0.255609066979746	0.140187125654953	0.180013020064085	0.0975209306560755	0.228918585668349	0.111925489277878	0.162936755355231	0.0569486750145848	0.106811733985123	0.116211242997516	0.162217687186815	0.184740050311023	0.179351413135437	0.117803385823842	0.166582685947814	0.167739411964533	0.150744259927293	0.216722739958317	0.23851465659015	0.237131052513738	0.13106358636974	0.0394278926476913	0.17882622888024	0.216273716524024	0.229280450758531	0.0887351534717573	0.0348359180904538	0.151654434565582	0.220934067153164	0.116187236375311	0.167971167013393	0.116563750607779	0.252835760472878	0.0814903165410768	0.142050110331021	0.198656778101738
ADAMTS7	0.337752277504287	0.30455613062447	0.383267632002559	0.315967587930864	0.323905568826938	0.541982953800765	0.323372575970654	0.267407990534358	0.274838666981745	0.335441074766184	0.309832643073886	0.341098055190369	0.333394081906656	0.26267626499556	0.323417275367417	0.282651371902735	0.343239330732815	0.206739625734764	0.332016958088945	0.318754653221713	0.279746333318358	0.244814013671473	0.353391413641484	0.316188190456045	0.328272744066076	0.367424942163392	0.297375938811358	0.282651371902735	0.368479468724252	0.305984443530019	0.270214328388914	0.313759506181255	0.344571992560058	0.409037313731294	0.354149014500057	0.314794799083886	0.333571719527151	0.319022139290523	0.324938250293249	0.34656714764099	0.320422169484524	0.29829752740755	0.330491481368701	0.297628617148293	0.398891972096156	0.374296575389632	0.339441700744569	0.310975570624457	0.295430787683454
NGDN	0.264516733701279	0.227880636686546	0.366772134094613	0.338145868393282	0.304769128842612	0.274715501035702	0.271407604391432	0.339961495988772	0.324938250293249	0.262054954151203	0.283768323809219	0.349147852790787	0.369030523515776	0.258694794419608	0.355843556843503	0.273908605557047	0.246520760103005	0.225812026110189	0.255878065334172	0.236070444032398	0.343193510473702	0.363906045150058	0.337752277504287	0.358176601129303	0.26295355886396	0.358988161853272	0.297588133838831	0.312964396180765	0.408294124780924	0.308706753623406	0.275127788942549	0.274394816072384	0.38544395846671	0.227104843605239	0.312591274426668	0.375687340681865	0.333748552921624	0.322676470991515	0.324256082364715	0.41349647965497	0.316819507519494	0.269901641051417	0.265626375998432	0.287104217493948	0.337664494564911	0.355446766063764	0.303107185055318	0.291015325713999	0.316997649778895
HAL	0.667435512798078	0.597764261584048	0.690621942044001	0.58927025587765	0.704909117981299	0.557678244281255	0.746124490098313	0.72677005177476	0.554177393973662	0.701123732664549	0.695608385967547	0.617953345895442	0.74323578646244	0.719364993293345	0.656875062041461	0.584712481548463	0.737593564134108	0.783684421379382	0.664346925699729	0.780655082661756	0.704813437267955	0.578762808960427	0.616994605546552	0.787011218247196	0.694513592926903	0.670516790676481	0.742169003440027	0.746074603848211	0.541380016942115	0.735662571027579	0.721539000724021	0.70907779712599	0.605793132963356	0.752361146816844	0.768676734444741	0.72742392934188	0.650980000786823	0.711442037649142	0.723410970292536	0.690621942044001	0.694899201206639	0.505820615266983	0.692965543629606	0.681182628684746	0.561998805383302	0.751399871992159	0.728315932609547	0.750094033221167	0.644561949230832
PADI3	0.49040310652591	0.546536750993231	0.69114639111373	0.578717712007	0.539210700756224	0.542776645896239	0.63569515731837	0.599611775352799	0.712088259912127	0.594924078740739	0.591114037351914	0.61568718255342	0.715301664182013	0.555629252925735	0.743700751087496	0.616362718373315	0.673491535057221	0.386033676087545	0.640313694679306	0.483282383657639	0.637707852314783	0.539538498404527	0.585519837845636	0.602563301376187	0.615193655243348	0.653624261605138	0.528877930556738	0.519079854058673	0.433881749749862	0.494229482876176	0.602793597738943	0.553481524406709	0.56083003245746	0.641068177692215	0.683929323072259	0.706794077867801	0.584433502174064	0.659885942096831	0.450363951121006	0.608058969890366	0.423484332738857	0.56653828542086	0.573497773072788	0.679200683073545	0.432452659849521	0.779273923257202	0.572257785992601	0.496517351633831	0.538891449335037
SNRPC	0.0407841857296582	0.0476868497702979	0.0765597000440023	0.0384783006805255	0.044586614001829	0.0459307598833219	0.0433062093427624	0.05823488099154	0.0377260193108362	0.0336264286308442	0.0314646974716564	0.0535164974394394	0.0362310931065811	0.040399821671193	0.0369453077758408	0.0404218202084341	0.0430776975520647	0.0526772757930388	0.0444233773551686	0.0436930164243553	0.0308374798166231	0.0322711075435947	0.0358548437514811	0.044604671689623	0.0314788944513314	0.0611157786481531	0.0331408444907889	0.0423609252987007	0.0549610827618465	0.0421067747214855	0.0410893807667628	0.0473317658651811	0.0369303343266691	0.0373386265387279	0.0491366744381989	0.0309698557853107	0.0647998930884505	0.0615324354368182	0.0429195331140041	0.0431961322130704	0.0326172446242184	0.0483272722205066	0.0579005033468674	0.0426336845235739	0.0390655144518409	0.0394172200604398	0.0394746565888903	0.0569022575918027	0.0391046647507117
RAPGEFL1	0.300146510215878	0.248322129859796	0.279989363424244	0.302896841850964	0.347072630293495	0.202969881350623	0.195275544606503	0.158827132176169	0.30455613062447	0.365547776378697	0.360414233646441	0.482100370468714	0.230373579209374	0.213105195360326	0.445514681328829	0.312964396180765	0.320684780473183	0.453680336320576	0.362191958819216	0.185225581308955	0.222644207689463	0.347161724876526	0.25002395015278	0.350283940790803	0.319328764224588	0.321327294627455	0.25749225253201	0.313624821832711	0.295095683901994	0.319684827079537	0.336106620337826	0.328997945593945	0.136023843851827	0.399989956260103	0.386405493053689	0.347119199623185	0.256618457487132	0.337087893830347	0.264368271076372	0.160969207403604	0.309832643073886	0.340051765258658	0.349416281909356	0.342306021462422	0.460780632509815	0.505322744448743	0.39096177689292	0.322763283069549	0.347025810246591
LHFPL5	0.493256812168004	0.160170722821094	0.181416782681871	0.195781450151143	0.164652633502197	0.406184839209025	0.19219892426581	0.661419474333812	0.473419362629356	0.175969463656387	0.158212469855751	0.180013020064085	0.251664414959619	0.165710395698413	0.173730428880758	0.236181500305856	0.131778466784385	0.137940683180301	0.161735376506677	0.171881266038146	0.211278453056713	0.199311765537258	0.149215408717609	0.158078282544372	0.680371203858855	0.173460619468458	0.139272449855474	0.170249289679985	0.181663015265616	0.185382860746503	0.170772421489608	0.170191053819402	0.154997588106716	0.21067619138679	0.196103938485976	0.219123801369896	0.231046498524792	0.17267171866307	0.154189589897277	0.195149334939095	0.246449407913131	0.161110611730178	0.156047110708551	0.538936186068066	0.267126518842625	0.227502436445323	0.185478940648181	0.172555012765625	0.17873119516516
ARMC7	0.0540884288990291	0.0869948277596991	0.0610153869541111	0.080682449817464	0.0552831475242747	0.105167388632064	0.0514460008854527	0.0564332029090602	0.108949745255958	0.125965510848506	0.0584945198275887	0.119090132314408	0.0667434865185698	0.0869496036608264	0.057275483127728	0.049380629491293	0.0931495525795349	0.153554480099345	0.0534840159729686	0.0556330983858047	0.153888168982307	0.0755390105486481	0.0537811786239718	0.0593096967381857	0.0643352549674535	0.130667519787752	0.077740277124827	0.050437582169762	0.0635638163334915	0.0479202069619842	0.0644966854116814	0.0549163155274952	0.0766030410839527	0.0712576114660867	0.164112150157684	0.119044899341395	0.0516565581344136	0.0661165029485382	0.0566316837770417	0.111974785419208	0.0655201022774008	0.049242610193723	0.0862089888396634	0.0972285609147591	0.0544688204806472	0.0545035878968618	0.173550158909269	0.055153906029405	0.0953372879507667
CPT1C	0.29626135240844	0.293478661736945	0.277808754938007	0.218008687587366	0.314364135563042	0.272102500905656	0.256618457487132	0.274066776697727	0.471663300051613	0.264551099874182	0.287556511021464	0.65314076253886	0.508394088788956	0.274394816072384	0.338782345263926	0.271818102554706	0.276676258053012	0.273511351109129	0.305407416049892	0.323725605529377	0.384005269182951	0.304213691375805	0.285043832172622	0.299465931407335	0.308150533751732	0.335270575542777	0.253793751702808	0.308101829671551	0.278825007343021	0.261144246508819	0.295554552033578	0.271097152550465	0.261773179053766	0.340643608595113	0.484480286946104	0.277561846257647	0.293188938174442	0.38124649035746	0.39119659306281	0.275007090055578	0.464365929243539	0.266219347460505	0.326133195297278	0.358573413120398	0.324512856506646	0.236918803147799	0.350993796367638	0.278825007343021	0.281056408585822
SLC25A44	0.0579005033468674	0.065407269462532	0.075010257704654	0.0948689590632026	0.108949745255958	0.0940205211653286	0.102623084319736	0.100304835693365	0.0929001987955703	0.0801746078145305	0.123026229046296	0.103355744417859	0.0739380514995921	0.0606145563451431	0.0620773467488543	0.116115332518417	0.103849532187292	0.0643682685814206	0.0580757269171107	0.0789030752931942	0.118322932156411	0.0626919592578138	0.106123323908394	0.0626615139678951	0.103035477188615	0.0814707494425365	0.109492883440255	0.0541222579727614	0.099237976372463	0.0833972814949266	0.0996242614843817	0.0918739633768164	0.0916419509977884	0.0604163093345167	0.112670895291164	0.0652630149763574	0.072109039562166	0.0800449435936648	0.13086268299158	0.072519418980225	0.103963321926366	0.110199015331617	0.0894649659465623	0.0683615907414353	0.145557068337363	0.0767661816229012	0.0752778192224952	0.0847827492397771	0.0612882090409984
CRHR1	0.343809894359569	0.436316054322732	0.637471166945977	0.366911787429753	0.278536885603421	0.360414233646441	0.374672388889383	0.365413444528076	0.327617062948006	0.336732957002446	0.199154221391882	0.353441963486388	0.37734860630315	0.334952878137545	0.293566950844338	0.342536655501781	0.296816956573038	0.279380773893858	0.300269292796015	0.241482229558131	0.18073005170936	0.378904390211256	0.294973415474072	0.223464095876639	0.327490473270495	0.313841798088443	0.277964735876925	0.310546751316131	0.433792314822126	0.243733780436749	0.288272141983282	0.357286097341044	0.325509352898871	0.254662048119182	0.39443298065337	0.259914990360292	0.409458391163297	0.369684419797836	0.19906583186251	0.26006902562115	0.318802188241742	0.270712893599086	0.349542412145413	0.402642400338346	0.365036258988409	0.324722620976057	0.279253916895822	0.280604461789204	0.305984443530019
KRT40	0.781018090526518	0.674126613448675	0.844794840771763	0.80274608734571	0.386033676087545	0.275169745512313	0.858136485634017	0.848924474350907	0.697267983823112	0.785851889825993	0.460687882254148	0.625653233219589	0.791811310169553	0.748095776215704	0.834032902493147	0.797063941885596	0.683245638479497	0.520330024023168	0.775976517660412	0.746454651200623	0.871705058403959	0.336915656321805	0.827528730841663	0.488442638798315	0.761455271304175	0.848768698171601	0.713333048169816	0.442867482674605	0.740694489739869	0.584382362140356	0.72317669395881	0.792253983514901	0.852527030239825	0.815064747195807	0.583223476796503	0.599982684501159	0.380393890650308	0.829646473169686	0.855721810004641	0.700779239643029	0.748831722003836	0.295554552033578	0.488682926166661	0.459021519579118	0.575565143669601	0.839946004216466	0.286976444823468	0.855913126541099	0.778812735344098
ENPP4	0.0485045267002596	0.495302421545745	0.057646716044403	0.343809894359569	0.36476318516574	0.050437582169762	0.282691471728176	0.358359486216758	0.0461202917868159	0.0833750662237718	0.526814886556882	0.0497480904242173	0.0444955371019433	0.0529575492025838	0.0656167518103351	0.0515945585830836	0.250753716504269	0.0451593233840417	0.411066028123899	0.0848240645609154	0.737223821132068	0.0525472594761261	0.448438162750189	0.539961416670949	0.499942407786935	0.14829393218072	0.257151947055864	0.256111438286135	0.632783330564563	0.0479293423510228	0.396725011178041	0.0487649610934417	0.0537929427719861	0.0500608923198067	0.437927081225905	0.629860222662926	0.0501183075933577	0.187667017040146	0.041514628513788	0.705332319861672	0.0510551861477851	0.0482613385801947	0.0547454110383717	0.0429285943372806	0.701123732664549	0.467889650912632	0.664064270045074	0.0989138956261128	0.181025865097496
SCN9A	0.346252443993398	0.419339355775141	0.671320532177489	0.576159514498016	0.410027625318225	0.707126066154555	0.336020097630579	0.364264434268206	0.331706790978775	0.382598535891317	0.388142055045364	0.438361208458368	0.385490160940365	0.371118483445305	0.434286356003123	0.360139238198093	0.394612120379513	0.358397526449456	0.416450405554878	0.392096996731536	0.437646623671155	0.35213468522678	0.366454893796054	0.412035869511093	0.475952789472035	0.54552920292925	0.277404594592934	0.588228379210343	0.650122138296222	0.448523384513905	0.430924358465384	0.402779418454724	0.355932940167878	0.396776068676428	0.407681482791507	0.510422290495995	0.344975524095619	0.398430508215205	0.368838919092086	0.414461261312698	0.383267632002559	0.556064976078334	0.395481600496306	0.43913990673213	0.505008325145056	0.49176741992054	0.433131261176214	0.516793086579784	0.411198123273513
ART5	0.106927618458942	0.0944984073146472	0.132023610172211	0.108440389219427	0.196965612017859	0.423804669724872	0.0820414021628901	0.071520998557497	0.116982617563581	0.0935146454482134	0.0846941784135311	0.0770688587844303	0.0811460961150214	0.090449491456577	0.0755390105486481	0.11990895250618	0.104956310897014	0.0663014919716958	0.0890699090243143	0.0710703827398129	0.059476843407435	0.0678843425781652	0.0987090279234036	0.0719010126095954	0.0906840176899169	0.168820977195464	0.0983856303007326	0.0898447113991728	0.262871794550756	0.131579696030686	0.100903304530075	0.103563993460529	0.167392240684479	0.0616213018780716	0.114119402230594	0.151544229460675	0.103379775647407	0.129405298944272	0.0479202069619842	0.102896104623201	0.119650603737209	0.0958085942618175	0.14854272207452	0.114561154755764	0.198561528291137	0.0642892843435826	0.0884165558867286	0.0712932221225108	0.154130458860271
SNAP47	0.0996918820305865	0.111651028335561	0.127575422879872	0.115674823910346	0.115885617126068	0.106354079164311	0.103101370559005	0.114445174452456	0.100504854775537	0.0977692399513627	0.118487209439553	0.142050110331021	0.135590098467564	0.111651028335561	0.123169426916023	0.11503004831597	0.109859207846889	0.120683530442385	0.124944746640263	0.147936206012865	0.129019701067967	0.114000576075878	0.101087294490425	0.119461514772233	0.10296927175592	0.103427011310448	0.123622366843252	0.107472192656086	0.123553826596283	0.103987076027116	0.107106148044661	0.117213776769838	0.103332547246446	0.131212774651422	0.130548874562295	0.105984931582158	0.114259557699853	0.113358873082206	0.132827846198528	0.135772856054455	0.113498567903611	0.112039483390697	0.11839449949308	0.120590376591745	0.130987779416073	0.127092285051098	0.124413908194259	0.137128355424616	0.109232410086607
MED24	0.308275532790413	0.31661224293001	0.291695196709136	0.324081969572865	0.339306803013682	0.313759506181255	0.299387053551576	0.2882280206193	0.321070357651933	0.326705159486903	0.380119142570812	0.395760462111181	0.428225543138209	0.313189937201747	0.399228110617242	0.349322014247568	0.344828318836167	0.439241567852334	0.388464197712494	0.308666900416642	0.439992999662702	0.336435516070301	0.293146306822105	0.369782916926464	0.365413444528076	0.335887065652015	0.338738407257844	0.341723681388074	0.328952397186882	0.363502587300297	0.310378430014547	0.355977932416069	0.328831523888048	0.38787129359526	0.38344949855894	0.323997102125009	0.312750429769146	0.382110119515432	0.403290391591655	0.39153495497737	0.299807739647157	0.301717876327935	0.345105345208044	0.373277741084079	0.355706082191991	0.421859442754974	0.371297363123812	0.383958570841589	0.337045284558558
SNORD19	0.697216054218414	0.745658734563606	0.768388127718174	0.817243393223625	0.820706479628448	0.839002305914954	0.853257413472682	0.811593805304457	0.807762780770355	0.808023876636381	0.861373611599464	0.856175982416934	0.837350652524329	0.815871720718551	0.881211924420715	0.743700751087496	0.840173157453708	0.880398076959321	0.823298504399926	0.864520925176169	0.874939192997148	0.778331839352895	0.760187623326565	0.869911649286059	0.819299276632532	0.764071524986828	0.86455342991057	0.82545544328819	0.718554478320243	0.817404961895537	0.825495729880018	0.795176282828149	0.809414795366829	0.851634039123695	0.835756902290531	0.8635257470177	0.824511501698164	0.754352315778868	0.888711130588316	0.743055045584846	0.829116080298851	0.808502384777952	0.840838827964532	0.805958721998077	0.861265362213207	0.884459710310363	0.84858672087064	0.866687856649982	0.83133648105587
TMEM208	0.772905357437463	0.83391270767127	0.807362203328119	0.768299064711338	0.796459911789742	0.794826270192219	0.846803813271773	0.70811124040259	0.850782764545521	0.780838910735011	0.790644960515211	0.846489090976473	0.836599229731477	0.804154537522384	0.899868140149433	0.755225583037909	0.764261749531105	0.525144002552945	0.832623153846749	0.796891343999547	0.806265248833667	0.763471351992731	0.767976948275235	0.863309299035073	0.810307118923342	0.859588794228686	0.84858672087064	0.843492184191498	0.81565720310089	0.822316111627692	0.848734408475086	0.831214531549284	0.780291263183457	0.7905496847199	0.871424193600267	0.842082452889652	0.788409201513294	0.827611703532581	0.745846610360639	0.802307812295732	0.637858244111581	0.825909750777366	0.820365926332595	0.869737803045563	0.883065622304441	0.888968194521282	0.697835394802736	0.837017699177143	0.84792349180487
FSCN2	0.303661999085701	0.41320988382639	0.273707254050122	0.300827213945008	0.350467501728226	0.309699873833227	0.397424949751166	0.392139194727736	0.45176693950566	0.323417275367417	0.350558991519442	0.368204931467067	0.44537204527469	0.410128082932542	0.378399280646911	0.224618310850144	0.331348089610411	0.395301167585703	0.351953653568073	0.411560304182965	0.174311632243432	0.241264494592002	0.303107185055318	0.432296237319981	0.369077497584411	0.309447137250478	0.44718450164729	0.399228110617242	0.283318753202971	0.398985657202939	0.565577859421818	0.485828406712722	0.246003503127107	0.316526465154582	0.380026802099105	0.299465931407335	0.32969516229325	0.534968455020419	0.293393965738933	0.288526577195338	0.229495593958072	0.38419066504112	0.38391303695073	0.439899694473714	0.45106075568123	0.274879929628556	0.28944465747442	0.357193306643847	0.566961686984543
CASC3	0.0614010074188641	0.0748050313828359	0.0803198172662171	0.0587836529060831	0.0795548354143385	0.0672341955142753	0.0743386738014924	0.0866752147660367	0.0817324296637436	0.0610708976788969	0.0720132302258681	0.103656306063585	0.0901814335940923	0.0848240645609154	0.11613805005074	0.101293116536894	0.0663181779840354	0.0977692399513627	0.102209918239566	0.0602236708327193	0.116398683662452	0.0580374722875584	0.0770092725816236	0.104465829780391	0.0676502968204722	0.0816023739672382	0.11542000157203	0.0801537757530533	0.0879418651370582	0.0895985313978327	0.0801537757530533	0.0986174200625421	0.0530667490023324	0.0606985133840879	0.123216788499965	0.0889790877216505	0.0727330593543479	0.111905470254177	0.100056002928528	0.0904753092843335	0.0587303056835277	0.0712576114660867	0.0990999448987494	0.0677507277863196	0.0952231629117375	0.0968540384623596	0.0724604689195502	0.0665293376429606	0.0934897286471629
TMEM121	0.164055512978645	0.171565492754252	0.369354711929174	0.186876517208955	0.280562708511673	0.419526315670846	0.218681129093131	0.281882815784448	0.263621960417172	0.154551419159344	0.171027462525037	0.170657547751899	0.181961447255723	0.165739875702044	0.150579937437812	0.212371188975451	0.110778757838994	0.193405584754227	0.172905189068715	0.184200153622002	0.217287882386006	0.193745501767341	0.216484811841222	0.212406084458972	0.173077519829877	0.334864281988827	0.15349892420743	0.191927936050721	0.322198497182636	0.165284890045901	0.232963326485845	0.201518283785357	0.210114507147845	0.233825553724201	0.352542142855427	0.203223119488305	0.347879080897566	0.260575758039526	0.17322672554377	0.182652948524909	0.462871807591577	0.106144113129585	0.183953588103796	0.220375517045038	0.232715668001174	0.120683530442385	0.302474059327149	0.219671134943941	0.238071529957325
SNX8	0.258915747836297	0.268011440956995	0.272181724853023	0.240556848998117	0.252382499673038	0.223501087405627	0.234826412103088	0.256421954305719	0.243376895331027	0.226026291666073	0.297162938559661	0.270712893599086	0.306662897990763	0.25564883601493	0.28898277860141	0.275441094835508	0.264287135727063	0.272948109764206	0.288526577195338	0.322279815959916	0.346383483220683	0.264744842974795	0.24836431706377	0.280645349190467	0.239277369360469	0.226128465051648	0.291311462696544	0.229641771391495	0.307466866138049	0.231503859394598	0.227319233423022	0.256657087918867	0.257226995607787	0.253903990994692	0.286976444823468	0.267324766874148	0.229781656191024	0.248322129859796	0.30571828465621	0.322720423047297	0.195117298648761	0.251467690588106	0.273985480485325	0.25033092771884	0.356843306139227	0.348550343726318	0.303364172801089	0.321198838895753	0.234006402139568
OCEL1	0.140368685543527	0.180639426571394	0.163394159127125	0.18535392678074	0.161451217858538	0.14524034768781	0.181691488386617	0.194119355365473	0.187728854027691	0.201263139420105	0.177046410030879	0.206770830627102	0.300869147251128	0.228354759742318	0.183986256895724	0.232861782426181	0.194891349400689	0.216659518136145	0.181234467221365	0.196842655525075	0.149029226409147	0.139978255336442	0.160597232301134	0.159394876577739	0.177251339078241	0.157649479016376	0.197835465589785	0.186241840445925	0.169421669908677	0.172728190000365	0.204648135128835	0.207850994538169	0.161992400803849	0.277964735876925	0.207949381558037	0.163483728092044	0.16924675210191	0.212534155461005	0.163965977512886	0.154247786402453	0.152264305790214	0.177851004260428	0.172728190000365	0.203159477285235	0.197524318290121	0.193561183586677	0.142405452133753	0.17911895665649	0.2078197731526
NUP54	0.109468666782997	0.115651938656407	0.040399821671193	0.114094988981362	0.115054024150762	0.112039483390697	0.11532831539556	0.120470428070185	0.10665126840556	0.103728823715025	0.12153611030359	0.16279821527562	0.139769976317104	0.117285040689669	0.0385119641536745	0.0299006033344259	0.118951129850575	0.0379390312045169	0.131036553174171	0.155830265417066	0.150579937437812	0.129850766913812	0.109064631097583	0.12056803391021	0.107423159891353	0.0447871041676809	0.128677714622366	0.0373128227241231	0.123313813996606	0.109971522680395	0.0404112486199033	0.040715083685052	0.111250262345841	0.145129607769029	0.0806167331541028	0.123692520384637	0.0398381058948455	0.03980626576312	0.134211209344159	0.0393867963592533	0.115975144161202	0.120075943208312	0.119436527494074	0.042398976250196	0.152501789871131	0.157991224955694	0.129998340453816	0.135132129102737	0.119160182358005
METTL7B	0.287849796064548	0.172698731372426	0.255377431766297	0.274965113915998	0.174802215082717	0.204815237779239	0.163483728092044	0.191055435931191	0.248241864720045	0.220064796386821	0.131605779568895	0.304729383435709	0.347248679368607	0.222021607248869	0.180311138930212	0.201672435919144	0.26295355886396	0.208085185050917	0.163569279297533	0.194766695288466	0.163021128272002	0.1841707086801	0.185659031343977	0.16422542816596	0.200626082262431	0.150419088748737	0.237346118183963	0.229817471381717	0.237596749364087	0.228323785319532	0.246823878089824	0.247197962370676	0.144619499799858	0.268129606667798	0.240969892607885	0.140162127919699	0.227319233423022	0.206253753193914	0.167218876765487	0.142798185752065	0.200374895312914	0.176535222218487	0.248632879266154	0.233861962793776	0.160711370865065	0.130300137314203	0.140268981222455	0.127189896180078	0.228776312795391
C9orf43	0.075846601368047	0.0860787616315911	0.0871755645149136	0.0844682336939237	0.0752360694665608	0.0729106611964891	0.119300950324113	0.0882357127901467	0.0980230889242719	0.0770290843255378	0.085446335138758	0.136076397990885	0.0938342496834436	0.1367929085651	0.0965830154022793	0.0755600305656532	0.0878093973766812	0.116563750607779	0.0882578519655484	0.095629406734913	0.0893943129567325	0.0775535285251297	0.0652951246067274	0.0926712146667821	0.0747480231939136	0.11710110103161	0.103495401826183	0.081314059585712	0.0948914255089358	0.0925347723590928	0.103632417720196	0.115213330150993	0.0591635930076599	0.0889577701040868	0.120975332191434	0.0894176551094603	0.134955167804899	0.104442878404917	0.0922645220682983	0.0948473691371007	0.0852203121225066	0.161819426968672	0.0974309598853424	0.137460540811695	0.07375386344946	0.0848043162237118	0.120659475536115	0.0738371298297389	0.106790167579378
ZNF280B	0.623410925902504	0.559766991388544	0.509913343910218	0.615053050631776	0.608442337865175	0.476871566225656	0.552295460561967	0.574491601876067	0.587072044336234	0.461494901372296	0.640363548270073	0.51697970088351	0.550540593169516	0.587169692273648	0.477624399162721	0.413308835442116	0.503651338119769	0.439805966396064	0.423852070055699	0.61251323528028	0.573694494052801	0.537443275573545	0.536429526339166	0.566167650754367	0.602892040473883	0.446591858900884	0.587747889728211	0.611807092187889	0.675467029631477	0.580221703532927	0.553481524406709	0.539401896490728	0.360040321847325	0.471573349612184	0.584755288420049	0.586885510088042	0.47645697783905	0.525608805896958	0.528026785705552	0.536917888548408	0.405349108670413	0.511406074111822	0.600801361300356	0.593593069329053	0.62505116139788	0.554453788028379	0.690530917609462	0.641604709598744	0.526447123068635
PPP1R14D	0.790155874002374	0.830267748023595	0.665486908794527	0.866647608042046	0.832370723095009	0.731777590798296	0.863673016214159	0.866045073481622	0.468686234962725	0.860709938720227	0.826353036860499	0.442914627081244	0.786924530517697	0.707877591284246	0.691711461167821	0.200687021457335	0.824304752370606	0.877272711536483	0.781420590601985	0.811302474594171	0.670278322322716	0.850445892653826	0.855494335213383	0.842283908460613	0.858251497341596	0.755460388704615	0.765366831710734	0.834284460984309	0.705616841337527	0.812407833388948	0.833994150970456	0.812235587458113	0.856918626811819	0.811593805304457	0.877644505982167	0.873858133215156	0.673200618388774	0.799665932546166	0.881644298642085	0.794111558999616	0.569804650202506	0.834240074136793	0.86063381876244	0.8126133069504	0.705332319861672	0.864810558077228	0.705058786069377	0.909494943138195	0.820208903640509
DEDD	0.1073350890795	0.0986396553335955	0.135311367527066	0.119605668246048	0.0947768883974279	0.115466895145756	0.107152775999042	0.113617492348558	0.111059836981354	0.111789668582009	0.0901814335940923	0.133359202452471	0.0989825069011255	0.0971099786361453	0.138885997296203	0.105354650810203	0.099237976372463	0.119674163036352	0.126083684837558	0.132750095186296	0.148017706904567	0.123936555811557	0.107377490958909	0.103825874739686	0.108531067806089	0.111862507257241	0.107265668467163	0.0989373439323307	0.119768289801255	0.0857521742780969	0.109516375130118	0.121072793586963	0.119114070966873	0.102848819505746	0.135893907487823	0.112807869647537	0.124413908194259	0.115792462739196	0.11777970914917	0.142280290119186	0.114351890374944	0.118601829222723	0.105565335776452	0.120521921031744	0.112133697930547	0.14429528015484	0.110290307674083	0.112602689279469	0.0985018495842103
DENND2D	0.146137235017362	0.112323240530051	0.157678807757621	0.142876888196418	0.125723506501866	0.138118282823184	0.178882397893164	0.162133474231659	0.120951183674571	0.151515609885309	0.124608856307123	0.170828993902719	0.197306344003597	0.169136827619895	0.182052450782096	0.188238783051446	0.171420958608559	0.196842655525075	0.151325041255804	0.131010097387179	0.23916668439429	0.140056231235248	0.123456491106592	0.130071258378079	0.139585700463646	0.136666376617554	0.17882622888024	0.12699122201416	0.0934038669804715	0.114957404277426	0.163307511299925	0.143086795417149	0.160343626482299	0.20504233899252	0.196197094136803	0.168476295493135	0.12434333466378	0.153002938280099	0.220968509970202	0.229387155137725	0.163166527852323	0.146529756688768	0.159312736849225	0.121725703331221	0.115953177602987	0.214415243812174	0.191582678121587	0.156328831937926	0.108624984090076
MMD	0.151351297176845	0.128094381365571	0.176535222218487	0.160541040964211	0.137128355424616	0.158437450011745	0.124319356681475	0.156631027235461	0.152558223296991	0.195781450151143	0.109633728641476	0.0931737673409616	0.138673520863148	0.145185238944953	0.213683921671351	0.183685476577265	0.173488186843835	0.0866108553428076	0.189652755745435	0.115953177602987	0.0770903583114872	0.0743386738014924	0.151014450618914	0.130427415814961	0.21378566961904	0.208405233802583	0.121513604414745	0.125216345576984	0.209007200578369	0.144829331304153	0.14381922797586	0.188575473019617	0.24263115104368	0.214888241525009	0.154413804528895	0.120166112409657	0.131973995582358	0.185288931825818	0.105354650810203	0.189536284375647	0.135871136327595	0.0899532766890998	0.118487209439553	0.144135360221875	0.192660100675176	0.203636729052305	0.125942342814702	0.207586000857047	0.161363280420849
TMC6	0.340830032744306	0.35791173457	0.441328909985492	0.403655861303738	0.383958570841589	0.323458652520883	0.405808826919059	0.388142055045364	0.329606159509316	0.390918379223693	0.401282807499411	0.548279033076272	0.519123985459186	0.48031920124478	0.526904992617459	0.316062172401383	0.451015589366206	0.435296997941516	0.35263143413315	0.502755984805827	0.467749562392263	0.372725371373698	0.378904390211256	0.359131924547855	0.355577735002546	0.399615700187366	0.477438329680629	0.29043419506804	0.328144644709145	0.328952397186882	0.335175992379151	0.373558619166683	0.382065215044866	0.527233120026828	0.457582365030202	0.384599824039017	0.43083499149583	0.341945355766264	0.508254939565492	0.441140404030686	0.367885250421854	0.426299101673227	0.353751051481925	0.367377856765883	0.45349641883866	0.592792134539478	0.415428273947263	0.478049139105167	0.296097099356998
HSBP1	0.280355422889852	0.281179404783368	0.290475353060213	0.293226927195013	0.305203932856707	0.253294532999288	0.305547205196399	0.302097005884724	0.29043419506804	0.317571058249388	0.299764650466797	0.439574202309845	0.384051401435333	0.319996300181587	0.364177900534924	0.31540674975144	0.321538771716927	0.318281336312466	0.330979043653092	0.37212899590841	0.352854753628863	0.297033571825315	0.302140902008125	0.307843236004018	0.287764411004628	0.34385548285479	0.327879048731611	0.297712201944171	0.296605141165363	0.296308537621606	0.303064440154248	0.308451457064053	0.304005057814725	0.330584327861958	0.333878591272045	0.289680848777332	0.297162938559661	0.31748170350194	0.390779142398274	0.327096324940352	0.286934510946225	0.311269878447684	0.301339634644264	0.328529670164358	0.377298762331706	0.399753023474735	0.334066382161973	0.269713497226646	0.306445260781122
ABHD1	0.243150034793131	0.180073508341078	0.310846698972399	0.212406084458972	0.192722366023305	0.439386579256675	0.517902000409218	0.264441680451624	0.196036287642451	0.194179066652525	0.193928149316626	0.203346513999939	0.263381201724558	0.260575758039526	0.258151845119494	0.207586000857047	0.2082764812083	0.186909439987723	0.198940721207256	0.185962044647283	0.193745501767341	0.207550979283124	0.221498882704696	0.224788903008784	0.278086468277168	0.206220104368528	0.249386820917568	0.230337982094896	0.195715226800543	0.204381459666037	0.237208766892755	0.263340989282121	0.246486441702498	0.171056231705126	0.246003503127107	0.177639765781826	0.258843528216105	0.309741047699823	0.214919881358018	0.220202961643583	0.343545460587847	0.486755458293784	0.218416074761199	0.203472565966777	0.196231177536702	0.187544693084636	0.166060087573461	0.24422765764772	0.191806777922663
KRT80	0.37504665929243	0.409322271678947	0.429212831411819	0.318281336312466	0.447094836209599	0.329254312053823	0.350110772859603	0.502581545084699	0.442867482674605	0.397797914761472	0.491865072274253	0.594017087496186	0.512753330885265	0.54552920292925	0.488157427529993	0.439096793592862	0.470876451428064	0.559380624111738	0.453637973599803	0.349888871446791	0.482674246852075	0.357592213847707	0.411837711816905	0.499897649248807	0.352718482867704	0.399569309268046	0.454370216883438	0.512527446241402	0.301295007903145	0.429732465539124	0.460269517935095	0.476317399589927	0.219189604550199	0.555971939689407	0.568804185022263	0.472160282216204	0.413816068601145	0.503698757840343	0.721772813367293	0.464555741629947	0.239096328241564	0.403519819306544	0.408017364070163	0.408200731171573	0.512430919185177	0.590736343483724	0.373003239120464	0.30563359153835	0.496276501314129
MTA3	0.179442919131779	0.269165957055811	0.299936931932683	0.27524613486722	0.227847293981074	0.192873199928832	0.296816956573038	0.276676258053012	0.227847293981074	0.287479478548552	0.252496713456936	0.343021217773797	0.227104843605239	0.213211218381828	0.425227798878445	0.274268667483716	0.222577297049376	0.249649286614765	0.209842607999655	0.18456306584649	0.351953653568073	0.166928159200857	0.288526577195338	0.25226363618548	0.271097152550465	0.307637128103137	0.214087224057715	0.206089251940687	0.174133064350348	0.21811305376279	0.263931388414925	0.265502088243695	0.316775538606335	0.17745909104384	0.32354690376333	0.256810231808104	0.192323766526049	0.274268667483716	0.409278999090444	0.213612996599463	0.187001768733106	0.20702793645706	0.335441074766184	0.204943216597845	0.240739849771275	0.386316415128516	0.226235340216169	0.300350464937929	0.264982283701796
GNAT1	0.432114962614439	0.468498014088329	0.572980341866043	0.529628289071322	0.408343478265419	0.450734050000594	0.615149569515233	0.522331396439868	0.606645530746181	0.530240120703394	0.472113172533666	0.500940194148642	0.509724552637015	0.487036597051871	0.596592393918545	0.627124505922283	0.479448349598264	0.479762269409161	0.396411848105471	0.509484674044374	0.401055743598175	0.425035716648689	0.52210457959866	0.582563729606555	0.547940821174456	0.510005327820641	0.521413206143296	0.456554425993469	0.437316212686067	0.480783692990272	0.500560394853684	0.521320822729239	0.454370216883438	0.512753330885265	0.565251387842349	0.541609802843014	0.573215212861962	0.548040605752218	0.526534370581104	0.575611166077119	0.557818112615916	0.462634696831938	0.405997604117424	0.54901451339928	0.430924358465384	0.52108379204959	0.548831009964042	0.461162115074571	0.518275546701785
UBL3	0.227540051250258	0.252460022888455	0.288060701856827	0.246636455324977	0.240629883052072	0.22863345924817	0.234717157254641	0.239786434002024	0.229959945412181	0.230480350495608	0.24836431706377	0.330357489019309	0.335086359666584	0.257834204654345	0.274637103502867	0.252007728605348	0.265703759858011	0.186575494018682	0.273267419538839	0.27708816518994	0.298381065887931	0.257419755670345	0.227355304590793	0.23916668439429	0.216141442531638	0.249124732808844	0.278289049472879	0.229886518571619	0.204445061849626	0.227645427224937	0.240556848998117	0.287805783197911	0.228288683326948	0.280277729948273	0.300783507850122	0.217122791688275	0.260883539405301	0.250141221652737	0.317881009608013	0.328662060951096	0.225391357455121	0.247270168617512	0.255114636333873	0.285295830663611	0.228459426778173	0.355932940167878	0.206806457919323	0.300783507850122	0.207850994538169
SNRNP27	0.205434174013695	0.115147641015071	0.171449702372797	0.154046301157405	0.191836627268589	0.210407798456861	0.160370217721381	0.138442676616178	0.163851270287862	0.158357135800542	0.205690387624907	0.211711953322397	0.125747298613339	0.157222290320435	0.0959220425373438	0.123553826596283	0.217665929212178	0.177521353391651	0.155802371564139	0.0885022351535003	0.207061491237191	0.228459426778173	0.162965719847845	0.110894951807388	0.157419108848108	0.202452473144032	0.126526051724601	0.1509068302688	0.132950972406498	0.133432595552281	0.163224372885152	0.12642831676499	0.146660089032566	0.146241434061768	0.150852332601862	0.175414469432568	0.214853874014674	0.173400034486822	0.129648483932192	0.220619157268473	0.200655973633122	0.154772599504138	0.127115652688287	0.187757582155519	0.0916855850203566	0.322198497182636	0.199506440663956	0.111224192643087	0.157991224955694
KCNQ3	0.188330941075528	0.277729559675021	0.577773698823945	0.414649931960016	0.180935797854929	0.592792134539478	0.166698934171854	0.126477146141445	0.178213068352212	0.171793377557555	0.211581534687955	0.204318737999628	0.155372354922937	0.177396961444573	0.218918120410302	0.206643455229725	0.175385393194909	0.167047642251364	0.22518564851227	0.199002457838382	0.205926621861495	0.171766078489201	0.447563362105237	0.597522348973122	0.188174647552515	0.336435516070301	0.213990631801861	0.182260297568673	0.573451939425589	0.175705213589492	0.226057751839169	0.225531721081486	0.190167680730755	0.129527478524499	0.632186254128642	0.333793288481894	0.257722445070564	0.309960269837655	0.184826693710357	0.118829650657393	0.189376971225038	0.173550158909269	0.206935673596906	0.18202394174214	0.679100192028612	0.218314177407727	0.319950593993882	0.241915264996298	0.183145867159199
LINGO4	0.540424148789436	0.546302474603426	0.406413993017523	0.433970376847389	0.256340696755077	0.402596130678106	0.542448221933491	0.425972775687725	0.464128274535212	0.450918305002956	0.363409212298452	0.39966569465787	0.620808528520331	0.392960659628528	0.340918857330698	0.390779142398274	0.391103589616838	0.736655608799092	0.313278935555927	0.283272717681531	0.171173782487843	0.524099147056478	0.427849243482535	0.276047174564357	0.350244591577439	0.321538771716927	0.435431326236452	0.315320236459789	0.225391357455121	0.335887065652015	0.492785273873803	0.322549731051975	0.315538748555816	0.468498014088329	0.492096940181745	0.241953873356929	0.452373529020178	0.340507711898911	0.185659031343977	0.50577664708943	0.418776782829876	0.493948336740557	0.466948626590951	0.354149014500057	0.215401556299284	0.331121341969169	0.212371188975451	0.569088385234495	0.40110071053183
KLK5	0.541838059830212	0.651750439202305	0.676177356222964	0.536962923692814	0.52934967138442	0.539305371250159	0.49124362352814	0.595972337201986	0.63940388198859	0.51416073486423	0.423263834527384	0.633521481808564	0.319372186781339	0.522812584223016	0.720577741710296	0.588893127920768	0.712518453283604	0.430554746142582	0.457399620376566	0.459763678594767	0.518134565606799	0.589546441187917	0.518325646487046	0.441328909985492	0.546773634532024	0.647465076036657	0.538340914667865	0.504394505194439	0.363012982336706	0.518566119258292	0.493948336740557	0.596406961638498	0.47586369848643	0.406510134451954	0.612416487745026	0.624688190793452	0.637425506393711	0.600753852418232	0.293604017565142	0.519590125118071	0.55763122410261	0.538149136261726	0.619848751878156	0.513650046742298	0.354553640386426	0.595455846601567	0.350371277786061	0.594064596953266	0.474053198442063
SLC5A1	0.391721942795045	0.484196015380556	0.422267531113074	0.401238953488717	0.46206950491614	0.344087204911946	0.544618306451226	0.464505116159044	0.448073644822878	0.442961366605822	0.47304240846855	0.506154184320334	0.509870374737447	0.440215820273399	0.675136783469415	0.395672546043842	0.543958987941313	0.401426549517988	0.504824155251283	0.509575600061796	0.329998887063585	0.342349888661964	0.482959656510465	0.528601210355705	0.404772476826279	0.508439717924406	0.533891817238627	0.416080484299169	0.341052167563722	0.421348929618642	0.489208044908884	0.455748687950765	0.509621979715555	0.446355919807317	0.573306523087033	0.442682815125124	0.39966569465787	0.460361878287744	0.364353856125293	0.513837989979784	0.349322014247568	0.39438576117846	0.467705533088047	0.498725562489032	0.523637179464899	0.563077935009707	0.405715397103867	0.488061683179482	0.49264635558015
MPZL3	0.131630751379712	0.125604207493981	0.0885742392588969	0.0657941428595	0.146529756688768	0.141201110759653	0.120494487366345	0.127820109768184	0.121464792178001	0.129648483932192	0.138725052726346	0.156718129908334	0.167739411964533	0.145016096849379	0.153413721861591	0.122381499133622	0.149708470992991	0.141898355563804	0.149271626373053	0.169798721453412	0.171116952054097	0.156434797974906	0.119436527494074	0.140829483362475	0.128705700795	0.119348394493602	0.15380449715368	0.131190588914604	0.150144008260371	0.12555269840367	0.127944104146864	0.0744934089084242	0.137175059497018	0.147383676401747	0.081556315066665	0.12927548818746	0.139221484630489	0.135384227978907	0.170687671092967	0.167191340324261	0.134854472900044	0.144696977537642	0.151014450618914	0.144266784834464	0.17938224586937	0.169308421747541	0.135540049894223	0.175735894503007	0.132979882737919
SRCAP	0.241042254836729	0.227281892568452	0.26808971624258	0.259297111785793	0.259763603733229	0.23522384824998	0.250676074978569	0.249873354455172	0.244921355545177	0.257262541512955	0.269940699743552	0.310078643846471	0.295183351987135	0.259644551972948	0.310507268943117	0.250863063925725	0.264551099874182	0.28714494987455	0.278782592388459	0.284560938286712	0.318842195265663	0.249165952600919	0.241593963780418	0.273225943081347	0.256657087918867	0.213342676967732	0.290183824056167	0.25314200108809	0.290846601411995	0.258576832806978	0.26295355886396	0.269077677585547	0.231782790463562	0.275286968054515	0.297419971528805	0.24229470060448	0.246712396898129	0.26153392193949	0.33040411716405	0.298582741015014	0.247571901669217	0.258915747836297	0.281634638225277	0.276717131788635	0.328952397186882	0.293263838103656	0.290095390895925	0.315056293666176	0.26153392193949
RAD51C	0.386764136194724	0.344571992560058	0.453995420555889	0.401146160941933	0.450734050000594	0.411291719974245	0.499849958119377	0.455097918632069	0.434843141317368	0.471207297601694	0.4699890954203	0.522422020437748	0.588570596110015	0.445102567190812	0.542686402794156	0.385860781865843	0.330040050078119	0.471978790550817	0.370333317959478	0.407115845290244	0.482482953358953	0.421904185647525	0.406839177372141	0.462118388145398	0.410415814729331	0.51544566096268	0.469898789636069	0.467799195782991	0.510239462028786	0.409830163710748	0.484433063881941	0.452327916488577	0.423899176210844	0.414554347359567	0.480460848253977	0.458611956017844	0.43341863905788	0.484666842596824	0.575383738165232	0.38344949855894	0.386221293372749	0.428463264814395	0.409692565313889	0.415894256097333	0.592980334148886	0.585182148194179	0.46178602223332	0.504534802113159	0.595598928336205
KCNN2	0.498541167661282	0.605510950210224	0.638093109186732	0.603743846414743	0.681134617667412	0.200810582977549	0.511544162841712	0.536817664427299	0.469709675803612	0.451813904777308	0.742496917355565	0.110432098103739	0.0885742392588969	0.259529968046316	0.779668044594324	0.350819592955564	0.637225396771718	0.110755456302899	0.346121127295125	0.660857718476085	0.77476415879618	0.740979783326891	0.523368075891749	0.660326869464077	0.499236504468055	0.599185953580096	0.610895458769518	0.526131132939713	0.68484659183277	0.329907227177013	0.422607666550131	0.393371449864572	0.642079015435548	0.0811874342348451	0.656160129983437	0.600216105425493	0.541838059830212	0.425781370977262	0.0803602433722692	0.7196954359147	0.622501430936024	0.611374955289455	0.605888510822071	0.495581173543709	0.80080798916	0.452231841115223	0.799323690858118	0.554736176116548	0.456960936948565
ERBB2	0.230623467068618	0.237454521412252	0.188820025778435	0.227814804094292	0.244995021441221	0.200247707212161	0.248894397615419	0.239129974790963	0.229530805762408	0.263931388414925	0.242474208962039	0.228742185348011	0.317349131526434	0.261689927562256	0.25204774463698	0.209481542363852	0.226378507274303	0.233427141336004	0.253867593008187	0.240969892607885	0.278902692104071	0.230407665864814	0.227281892568452	0.247834648824365	0.24166247498601	0.215262754755227	0.284842505370735	0.265417532162548	0.24229470060448	0.25173703197974	0.264092083518541	0.287638365625421	0.233138251489284	0.254168882674378	0.267926984827222	0.228423153234604	0.217255463831982	0.288738409883051	0.310419690220415	0.267283233326834	0.172029090866428	0.243591884542991	0.260539561666912	0.279296040016326	0.276676258053012	0.306445260781122	0.251128691174122	0.251393080504533	0.286023272462562
NHLH1	0.624548262891232	0.522422020437748	0.476364514152618	0.638781590916189	0.632417332994659	0.696422789908724	0.668311025819108	0.647369646957664	0.697835394802736	0.635104571980259	0.668950794084734	0.707743077289536	0.748688250205836	0.609356263369894	0.651563662383755	0.561949047160497	0.679248804576752	0.585519837845636	0.645976136534753	0.674712002784381	0.457441299883404	0.626231158889651	0.496662727550879	0.577485593306448	0.676938931897728	0.653672014932454	0.646706585386196	0.593593069329053	0.463379924271576	0.609505876273832	0.667961372186724	0.671561710876826	0.594883464742025	0.515149608814342	0.663925687926198	0.589452121428198	0.616606379693229	0.65667811925043	0.610947571437087	0.568471570866247	0.54548384662849	0.568371292428212	0.565155465324978	0.679774721207828	0.758776892040188	0.729153989869408	0.477344240300852	0.406226824124119	0.696801063577276
FOXI3	0.204547043509978	0.401335319817178	0.676034549088099	0.0452893311896161	0.403478906084173	0.632460902667705	0.0837490154183042	0.266536850439004	0.062021021850458	0.0618335523645079	0.786167119035656	0.0905214264870265	0.0993049712886029	0.135645514159065	0.351680837927242	0.147113195907962	0.188944369785197	0.22960308430665	0.248055724590153	0.418686571430531	0.807234939623682	0.510569172198792	0.205822637683492	0.424810080473939	0.490863949125081	0.571406462472356	0.363189607499961	0.213925514964189	0.683391274031081	0.173519433613197	0.203925451006138	0.284643144111357	0.184595686330464	0.0645430520524816	0.550299485062704	0.427231936591506	0.476364514152618	0.355932940167878	0.0827024477211868	0.590080804159853	0.551884780478431	0.249502827405456	0.219392698869355	0.0877218835028415	0.612137351522032	0.167306277326358	0.25435563489563	0.381475283659093	0.17845518938045
FUT3	0.333162469860802	0.421544893228758	0.385580295447531	0.339267100866733	0.419816204270441	0.304129450173563	0.470036663879206	0.408667894009862	0.538612508005348	0.408619799736314	0.384647529586823	0.567301403800973	0.644124984975956	0.601043159245351	0.552990272993469	0.488872521419436	0.563843836790094	0.471391088091476	0.423667560958246	0.459809547439244	0.273628605633244	0.364673890445438	0.358315521512193	0.500322623255851	0.467275236389244	0.520094153682742	0.440719187663251	0.508076863399209	0.368157697621737	0.49264635558015	0.488201566239167	0.55714923009766	0.354929269516997	0.693666900270731	0.452189828010871	0.425599281244049	0.375403561935496	0.547439916199773	0.512387480524585	0.43201704460044	0.383046979247107	0.374296575389632	0.430328510136816	0.567535473445969	0.438545689426848	0.436861251995514	0.366867342945892	0.468400482820044	0.572069978066552
KLHL3	0.589223015595342	0.649882535667788	0.679585952454994	0.757119869182263	0.631848744606806	0.624058490452652	0.510051247183602	0.5217478716405	0.577333432841861	0.696178472232804	0.587359200887442	0.556587134448851	0.576024773645733	0.43773732040186	0.561238305678463	0.501790512498657	0.772672397129794	0.480509322375024	0.576292612139397	0.789805135711439	0.653867450953787	0.502539302547106	0.660326869464077	0.723547731543774	0.675186250912339	0.748228695821559	0.54315961081717	0.643589141547129	0.532440281515894	0.64480488436987	0.503366871733176	0.601748859918743	0.733634769872154	0.483881754441427	0.726430271261231	0.67795038868451	0.61970278943642	0.652993513802197	0.639848856029421	0.6570607270154	0.576339860391286	0.578670689916486	0.698987897370152	0.606692739369405	0.679200683073545	0.722287606689577	0.705332319861672	0.62425156581313	0.704959488732008
PADI2	0.178213068352212	0.187574889950779	0.2830745304657	0.17745909104384	0.189683357478617	0.146660089032566	0.195117298648761	0.16910843093767	0.144829331304153	0.163628223772759	0.20274045431983	0.143794560138479	0.204648135128835	0.148154789272132	0.186149557438327	0.198028542074372	0.235892169683297	0.0746095266256653	0.196811705264595	0.120830464656741	0.214853874014674	0.185962044647283	0.186729228930847	0.179091255594794	0.18479655445827	0.215801594487797	0.194676494413824	0.164991468008177	0.371858813767455	0.168507428374878	0.171914009208648	0.200810582977549	0.246823878089824	0.192660100675176	0.218416074761199	0.177396961444573	0.175240446618572	0.193990072558924	0.206449391638393	0.202550096677857	0.133283707360582	0.17836546371311	0.181663015265616	0.163708060186552	0.176959664025845	0.225953861713185	0.228954113745564	0.121118781001585	0.128579362411021
KLK8	0.427139278687631	0.44175899771543	0.320289181851269	0.362788797412666	0.459853392689599	0.353441963486388	0.460035751585243	0.458379900126771	0.493256812168004	0.533049376540271	0.556917420057168	0.543532719532626	0.508755625537446	0.468933037491038	0.555068280303698	0.510943962251051	0.58060265009683	0.509167588587153	0.481348990935196	0.520049407080852	0.502848884150165	0.396368195637601	0.486468017358659	0.513699742671001	0.482482953358953	0.476967945040238	0.515807697627752	0.598761699703802	0.701511304405271	0.507280090643398	0.506342193074791	0.616606379693229	0.501600447638341	0.388883699217348	0.552245264455777	0.487178575119997	0.595215351218105	0.547804247133974	0.348103932139313	0.472567575892024	0.371436437895468	0.437270228921243	0.449309188030141	0.498444645415763	0.51416073486423	0.485043393932409	0.461394315994369	0.272143853747788	0.596683863246948
POU2F3	0.141281042140819	0.158520375647478	0.229566885398807	0.135461028067496	0.160683073176392	0.163935867662606	0.192537071802437	0.176476570286809	0.182052450782096	0.185164754380469	0.15911191481548	0.163251258209438	0.195941729446326	0.215833388821772	0.196615039297695	0.295054712685896	0.126184601605153	0.125090282389925	0.148914547279529	0.156659551159394	0.152475547672319	0.146213209664697	0.158971214690485	0.184595686330464	0.185445911841389	0.195750084864308	0.16910843093767	0.205434174013695	0.115816720993243	0.160969207403604	0.225953861713185	0.202013184878132	0.185321421909374	0.171596659234521	0.163455625359027	0.169219261088693	0.234752358778592	0.276600007063931	0.17845518938045	0.206709967100691	0.15033689867445	0.168795220674595	0.173519433613197	0.20712553391053	0.130548874562295	0.154496742654093	0.171735266231059	0.150308513300797	0.203377827618884
PLA2G15	0.156861785988797	0.171943544236717	0.189893747893464	0.167392240684479	0.163251258209438	0.163569279297533	0.160996207279796	0.163569279297533	0.161647332602932	0.158574606663369	0.166928159200857	0.20957808337239	0.204511912764343	0.158603394890557	0.181358122052437	0.155855727339227	0.157366581074778	0.187698063131348	0.18636268799963	0.223749426955087	0.22086086533031	0.17692909285077	0.149134376809121	0.161052568634713	0.162075310105924	0.159284780241882	0.177699185633533	0.158050156427648	0.165164695402855	0.15505365842144	0.160798578321331	0.173847270955358	0.163823398853957	0.188606771148874	0.196965612017859	0.163251258209438	0.16750615550331	0.15502498110984	0.199473208445715	0.197897610723151	0.162189040564114	0.171145575815972	0.176120492385179	0.178700818769371	0.15474437026964	0.212204215959975	0.173460619468458	0.192998716458205	0.161166197314386
ILF2	0.0640997608920811	0.0575580164436227	0.0960566026411381	0.0509245042920583	0.065996801589994	0.0702868350873307	0.0626315215368426	0.0692583456794078	0.0633949433462432	0.0563741151301103	0.0645588869062481	0.0663014919716958	0.080682449817464	0.0699406925844127	0.0888481541732541	0.0609141958076513	0.0591915919361726	0.0860342034611927	0.0718229199358837	0.0838151908268374	0.0730525200106893	0.0841994658866986	0.050815094543012	0.0667434865185698	0.0614160528365543	0.0683615907414353	0.0607706262717941	0.0628853800252602	0.0772512471245051	0.0565941154455484	0.0693907059592242	0.0678843425781652	0.0638827510450417	0.0740145635790096	0.0938117746637498	0.0628853800252602	0.0760114593751605	0.0733998614630211	0.0607981960499762	0.0828767326982253	0.0639143897582047	0.0672341955142753	0.0710703827398129	0.0695896791719726	0.0753580009300086	0.0704357134612209	0.0708249641274497	0.0948689590632026	0.0594910331685376
BCKDK	0.275560433053008	0.302516509884154	0.296135067814232	0.319111958121417	0.340466955506871	0.28195681387023	0.376392414192805	0.353936074908553	0.333485946644485	0.356384973451041	0.418458195206764	0.342441085686805	0.409548839644162	0.341458622718947	0.386810853898628	0.327400413571718	0.31748170350194	0.444550187298326	0.331754158794655	0.287638365625421	0.565707562710022	0.368708194992107	0.292761561905682	0.42498749975279	0.291857001865804	0.27680238257149	0.375875434770423	0.383134392532304	0.315883817691188	0.372455926950681	0.380349158964167	0.394564910726002	0.385534255784009	0.429356101838517	0.323948719091521	0.412703754496527	0.332413875952112	0.331392511961115	0.532440281515894	0.406839177372141	0.278289049472879	0.34670761191438	0.337969493605554	0.435757808877712	0.350022218436434	0.290556594408478	0.418268050061556	0.379142123552984	0.347879080897566
ISCA2	0.0580631505628453	0.044604671689623	0.0523335777690606	0.0458026317234701	0.0418644289568178	0.0432874841971856	0.0477433882585593	0.0454183915333608	0.0442649581973145	0.0428356590778255	0.0471209004452444	0.0424940776555504	0.039045123322431	0.0411767424793849	0.0467113326536126	0.0477715954301177	0.06684100516998	0.0792533917088218	0.0438740767834273	0.0399610990150487	0.0468676845261875	0.0393211621157202	0.050167931546949	0.0432416651069672	0.0732487854925115	0.0494778460753936	0.0452243718558376	0.0488037997131576	0.0428187104177345	0.0457540056566312	0.0484003206291701	0.0665631087561544	0.0416294003177599	0.051938604364873	0.053111176232207	0.0515095341643041	0.0591239014692101	0.0457087111709626	0.0523853680159262	0.0600176552494579	0.0431147624842167	0.0440103663525957	0.0434772791612165	0.0637077903082081	0.042809443696748	0.0413416947122123	0.050904091443474	0.0446507422384996	0.0439387868143196
AKAP10	0.393371449864572	0.413070125185051	0.410697650391517	0.415523512187289	0.422366410821417	0.302399687125713	0.375225590360744	0.455661593780688	0.370470455730113	0.439664684775239	0.532532183273245	0.571313923820132	0.60980391965598	0.448390672819162	0.465424782199437	0.44640414629599	0.413070125185051	0.619284033844491	0.470739304835448	0.46699393900401	0.483003413430045	0.422796682183292	0.457534889393153	0.515530046228261	0.438775515046261	0.466437198424173	0.486802113934154	0.371297363123812	0.458611956017844	0.406184839209025	0.407115845290244	0.439759291803443	0.386676714934906	0.546051985401016	0.46565716118611	0.405668941212997	0.376576449730261	0.444276518932415	0.611710572908973	0.549341819203877	0.360139238198093	0.402549737812208	0.447935203628221	0.403290391591655	0.513745717862386	0.593498018539836	0.432693139630477	0.434936799158468	0.450601895836533
UBL4B	0.75936374261558	0.833110301878421	0.818286600195734	0.824175594696922	0.756149626148593	0.838038351094894	0.803124682995082	0.628463169423502	0.779538836706678	0.688411259726054	0.677419441184745	0.810307118923342	0.768629168680789	0.792468993826081	0.763058476678501	0.719038185490816	0.707592407061225	0.657628570803786	0.719270344902322	0.78241284529665	0.612463632216737	0.78674576263764	0.588274719793058	0.667485302481936	0.654014210931865	0.768629168680789	0.838681676481035	0.769960508725893	0.715868670726298	0.709214609201292	0.756342318511423	0.734528191362809	0.736517723605263	0.528219668696887	0.793084207654424	0.502755984805827	0.762584914779692	0.77041541369799	0.55639231898289	0.627898417817072	0.808985183655908	0.737777043471017	0.794561922380022	0.81938481266155	0.734192736126154	0.75249219377646	0.702120233360802	0.737963792658257	0.751672014063024
LYG1	0.941996234704497	0.902184702907896	0.897820825487151	0.919867541944589	0.878464448470269	0.886257628395791	0.927277069194515	0.920705778107442	0.915121370302712	0.904969810076783	0.900015691950505	0.885156310772735	0.938060990140439	0.928721245309109	0.812797576598085	0.883976620187686	0.839946004216466	0.911666645464627	0.889029888790735	0.932628374702549	0.918116243248442	0.919997407398449	0.920078446985144	0.896475225402163	0.93226025309482	0.900508061329485	0.908626004523738	0.923809753905073	0.926212434818036	0.900306639784761	0.892976766662243	0.915121370302712	0.891186541605443	0.930215103412145	0.918032445090145	0.917047083907284	0.911123095109745	0.900626090638098	0.927115069592566	0.887279656899884	0.886005777436834	0.928462407635816	0.918468776883773	0.914000773574418	0.76811271179121	0.916092235061409	0.900278853191225	0.917291858810143	0.897075862391573
DOK5	0.233967757731201	0.541696962689326	0.614172936063541	0.571450775345804	0.17745909104384	0.628232662739218	0.51870260509842	0.346383483220683	0.1553212617809	0.133990143338767	0.135971804228707	0.0757862635246964	0.160370217721381	0.439805966396064	0.0980230889242719	0.207850994538169	0.144933767207455	0.106742364558587	0.484433063881941	0.589403691133045	0.771271128534695	0.449762569795846	0.496326233652233	0.571833726095967	0.514066987011564	0.379981291912783	0.601653325291035	0.450456642671839	0.699228544161743	0.123793780370401	0.32263126907022	0.159745579980348	0.168992493711333	0.0708814831901942	0.635499575649229	0.659932624482499	0.464697485803549	0.436316054322732	0.380165594378588	0.679150019191462	0.305807686738001	0.570599042337502	0.371711927444671	0.157765445583587	0.754395242794555	0.21755983098725	0.73283509326144	0.689925779617863	0.402172588102025
DUSP23	0.0417601071534472	0.0390762924384653	0.0436565053333109	0.419153605091345	0.0379280040911389	0.0387253674235954	0.0396469143934159	0.0432972611374419	0.046101660202187	0.0374157558918411	0.0396065202447433	0.0445779774392382	0.0418554461592464	0.0450210226396802	0.0443203556710939	0.0398589097644848	0.0405377775549838	0.76931872660311	0.0437388891151871	0.0465251207465936	0.03980626576312	0.0428724394682265	0.0445233134508128	0.0413117781284734	0.0412915303524259	0.0418830937012216	0.0398275799566926	0.0406327394424827	0.0418830937012216	0.0433779243547866	0.04641389774785	0.0418554461592464	0.0426985513148733	0.0515531757550248	0.0462011499703848	0.0423609252987007	0.0439926174843112	0.0431687795346886	0.0339300947659016	0.0426440296871336	0.0434871593207605	0.0416953164799719	0.0386137759186124	0.0444233773551686	0.043684099996183	0.0428541100046853	0.0440667706666195	0.0451408552114891	0.0463411133867464
ASAH1	0.122574455074294	0.140627411611127	0.15505365842144	0.11460749620581	0.104328011160518	0.0749482449481502	0.115191372051811	0.122404135160172	0.126644016890517	0.135209611128821	0.102782651073925	0.124366818122268	0.12247676149393	0.128944718136093	0.15104246034561	0.15140484886221	0.139693217944771	0.0906172368018392	0.122019067941115	0.110199015331617	0.113904682417746	0.127360942462784	0.128729849917313	0.123074743225185	0.122357748069382	0.144696977537642	0.148889623348016	0.111393605715223	0.121096502618986	0.113197982408714	0.159969282937126	0.163335155005161	0.147778370855843	0.133889469749628	0.164566752842809	0.148754733810987	0.14829393218072	0.157851241842921	0.0887554413036426	0.157851241842921	0.111083620578939	0.126406382816331	0.125141006401401	0.146900630371559	0.171972656092257	0.122357748069382	0.110267161044816	0.151325041255804	0.138169160831637
ALAS1	0.242329697044717	0.204716281755479	0.173430287808969	0.227713717974666	0.188147280159553	0.15854599067965	0.262754579417205	0.280973024720656	0.192357732355774	0.242329697044717	0.196934864155906	0.133514489798686	0.23522384824998	0.238661963635969	0.230698016025517	0.152317459979174	0.223609369941869	0.152238147535189	0.168600033287051	0.177017624834852	0.294815823176486	0.20274045431983	0.192965670365362	0.225846976892657	0.241953873356929	0.201764170376094	0.224376040985048	0.164652633502197	0.218452963833195	0.194860469615746	0.212664068135022	0.213890368357049	0.234187536393281	0.170307125415909	0.248894397615419	0.213925514964189	0.199311765537258	0.217020273488264	0.351361015284296	0.259644551972948	0.127892778933891	0.205857142119779	0.208243733101077	0.224477408942805	0.252802061139678	0.411931636106619	0.187327662216982	0.141814410279281	0.202296916745473
KLHDC7A	0.313970016510963	0.43913990673213	0.261816368347164	0.200499418162127	0.323858463540138	0.255452975116805	0.387502860098624	0.441856322022635	0.390587318715952	0.353845532410923	0.356972647643656	0.274066776697727	0.400219512237224	0.443236103151067	0.523957090775399	0.319328764224588	0.426993417181786	0.353391413641484	0.441276560239885	0.346252443993398	0.418223702576141	0.203636729052305	0.325641843275988	0.357017581890207	0.367140611999709	0.388608332861281	0.323814952697899	0.341098055190369	0.347205097740913	0.401524984878448	0.510283268353631	0.461350110919749	0.332765203298466	0.431166676643034	0.484579888541351	0.296688486439081	0.251548461651733	0.455249384524662	0.504209351925666	0.322020000533304	0.316188190456045	0.291311462696544	0.364132492360417	0.384508920151032	0.437270228921243	0.459389080603466	0.247757507682858	0.352718482867704	0.431213721113452
ZSWIM4	0.363055967232356	0.335175992379151	0.412978982133332	0.414276632153731	0.460224960572853	0.373469725118554	0.419063915066302	0.395481600496306	0.382913362035193	0.429408749751817	0.458003279288052	0.502063218525133	0.461303634841163	0.372038097071404	0.526491350864285	0.392817345679182	0.424361509676066	0.51131349862218	0.46040951446757	0.494229482876176	0.483742497589397	0.386857411369515	0.3875505789832	0.478838229499246	0.414834793535196	0.393502645936195	0.464457555128209	0.410827076564331	0.424896444909536	0.426116603493265	0.407826336126882	0.437316212686067	0.391010627006495	0.318934278355343	0.466347089437154	0.436455286124987	0.369030523515776	0.435431326236452	0.519634836190532	0.471835533289492	0.360599017707466	0.384051401435333	0.440633050624222	0.450601895836533	0.523413727026739	0.594791575199677	0.46277598286975	0.466668420350705	0.4451467669616
NLRP7	0.859398908516578	0.693857926397953	0.68669797323962	0.894367283854993	0.784868786890177	0.686649421443083	0.91025290209395	0.729844176520993	0.856480774171597	0.898132256256327	0.851868713006305	0.757581488398912	0.810392195339515	0.848924474350907	0.854884878857457	0.793797177818191	0.61251323528028	0.637565326512838	0.77041541369799	0.827451989074042	0.71060049748853	0.856175982416934	0.792171544323032	0.817867553045313	0.695561154705315	0.79437803460355	0.807234939623682	0.79777377615572	0.791984190446569	0.837475791227122	0.888112106493511	0.86063381876244	0.718891824890792	0.7196954359147	0.718602372971154	0.913248067759094	0.719791703136646	0.834678015416619	0.617090915256497	0.633801924239117	0.700353735820967	0.769002615316162	0.788635669780154	0.852488033543072	0.678196954153978	0.718508830234774	0.76713662497121	0.610895458769518	0.852983778196219
ZNF778	0.0596837851606502	0.0315824564412098	0.0769277205643163	0.0295709852100187	0.0472414890412701	0.0548167957964592	0.0409625967146059	0.0500507619218502	0.049498011255071	0.0341924193248631	0.0419111764593833	0.0844451192721613	0.0612442111926493	0.0490609932310887	0.0404981107799209	0.0443658406728747	0.0400512132016952	0.0613718678130802	0.044451340029839	0.0358679296356855	0.0465434413438598	0.0495483928041361	0.0395749536948094	0.0438926433721841	0.0362984887037766	0.0430963824328991	0.0417047921257156	0.0449213316057986	0.0672525229555703	0.0392067677448984	0.051487878939268	0.0507238737724902	0.0672341955142753	0.0443857417916823	0.0797476076110375	0.0369931364946171	0.0576732030595957	0.054527247050498	0.0467398374906448	0.0570858945600144	0.0382968829189994	0.070050959531961	0.0497190761566214	0.0600994428928613	0.0426538194404165	0.0392284992701075	0.0695019462571043	0.0515531757550248	0.0445594593352098
F8	0.36926412122777	0.318842195265663	0.311398186345343	0.402549737812208	0.400033211986214	0.324379120110734	0.331754158794655	0.51530134513384	0.355706082191991	0.488251681580238	0.245111133771448	0.437089800733737	0.338105737331242	0.508987044669948	0.39622166418283	0.218314177407727	0.285573129882459	0.370376398155712	0.245529220603058	0.272300489853873	0.301717876327935	0.327219207338824	0.376108898895647	0.250178908454642	0.285694493436341	0.384599824039017	0.319022139290523	0.297792753842019	0.313458390000655	0.325070098044549	0.396411848105471	0.443943527502852	0.371389892773751	0.561385862765675	0.270057028393602	0.377298762331706	0.432206065684048	0.428512622530649	0.45106075568123	0.453309461237649	0.337922947014344	0.37471838202974	0.298582741015014	0.422366410821417	0.336251857957238	0.248970482328316	0.213890368357049	0.380584794253463	0.356062986493846
WIPF2	0.102825422362204	0.11726065025712	0.202201824181033	0.0959451344384473	0.121188222061704	0.104465829780391	0.0928091773828581	0.114259557699853	0.141307381452941	0.137655650620376	0.110986235574604	0.118718659082622	0.0813577051023732	0.106144113129585	0.116280471548031	0.125114804512248	0.120166112409657	0.124460272317413	0.134653493216792	0.112345799625846	0.168680734006268	0.12774660459638	0.140829483362475	0.112299750724597	0.0995106212708051	0.154021041139495	0.123026229046296	0.107662962110238	0.137257063722449	0.103540839403668	0.106514550531426	0.10857723659521	0.223609369941869	0.0684146459546168	0.23087039037815	0.140474266743872	0.115147641015071	0.104259363061905	0.0920586056369172	0.15430416265508	0.107751438176166	0.113197982408714	0.117754830771944	0.142745616471624	0.160884262152302	0.156159367646485	0.135005317238494	0.0972040197242107	0.108351885686038
DNMT3B	0.325509352898871	0.319596922245875	0.44621861927217	0.298625849249755	0.311653087289113	0.326476676675773	0.385025762076034	0.327658405544686	0.322373846643176	0.314970326648719	0.37425393408297	0.440719187663251	0.393416592938434	0.381384562839353	0.370560067877052	0.449399366697052	0.301841347886615	0.327658405544686	0.346023674933568	0.313278935555927	0.378583582490781	0.376893591747054	0.352494338357548	0.40797360048675	0.351767870834355	0.310930285001732	0.46144419681015	0.273347657135666	0.302724988986295	0.349322014247568	0.309530008179405	0.340782358118135	0.286268533454	0.342885828783863	0.42467947160039	0.282117367186908	0.355190769196487	0.342579546349397	0.507469965121397	0.398252532118831	0.264441680451624	0.363143988915693	0.332241784932116	0.388373681490681	0.375925094658386	0.346426326548598	0.340830032744306	0.323283320860191	0.323112018232713
CDK8	0.0366021134457323	0.0413895209238075	0.0506324075336648	0.0485728143163907	0.0444775471702957	0.0392808857413454	0.0328023683982546	0.0358548437514811	0.0384440133133279	0.0347642898984404	0.0466659733805666	0.0483452765207575	0.031418128017339	0.0390655144518409	0.0612442111926493	0.040399821671193	0.0442476584939457	0.0475426475475537	0.0365888845364865	0.0473130911419087	0.0306709882345589	0.0267290380794753	0.057976495686344	0.040264930434068	0.0384668212702376	0.0428724394682265	0.0389441580698239	0.0434045454819602	0.0478265337477243	0.0364580107610671	0.0440382812645681	0.0458483329474141	0.0435304999728699	0.0402864380260254	0.0507536126549233	0.0436105970255508	0.0486861042502789	0.0471209004452444	0.0454554801279834	0.0568896114844348	0.0377792702960223	0.0315962741685729	0.0435395149244185	0.0535268547847289	0.0988458569927327	0.0411482887300366	0.0348195226674218	0.0389132165115986	0.0406020520064036
RUNX2	0.356928765951296	0.372725371373698	0.722146432621656	0.376296495013717	0.406413993017523	0.304347474235874	0.37504665929243	0.13738003368287	0.339530852006658	0.385945607932979	0.431915767840829	0.530100863583942	0.517856001466257	0.363680620025527	0.597150894680659	0.404299219104583	0.846570665213716	0.6998152458094	0.525330470783296	0.49637606676633	0.499942407786935	0.353845532410923	0.356253129929663	0.519779947245271	0.36926412122777	0.361237433919623	0.430881005783054	0.254393934060065	0.459720065477552	0.427420781765263	0.372725371373698	0.0685425487052527	0.437366102147622	0.355062389315721	0.296605141165363	0.396368195637601	0.280355422889852	0.309353877898548	0.383728920429255	0.379603516152184	0.343239330732815	0.310163882006622	0.407632824843497	0.304472780384023	0.577485593306448	0.542122644510461	0.530700237462572	0.533612462044762	0.401764345610826
CNOT6L	0.0641310056009245	0.0667120789763646	0.0871509247718044	0.0676321902042372	0.0684512603281815	0.0685425487052527	0.0625109285540764	0.0592578700960762	0.0652160114462	0.0605712926412655	0.0697348254263993	0.0670625241467548	0.077740277124827	0.0614160528365543	0.0735362835582759	0.0764182941218173	0.068220303838383	0.0748479346443355	0.0613298237999515	0.0895762982807211	0.0887554413036426	0.0705274756650119	0.0626022979395363	0.0623167506802642	0.0694462840717745	0.0653098407582895	0.0711445288610958	0.0621490233640686	0.0780086948629722	0.0586376121452521	0.0613440213949457	0.0706015334468442	0.075498750257339	0.0803413193588864	0.0915271194483769	0.0662184750929851	0.0729106611964891	0.0660315972271361	0.0727134980383129	0.100124051546354	0.0730726442680427	0.0785355542994859	0.0759095802238526	0.0783714912469482	0.0874486233419766	0.0748050313828359	0.0787706013822086	0.086411096163412	0.0640546720226779
PPEF2	0.792080995460849	0.894211351440986	0.875748734238226	0.893309698690179	0.827229286653207	0.884267173717917	0.854807691602041	0.742728964629388	0.864738012706697	0.862681681918405	0.751672014063024	0.894367283854993	0.898582844836515	0.846841838534275	0.587835018965882	0.796141611172921	0.842704503621022	0.709796507783972	0.842283908460613	0.726192235232546	0.732312416847938	0.872364141383729	0.883580641005511	0.771317300677207	0.824843572196466	0.856918626811819	0.883516271650863	0.809712144386543	0.870433180345244	0.809891509941956	0.806091422270832	0.81360736895736	0.838357931500165	0.882509914710099	0.824049786196716	0.636461639228497	0.762674056059639	0.884300375533664	0.781018090526518	0.830935055173336	0.837226286419009	0.855605287732777	0.873509842787519	0.861443071675597	0.549432662129403	0.693010589835511	0.743334864481114	0.809329421603112	0.863191751015214
MIR140	0.897942729734897	0.866830937551308	0.861821986812256	0.874042481255441	0.893431221974519	0.86338148521768	0.869564332480215	0.860002423318184	0.777423142278821	0.865728737681956	0.902927992742171	0.864268766939003	0.878757988791738	0.884720366377036	0.853369845910063	0.819426800770018	0.874353460137462	0.908879333853286	0.879928032257328	0.872853159676021	0.90089171933292	0.796891343999547	0.855756982010165	0.907269289929242	0.885975911531403	0.85522865412716	0.895046460543562	0.894488683886178	0.859856313386765	0.893465633965713	0.852603950038047	0.868111846201156	0.871772863558006	0.8995994285027	0.848924474350907	0.869529507211538	0.87818975398456	0.857758672377204	0.896269935045818	0.876802922159911	0.83043806500235	0.874736644853611	0.879030792723615	0.858326786227595	0.897309895865403	0.874667193538752	0.925120959082408	0.875003240951574	0.874457746669637
ZSCAN16	0.183444598995719	0.151181671203026	0.0651205378775635	0.160286802224281	0.0668582774700897	0.0439836169493644	0.0577364833614109	0.178336197563061	0.0446691237115147	0.0446598395695199	0.0633949433462432	0.042398976250196	0.0526039804905212	0.0497794359423661	0.0953372879507667	0.035227497857579	0.297588133838831	0.0415239877249198	0.0515945585830836	0.052741274521856	0.0504893172621512	0.172291563312466	0.0399714286235144	0.0554933888552797	0.0436660748942307	0.0554249252171222	0.0466569580217864	0.048724473365035	0.0525701242598009	0.0837930962515608	0.0440198437888713	0.0511661508574972	0.175356756292126	0.0486397555791978	0.490177962923211	0.049390389140304	0.0523649579998883	0.0552596568851352	0.0499099099789021	0.101087294490425	0.0473317658651811	0.0469819820088788	0.0445136560557175	0.0558821133257524	0.170744796037954	0.04624824793965	0.0490609932310887	0.0524835174884214	0.0659469682532539
SCFD2	0.134135876650996	0.147383676401747	0.160567947668208	0.147252238483342	0.147778370855843	0.141148201078346	0.133232893381039	0.133407602888106	0.13689755906296	0.137786369386493	0.148154789272132	0.167448652306542	0.220722662563869	0.142331449773805	0.162018857434159	0.151903189474853	0.151325041255804	0.167334840243014	0.159312736849225	0.191927936050721	0.169336811586577	0.155993025068878	0.1276723233043	0.147881416617719	0.134627921467941	0.162854759749721	0.159655793781687	0.138013465213502	0.155748098328933	0.1339428002716	0.134111093947368	0.143112894873891	0.164823296059293	0.167421899229898	0.0808718768052983	0.137583903218094	0.143688785135917	0.139611025437262	0.152012654720858	0.077740277124827	0.143924646080872	0.146269270535344	0.156861785988797	0.061804566539938	0.241008078168772	0.184710249800348	0.168903389009267	0.172613328466324	0.13869962744368
SERHL	0.0825678890040837	0.0963280993214545	0.109994688961067	0.0956047745197651	0.0897550280908863	0.212072586881288	0.10864863902562	0.132476394528216	0.116115332518417	0.194461365017671	0.0951141346787912	0.141972408293391	0.129147143892736	0.227749796153243	0.114794793156797	0.230407665864814	0.206611677042128	0.100440017086749	0.123122776809562	0.113857153656493	0.0970594625396416	0.0989138956261128	0.207618393088831	0.0941993849401476	0.103450571053575	0.149840728038174	0.125650767167073	0.125141006401401	0.0990999448987494	0.104371566487391	0.123313813996606	0.126304152027567	0.0835512316857585	0.135132129102737	0.165568133306579	0.270749523616047	0.0960566026411381	0.167855663891957	0.112133697930547	0.115674823910346	0.0930351939833096	0.0945701151693567	0.120590376591745	0.361511072592722	0.120494487366345	0.109835303199938	0.104604264919838	0.107751438176166	0.103472928092666
KTI12	0.199669808285495	0.21811305376279	0.22884829357516	0.217665929212178	0.228671948382535	0.20350583659072	0.197586082321697	0.206220104368528	0.210049709225116	0.197028158994302	0.231817327894963	0.275517770882933	0.16522572830092	0.196778347218167	0.256847523192984	0.219597502670719	0.215262754755227	0.576998740721973	0.237633122140961	0.224788903008784	0.272541147449181	0.224649707159301	0.197275284785051	0.215974770125612	0.205725053490072	0.198881232869987	0.242930989756493	0.191806777922663	0.236776315306632	0.199278598597337	0.207918004255618	0.217736721575263	0.214521008867327	0.177699185633533	0.246636455324977	0.214087224057715	0.200247707212161	0.205955283700202	0.375734000603573	0.252723129689251	0.208473836402548	0.218279796214412	0.238255164737965	0.223159641888174	0.295554552033578	0.328869970276903	0.246636455324977	0.272181724853023	0.213856230880106
SF3B4	0.235001073942844	0.245567717283605	0.289800557127392	0.248819474874674	0.270832533218563	0.225255952827037	0.237488011345543	0.245152978325423	0.232963326485845	0.238915077357931	0.275045027777382	0.316691617671033	0.328102251677937	0.2584972437662	0.309447137250478	0.258660421166001	0.252835760472878	0.295347340888976	0.272300489853873	0.330357489019309	0.313458390000655	0.250632820006319	0.228530121763976	0.248206228846257	0.247046776660609	0.227540051250258	0.274715501035702	0.238983207197344	0.288102238407663	0.242107325450784	0.239893597155681	0.272342114582146	0.246788201981711	0.278782592388459	0.206089251940687	0.239420233220394	0.24900870258107	0.253679308947485	0.308150533751732	0.311696553784774	0.229851501333456	0.251321816221773	0.276888128278508	0.284228248546938	0.343588000779843	0.382065215044866	0.28615109748924	0.316014676581753	0.239277369360469
CISD3	0.0760735740925274	0.110872615830627	0.074095869748363	0.0677507277863196	0.0624390963983641	0.079532764488092	0.0673224860940046	0.110199015331617	0.110040412373469	0.111675162632236	0.0769484503188897	0.0799589689013494	0.164453248586039	0.0622405363717934	0.0826586418983835	0.0489004238986309	0.0611851919805311	0.0640997608920811	0.0539880799232397	0.0707306542533541	0.0748479346443355	0.073032381004328	0.0547934468583746	0.0710893466670951	0.124561294801009	0.0718042677545302	0.0599611069517974	0.0679213971075897	0.0543766659767754	0.0639613144858449	0.0941084431343383	0.0968540384623596	0.0687375623000657	0.144905302025168	0.192080400220599	0.0791746645669172	0.0553781107414482	0.117993133051692	0.0388919908771563	0.0853358431363625	0.0613583864237995	0.0586376121452521	0.0848927551910738	0.0919212962139515	0.0754202007626771	0.0926239202735591	0.0595329401143759	0.146952713762335	0.0919885916257823
ACOT2	0.0446507422384996	0.0710893466670951	0.0725400254801661	0.0582616681252218	0.053715851322105	0.0456274273683197	0.0486485609839465	0.0329848008542085	0.0611712904280025	0.0502686193151551	0.0524725818331531	0.0929229495493021	0.0487746001512622	0.0608112680356226	0.0641487578202928	0.037833656401134	0.0637402089214003	0.0484003206291701	0.0558243886915302	0.0720706617552255	0.0587303056835277	0.0586101394835562	0.0537699873960537	0.0478746845748989	0.0601395419448427	0.0475911539394079	0.066165778728355	0.0527645652301335	0.0589910135268019	0.0529575492025838	0.0509652107000425	0.0602374175104133	0.0564207671545344	0.0749696700128913	0.0545507297244385	0.0584316311632615	0.0663014919716958	0.0663363711146443	0.0767256865675481	0.0545384006464695	0.0674482218628807	0.0620506385877496	0.0568293095562264	0.0687375623000657	0.0525368952361686	0.0693154533148868	0.0434308901417823	0.0650736609202554	0.0508449795451307
DACT2	0.451109886998091	0.31341068026173	0.365772435705896	0.0924428379757341	0.3938278477584	0.203701170525262	0.213342676967732	0.167306277326358	0.163394159127125	0.163049952118985	0.241953873356929	0.150825923538579	0.211841061005206	0.236290922134305	0.200655973633122	0.249835966411789	0.658056021569825	0.311398186345343	0.176595905267947	0.171145575815972	0.234927933622838	0.199439951384763	0.486992012518612	0.249760765659207	0.383958570841589	0.139504262605574	0.294314525790992	0.335976383030759	0.171793377557555	0.289022533880112	0.227502436445323	0.315622553618306	0.106766384370909	0.258915747836297	0.329513481700041	0.177311584141606	0.249124732808844	0.434286356003123	0.276969723623828	0.182775128525143	0.21097753771717	0.208574007015437	0.476317399589927	0.491197552013258	0.136051560203792	0.158437450011745	0.431634525113091	0.414370130340262	0.354060551067673
FECH	0.192782117853763	0.208807640658598	0.210378565983973	0.20008475074659	0.193500090542102	0.20239037316915	0.204020407872788	0.21204180432707	0.198090244695943	0.200717035938027	0.209249271907851	0.260922973035733	0.24885891048115	0.184228021107706	0.244814013671473	0.217020273488264	0.200876751485518	0.168820977195464	0.224542073177817	0.243733780436749	0.269676197514015	0.206903821047402	0.193500090542102	0.205494460644421	0.17845518938045	0.198316722155901	0.200843299471628	0.18386353665099	0.233825553724201	0.19937537045793	0.200655973633122	0.216273716524024	0.226895524106626	0.212271752517136	0.244921355545177	0.207884493954949	0.203953804040036	0.211112029240046	0.248894397615419	0.260341876128483	0.175940540770423	0.188638219366871	0.217868348225248	0.228706970146709	0.240925832470567	0.28282149514758	0.212664068135022	0.259995041385037	0.208709350182665
ZNF554	0.0190281679836526	0.0151190383210431	0.0366132760174125	0.0222436228511009	0.0262295214035262	0.0197715097177095	0.0536704022245945	0.021033038212319	0.0220638746109742	0.0208591442160077	0.021429731746059	0.0254530515790758	0.0249659263628868	0.0221192196026492	0.0306709882345589	0.0190281679836526	0.0246098756413476	0.0226642736273395	0.0194473426783512	0.019403541463259	0.0287308091761247	0.0199957687799042	0.0265107720971796	0.0253919184545919	0.0401005241312036	0.0267528162249658	0.0232267227263092	0.0210971004877865	0.0300215063672158	0.0198520763817587	0.0226642736273395	0.0310200505013452	0.0279387130429559	0.0220068048892644	0.0370743600369522	0.0214600696648254	0.0288202470521129	0.0307747727970506	0.0248004431898286	0.0327431379267594	0.021911239618696	0.0231338165733285	0.0204890063159998	0.032633177284195	0.0278446689009438	0.0308858450743098	0.022181718705916	0.0249876978035552	0.0189115523304229
SUPT4H1	0.134804616314958	0.154219222518354	0.176683744334467	0.147488627089314	0.162514533127293	0.144266784834464	0.145265705846759	0.149378660762157	0.136051560203792	0.135617411883344	0.155855727339227	0.192873199928832	0.196516746072342	0.154103647369335	0.187482120826224	0.163906439251279	0.15146200346875	0.168419980626656	0.169565639062327	0.19690771415654	0.186486220696038	0.159284780241882	0.137128355424616	0.146801564574247	0.142955869151682	0.140187125654953	0.168115101926923	0.144190609198163	0.173341816488776	0.146188331881422	0.146926274316613	0.159055101892105	0.150169047406912	0.15744967696724	0.186300972841646	0.149895866249638	0.154359315500511	0.150579937437812	0.17153653597457	0.189990291257767	0.144878783994608	0.152317459979174	0.159885970159185	0.165484232999138	0.196842655525075	0.218008687587366	0.175300285746947	0.183806050433147	0.147113195907962
MAL	0.50457856921562	0.33935212037992	0.409830163710748	0.377941538322875	0.353441963486388	0.507369532267773	0.357997319506391	0.342177630164197	0.295478291406546	0.332811984961272	0.711158855375849	0.320849102769838	0.148428174065846	0.28537236115282	0.38727280620537	0.414601229324401	0.31540674975144	0.502712185008343	0.315711794623743	0.439945315465431	0.371625317899976	0.493858482515635	0.388051542005751	0.279296040016326	0.417199831066767	0.363635401357805	0.338461800408256	0.463192631796985	0.585567134226045	0.293812022444278	0.283934815694917	0.280933260896636	0.502848884150165	0.160911140102815	0.490445964295675	0.389532348451216	0.491817721507171	0.390873066837795	0.204415323252207	0.369450526294722	0.324764165863098	0.320553530485959	0.329819172659207	0.31182587203604	0.410878554217633	0.399615700187366	0.586517072708155	0.368615938075511	0.341098055190369
CKM	0.222540574031138	0.428605946206355	0.36605177258099	0.202140787692295	0.220722662563869	0.330129968221688	0.171389384001783	0.259914990360292	0.199830338942717	0.254466817644099	0.182714819627801	0.223994940268584	0.418223702576141	0.229679570648777	0.432693139630477	0.253976154971937	0.417060056736407	0.12480013484594	0.224027097507905	0.196103938485976	0.113315045402945	0.230731869571173	0.171389384001783	0.241953873356929	0.252533720179909	0.225391357455121	0.220445147419078	0.216550726675291	0.28714494987455	0.218249808563366	0.221812572908332	0.281430280938567	0.480176874932423	0.425691419339823	0.321977823632039	0.251090316125748	0.30494238275779	0.258072685801327	0.224512119498776	0.228354759742318	0.332943314624272	0.182083584857195	0.173488186843835	0.231923381230689	0.156948816989702	0.249275405158932	0.287972462773636	0.431351592995115	0.20350583659072
POFUT2	0.676034549088099	0.71318822439457	0.700639293397436	0.689642718128826	0.810433363537307	0.64007861019901	0.772580334431334	0.751349122489376	0.75249219377646	0.739211300652659	0.805410992093758	0.76582009038755	0.755648072538983	0.707924121313962	0.812490525857358	0.633031819785036	0.728635930625765	0.830105819808272	0.755601888740065	0.788590012193135	0.761318224593422	0.615338827120314	0.720489025794743	0.841997866655842	0.772814341459326	0.768812277449875	0.796279318655602	0.792032652263899	0.752266539361797	0.785542223236105	0.77204097428643	0.77755774416424	0.65998155034657	0.761926090873152	0.800898376619189	0.792425907881335	0.706140809563206	0.803471275029017	0.793535228559874	0.759500881007281	0.645876508599039	0.698940644422891	0.70951100894469	0.77904149966232	0.806618241547177	0.801351288018765	0.822102524847134	0.793978812866108	0.834399887717916
BTF3	0.249205763939297	0.196615039297695	0.283808078634321	0.217419787447259	0.223501087405627	0.210177132092246	0.230166124252541	0.187819735076217	0.240483661326801	0.258419739632427	0.300827213945008	0.24507351485257	0.267759462451794	0.205268376255592	0.241554629295855	0.168227293434562	0.212839358328902	0.186940633714688	0.237925022572983	0.224168188387713	0.208776060016766	0.282734972753032	0.212800906341553	0.204750473666259	0.190779567901851	0.196997201796461	0.19690771415654	0.227281892568452	0.239277369360469	0.223088476419636	0.210114507147845	0.230130832808106	0.207092361333602	0.236663491167143	0.244265670332841	0.198443614730782	0.262754579417205	0.211647066889095	0.39937645210089	0.245856908764237	0.225991690494457	0.254050675910653	0.189715344996726	0.228114481700164	0.20712553391053	0.314794799083886	0.255689603893219	0.264479668239818	0.229387155137725
CHIC2	0.0441120726719622	0.0450864517772847	0.0502091708713619	0.0460655168379769	0.0453728542760618	0.0416670713492367	0.0411100351362807	0.0470180947118767	0.0482613385801947	0.0413117781284734	0.0400795853413941	0.0808923613614916	0.0465998405735737	0.0449295144517326	0.0520334333741186	0.0449744057768126	0.0398168023110765	0.0426985513148733	0.0525148512807667	0.0512393713357619	0.0484466350750208	0.0380017363484466	0.0433326343356744	0.0473728772970788	0.0409421766507161	0.0480426661142789	0.0461649734195965	0.0475519500760544	0.0492136022312177	0.0414280359142012	0.0451314178409421	0.0494402816187712	0.0434772791612165	0.0444775471702957	0.0713703184271157	0.0432784049573096	0.0472044897333287	0.0572620241142598	0.045326076898145	0.0520449403152149	0.039702482823081	0.0424083239720728	0.0514353669432225	0.0613020400918523	0.0447336878796003	0.0688978558202562	0.0429010466408458	0.0499303091216834	0.045002366241583
LRRN2	0.316866494445252	0.296688486439081	0.418686571430531	0.319544083442569	0.256500506877938	0.523957090775399	0.287184070923994	0.295845380285426	0.307336318504672	0.31867337671784	0.26956089601849	0.33320842613248	0.300531285276528	0.266340123432957	0.354103464428989	0.341945355766264	0.350905727710958	0.197338129584746	0.275441094835508	0.216344449215653	0.229923111919816	0.461162115074571	0.324806826761559	0.236702833072245	0.252496713456936	0.328359145240067	0.329254312053823	0.256924427453792	0.269165957055811	0.274518945835031	0.279989363424244	0.295724295126809	0.337003413492659	0.304087266317888	0.327267826584605	0.227916751612963	0.352180270966716	0.327054078815663	0.345238294922703	0.215193748430074	0.261934920426119	0.284186867754933	0.335132551716289	0.318370216426204	0.304005057814725	0.383550962004905	0.264905518883681	0.327054078815663	0.246371998309595
FBXL19	0.201100962922936	0.211080728213236	0.225291360460159	0.21141519000478	0.21168037850088	0.197306344003597	0.214956242507358	0.208675936986938	0.196583535942398	0.201828798752817	0.225427848891579	0.263465434957502	0.25435563489563	0.210014898013662	0.255225879096569	0.223573648866452	0.207317431020506	0.25314200108809	0.232578908335681	0.271097152550465	0.271285739614665	0.209773757642533	0.190393271148799	0.21324488606608	0.202644923370042	0.197275284785051	0.228114481700164	0.207752970746155	0.222816210333758	0.210708443207528	0.213342676967732	0.229352000654694	0.202550096677857	0.222952296045077	0.255185733167706	0.220064796386821	0.217122791688275	0.21755983098725	0.299465931407335	0.252573268322787	0.200404493256718	0.212500025701309	0.220516465139827	0.256657087918867	0.269828937934076	0.341994124573188	0.300994876704489	0.249835966411789	0.21848738576121
RRP1B	0.889148440713968	0.643641453292899	0.905192801821418	0.930369889561917	0.897075862391573	0.872540895588017	0.930369889561917	0.929217620486487	0.958569820083932	0.912866837499013	0.917071631657483	0.945274438240981	0.885293946013746	0.942049409155859	0.621096817628049	0.943897895395266	0.820828321013536	0.928139531942184	0.465517556222528	0.465079610730555	0.899747961704479	0.511269206264392	0.934238658490919	0.898883935708498	0.939038943783	0.931268706269455	0.651848038166979	0.755413803149181	0.481538198396471	0.935290899904358	0.940106114609672	0.938008126889344	0.939649871267617	0.946625158573816	0.809712144386543	0.863455393464562	0.930788977583485	0.938896480501971	0.953625299856541	0.939038943783	0.901563744423024	0.916041248271538	0.816302472352343	0.951366604518569	0.481348990935196	0.798219276261406	0.73400748131932	0.464796717910975	0.867968899045486
ERH	0.0420876156435314	0.0383426807955901	0.0633001625735295	0.0360592543385961	0.0322349684537	0.0337197602476634	0.0278621904505469	0.0441298457289228	0.0309372405945242	0.0371336429576562	0.026683003511973	0.03529045177021	0.030754201588765	0.0308541136608197	0.0377660643810957	0.0378212573034212	0.0311760767491966	0.0378926788385439	0.0401898432586574	0.0374157558918411	0.0278015319813227	0.039165515876593	0.0329548813017973	0.0390245676798347	0.0286741286558038	0.0325597383995217	0.0293656656826484	0.0410307483782507	0.0414575099171336	0.030820879112577	0.0433144953379116	0.0451136658593427	0.0304357389114774	0.0332774044697573	0.045427370193377	0.0288202470521129	0.0493422957913815	0.0507337308946597	0.0424553836661385	0.0481596504583882	0.0395863278416678	0.0393965064747325	0.0339013643255515	0.0464505781295578	0.0327565334038909	0.0390762924384653	0.0369170009712592	0.0390345742989126	0.0295877088458533
MLLT6	0.185750923050856	0.201424045332616	0.158915124656498	0.2079801327537	0.197181490039567	0.160514546154896	0.223784194520522	0.21563100225361	0.231923381230689	0.219424752732425	0.212271752517136	0.298423033672362	0.294194529291284	0.236624500591261	0.207317431020506	0.24477989295893	0.196778347218167	0.246183501756766	0.199798330517514	0.246408729186251	0.310507268943117	0.237454521412252	0.202579198768914	0.200945674924328	0.229022602281595	0.181386345103091	0.222709916052923	0.19327989292448	0.180549972889666	0.211112029240046	0.215162901066653	0.229959945412181	0.160024198262893	0.243150034793131	0.223056172249387	0.206611677042128	0.214344558879906	0.219806712169492	0.288697716175277	0.195182907744162	0.222816210333758	0.238661963635969	0.205758425527393	0.226754554877735	0.244378512479056	0.198347789799039	0.26566393308808	0.204943216597845	0.216107237472697
UPK2	0.341409590111331	0.381561193330205	0.483742497589397	0.388142055045364	0.357592213847707	0.309920959391433	0.411931636106619	0.40194551814705	0.463099490980581	0.44825718717031	0.428934052290807	0.443426323092066	0.40725069292423	0.481116147574682	0.508076863399209	0.542501747734636	0.520754464119056	0.326222928907739	0.370738995031786	0.435203599709496	0.240556848998117	0.256733173798814	0.362929198624354	0.529251878572551	0.369964596122235	0.435390497137067	0.439096793592862	0.575245328012963	0.328187991222837	0.477624399162721	0.483282383657639	0.591888204677684	0.452796737382237	0.496940433046083	0.49218548916742	0.314970326648719	0.336293716813563	0.56794956763758	0.314624672048489	0.409830163710748	0.307245385424171	0.336388026462182	0.397612167145475	0.502803191365659	0.365367047817591	0.494229482876176	0.241803024174305	0.278742420799987	0.617672745778654
DLK2	0.111651028335561	0.132170535879739	0.132195995941674	0.137558647925933	0.111974785419208	0.114190663151784	0.18885070639021	0.114143615929371	0.190779567901851	0.177160742045109	0.143476504532157	0.144853692827053	0.203254872299444	0.189217338970181	0.14566371524337	0.166641774167537	0.106790167579378	0.318802188241742	0.1150995715445	0.12880063629963	0.106398646705542	0.114048763358089	0.130964681934444	0.113498567903611	0.119369754222316	0.134085236342274	0.13435600288827	0.148811715993677	0.108928167379187	0.113640734334298	0.129673043713603	0.118855995654793	0.108095791621605	0.106123323908394	0.11818391594339	0.193343713073978	0.268049332179419	0.136176228223515	0.133514489798686	0.112299750724597	0.132269067015295	0.123505041361992	0.0965146511136445	0.127360942462784	0.136872182983375	0.0994420725740442	0.121118781001585	0.197275284785051	0.143244365922966
CISD2	0.0572254686460513	0.0524502605333456	0.0818435550333741	0.052247186609204	0.0536593419274748	0.053267706276109	0.0474137560126276	0.0462197382360405	0.0542027548691671	0.0567531387081523	0.0505398625414561	0.0448669702573844	0.0662522288246709	0.0493714971284142	0.0551173701523691	0.0570381255030149	0.0611298682431243	0.158658594783044	0.0606838182443399	0.0571372984174134	0.0560836230730397	0.0622405363717934	0.0471859069471868	0.0484755172468997	0.0470553604201883	0.0464042742185479	0.0543435304599984	0.052978832659975	0.0549049386862654	0.0436380410202808	0.0516460491962691	0.0628558623870998	0.053838506327943	0.143006947302685	0.0608706466556692	0.0466569580217864	0.0575079314579788	0.0565213720666425	0.104909103446864	0.0566435526751271	0.0572254686460513	0.0593804271294419	0.0514258401936397	0.0573794697081142	0.0523124788113613	0.0468413985581515	0.0522683755701312	0.0570996045836318	0.0495580796494431
HERC3	0.0916193189691691	0.0812945160693473	0.112556429984786	0.0965589567648417	0.0817780956629916	0.093265968439735	0.0940639420664366	0.0826586418983835	0.0934457618668786	0.0938342496834436	0.0835288768874138	0.096493967842941	0.101797525249269	0.0794471303904316	0.105123262849962	0.0802765524141242	0.066512742659326	0.110778757838994	0.0940868463593873	0.0999417909752752	0.0931495525795349	0.104259363061905	0.0721884501901354	0.0954021523115057	0.0994652958025628	0.0876079067025934	0.0921946137848553	0.086411096163412	0.106927618458942	0.0833131407633805	0.08769793040769	0.103728823715025	0.0807041594095285	0.100056002928528	0.0951794783977096	0.082681441321331	0.0986863649737245	0.0925811747234849	0.117827308533901	0.111083620578939	0.100102112267016	0.105427488899359	0.096922569941873	0.108304950211955	0.144479961145823	0.114094988981362	0.103728823715025	0.12434333466378	0.0852660025517702
KBTBD7	0.706279317503126	0.112251265516213	0.235892169683297	0.308498156542151	0.21347834337346	0.127551710009032	0.184076344017384	0.326963463186908	0.283851906184226	0.330129968221688	0.376248796761988	0.226414786301343	0.299347311060036	0.226092979125072	0.160711370865065	0.121947665309063	0.327179189664605	0.161334729563168	0.32674984255478	0.120304752983468	0.291143105642336	0.349416281909356	0.227645427224937	0.186785126976427	0.211908252862771	0.341183449384654	0.270677305546056	0.235371806915101	0.368794177848925	0.32879310442476	0.245230290281731	0.213612996599463	0.344975524095619	0.320849102769838	0.116233955076087	0.271978746786774	0.205624563310817	0.161254196255587	0.2082764812083	0.325287155711909	0.199699808915806	0.273267419538839	0.262522574128272	0.175613514879527	0.324340309483891	0.467705533088047	0.0413506386081183	0.10032507947992	0.233896970390048
WIPI2	0.551254325884798	0.6060307404777	0.622453719262803	0.609505876273832	0.735373561990967	0.541000226492248	0.664589305383556	0.643876814389939	0.648185291638695	0.635152763335511	0.724403527769594	0.704021227108536	0.71983753380118	0.640313694679306	0.744916075918889	0.57801232757114	0.652473947439949	0.763658500434037	0.675323618703814	0.756005631085178	0.682823472738428	0.547621922258599	0.612089070594117	0.758591926228558	0.645300393596653	0.641018745427229	0.707322510758952	0.697785778337128	0.665254409158645	0.683150132436903	0.65161342270536	0.653624261605138	0.582045912890109	0.682629257488991	0.701272668366802	0.721486691749418	0.6159251522457	0.668152775103408	0.724212681880934	0.636699579081619	0.56128919643169	0.612697677540816	0.670370543670902	0.664444793264309	0.750233105730688	0.791674119605489	0.728218483780516	0.717992583162327	0.73514231657037
DNM3	0.120683530442385	0.134627921467941	0.173847270955358	0.124895311438791	0.135384227978907	0.135285488283342	0.141921667995286	0.131826051951477	0.292025080546811	0.142848136654321	0.13880253364978	0.155544685016635	0.501550447573154	0.124366818122268	0.154075403279888	0.465565481946397	0.122834109743951	0.302603458818577	0.152095723582318	0.163279640063877	0.125216345576984	0.497679667752276	0.129224242993151	0.136279481633669	0.128382683330705	0.13773574439153	0.604273102629043	0.133458589532474	0.768021411903579	0.142585401087597	0.143423930950206	0.149378660762157	0.128677714622366	0.346887169443604	0.167421899229898	0.129797220431431	0.451155803209149	0.141226686977489	0.135847553011367	0.170277007299966	0.698987897370152	0.14039628984246	0.139325220958216	0.155188155511444	0.180549972889666	0.154885976521604	0.796847222609	0.145071958106527	0.129772513836347
ZC3H18	0.413024446708694	0.449357211561721	0.452327916488577	0.445562904797783	0.513745717862386	0.387783696275079	0.48452922929534	0.450224866220109	0.444323555227504	0.477391998948617	0.523911296645418	0.579363508074744	0.563214932173053	0.474378898099789	0.611515569814867	0.426579947470924	0.478932348267261	0.559294042718063	0.497217692013104	0.568274801160398	0.522566096792697	0.412847758252949	0.423625082656089	0.528974236427694	0.456695716772189	0.503366871733176	0.547804247133974	0.475293058527636	0.449309188030141	0.486992012518612	0.481067989724665	0.501883358515557	0.468593355217919	0.52080186496358	0.542967861383318	0.512753330885265	0.433177648988051	0.479020791646047	0.5766178254338	0.505417834625897	0.409981376025783	0.447747169346141	0.479805733693312	0.528120442412985	0.586324731528176	0.624773615522341	0.527555862362288	0.537906604885638	0.512387480524585
FTH1	0.0583405516334917	0.049950733580299	0.0492811118022951	0.0612442111926493	0.0555275421338894	0.0351468664634881	0.0505398625414561	0.0433860143797759	0.049518242745744	0.0635495678821882	0.0593659784341196	0.0471953733999341	0.0459842356138712	0.0563037898231752	0.0497794359423661	0.0442018034165884	0.0433062093427624	0.0465072119921166	0.0485249423149426	0.0520334333741186	0.0302476775415984	0.0384440133133279	0.0534840159729686	0.0644515721561961	0.0557511027419658	0.0818231109318418	0.046589598174733	0.0445233134508128	0.0619670907188843	0.0618642635180368	0.0552115550553187	0.0620506385877496	0.0440013506269443	0.0613156823166774	0.143794560138479	0.041741434021159	0.0508055159029986	0.0662355900639069	0.0483722959738822	0.051938604364873	0.0376554790029141	0.0448669702573844	0.0500887996207248	0.0533119068582969	0.0438278954740759	0.0416765131080073	0.0868595356496636	0.045427370193377	0.0479119741589646
APH1A	0.0977692399513627	0.0783714912469482	0.0385565182864676	0.0994420725740442	0.0249182478683221	0.0939049555403203	0.0245862678633982	0.0246567804470645	0.0235326693139647	0.0729906280515956	0.081314059585712	0.0351468664634881	0.0349997943804803	0.0213633211898521	0.0305082799380088	0.0233083100161042	0.09886875883477	0.0261892719728584	0.021911239618696	0.0227804212932555	0.116374677578403	0.111059836981354	0.077862821673617	0.0888019803078951	0.0869948277596991	0.0920356698206768	0.0690574160056038	0.0689155646684003	0.104214912318996	0.0790058609812171	0.0799838351453558	0.0322711075435947	0.096898084217339	0.113524983922383	0.049351129478411	0.0847589498264237	0.0302476775415984	0.0312344690144349	0.0352438751658719	0.0339630240484173	0.0916193189691691	0.0234842370151712	0.0965589567648417	0.0361019273758291	0.0265107720971796	0.0275918555460224	0.0294937559566638	0.02730276870877	0.0680996239348446
PDS5B	0.0520660561913968	0.0606985133840879	0.0728110562002215	0.0617485775087623	0.0581296930752623	0.0699212481064087	0.0618642635180368	0.0648323240224504	0.0560836230730397	0.0565084942299892	0.0498293767306781	0.0603066795309523	0.0578872379557716	0.0543197226237332	0.069995275570895	0.0601811397236275	0.0581684223637629	0.0624067378306253	0.0615468667852824	0.0635038805168636	0.0617041166713307	0.0533119068582969	0.0585206868140755	0.053267706276109	0.0560368596800738	0.0626315215368426	0.0744134435741671	0.0563037898231752	0.0728110562002215	0.0567659800759352	0.0641793381681236	0.0580757269171107	0.0580757269171107	0.0578117065829865	0.0495285904864201	0.0621803798553696	0.0673565787030697	0.065407269462532	0.0778833501810239	0.0481970020857896	0.0596560486168691	0.0584945198275887	0.0549163155274952	0.0571746537067113	0.0679901734257119	0.0692014299638475	0.057710872815943	0.082746017606234	0.0549375074938068
ORMDL3	0.323283320860191	0.372863832943347	0.25949315217836	0.397378516334669	0.364856210503542	0.338276911144967	0.362699707754705	0.337087893830347	0.336293716813563	0.372267319626104	0.308542223876632	0.287266512180057	0.365641391607412	0.331884359297187	0.462963647664168	0.256733173798814	0.279785104957851	0.303618031208454	0.421996765452483	0.440172078876431	0.448438162750189	0.23770503382594	0.395719317630614	0.361237433919623	0.383227314542717	0.347787563098148	0.387220948897049	0.343150453312349	0.392272612528142	0.365772435705896	0.33392379157695	0.357242226471856	0.395527374308252	0.285982902245874	0.346383483220683	0.416500176082425	0.354149014500057	0.313189937201747	0.53991631255746	0.306030303183932	0.394698201008326	0.367377856765883	0.311269878447684	0.348329677642601	0.41092975464605	0.486944239737441	0.307423933049089	0.46826356436578	0.360867964697523
ACSL1	0.135947154547287	0.0881449185341796	0.108693509791214	0.15505365842144	0.0952231629117375	0.107683712527832	0.164112150157684	0.150088074052914	0.122310251151298	0.149598652745193	0.0898864572790791	0.0994883073105267	0.141625850170448	0.197742710167862	0.143423930950206	0.133916884997577	0.108233865203602	0.106856105190883	0.092989685088252	0.125191608886962	0.175969463656387	0.107567156019531	0.118347502708159	0.0851536012831374	0.156047110708551	0.139900366154756	0.152183289645229	0.128068525886124	0.0793613403996926	0.100462083843235	0.139403660917551	0.173077519829877	0.160170722821094	0.101841867576547	0.171056231705126	0.125216345576984	0.073325284477737	0.156518673690694	0.206253753193914	0.0746095266256653	0.133588041724449	0.107219311542874	0.137811539725878	0.0889144713153612	0.111509566603862	0.166350421355169	0.0771676431196033	0.0997148079792019	0.121558476938706
MAPK3	0.0726750748734292	0.0853576307392793	0.181476605130879	0.0742182074969777	0.0888019803078951	0.112852690005441	0.0959910886715954	0.093358172823662	0.115514262187829	0.0749064401613881	0.0910476685572524	0.106790167579378	0.182867297638764	0.10301245712264	0.106537980491608	0.119933581676973	0.1289947420285	0.0814493847055299	0.115006295609504	0.0793613403996926	0.102394698146912	0.134580582272789	0.0727922844149058	0.109994688961067	0.0779460687697501	0.0998520584593133	0.0929229495493021	0.121421720626763	0.0876759200271167	0.121925119412741	0.11737969467056	0.144670530861975	0.126842547121344	0.17153653597457	0.0615468667852824	0.0689315549564892	0.154969965802953	0.12396044173066	0.118114712216322	0.197400957266863	0.149437341896203	0.126644016890517	0.0918975817625732	0.0671812738865038	0.0889577701040868	0.102782651073925	0.0905675031229313	0.104009083653947	0.110267161044816
LPIN1	0.72582090123541	0.74189001854708	0.735232082689623	0.713517468810218	0.772408664526501	0.662880368978221	0.72577566973249	0.755777995954558	0.639209503567687	0.711207294444238	0.797246048180777	0.752538231396954	0.739670158346621	0.756342318511423	0.833231371294803	0.479258470096556	0.800240719142727	0.81065428962064	0.702937023753621	0.795707334311231	0.72906082474952	0.553481524406709	0.700639293397436	0.820455537337354	0.724306868931509	0.726475224778027	0.801951566098042	0.773949521159963	0.731063316796733	0.786792931029726	0.728780418573936	0.75341828013536	0.720212537056082	0.729244981892058	0.784547969592557	0.767560239296178	0.499565739923821	0.789932187754817	0.777470209662355	0.761500274805334	0.652137487620179	0.654344264832384	0.744867794929515	0.750792376619329	0.805917175527327	0.834806356219489	0.568614047418773	0.787365974073496	0.778998516546563
RNF145	0.218314177407727	0.248129456977687	0.341052167563722	0.306401958203194	0.273868277133028	0.257114775380446	0.254890808237446	0.287893412375476	0.297628617148293	0.290596330811672	0.272666556323732	0.360414233646441	0.482150796132038	0.341593075291896	0.29127035628422	0.265018455822158	0.295095683901994	0.331528174292465	0.370880751986539	0.3987454564461	0.368251671224138	0.221885490794649	0.267881205808193	0.398341791894333	0.352494338357548	0.234187536393281	0.258766697440426	0.315967587930864	0.262559900039719	0.310292693299336	0.283272717681531	0.328187991222837	0.199891411159401	0.315622553618306	0.426858008719628	0.251321816221773	0.285936088932048	0.227281892568452	0.476317399589927	0.455704798355647	0.181746811629115	0.29118209534018	0.251583953515442	0.341316116530868	0.350819592955564	0.298252903505573	0.292302904577789	0.373843147082827	0.344300565930069
SLC29A3	0.282486170780483	0.259529968046316	0.337578592993572	0.305501460257081	0.291443340616016	0.304005057814725	0.333968332798851	0.320510562081803	0.30563359153835	0.293350470022497	0.274353412076473	0.32171567815779	0.328952397186882	0.314581776782942	0.271027031763444	0.318142672181149	0.325332007483046	0.301079604399733	0.27201776418801	0.283727432457521	0.203987553085294	0.328144644709145	0.269077677585547	0.179864090753752	0.249275405158932	0.30918792514383	0.253637894981337	0.242510066300799	0.205398101661259	0.295845380285426	0.283685313594068	0.315755135014697	0.318142672181149	0.360369470757198	0.29343597983451	0.267881205808193	0.308498156542151	0.273347657135666	0.435662425329713	0.368661288217679	0.297671988627319	0.320159986629095	0.242032784765158	0.350022218436434	0.223642686359397	0.245301823029563	0.265900215786977	0.368066333874554	0.254890808237446
KLHL31	0.882242157340923	0.889453841518488	0.845974098485156	0.896021461160666	0.875169957777692	0.820996050394805	0.816771044237212	0.855078228090388	0.867042402296243	0.868643890016131	0.854920036924456	0.840912150864181	0.856363855255943	0.757167217322758	0.887765601568384	0.856023326585788	0.875951825460628	0.8599674858193	0.868854538824861	0.884300375533664	0.922344979937135	0.902065724420199	0.84581022714913	0.872294594011842	0.865693394684395	0.868717340813287	0.871100779141523	0.862827284908346	0.855913126541099	0.865623959994379	0.86555504823091	0.803212668774879	0.774490753648125	0.565251387842349	0.841753373864978	0.881814092189887	0.801611086842309	0.828481932013168	0.89513944506704	0.905384829564424	0.860410157658478	0.844557585571364	0.887765601568384	0.884524335475779	0.87354374762214	0.832288066357716	0.871666575290948	0.859211246984257	0.884362882179529
C1D	0.215699324454515	0.174536356828565	0.175525997701716	0.169681806659271	0.191927936050721	0.062825748809146	0.21814779011982	0.222161769044971	0.201828798752817	0.236441798984557	0.194119355365473	0.241189627810826	0.284103806146908	0.139377814117249	0.19293321790071	0.213177529165324	0.24140935602128	0.197028158994302	0.173400034486822	0.21594013392867	0.181416782681871	0.0596283209624377	0.203287909217802	0.201227149562341	0.182171763613984	0.148402240794065	0.209944389259406	0.208776060016766	0.0846469424913577	0.195149334939095	0.216415791026952	0.156631027235461	0.159255225407254	0.27279047806369	0.183054339560216	0.164112150157684	0.156217239246361	0.0354035976282097	0.195941729446326	0.0432504808626004	0.15349892420743	0.18535392678074	0.187180168532091	0.146269270535344	0.240819123371717	0.224201353770677	0.163851270287862	0.0894649659465623	0.222816210333758
SCLY	0.335086359666584	0.348190524466019	0.310465835003906	0.365180026255732	0.38344949855894	0.310211811488556	0.368524923235094	0.353259243595642	0.320332472583924	0.373230882020062	0.383728920429255	0.436725433050631	0.447277813102186	0.36926412122777	0.369880288520505	0.326306856198957	0.383500698401996	0.412661331433826	0.346610803725094	0.459207736422284	0.44142600892446	0.323029838451036	0.343106234219326	0.379791365350673	0.36752053975445	0.307117396311233	0.429030289455684	0.34519492153249	0.354288073870251	0.352268210910609	0.328055504044106	0.351632111283927	0.345675501163142	0.406650380773083	0.404391861296513	0.371021062740878	0.316997649778895	0.334688517552984	0.477294719275776	0.3405499622308	0.325641843275988	0.350905727710958	0.379236445104028	0.351812868079232	0.503792059611246	0.510849853732759	0.40557747406952	0.414045536404314	0.376797854809306
SLC22A17	0.320466801562822	0.327705410483733	0.581536754332824	0.465702734107593	0.394888534748522	0.602563301376187	0.387176081315938	0.321538771716927	0.46704224715283	0.373558619166683	0.353618869278052	0.408947057115983	0.421304988030702	0.318370216426204	0.39189823839559	0.376481059397091	0.29189697801528	0.607676849363606	0.324081969572865	0.329954664584311	0.327748090533414	0.539401896490728	0.363276208253503	0.350734132231199	0.312632396459862	0.390492584933432	0.307203909673521	0.424174075068984	0.435800811372668	0.320289181851269	0.336435516070301	0.348103932139313	0.264092083518541	0.303542285891118	0.383313557584145	0.463792338569403	0.569230487522428	0.486992012518612	0.278329192475495	0.306445260781122	0.623031198101675	0.513176216849745	0.322676470991515	0.455990194017567	0.483191395041311	0.35423981059766	0.357548182780366	0.331301664487389	0.375181916286831
HLCS	0.162161679652245	0.181476605130879	0.166150675619344	0.1367929085651	0.168507428374878	0.147168934008163	0.197524318290121	0.223642686359397	0.19549477776137	0.152210185117687	0.170598112394005	0.191398390870362	0.198124004711434	0.198285896091912	0.345544700809422	0.144772346423311	0.330129968221688	0.173958503376289	0.191711011705164	0.196516746072342	0.152422503364532	0.14581924335186	0.157308755259508	0.231010256584309	0.186940633714688	0.188330941075528	0.187060906223155	0.204020407872788	0.175181397385929	0.186149557438327	0.233392846431782	0.265582707286136	0.127237026641147	0.187938419141953	0.198656778101738	0.159942396393246	0.159885970159185	0.226754554877735	0.231962448213922	0.191489658522774	0.147408804553001	0.182143181966214	0.147034651347376	0.248554385126648	0.173818682193338	0.182344869411694	0.160857453450096	0.17992610482619	0.253025177925797
SLC4A1AP	0.11503004831597	0.0683976472337606	0.120494487366345	0.0989138956261128	0.0833334573280251	0.0722486821337999	0.0858696987310524	0.0860558648411538	0.0880775783526166	0.0959669230980963	0.124035078241183	0.102557713662211	0.0896882260593873	0.0984091232681765	0.0839228457962417	0.0772095263231093	0.100651934545339	0.107567156019531	0.0798120690260695	0.0874486233419766	0.144029149762875	0.157618936979078	0.0732670018651114	0.0796373790315028	0.0774686870861834	0.0941993849401476	0.0929440086835715	0.0909329239403706	0.0767661816229012	0.104887007360354	0.108998823729868	0.104124881568001	0.0922877558537395	0.102070621567589	0.0884822098229527	0.0959451344384473	0.111393605715223	0.0951141346787912	0.0800244642418415	0.0985955820566306	0.132576282118894	0.13692378747661	0.0763544130788897	0.100440017086749	0.105213776895025	0.128603788731705	0.0977917682851128	0.0774686870861834	0.0968749582266417
CCNI	0.0149248081194793	0.0125396153818046	0.041360476483065	0.0295877088458533	0.0167981558100111	0.0205585652778394	0.0112290091021296	0.0251059663722814	0.0206599869188416	0.0181301646009847	0.00859182777964895	0.0223966618034051	0.0146403789265881	0.0128885806504188	0.0276683950413314	0.0241055622919644	0.0124520660218904	0.022181718705916	0.0214926662897553	0.0163501650961744	0.0203445448134781	0.0137923443727863	0.0152614855913928	0.0220638746109742	0.0204599832579577	0.0245862678633982	0.0236364574293974	0.0204890063159998	0.0271008927753652	0.00834292863957694	0.0223639113331637	0.0324955444982285	0.0181801882987278	0.0176518589218668	0.0368357523404275	0.0115576459298745	0.0343312872745855	0.0401662710409369	0.0196203976074375	0.0338028346364431	0.00640197577035457	0.0204599832579577	0.0180801182737638	0.0390141517102038	0.0216749424069532	0.0210971004877865	0.0220068048892644	0.024027239969513	0.0191559946629216
DAPK2	0.255609066979746	0.217492592722839	0.350819592955564	0.272583002834118	0.214990408692183	0.281680180989086	0.328102251677937	0.253938384113731	0.2590303690744	0.281470541379752	0.226445995926577	0.352447902284701	0.394564910726002	0.269828937934076	0.336061063988609	0.159827066826016	0.200843299471628	0.224788903008784	0.203636729052305	0.194179066652525	0.207350134907481	0.179533778461465	0.283233489887166	0.241695780659378	0.289883465527746	0.340830032744306	0.304856589391526	0.217736721575263	0.190200222742276	0.246674061333115	0.28944465747442	0.329169540812451	0.281509938201648	0.271652915281421	0.28290368252364	0.223501087405627	0.277561846257647	0.321198838895753	0.407926949945243	0.21427834305037	0.228459426778173	0.199095805007605	0.266699562818693	0.309447137250478	0.230235214155084	0.266734410344337	0.262522574128272	0.190447072111549	0.315622553618306
SNORA58	0.843529174328772	0.628277133376112	0.82512233819345	0.879789780039558	0.893129000238704	0.801697589975155	0.845934967492856	0.884041696427448	0.877241462410963	0.901947625849656	0.931901201152186	0.920872396890359	0.910644834261159	0.880098746297709	0.800590286090373	0.786700244261303	0.880131487948118	0.884823443945009	0.855494335213383	0.900535916383347	0.915990178754045	0.864699813318757	0.843529174328772	0.908685850105042	0.887827334044528	0.879964606340649	0.8087219296398	0.884331664926411	0.875919551587157	0.918887405916608	0.897220289392276	0.862493929642589	0.839274251720208	0.861120802014691	0.902420851413072	0.894337433955989	0.860709938720227	0.801524578593746	0.905272896623527	0.906782404873899	0.863743209037426	0.859743283149594	0.862039210686081	0.903168659533903	0.840262484084963	0.887669387875795	0.905843860474075	0.822274804160805	0.90800690518085
BRD7	0.29189697801528	0.314450241657426	0.0423892199140261	0.323029838451036	0.348190524466019	0.283979303532909	0.319456154932221	0.305807686738001	0.294684917743787	0.322240487225156	0.355017812032865	0.402871721101483	0.445057466161739	0.324722620976057	0.042032880627914	0.309530008179405	0.338965532577531	0.0402757789293885	0.331121341969169	0.425972775687725	0.379420890680729	0.314581776782942	0.304213691375805	0.346887169443604	0.320597311445396	0.0372159842178753	0.358988161853272	0.297078367703128	0.345460381239393	0.327879048731611	0.285982902245874	0.0381847595052554	0.312132267597511	0.351268829868689	0.0616757836076689	0.327219207338824	0.0384213660494053	0.03529045177021	0.399711499892576	0.0434871593207605	0.290514992692295	0.301422413136349	0.345807064686162	0.0442295017109805	0.436455286124987	0.455048558714991	0.0310984975085623	0.371389892773751	0.267407990534358
TAF1B	0.274675011464803	0.166350421355169	0.112299750724597	0.108188445348801	0.165019649795532	0.309876972149581	0.293226927195013	0.19281218678757	0.25454503805588	0.184622856625519	0.209515054855178	0.472022473168811	0.12577191216522	0.214651754560364	0.1463732450236	0.258621285080828	0.0897550280908863	0.336435516070301	0.10175321826727	0.195781450151143	0.162883253310525	0.229679570648777	0.337045284558558	0.134854472900044	0.162459161787405	0.266571891189105	0.158603394890557	0.27009938167555	0.109326490677465	0.210114507147845	0.230027366760075	0.272867621951451	0.430924358465384	0.18799878427454	0.176062529495741	0.149271626373053	0.291401630956434	0.282195481986667	0.192138686721937	0.180784124491619	0.214521008867327	0.209910096469055	0.187698063131348	0.349416281909356	0.0791548643409328	0.0772095263231093	0.105260557582431	0.081167164115969	0.234075696332891
SLC35B2	0.120546990795226	0.128754752030644	0.144164680937357	0.130596722985827	0.126255384828474	0.125479023878008	0.12526547479304	0.124509751777069	0.124060133062359	0.11530451977616	0.128652425748634	0.167104119585056	0.142639755319126	0.126328871225725	0.153277294500187	0.140292798984363	0.128139132857044	0.138990754237734	0.139796733295466	0.171851171954165	0.161735376506677	0.136381864293905	0.118999272023475	0.12674721580518	0.119510026718042	0.124657629884512	0.139430326150869	0.112783286436154	0.141574730496371	0.110503210162749	0.117213776769838	0.128094381365571	0.128360920868996	0.138649056648801	0.157000354935233	0.122019067941115	0.131330912992252	0.115444989725811	0.149598652745193	0.154914231320295	0.127189896180078	0.13307935942326	0.144454921016212	0.126278876143775	0.166871556357649	0.177341189187369	0.141704488789235	0.152501789871131	0.11726065025712
DEF8	0.483144207794978	0.479762269409161	0.5046759741685	0.521599635237433	0.506528055260252	0.495344677905759	0.580027061451997	0.522378192240832	0.550778421572797	0.534405818064499	0.482100370468714	0.607535747264435	0.607676849363606	0.503982401485195	0.544618306451226	0.49914420266158	0.554736176116548	0.602985199790373	0.53327758586622	0.591114037351914	0.4580957364273	0.431915767840829	0.474743965171412	0.581450221459888	0.510144356565863	0.60127768369845	0.584204628456789	0.514829018082582	0.480039037189419	0.533001919689208	0.540424148789436	0.605698715658791	0.591446214181771	0.553808741489053	0.576246620683154	0.54419105575165	0.47553884122595	0.558244900097534	0.565485980146582	0.472160282216204	0.446909835543759	0.482908806800006	0.537539710935418	0.53866182933081	0.52210457959866	0.55134859679677	0.49218548916742	0.592792134539478	0.535392599225876
WNT11	0.17322672554377	0.151544229460675	0.234717157254641	0.174311632243432	0.158020423190713	0.28290368252364	0.169504719568112	0.159685934074248	0.122284511429966	0.127992807299798	0.140677630355508	0.107636596945893	0.147195299013692	0.141281042140819	0.137076740762644	0.107472192656086	0.179775558000667	0.453177188386772	0.164736930743777	0.119348394493602	0.165827010926465	0.1463732450236	0.150852332601862	0.132098320190573	0.134182736521904	0.151849074073301	0.111583525368131	0.144403356218171	0.23066307922621	0.156604818792151	0.149437341896203	0.176506824722402	0.207257750243351	0.195650548163813	0.237245298626641	0.184740050311023	0.199699808915806	0.16910843093767	0.452140946500663	0.124060133062359	0.184473824000727	0.156518673690694	0.150797118739217	0.131826051951477	0.143610737878544	0.130789596290158	0.186456754341166	0.147881416617719	0.139170892193049
VASN	0.166091586288587	0.181691488386617	0.148069586987497	0.196550924313002	0.268885519953453	0.139611025437262	0.212937875993909	0.306074700832816	0.244071374297185	0.459207736422284	0.292186014588382	0.160052384453587	0.160711370865065	0.203734402593695	0.239458986514221	0.482482953358953	0.203734402593695	0.174190268922803	0.300783507850122	0.158239599903682	0.404584032521227	0.162339323574521	0.426579947470924	0.28915252963275	0.223020494071519	0.526358384223974	0.298582741015014	0.285732160369449	0.202771540423002	0.295514254495765	0.262596361281704	0.324806826761559	0.147278143893796	0.146978955727694	0.279342208126951	0.474378898099789	0.15680086354464	0.289800557127392	0.188944369785197	0.257529904801276	0.144535301799182	0.168001290105065	0.297334361596851	0.311738042520932	0.185720606128745	0.200626082262431	0.241593963780418	0.175584852098598	0.281349199647449
KRTAP5-10	0.70117310650779	0.741126066844133	0.0241993623496766	0.63655846467366	0.000593300061751206	0.00029369420383623	0.576024773645733	0.000856008836846789	0.774182272336309	0.684463887042147	0	0.883036000566758	0.871134030066329	0.821609259748551	0.0138665559867991	0.797109523090139	0.285082434965003	0.00667869067467097	0.00281273187907922	0.724403527769594	4.45609216003346e-05	0.801128968989656	0.781640461979918	0.00491050873672575	0.753085075506757	0.517310354145312	0.873092579802736	0.00379446924147369	0.0123319070336661	0.677273674778026	0.788635669780154	0.0189900761232193	0.671083327122078	0.000658764890385978	0.0245159749683821	0.274027731151999	0.786122496956323	0.0184408109976338	0.82492120822004	0.0207804575858407	0.65112792390333	0.781595331628129	0.00205202951800761	0.0208136824298471	0.00536871418916111	0.00141680762331389	0.00466972296595353	0.0078269244839679	0.647136922367475
AQP10	0.168507428374878	0.179623539208156	0.577819473236384	0.160514546154896	0.175469087690677	0.462827972557811	0.199154221391882	0.183654710442609	0.302053068482707	0.138322242296905	0.189376971225038	0.676034549088099	0.622551504264123	0.271730744727393	0.126304152027567	0.0985955820566306	0.139670189679219	0.212406084458972	0.209609792750726	0.163823398853957	0.0917325360880703	0.276086915403833	0.134679586135721	0.216344449215653	0.213820897901519	0.147910232568005	0.193626652255239	0.23066307922621	0.141972408293391	0.237633122140961	0.249084817253028	0.304389993050937	0.0958538406518891	0.386079594959323	0.137862317160513	0.160401618195176	0.287479478548552	0.275800093684918	0.380076145556539	0.138857482622399	0.211014109825372	0.507743838282956	0.233174835178168	0.30576262923288	0.16727581207445	0.177610272144867	0.13773574439153	0.140030721549363	0.203863143775277
ERCC2	0.265543576032266	0.270712893599086	0.271939632404413	0.275441094835508	0.287849796064548	0.250366243729656	0.273347657135666	0.268251834669101	0.253679308947485	0.275007090055578	0.29989151658797	0.399753023474735	0.353350359623577	0.283194172273494	0.324340309483891	0.274230818038621	0.277845128679258	0.32713617298892	0.324850341443785	0.35077487916569	0.357548182780366	0.283401153846617	0.261260828172391	0.308192931674084	0.287356855661426	0.247607770031866	0.30901843262112	0.273985480485325	0.310546751316131	0.271856018160155	0.322587823656574	0.305588052262511	0.262522574128272	0.303064440154248	0.370738995031786	0.272102500905656	0.270526020377064	0.287597410287854	0.386454335765087	0.324722620976057	0.261144246508819	0.286190008024112	0.294314525790992	0.347335413327564	0.370151931511753	0.408807793524229	0.338009170834769	0.324984795205556	0.293642552366987
PPP1R10	0.635307551261568	0.645195241589639	0.676273933318389	0.644271701767384	0.772448652801129	0.584433502174064	0.723976280106338	0.684511639886321	0.69986150680483	0.675186250912339	0.742546632022627	0.746403343789604	0.760050374026041	0.746074603848211	0.805828116727439	0.589127873188588	0.700779239643029	0.788236513678998	0.709168858625335	0.740328065341979	0.718036784186609	0.566961686984543	0.665020368697573	0.798833531288349	0.687641503565813	0.687362186719471	0.760704120326578	0.733155253021501	0.705009503413988	0.726956501862817	0.701982850955683	0.737640857174961	0.601043159245351	0.730777692488356	0.77076319464454	0.797156979865788	0.664158023740859	0.720577741710296	0.777649730908785	0.71884484366946	0.582327920830169	0.657294935776956	0.714513712297953	0.726618572545716	0.797638340108359	0.796459911789742	0.771135928153428	0.734907839205554	0.781959185050929
FTL	0.105260557582431	0.111297058917872	0.140553892243398	0.0943379279898157	0.0972518431511386	0.0932428059442781	0.07662347620444	0.109835303199938	0.0787706013822086	0.0906613512612457	0.0836586091519209	0.12642831676499	0.129527478524499	0.0853576307392793	0.120120845784269	0.0964219970560426	0.0902265508958963	0.112648237783772	0.116960981130828	0.138270793791778	0.148237633046301	0.146828484112342	0.0813809780096254	0.10299223014506	0.0981843961434829	0.0915271194483769	0.117402982922554	0.102873319975765	0.109881440123942	0.0710703827398129	0.0938117746637498	0.106974061796798	0.0779032764530947	0.115237533819412	0.124155178687244	0.0635343024548041	0.11530451977616	0.104304662415326	0.105001805047114	0.127384692984003	0.0905909979299166	0.106490432048198	0.0838592058676446	0.109925592633082	0.1276723233043	0.122550908109652	0.100056002928528	0.0909554279256845	0.0791934207791943
VAC14	0.19437069490294	0.204116134831516	0.288901512594316	0.226860001400034	0.232824174563018	0.236181500305856	0.24859409872832	0.20350583659072	0.242965893987074	0.189005336191907	0.210779996224134	0.351496506462152	0.361148724011997	0.246860755001006	0.289639433949002	0.279865401379686	0.198028542074372	0.338145868393282	0.218383568761472	0.256924427453792	0.341228434946681	0.259569908578376	0.191986882834653	0.220794650708356	0.194925081232375	0.241042254836729	0.237419494388342	0.218416074761199	0.225991690494457	0.202676216732598	0.215905086460312	0.240889699384932	0.231401693829219	0.312420254736321	0.254960443289372	0.213820897901519	0.264326499943334	0.224754230675443	0.362331522704859	0.261934920426119	0.258621285080828	0.271209402575501	0.252871211947194	0.286268533454	0.253560875416066	0.262754579417205	0.209705635125036	0.24166247498601	0.227749796153243
PLSCR2	0.771317300677207	0.820006613762703	0.518653751167382	0.808894901304992	0.719604437088075	0.632883666993206	0.634530446630191	0.705104045957353	0.730826627635614	0.539074658001595	0.712189009727368	0.621942433627834	0.624773615522341	0.700826263689406	0.858288491998748	0.555114130799848	0.831133341847587	0.547578806292198	0.562939154764742	0.76356392984513	0.717337917498544	0.535488846840122	0.490774305309761	0.625798890705074	0.657773624382458	0.651321271773609	0.586517072708155	0.60127768369845	0.804414832459935	0.63356510799284	0.626795912210978	0.555444364614082	0.804154537522384	0.581817675461416	0.843056490959622	0.835222466190196	0.608745693654359	0.578575717268545	0.623361897132486	0.669985459861667	0.456088058705035	0.495483503056395	0.53327758586622	0.678770474672459	0.693010589835511	0.668361468469166	0.644462204689244	0.512104395081936	0.68694425734649
NAT1	0.5217478716405	0.574775731593403	0.535637310008674	0.57684958233295	0.666069815952668	0.457582365030202	0.617857367349515	0.613456006807692	0.5670098608981	0.611039760048216	0.630979452836092	0.660179437351314	0.706751030167001	0.641169527080913	0.64896522823341	0.514113537653644	0.707171636729008	0.632552584874689	0.605327399008656	0.680704041021144	0.645976136534753	0.489300695428027	0.57202694438835	0.674953529765917	0.589700652582253	0.638392873250527	0.682823472738428	0.613456006807692	0.619752193414508	0.628607439693934	0.600075826568859	0.620464963479821	0.574775731593403	0.671130575520298	0.580172423392237	0.627993557182101	0.530472384861219	0.609172418683278	0.709464265826513	0.600945188006284	0.542448221933491	0.51697970088351	0.602514737193327	0.596018467086201	0.693424647223162	0.687408827792801	0.657628570803786	0.599142373069591	0.651172080103773
BMP2	0.290011237539353	0.306866708021043	0.383958570841589	0.315056293666176	0.320332472583924	0.28714494987455	0.307077893099212	0.306622737093893	0.231081588371998	0.298759736530564	0.251207560686639	0.321448535195134	0.29989151658797	0.315580675065178	0.392503361720183	0.106790167579378	0.336519773114331	0.148889623348016	0.36247318627477	0.412799895296756	0.328619386388878	0.298926529737991	0.302853835371276	0.282945412614214	0.332717498985145	0.290475353060213	0.370927911578242	0.272497539237002	0.326264608443434	0.321028758226857	0.28443530929072	0.359805159050031	0.307761105746296	0.247834648824365	0.349847173153064	0.321843603816749	0.30901843262112	0.295430787683454	0.363544124071817	0.364629333027459	0.296050136110481	0.571450775345804	0.35737556692703	0.345936624921863	0.255765086850314	0.422041569760192	0.286437403851183	0.371533375912556	0.290514992692295
ACTR1B	0.119818571510001	0.107195668948427	0.128165223176923	0.0922395741582391	0.10301245712264	0.123646535887442	0.125698645912295	0.117681882115668	0.108762269299704	0.110453181165295	0.114308655529795	0.141039144329587	0.144108395025427	0.119840785713691	0.115674823910346	0.106995342951395	0.0905909979299166	0.120902948630838	0.119960529283877	0.131165844630698	0.13386487139487	0.14421538793832	0.103450571053575	0.121581617158811	0.127992807299798	0.120975332191434	0.111200975139958	0.108233865203602	0.114375672583604	0.115885617126068	0.110362948777477	0.125312251816906	0.134085236342274	0.121846474717276	0.142331449773805	0.115491440109502	0.11432966223867	0.112602689279469	0.108808207931384	0.146876455001994	0.126278876143775	0.12676982098182	0.115885617126068	0.123597221332232	0.124634604486061	0.120494487366345	0.124535208863485	0.114025006768771	0.107892982747823
VPS25	0.220241817743957	0.139325220958216	0.141574730496371	0.139117309315539	0.148754733810987	0.142639755319126	0.130548874562295	0.109657071161992	0.13396548714601	0.134580582272789	0.148483704973202	0.165827010926465	0.169565639062327	0.1374334904671	0.113358873082206	0.136767950065897	0.123719710161213	0.101293116536894	0.165914294069172	0.188482031143193	0.17126956707054	0.154997588106716	0.127920230698109	0.137889871201222	0.133002654341701	0.126842547121344	0.155107973352315	0.136872182983375	0.158942076096386	0.165455402859668	0.137025949468233	0.147515789329428	0.241154256885062	0.145922462358423	0.117056101940138	0.135005317238494	0.146111833735492	0.140421017426928	0.111925489277878	0.171914009208648	0.143033740830594	0.144164680937357	0.146926274316613	0.147141600769291	0.18799878427454	0.198500322943305	0.158658594783044	0.17088641324201	0.14429528015484
RAB25	0.280482301930788	0.295638237095106	0.254853940997357	0.198255788982245	0.340965423172108	0.228564221820432	0.448118144099492	0.477344240300852	0.435800811372668	0.429119686239331	0.357461953527905	0.360040321847325	0.39811425845606	0.523637179464899	0.626324499856263	0.20954601852343	0.219881422936056	0.336061063988609	0.335707005989787	0.346656739529271	0.222473463922944	0.190418462153442	0.208214154651348	0.334646555734815	0.372636688533631	0.301211714990952	0.348371399139989	0.438361208458368	0.263149344778167	0.428605946206355	0.606880957962966	0.570934102433427	0.184855928982486	0.366632340043417	0.337533710837896	0.380349158964167	0.274637103502867	0.797907128038333	0.489300695428027	0.268208674874837	0.230407665864814	0.30298356365094	0.35791173457	0.418921496145608	0.377399077309764	0.332671773100336	0.240149073196425	0.278624756109623	0.575888140890892
DDX52	0.280159023774704	0.196036287642451	0.339488025995705	0.280240840315513	0.201922774170791	0.26295355886396	0.227611366188127	0.235038079126334	0.236918803147799	0.292302904577789	0.169887903306327	0.433970376847389	0.358900569157737	0.234075696332891	0.44723317764563	0.22881178440068	0.247757507682858	0.231116506354153	0.263973757927178	0.224542073177817	0.359805159050031	0.285617468891127	0.21347834337346	0.277052278543995	0.292553063447531	0.319413834903351	0.234075696332891	0.208807640658598	0.308055696892701	0.246371998309595	0.329863542017392	0.350467501728226	0.288359738924986	0.320553530485959	0.316486196844709	0.284602830684988	0.266571891189105	0.332241784932116	0.247796501188244	0.267971685798211	0.216076128408846	0.257114775380446	0.304046426631419	0.258660421166001	0.188330941075528	0.257338522033317	0.153689862938027	0.322720423047297	0.264868301414826
MRAS	0.146828484112342	0.151983974403415	0.214415243812174	0.158357135800542	0.147383676401747	0.176535222218487	0.14472308451675	0.131678711889509	0.179060810797844	0.168173057185475	0.118135551632304	0.161194685786063	0.215468589289781	0.153358021204228	0.115123496008812	0.201227149562341	0.158050156427648	0.10568026152168	0.14859456030218	0.15680086354464	0.166150675619344	0.200024336401386	0.14524034768781	0.124180577450337	0.140932342717197	0.159451372216338	0.153358021204228	0.155429018253664	0.153661687716371	0.130938735412883	0.157878888498311	0.160738343657415	0.177073157405846	0.204581456308629	0.177341189187369	0.0947537086575136	0.190751022499845	0.156356105231878	0.165971575411957	0.169710216181231	0.180639426571394	0.17094427274688	0.154046301157405	0.190296923353267	0.155830265417066	0.0889355247824093	0.0971330622185229	0.186813929125228	0.144829331304153
ERG	0.444972490092236	0.438594124170545	0.68094099979718	0.472527082144032	0.468880320696717	0.565620030722281	0.349501089931305	0.432344782874601	0.351723156039194	0.426439153260594	0.481161709352635	0.565155465324978	0.532019201843807	0.468780931472975	0.543583837338526	0.431965898270743	0.508755625537446	0.618191209752691	0.476182977593232	0.529443278481013	0.554177393973662	0.498107435411184	0.437130352458534	0.456649369521522	0.489862384978336	0.423219228345797	0.501362995443467	0.388188707506171	0.509724552637015	0.438457016274758	0.414276632153731	0.41394968403694	0.396546782189593	0.502674598281472	0.509075689398742	0.367566471184913	0.541094156922705	0.378083683675941	0.514491957821437	0.584108420097164	0.56214058470611	0.449951965460884	0.49716805228145	0.431166676643034	0.515718129288471	0.65463304546322	0.499612897111928	0.562046069709696	0.372957690913715
COL4A3	0.0986174200625421	0.0886182548503449	0.534782715341125	0.0816023739672382	0.282036523532229	0.546969935228536	0.0606985133840879	0.103681241418862	0.0627816042703509	0.10026080301605	0.279020151371843	0.0889144713153612	0.0685076354648577	0.0868141911655504	0.179714036256743	0.105984931582158	0.106354079164311	0.41223088532982	0.303961315797742	0.155214277907826	0.0387029338928698	0.0546452747469086	0.191398390870362	0.225634261503311	0.201980224666505	0.0942480713846778	0.085647928348632	0.279705453240191	0.110290307674083	0.0727922844149058	0.10953933940985	0.181537205383913	0.0713897935859269	0.0698258799210743	0.095629406734913	0.0781793504297143	0.31867337671784	0.13170326692457	0.0940868463593873	0.157029083565635	0.355706082191991	0.348918497754569	0.263740762527759	0.0943169074012712	0.271453049144207	0.085446335138758	0.416500176082425	0.0804687513461068	0.0788615839460082
TSTD1	0.239493938864313	0.358526452907967	0.324634225037025	0.410128082932542	0.302853835371276	0.355621732327151	0.6159251522457	0.500848588588864	0.571547199380655	0.56105787234539	0.312294341332597	0.593122061790259	0.371160387860005	0.587500754399447	0.606930742525236	0.33748790034579	0.26845007937552	0.626795912210978	0.339053035555834	0.330316421390949	0.498255437512275	0.241518853673489	0.354553640386426	0.423945198120169	0.264173377040764	0.457352278226062	0.442914627081244	0.415475573249829	0.17246876683233	0.367096385944194	0.616465926367232	0.641116529013511	0.399894168071441	0.554834152584943	0.482000688234915	0.58149293461213	0.528974236427694	0.599420466692797	0.653479816538556	0.194766695288466	0.371904502414293	0.490539294452031	0.344701719584089	0.471431934428812	0.219994649321764	0.603981948146171	0.424448802122227	0.273628605633244	0.375496267794764
B4GALT5	0.114143615929371	0.138885997296203	0.150470638007833	0.133791339387425	0.0999863572658266	0.0904753092843335	0.125650767167073	0.139272449855474	0.126328871225725	0.12338485252237	0.122525364517362	0.129429022845884	0.142104650738089	0.120166112409657	0.107242230610741	0.130129766571978	0.13470520218525	0.0868595356496636	0.1367929085651	0.125381943233127	0.146478848137524	0.136051560203792	0.128603788731705	0.125040608220861	0.138938603538363	0.0925347723590928	0.140162127919699	0.110962914954316	0.0966730805459143	0.109765284445347	0.111059836981354	0.132402240690443	0.128188953875109	0.132853440790729	0.126965727437821	0.139978255336442	0.137025949468233	0.123597221332232	0.135031057414427	0.154942547103114	0.126890065712627	0.146163905086187	0.143870188802128	0.129527478524499	0.125698645912295	0.124706754855348	0.129876071585993	0.160711370865065	0.107751438176166
PRPF3	0.166293643464402	0.164625230152875	0.178577527184048	0.176805741865767	0.153580339989456	0.153940195944029	0.178670221224658	0.1803695434162	0.152949974581036	0.161024419327626	0.15885678224903	0.0934038669804715	0.231782790463562	0.18073005170936	0.195084819818349	0.171145575815972	0.14642566757395	0.126842547121344	0.195213176589148	0.129750354237965	0.219159419055876	0.194052335183166	0.157000354935233	0.163628223772759	0.170101206756708	0.157765445583587	0.0775324762383539	0.162826101213164	0.195750084864308	0.132527031482234	0.168820977195464	0.19001935923252	0.175069729093258	0.193866924193608	0.174338782226031	0.170072642835094	0.17665546992624	0.177699185633533	0.0981843961434829	0.218182030084112	0.171653336421279	0.168568225272169	0.187632742899889	0.154690899454166	0.10416937787899	0.101775972785797	0.0757258106910965	0.200909356352463	0.150031417802252
DDX19A	0.140112401172512	0.142929825462568	0.165133092389416	0.151597537689649	0.149814548126955	0.128754752030644	0.134260035213105	0.139478632120178	0.127551710009032	0.142305948844434	0.156659551159394	0.148125044877541	0.150144008260371	0.12250073247645	0.172787012322424	0.125747298613339	0.193714700141482	0.139325220958216	0.159227212254527	0.167971167013393	0.194487729833494	0.16108209193975	0.154496742654093	0.186876517208955	0.126890065712627	0.14429528015484	0.164055512978645	0.136381864293905	0.196297014388382	0.141550235883797	0.140829483362475	0.137889871201222	0.147141600769291	0.13738003368287	0.180873005678275	0.139796733295466	0.129170909415556	0.141068269003969	0.178970202428473	0.181746811629115	0.127723219124059	0.132098320190573	0.152786015953864	0.152587609906191	0.168568225272169	0.205494460644421	0.167855663891957	0.173613886507168	0.137681719040744
GPN1	0.133283707360582	0.119818571510001	0.0983856303007326	0.0820414021628901	0.194799939647981	0.0738581152955946	0.0999634984541098	0.192080400220599	0.140553892243398	0.128094381365571	0.164315076335311	0.119204051829371	0.0673064843505017	0.115696886714889	0.0875422127884848	0.133159541116695	0.0578872379557716	0.179262975463668	0.118064100068418	0.105798810184006	0.077862821673617	0.104146164882608	0.126477146141445	0.147703693171108	0.221778309490575	0.125846710625315	0.240300085800204	0.295430787683454	0.162075310105924	0.227072453705657	0.27905614962638	0.275838072303661	0.0656484050677388	0.0961930536365449	0.102714871605161	0.0862975929887275	0.0962586946657083	0.297291362854857	0.131036553174171	0.108281290748057	0.0695019462571043	0.0900912475260115	0.204846845689523	0.177580508026243	0.144266784834464	0.0735362835582759	0.0746497134511099	0.110667782392945	0.266024418182408
SULT1A2	0.638494850795263	0.576203014055861	0.795583084621102	0.803388188106853	0.544525927025359	0.687928125078447	0.916772505403257	0.83986489034516	0.703791372264303	0.814935594145466	0.724496185342613	0.569134414002774	0.627076191512028	0.838473410297156	0.822831062133361	0.567485682570957	0.853519566874515	0.649120267512393	0.725867486142197	0.662157220064093	0.474648456442355	0.367050028163006	0.676320977002821	0.756568237766976	0.835057464395351	0.875717011398057	0.785496380061363	0.582422428392713	0.474147502344276	0.746599380188703	0.847887673889646	0.800988789604985	0.872294594011842	0.540144186835574	0.884922530311052	0.890631750396032	0.752266539361797	0.889927223373657	0.619284033844491	0.779359336591424	0.718940324849178	0.569372491628459	0.514302356142937	0.700730943360175	0.669197348762839	0.789220111482198	0.531686990956406	0.54662631493581	0.67194884487927
MIR302A	0.881948218199313	0.864487367466347	0.923913231515418	0.872575256193494	0.904738523805147	0.890409089570741	0.880231241680301	0.864192943420047	0.891251809522046	0.862189871731993	0.846803813271773	0.906380452082004	0.891121596227883	0.808023876636381	0.880328364010076	0.805025295027608	0.844638192027587	0.910644834261159	0.889517202068864	0.890145374903078	0.904511617124784	0.855191700266003	0.837553297142695	0.927826037316848	0.872748544845985	0.88808024699946	0.91275588700012	0.867432110115129	0.867185124041622	0.913162022112194	0.871350929530148	0.926527495373636	0.872748544845985	0.887669387875795	0.887279656899884	0.907810126625435	0.880570149242841	0.927982189439369	0.894951877675851	0.900043757620864	0.903575176447261	0.872470404647906	0.858096364899447	0.93163956282796	0.922766027300924	0.875137373417433	0.894180414852285	0.919788469239457	0.921191808540981
NR1D1	0.0553781107414482	0.0719767625395844	0.0931040406880075	0.0545384006464695	0.0612442111926493	0.0922395741582391	0.067482425247165	0.0729698020940373	0.0660315972271361	0.0577236347429764	0.0566934706623472	0.11227569324486	0.120279726386044	0.0832485949193793	0.0571502404107116	0.0871755645149136	0.0597264559384231	0.0908192642942407	0.072109039562166	0.0491166585798889	0.0526254389281989	0.0861871476251232	0.0874486233419766	0.0699028267240683	0.0768487348606947	0.0557379946180228	0.0714271594480447	0.0728300806581891	0.0521721123232741	0.0663181779840354	0.0610863963278729	0.0942950139735216	0.0459760383387402	0.0990069539315405	0.0840392605658366	0.0513826967014412	0.0609439292610033	0.0806388303684168	0.0827675247938486	0.0576984517733685	0.0659139915541462	0.0598513437295124	0.0566435526751271	0.0955139879998572	0.0617041166713307	0.0504690616205794	0.0539774638466771	0.0479958418349264	0.0721498773838199
LONP2	0.533800562185849	0.536620431879542	0.535538198729787	0.486053964851075	0.652666491779006	0.433177648988051	0.711903970422564	0.709796507783972	0.645825294562162	0.623646647654841	0.649983075423046	0.642416236042377	0.712808591879078	0.631800016945326	0.698940644422891	0.522765443077478	0.602703083711618	0.683442119317859	0.597471377348149	0.658630690613979	0.569941935661016	0.474102672756959	0.382684718269226	0.741078828220646	0.656631424237488	0.669346480682825	0.68595854982978	0.667485302481936	0.547160474242008	0.628508480027433	0.644561949230832	0.690769330612938	0.854263071806258	0.851673457078872	0.627269958693569	0.611039760048216	0.547208626831803	0.667153326020818	0.668106981888184	0.672053162610801	0.466758838778051	0.584158635023249	0.579271401736039	0.63448223965356	0.671417242220151	0.660276123834524	0.494411046166466	0.535967918054634	0.718084450531558
TRIL	0.113640734334298	0.150169047406912	0.567439164331438	0.112602689279469	0.153088623439401	0.333345421846091	0.420838234798575	0.162680461147103	0.498491973065543	0.293938617931866	0.148346848561007	0.17241030626366	0.173135328622746	0.194584090861866	0.377399077309764	0.406274504393264	0.598667127980495	0.179502947880531	0.176866546034414	0.274759739456206	0.0847157245065804	0.0948243816527157	0.132245205725724	0.161764905870886	0.256696711121208	0.142665252755748	0.181054037162243	0.21300308043875	0.126573549813767	0.200810582977549	0.212009035996332	0.237778332834039	0.334733374262058	0.202481671418184	0.130789596290158	0.190602899845783	0.290394990850921	0.470646039434831	0.235819275525422	0.188116309767672	0.151325041255804	0.228323785319532	0.157707106970012	0.212500025701309	0.12740964309489	0.233321911076033	0.105306578490001	0.132576282118894	0.232963326485845
AP1G1	0.179895649959971	0.181537205383913	0.131330912992252	0.180903214965005	0.181386345103091	0.168255232662087	0.179262975463668	0.173958503376289	0.194179066652525	0.18010435013427	0.191149949631935	0.230973917759837	0.231225871728124	0.192323766526049	0.201518283785357	0.179986955640241	0.17776367723063	0.192230753800844	0.199248775092716	0.221289669696276	0.225531721081486	0.187450311888743	0.164509699916402	0.181205711640795	0.18073005170936	0.158658594783044	0.147831898902591	0.185659031343977	0.135997876045926	0.174684525337738	0.188638219366871	0.202709525472002	0.17863945628612	0.204943216597845	0.200976888384374	0.175069729093258	0.176625362555201	0.193094095597285	0.227713717974666	0.210510619617714	0.167828538280672	0.186876517208955	0.144962148471733	0.190992034275289	0.147252238483342	0.263381201724558	0.187938419141953	0.215193748430074	0.183356788515349
MPZ	0.421768707419919	0.480365704730855	0.646456187476176	0.588710626078138	0.490912254112235	0.744772996757941	0.575655500008061	0.549156065227383	0.74551787996164	0.608058969890366	0.47419718524661	0.573641516502739	0.665823715622359	0.438072548499485	0.647136922367475	0.642467243070517	0.611230768362815	0.626277505892615	0.690769330612938	0.565801156962447	0.462495692578827	0.476182977593232	0.520943777981596	0.525195010138519	0.425878164967058	0.644078945961998	0.515578745490465	0.507419621411344	0.447608981799135	0.469805373821199	0.480739945261396	0.518610358826041	0.641698097417704	0.533891817238627	0.57570122352765	0.407159741498484	0.509913343910218	0.501742383682996	0.411610126664525	0.574629241283784	0.524244497683272	0.649456150230086	0.475441594465708	0.746552710948124	0.556587134448851	0.587597258639903	0.481067989724665	0.5088007757623	0.525004691721143
STAU2	0.195812547934228	0.172500723317085	0.227138751938073	0.215401556299284	0.144454921016212	0.172582321652069	0.185780045580754	0.151515609885309	0.161393790632084	0.163021128272002	0.130177491479986	0.0871755645149136	0.09905366887271	0.138518440018092	0.239715314667718	0.134955167804899	0.230973917759837	0.0885514764207829	0.139555257820137	0.0925347723590928	0.21324488606608	0.219053237663653	0.176416563461169	0.206997696898624	0.270832533218563	0.206185366011873	0.0923995417159345	0.115076990668379	0.242032784765158	0.169737857783727	0.16753483735953	0.1751262938918	0.30010319216857	0.138571625128128	0.129198115238949	0.17322672554377	0.201040410413084	0.181992497414075	0.141175825307812	0.287556511021464	0.162650313712244	0.155940903227851	0.122999899851855	0.109019959526899	0.311228435948791	0.132799883969707	0.0652630149763574	0.171205878884255	0.119204051829371
SH3BGR	0.758591926228558	0.679442770157207	0.887796443726661	0.699134251126567	0.612606140660796	0.433221834434404	0.77680111717725	0.647136922367475	0.72497503211797	0.843019096164038	0.587408607680123	0.716646091860481	0.56280018136594	0.748688250205836	0.730826627635614	0.792171544323032	0.709030519616701	0.476273185027471	0.667153326020818	0.552526643460343	0.599185953580096	0.381697558906739	0.731108821967908	0.710551474177658	0.763425291612452	0.72512566601202	0.735424144424923	0.661039251048776	0.629080264451343	0.741935686907967	0.869492555433365	0.78788686424897	0.843335820520103	0.694467444685835	0.616021685368231	0.692243774655237	0.551111063734412	0.857945316428682	0.648281143370036	0.566961686984543	0.697563876813406	0.482770173088697	0.501217284105165	0.691959587544236	0.558337534661373	0.774360529259008	0.68133112265218	0.54590820655127	0.788724145686805
GPX3	0.386496279966098	0.549200716795475	0.352223864223705	0.560087860647345	0.622131019294544	0.289563063249136	0.641018745427229	0.402458249829027	0.352223864223705	0.53327758586622	0.46230213333285	0.319456154932221	0.50761067089125	0.41622154596906	0.72512566601202	0.510660594194858	0.468880320696717	0.342488805390672	0.702799244760862	0.557818112615916	0.632044546044197	0.343279730817542	0.574581358857402	0.664444793264309	0.47668900209323	0.534829238928907	0.503556746002837	0.478975424016861	0.384783944235525	0.524484251397829	0.588521352167788	0.581357569308709	0.409037313731294	0.429212831411819	0.375358165338675	0.728084926036275	0.326306856198957	0.608642496410473	0.492281897651487	0.413024446708694	0.370470455730113	0.352268210910609	0.522235733792354	0.574775731593403	0.57657171864503	0.506711070262369	0.597568856337806	0.470180457846657	0.656160129983437
MAG	0.520094153682742	0.663212331024419	0.618519885985123	0.521645446694685	0.541696962689326	0.445562904797783	0.62937768437643	0.677273674778026	0.618095115059622	0.501167985340177	0.581630899049772	0.552569612501226	0.609753324889891	0.554688468127893	0.63010902081363	0.626932966673073	0.521551492516562	0.636076823077151	0.573497773072788	0.559766991388544	0.487835308515952	0.451522054096149	0.549341819203877	0.585042230187059	0.602467942866155	0.651952249071529	0.560407494107277	0.646556328687822	0.602077697278832	0.585519837845636	0.658154214010861	0.622940895867607	0.515530046228261	0.572257785992601	0.626745220727096	0.580463525138147	0.621186936931941	0.652851173859843	0.564544278033755	0.497501034481867	0.395986998953964	0.521504529541297	0.626985483157123	0.54818722875207	0.611039760048216	0.568711872294742	0.571406462472356	0.530240120703394	0.666456039366517
ARPC1A	0.0841565146760088	0.0706559003717973	0.106694036472328	0.0983856303007326	0.0880314363911618	0.0986863649737245	0.0574577086623312	0.0742389402617336	0.0965367721249461	0.0640379921576953	0.103078206626131	0.123338359212642	0.120120845784269	0.069164784378509	0.0861871476251232	0.105635617875288	0.070174007479273	0.113292583662507	0.0621033878066449	0.0748479346443355	0.114910161377883	0.10154337626585	0.0859396788808887	0.0732878513593776	0.0799175250963037	0.0573018971270172	0.104009083653947	0.0927161433898149	0.102277960153135	0.0852660025517702	0.0927657685346545	0.0814903165410768	0.0871975297664544	0.0959910886715954	0.122904476253053	0.0527967566920447	0.0995802080960064	0.0917583885348103	0.120470428070185	0.0676502968204722	0.105145330521822	0.10497836978904	0.0942950139735216	0.111105490261091	0.0919212962139515	0.117402982922554	0.0990999448987494	0.116233955076087	0.0917801788987977
CNTD2	0.118114712216322	0.360779996388659	0.232104760822698	0.194552263847511	0.174338782226031	0.305894067353895	0.224168188387713	0.28195681387023	0.34293400536703	0.234858289911645	0.219496924060476	0.204281768204639	0.404391861296513	0.261934920426119	0.287440102769035	0.195149334939095	0.199278598597337	0.271135281069719	0.231081588371998	0.146241434061768	0.236030020144383	0.246074818831645	0.221671959131767	0.2205540905562	0.15601907596642	0.28714494987455	0.175705213589492	0.19815874449132	0.511032138122561	0.319022139290523	0.266299723537339	0.379420890680729	0.199034102400698	0.544665990623674	0.307719041380699	0.28997144086276	0.435390497137067	0.388280675754726	0.129147143892736	0.229817471381717	0.386361221023607	0.211808211014889	0.163251258209438	0.20274045431983	0.234148396706142	0.127575422879872	0.177610272144867	0.238145182747946	0.217492592722839
[truncated: 257 more columns]
