# Supplementary material for: A novel cervix carcinoma biomarker: Pathological-epigenomics, integrated analysis of MethylMix algorithm and pathology for predicting response to cancer immunotherapy
Source: Front Oncol. 2022 Nov 2;12:1053800. doi: 10.3389/fonc.2022.1053800 (PMC9667097; doi:10.3389/fonc.2022.1053800)
Supplement: Supplementary file 1 [file DataSheet_1.zip › raw data for editor checking/Fig1/MET.normal.txt]

id	TCGA-HM-A3JJ-11A	TCGA-MY-A5BF-11A	TCGA-FU-A3EO-11A
TMEM214	0.17364232386095	0.157907709932755	0.191869035905416
GPS1	0.564544278033755	0.554882005569544	0.572840450239838
FCN2	0.713096391618674	0.667532323386407	0.70825409475171
LXN	0.21378566961904	0.267926984827222	0.239383823360931
MUC20	0.660668857820109	0.61538508487727	0.65252338207032
ENPP5	0.0936520901798527	0.0942713010479344	0.0914366974717274
C1orf56	0.316651533523456	0.296179046773331	0.312132267597511
MCF2L2	0.103125095811569	0.0923104251346421	0.0994196656765513
KLK6	0.602985199790373	0.610093367703851	0.623263638260719
KRT81	0.578575717268545	0.665674282703388	0.622356585909803
DDX19B	0.650449100042897	0.627851369163834	0.638685791474418
VAT1	0.237029832591885	0.223296393752322	0.268885519953453
CYP4F11	0.600031195619855	0.543485296503205	0.611281029930795
FBP1	0.481259246145292	0.466668420350705	0.512947158984343
MYBPH	0.748594609411459	0.776978781606424	0.762771898811909
FUT6	0.605744606780096	0.614030642831895	0.620175367423049
SETD6	0.129623803353182	0.112155165561716	0.122019067941115
SRP54	0.0578117065829865	0.052636035024845	0.0621185738592563
PSMD3	0.0415737762741991	0.026209836445298	0.0314344013124075
RNF149	0.766360526843878	0.766907147105666	0.723924986551837
ARL11	0.42467947160039	0.445514681328829	0.472478505299238
RECQL5	0.513365473437449	0.496140060983236	0.528403420254882
RBM3	0.435203599709496	0.472113172533666	0.454414117737964
SLC38A7	0.229679570648777	0.216690256705173	0.213177529165324
ARRB2	0.168874852659498	0.14421538793832	0.181506235025644
LCA5L	0.0587167496206265	0.0693546021553796	0.068045916913321
SNORA60	0.74449447300094	0.821158089040916	0.803763830155866
SLC15A1	0.368661288217679	0.386719433039602	0.365595225619553
LAPTM4A	0.048553513154544	0.0521292984353498	0.0462391768795174
SLC22A5	0.310163882006622	0.412134485597055	0.317787639689729
TARS2	0.0588358361466239	0.0499607658403061	0.0610571062299048
SETDB1	0.199185861777669	0.158491091344035	0.18799878427454
HOXD3	0.590736343483724	0.480509322375024	0.649983075423046
GDPD1	0.0477057541591034	0.0636914363676382	0.05293694456531
ZNF502	0.0980449076199534	0.116020600559044	0.129623803353182
DGCR5	0.134780157416898	0.121188222061704	0.136432914660826
G6PD	0.431826495486168	0.442451481996994	0.457768768207467
WDR26	0.892603148986163	0.898996279581208	0.900451333140914
PCGF2	0.0661505822989804	0.0660142861146533	0.0624535806996475
ZNF280A	0.573738462524938	0.557389857866261	0.580642487936633
MSH6	0.137305434065152	0.121725703331221	0.141386421854581
NFIA	0.140604083000162	0.171914009208648	0.182898555673684
CNP	0.302010870154539	0.267363004536861	0.31106304360564
CHMP6	0.31695551326845	0.309270094250682	0.335086359666584
ADD2	0.312551953729239	0.302010870154539	0.331213236229765
ANXA9	0.621463744041882	0.673110044791892	0.563077935009707
MOSPD1	0.482436905450298	0.49124362352814	0.484480286946104
ONECUT3	0.0723641939281026	0.057976495686344	0.0958308820335771
KCNRG	0.930215103412145	0.892826385985489	0.94165228566247
NCKAP5	0.391850613917921	0.430053638059245	0.387407993170878
CYP4F8	0.648040501139112	0.621463744041882	0.607630024423393
MKS1	0.263031416775523	0.255878065334172	0.306120508662358
NKX2-1	0.0510055440929144	0.0581427393910989	0.0465527991107666
KRT36	0.638298586615537	0.593684295966594	0.636223194926206
ATMIN	0.338414770094489	0.306622737093893	0.356384973451041
MYEOV	0.624731522633926	0.656537771904902	0.673443560179551
C15orf39	0.230235214155084	0.221393116414007	0.236738592625795
VPS45	0.0697900398192067	0.106306488796453	0.119650603737209
HCRT	0.596730651353792	0.645544157391561	0.599611775352799
HTATSF1	0.421724872642986	0.454907139421243	0.448302997927341
GBGT1	0.386316415128516	0.40360941721933	0.415848334027097
TMEM125	0.79041905224877	0.734574693022532	0.677175996687629
QPCT	0.431965898270743	0.421635995948887	0.431023088546648
FAM126B	0.057646716044403	0.0457735819813265	0.0591370889206853
KBTBD11	0.108998823729868	0.0897803316586827	0.0912317530064361
USP10	0.345238294922703	0.32377207229252	0.345850135268858
JMJD4	0.220689762422654	0.205528406562742	0.195619728836531
PDX1	0.142692044119205	0.168874852659498	0.172555012765625
CPEB4	0.242550732108679	0.209038866571387	0.22086086533031
TNFRSF10C	0.303744877774715	0.240669174931548	0.327658405544686
SIX3	0.082918962534395	0.090771513431736	0.0808274905567668
ZNF629	0.0731714459314932	0.0766030410839527	0.0555392137078572
COL4A6	0.354060551067673	0.448164346483712	0.406413993017523
SLC10A4	0.231225871728124	0.257226995607787	0.244340855034588
PPP4C	0.103379775647407	0.0887351534717573	0.100304835693365
DNAJA2	0.176120492385179	0.152344161514965	0.185568251207229
GAA	0.425643921196985	0.4045356157727	0.428835606958775
DCTN6	0.140241538704004	0.117803385823842	0.125846710625315
STAT5B	0.0590849346618041	0.0840853208834883	0.0474771921089562
AKTIP	0.180784124491619	0.165164695402855	0.19793106733525
MRPL39	0.0392903496618049	0.0341571771811021	0.0391456422521823
DDX28	0.134085236342274	0.102873319975765	0.137964877867563
VASH2	0.21471808700981	0.21330932191889	0.22910022750748
ANXA3	0.448658292343317	0.438072548499485	0.413723751724178
CD44	0.279705453240191	0.291015325713999	0.331967317418888
MRPS31	0.0447693197229398	0.0413699842303214	0.0444233773551686
ARVCF	0.245379871137718	0.224895257091503	0.249165952600919
HMGN1	0.200024336401386	0.135285488283342	0.172060511414819
FABP3	0.071162485855743	0.0966051998776545	0.0543873646157183
MRPL1	0.110338658699359	0.094957825343462	0.107195668948427
ZNF385C	0.668011520541281	0.638781590916189	0.622501430936024
GDPD3	0.628139792781821	0.657109541406006	0.643261303667123
MYEF2	0.265304737660047	0.32171567815779	0.329128511671177
PTTG1IP	0.0758060610489535	0.0749891110649548	0.0859634341675935
DLX2	0.089158521351167	0.0849353920255115	0.0998062621923477
COL4A5	0.338321575049812	0.38576112387015	0.367566471184913
CLK2	0.463334631062823	0.435070352530541	0.471573349612184
COIL	0.176715444441117	0.177396961444573	0.191489658522774
ITIH5	0.611853037252544	0.602608281551996	0.611515569814867
FBRS	0.452280986895309	0.419772906456536	0.448984062738781
ALG5	0.04212589312856	0.0414861261037847	0.0424186303391259
VIP	0.160024198262893	0.22881178440068	0.166671111589824
TULP1	0.471663300051613	0.483329175681662	0.46689906783274
SPG21	0.147434174153462	0.128777176822868	0.163851270287862
SLC16A6	0.0807041594095285	0.0612442111926493	0.0452893311896161
NUFIP1	0.143870188802128	0.135031057414427	0.140776615780104
PACSIN1	0.161254196255587	0.176744096704215	0.168365679803228
SORD	0.259338844414032	0.267676892988433	0.217122791688275
CR2	0.432296237319981	0.402964314273921	0.448893579206641
PLRG1	0.0541795130971182	0.0505095926903785	0.0655052110953454
AGTR1	0.344300565930069	0.38980386428673	0.37235910548718
SPATA12	0.530472384861219	0.538749839419676	0.56449586139753
GTF2B	0.327658405544686	0.28865518863368	0.24900870258107
SF3B3	0.63641338138802	0.617467421193415	0.621048736400944
PEX11A	0.0445045326560815	0.0466470407637714	0.0446333914854662
HINT1	0.237855008392789	0.22284947721946	0.213038498550264
SPATA2	0.335927957662082	0.313325504011272	0.349806962288079
RNF10	0.906637219012969	0.918116243248442	0.911452122731114
EPN3	0.474009796978726	0.443379393216755	0.46178602223332
SETD1A	0.892826385985489	0.812066649309068	0.854999692582266
KRT83	0.663260460577251	0.680512121834681	0.698462552529134
POMP	0.0407550487580864	0.046092544927155	0.0405913191279046
SPNS2	0.424361509676066	0.390779142398274	0.418643743559038
CALM2	0.115167669331084	0.0902265508958963	0.116280471548031
DSCAML1	0.279667837911146	0.313458390000655	0.313458390000655
BTG1	0.0523649579998883	0.0520449403152149	0.065864225833749
BDKRB2	0.127526449407617	0.121997561111023	0.0944746458883003
ANKRD17	0.297291362854857	0.282277819620705	0.308666900416642
SGSM1	0.2883110716539	0.255993567457883	0.291225204548959
TRIP4	0.547850141469307	0.581117811231283	0.521035027030671
MED6	0.03529045177021	0.0277068238509206	0.0307046935075476
DNTTIP2	0.072598920082102	0.064639653902314	0.0781366498455986
PDXK	0.352945455599373	0.354883588232861	0.362972076289347
NKX2-8	0.089274362104864	0.109765284445347	0.0827024477211868
CHL1	0.10791568013812	0.105938177032636	0.104124881568001
TNFSF11	0.392320008975947	0.387828079518882	0.422267531113074
AVPR2	0.554453788028379	0.59607114425656	0.580027061451997
C1orf61	0.373602406126725	0.331884359297187	0.357997319506391
PEX12	0.0549970015133479	0.0444045470490123	0.0638034399879026
CYP3A43	0.820580668881389	0.77908716503462	0.808066286552378
UTP3	0.0693546021553796	0.0466569580217864	0.0653909347453445
BCAP29	0.132269067015295	0.199125316521133	0.220445147419078
MSH2	0.0280468026492385	0.0244636489761712	0.0245862678633982
FASTKD5	0.139927320763466	0.128382683330705	0.150194447776064
TRIM16	0.00269649862266215	0.18535392678074	0.118902172155405
NDUFV3	0.0392808857413454	0.0285173883878937	0.0258722434634816
SCAMP2	0.348596986522706	0.305984443530019	0.355797746705538
USO1	0.090337148377747	0.0951794783977096	0.116446120098455
MGAT4A	0.34773835752825	0.326705159486903	0.345936624921863
GRB7	0.337922947014344	0.360688795272921	0.274230818038621
KRT35	0.816502529430021	0.7947409184464	0.852062437193337
IGSF1	0.345979368954227	0.382598535891317	0.351455644429529
BRWD1	0.0611298682431243	0.0621956980139346	0.0645430520524816
MESP1	0.326306856198957	0.304515478240547	0.344129645051875
CCT6B	0.0644004978214967	0.0850860609174844	0.106901846178156
GTF3C2	0.796505924530318	0.806177975191172	0.776978781606424
TNNC1	0.699721661924934	0.656826954385575	0.673594553377292
HM13	0.348691855428846	0.336106620337826	0.349764949062354
SULT1B1	0.631311068660958	0.688026458408455	0.701842426752963
KIRREL3	0.267167739885888	0.275644295717434	0.263505935944426
PF4V1	0.362017088226292	0.356568429521261	0.295845380285426
CHMP1A	0.463984353179115	0.444926778112639	0.480597387404145
CYP4F3	0.766860424927488	0.746503994143751	0.722705292279812
NCF2	0.744539196748165	0.595265420209633	0.794468485752676
TEKT5	0.791940988734324	0.78580605614965	0.793314355351398
DYRK1A	0.787365974073496	0.77399542746619	0.81565720310089
KLK14	0.687641503565813	0.740887008904086	0.709124792976012
ZNF341	0.911695437693529	0.947723834387212	0.928433431977171
PAQR3	0.185540074845532	0.191711011705164	0.218077465567418
PDE4D	0.292431422870314	0.284883362117451	0.30103802952651
MTRF1	0.0512497326341558	0.0492911324835932	0.0531669482648254
PHKA2	0.32973908516432	0.342536655501781	0.31990626850707
ABCC4	0.193898598971737	0.155516106758408	0.174922179165347
TNFSF9	0.406413993017523	0.382065215044866	0.426993417181786
COG1	0.0460291509308862	0.0287141281008987	0.0251290066286777
NIT1	0.267407990534358	0.239529044160133	0.269205998089759
ATP6V0A4	0.518470456826438	0.529671525295031	0.52210457959866
NBEA	0.371345767554796	0.37125411214802	0.446909835543759
TALDO1	0.264982283701796	0.226162129543325	0.24957702059222
YPEL3	0.972402868883587	0.96984865307204	0.968445245824687
CHAF1B	0.49148805885925	0.500322623255851	0.482000688234915
GDPD5	0.260883539405301	0.258660421166001	0.248671755740741
GBA	0.163075823269231	0.144561754553655	0.143323975092757
C17orf80	0.0413416947122123	0.040199790516047	0.0460113196865991
MIR942	0.511727064352652	0.633129408185053	0.423125432373321
EFCAB1	0.379791365350673	0.380534764727267	0.3743404695457
NAAA	0.329388582993058	0.30494238275779	0.344254193394432
CEP120	0.124484394119457	0.107400269595973	0.104721613083079
TCEAL8	0.42008918279937	0.437506722416942	0.455000613870312
RHBG	0.239715314667718	0.29210810687177	0.296050136110481
CATSPER1	0.627409998995782	0.615149569515233	0.629522511133208
BMP2K	0.0312344690144349	0.0221192196026492	0.0237950690275093
GTF2F2	0.0348195226674218	0.0962586946657083	0.0255445728967898
SIGLEC15	0.505918594939451	0.530798074737484	0.530891465723202
ANP32E	0.0599896184349634	0.0504893172621512	0.0556907325236867
ARL8A	0.183654710442609	0.145585875169004	0.181476605130879
PKD1L2	0.734669541158559	0.691711461167821	0.705949123899015
CABP4	0.722844356737365	0.755272347362873	0.771406606359015
DIO1	0.449996887284632	0.427420781765263	0.473183026997537
MAPK7	0.00269649862266215	0.29664725907259	0.000183048036788471
PRSS8	0.616167531559036	0.547990154409873	0.57801232757114
MUL1	0.187938419141953	0.179091255594794	0.215329906326114
ZNF320	0.430790058014178	0.408527534126732	0.448850435310236
SNAI2	0.0682371889238409	0.0731923157883601	0.0544212426944701
SDR42E1	0.427563827947157	0.546867912794586	0.463521418112429
PIGP	0.0408643126192568	0.0320246278323218	0.0394959326409711
FRMD5	0.124561294801009	0.118855995654793	0.116609762410157
CHST8	0.425181369362405	0.431114047308857	0.435662425329713
SPOCK2	0.603168721247342	0.554688468127893	0.601508739563844
WDR72	0.189155407565651	0.220896687644593	0.38124649035746
SCN3B	0.0633001625735295	0.072636393075529	0.0622405363717934
PPDPF	0.131036553174171	0.112109933224556	0.112485520206173
TMCO4	0.156463564611691	0.148402240794065	0.162514533127293
PNPLA2	0.504302555637769	0.483881754441427	0.499236504468055
NKIRAS2	0.0390544807587287	0.0400512132016952	0.0304847089389234
FAM117A	0.0684897148296316	0.0575580164436227	0.0598513437295124
STARD3	0.39443298065337	0.383181990007057	0.402871721101483
PHF19	0.394288403598527	0.39130065559037	0.366365871999369
PKD1L1	0.791225137867151	0.78567491280202	0.8245953621258
CHI3L1	0.576024773645733	0.565896517329146	0.549529143849276
RCHY1	0.0472774299928011	0.0446887339497163	0.0459760383387402
PLK3	0.25626426774999	0.272497539237002	0.269940699743552
ANKRD29	0.184826693710357	0.217492592722839	0.198124004711434
NSF	0.787619086248268	0.937952292108458	0.762394775701641
AGRP	0.828188516733338	0.847108669117772	0.828148665360408
UPK3A	0.147990570339475	0.217085409382857	0.124082234159658
TM4SF1	0.56096719711244	0.590032319927526	0.595922722995793
MTHFSD	0.660133122973342	0.669243152038601	0.62589495107158
STAMBPL1	0.0499607658403061	0.105774452563168	0.108808207931384
FBXL20	0.280728833069245	0.258843528216105	0.286934510946225
ADAMTS7	0.293263838103656	0.289762452020573	0.315711794623743
NGDN	0.284802121398857	0.263381201724558	0.275603710126117
HAL	0.739581381363283	0.707550371645271	0.742781126939991
PADI3	0.629860222662926	0.648281143370036	0.673200618388774
SNRPC	0.0427363570244296	0.0397763652603324	0.0477433882585593
RAPGEFL1	0.261339667137536	0.244071374297185	0.258536326445281
LHFPL5	0.205301854149313	0.185899946127737	0.198531936209728
ARMC7	0.070380310464995	0.0539426407787334	0.0800670792299312
CPT1C	0.331884359297187	0.300186049864741	0.308323603906862
SLC25A44	0.108506848235457	0.0531230143986538	0.0663014919716958
CRHR1	0.434335338071564	0.41990625146076	0.468448081801791
KRT40	0.794649606543192	0.803982132093083	0.715488661992784
ENPP4	0.0606985133840879	0.0550226886713254	0.0639918787037161
SCN9A	0.427468762325188	0.39153495497737	0.415568882990115
ART5	0.0809324664241694	0.0732878513593776	0.0808718768052983
SNAP47	0.124535208863485	0.111105490261091	0.119461514772233
MED24	0.33311741682811	0.321977823632039	0.332058074366519
SNORD19	0.755829859594954	0.765598441051262	0.748274710859973
TMEM208	0.708459142813449	0.705104045957353	0.668059260753758
FSCN2	0.515530046228261	0.494411046166466	0.486337274454047
CASC3	0.0884165558867286	0.0742980344339915	0.0646083582045327
TMEM121	0.177221042169362	0.173873708325305	0.157907709932755
SNX8	0.290475353060213	0.26566393308808	0.303276646042792
OCEL1	0.286934510946225	0.260027119121922	0.289279973523872
NUP54	0.126304152027567	0.120008503898865	0.127796552688862
METTL7B	0.332058074366519	0.33740005272302	0.346841526069139
C9orf43	0.148863340321642	0.126526051724601	0.145346428546656
ZNF280B	0.480460848253977	0.458611956017844	0.49604716311039
PPP1R14D	0.762304796552573	0.759816818411169	0.777293741889886
DEDD	0.0866108553428076	0.0877870835695277	0.0951364650949589
DENND2D	0.208179740056691	0.173195334656422	0.221847673147506
MMD	0.196422897242198	0.185074471535979	0.200149896234006
TMC6	0.544525927025359	0.541424235960396	0.580829652530769
HSBP1	0.378311531282634	0.361376499591088	0.398842448744393
ABHD1	0.320936005314978	0.283272717681531	0.313368890465325
KRT80	0.73216892745373	0.652716810811373	0.737454104293962
MTA3	0.223020494071519	0.18504629070056	0.160567947668208
GNAT1	0.53295535715529	0.5217478716405	0.533523308999167
UBL3	0.291695196709136	0.275206641844729	0.309397719955152
SNRNP27	0.199538886691638	0.187632742899889	0.225883783647541
KCNQ3	0.192900742207268	0.192873199928832	0.203894900354297
LINGO4	0.455661593780688	0.460130633621766	0.469227670452769
KLK5	0.576159514498016	0.575058768420117	0.598470655381787
SLC5A1	0.510473127103724	0.508254939565492	0.480081458492736
MPZL3	0.178763042970035	0.163049952118985	0.206674282901572
SRCAP	0.29880099002765	0.277204186641187	0.310678584177632
RAD51C	0.461206997731713	0.450086812172603	0.482247776540895
KCNN2	0.0921487582103387	0.108880409454003	0.11188489094028
ERBB2	0.309311414291093	0.303320843102391	0.304729383435709
NHLH1	0.594118692531386	0.583318242900373	0.579654827726216
FOXI3	0.0871067959762773	0.0890699090243143	0.0976599181556703
FUT3	0.636027536313266	0.61611995317835	0.643309848518386
KLHL3	0.449440499949268	0.466622808613971	0.462399896402153
PADI2	0.217321518134522	0.250292980658701	0.262993696902757
KLK8	0.497863578853447	0.502581545084699	0.548234446908356
POU2F3	0.181691488386617	0.173903168734248	0.183054339560216
PLA2G15	0.180256020199199	0.16727581207445	0.199830338942717
ILF2	0.0794681313196081	0.0674482218628807	0.0763756367905067
BCKDK	0.389709320438641	0.411931636106619	0.388793279337728
ISCA2	0.0413221394873896	0.0484371176018079	0.0391558626224605
AKAP10	0.454370216883438	0.461114995156992	0.461350110919749
UBL4B	0.797109523090139	0.761272814836485	0.803298065790539
LYG1	0.904259114114953	0.916799097146673	0.85104603924724
DOK5	0.0883237233544821	0.103379775647407	0.0910476685572524
DUSP23	0.0525148512807667	0.0527195497316827	0.0508546050170535
ASAH1	0.142929825462568	0.12598792257835	0.143741031657907
ALAS1	0.228288683326948	0.239205914371729	0.264092083518541
KLHDC7A	0.613313067856111	0.563268740923215	0.605186503302429
ZSWIM4	0.377672682387293	0.363276208253503	0.364492657453574
NLRP7	0.880660776281533	0.861042470514069	0.845310835768782
ZNF778	0.0538495981372606	0.0513516615702981	0.0447693197229398
F8	0.482196439164839	0.444183033808815	0.450734050000594
WIPF2	0.125965510848506	0.119392138013779	0.136251994214918
DNMT3B	0.423484332738857	0.404728183090594	0.457854700960843
CDK8	0.0490699570606152	0.038366575727318	0.0407443416407581
RUNX2	0.550919370468102	0.446311393505464	0.509210710140297
CNOT6L	0.0717666792419591	0.0670126011951381	0.072636393075529
PPEF2	0.785851889825993	0.850971354352395	0.81288843461356
MIR140	0.843644978413902	0.791128581247637	0.819167970091976
ZSCAN16	0.0466097351720388	0.0419769120645217	0.0475717688521437
SCFD2	0.157168593660958	0.143349789400622	0.165484232999138
SERHL	0.163455625359027	0.150958670421644	0.146828484112342
KTI12	0.178516513812114	0.171145575815972	0.190992034275289
SF3B4	0.295554552033578	0.275968329953562	0.315497550168522
CISD3	0.0472598489462196	0.058848066609402	0.0417325087413036
ACOT2	0.0505398625414561	0.044375007773238	0.0749064401613881
DACT2	0.284842505370735	0.28656993722386	0.295597817621974
FECH	0.201922774170791	0.192782117853763	0.19117836560765
ZNF554	0.0227497278857274	0.0207622888437162	0.0198520763817587
SUPT4H1	0.163195774660555	0.157222290320435	0.188298535071589
MAL	0.139693217944771	0.195306246892309	0.14605613103966
CKM	0.277123522469003	0.272666556323732	0.26817121529711
POFUT2	0.667676188427178	0.690671458161619	0.666556731083003
BTF3	0.257570140042659	0.262633932037267	0.271895488859299
CHIC2	0.0411100351362807	0.0402757789293885	0.0432140814289599
LRRN2	0.329472811377592	0.332241784932116	0.3499730609802
FBXL19	0.255534165033326	0.22288330201887	0.253523327628314
RRP1B	0.950415866619633	0.935241470511186	0.943494010495516
ERH	0.0396683986611687	0.0302631927306575	0.0332774044697573
MLLT6	0.25564883601493	0.228706970146709	0.260883539405301
UPK2	0.586837767239716	0.54552920292925	0.550636303787481
DLK2	0.152238147535189	0.223819703277942	0.230373579209374
CISD2	0.0549375074938068	0.0491753584849286	0.077740277124827
HERC3	0.079296618545256	0.0650736609202554	0.0671464703450346
KBTBD7	0.15601907596642	0.209944389259406	0.19327989292448
WIPI2	0.617569981999508	0.613222707909853	0.617953345895442
DNM3	0.152368833077086	0.141814410279281	0.152840657516388
ZC3H18	0.495715295830505	0.480694232964597	0.502987543778433
FTH1	0.0812945160693473	0.0709580926764951	0.0773155469200694
APH1A	0.0245862678633982	0.0236592431170927	0.0235093723794083
PDS5B	0.0766851403777438	0.0506420602876503	0.0711445288610958
ORMDL3	0.32489557211426	0.284802121398857	0.282523632468741
ACSL1	0.23851465659015	0.184287827665514	0.255452975116805
MAPK3	0.12699122201416	0.127041050908782	0.10034753980152
LPIN1	0.748003963235102	0.730222873817789	0.710125033499402
RNF145	0.392636688826556	0.382018323261387	0.379142123552984
SLC29A3	0.368157697621737	0.352223864223705	0.383227314542717
KLHL31	0.604986711673969	0.592886598982782	0.594118692531386
C1D	0.28389340069752	0.268606010549789	0.298085367899674
SCLY	0.413723751724178	0.393741484832367	0.41218325217596
SLC22A17	0.382684718269226	0.357193306643847	0.374998572240791
HLCS	0.224096964383085	0.260613990963882	0.222336259004402
SLC4A1AP	0.123987044184906	0.100282878917016	0.126083684837558
CCNI	0.0180026971552049	0.0103754592277463	0.0132278844228035
DAPK2	0.263854758050973	0.280355422889852	0.283642486811453
SNORA58	0.890970941710027	0.918495891361287	0.862970031652228
BRD7	0.370834699726969	0.352309002619195	0.378448289406553
TAF1B	0.362331522704859	0.365910913778392	0.33415416929791
SLC35B2	0.138442676616178	0.127647737399111	0.154359315500511
DEF8	0.509913343910218	0.506342193074791	0.5046759741685
WNT11	0.174393257007199	0.171420958608559	0.134478030976847
VASN	0.229923111919816	0.205106698596565	0.127041050908782
KRTAP5-10	0.771135928153428	0.826353036860499	0.767279961352889
AQP10	0.337881538110452	0.44672675438708	0.453403439068193
ERCC2	0.313189937201747	0.301841347886615	0.317039774817383
PPP1R10	0.718650613288705	0.710318813225415	0.729616007686178
FTL	0.0759501405499184	0.093358172823662	0.102394698146912
VAC14	0.327748090533414	0.305365381939102	0.343545460587847
PLSCR2	0.557769938798812	0.597764261584048	0.596639178455352
NAT1	0.66099636706274	0.661234280025279	0.682775019227668
BMP2	0.391010627006495	0.358043390029895	0.389620840592928
ACTR1B	0.120445465603288	0.11503004831597	0.109040116849577
VPS25	0.163514450961614	0.137811539725878	0.16655536375419
RAB25	0.645092661393305	0.603311970105311	0.601137197903167
DDX52	0.305028611143685	0.299102790636473	0.330675450888242
MRAS	0.229530805762408	0.21030934641214	0.241915264996298
ERG	0.452089633682097	0.47828210752659	0.527233120026828
COL4A3	0.0915738086677397	0.101708090330768	0.110802074489935
TSTD1	0.678519785305046	0.680074509136213	0.680612064817188
B4GALT5	0.119960529283877	0.113712232129403	0.094523326727334
PRPF3	0.199346628033804	0.182469551600559	0.213375494743317
DDX19A	0.134929705442351	0.129096889953982	0.131874230136243
GPN1	0.318934278355343	0.274027731151999	0.170421217638525
SULT1A2	0.821315933680678	0.796323105391809	0.801128968989656
MIR302A	0.710921170118781	0.661561626914934	0.627454514007454
NR1D1	0.0900670041425255	0.0846941784135311	0.100603776780867
LONP2	0.688117058932798	0.701071577167644	0.71060049748853
TRIL	0.23770503382594	0.247942931010488	0.226895524106626
AP1G1	0.238661963635969	0.229923111919816	0.263227052594549
MPZ	0.478372548919931	0.470082062674108	0.424896444909536
STAU2	0.240739849771275	0.164905090430634	0.216107237472697
SH3BGR	0.669621385543908	0.620857850490857	0.624731522633926
GPX3	0.435984403417036	0.434660404762774	0.458742465354189
MAG	0.57913518081468	0.59984377063089	0.566397552562912
ARPC1A	0.0662687252238653	0.0660828854324162	0.0510651940633952
CNTD2	0.379652348752026	0.320203107089502	0.325375866372673
