# Supplementary material for: A novel cervix carcinoma biomarker: Pathological-epigenomics, integrated analysis of MethylMix algorithm and pathology for predicting response to cancer immunotherapy
Source: Front Oncol. 2022 Nov 2;12:1053800. doi: 10.3389/fonc.2022.1053800 (PMC9667097; doi:10.3389/fonc.2022.1053800)
Supplement: Supplementary file 1 [file DataSheet_1.zip › raw data for editor checking/Fig1/mRNA.cancer.txt]

id	TCGA-MY-A5BF-01A	TCGA-MA-AA41-01A	TCGA-VS-A9V5-01A	TCGA-DS-A7WI-01A	TCGA-C5-A2LZ-01A	TCGA-DG-A2KK-01A	TCGA-C5-A2LT-01A	TCGA-MU-A8JM-01A	TCGA-C5-A3HE-01A	TCGA-UC-A7PD-01A	TCGA-C5-A1M5-01A	TCGA-VS-A9V0-01A	TCGA-EA-A556-01A	TCGA-EA-A1QS-01A	TCGA-ZJ-A8QR-01A	TCGA-EK-A3GM-01A	TCGA-EK-A2PI-01A	TCGA-2W-A8YY-01A	TCGA-MA-AA3Z-01A	TCGA-4J-AA1J-01A	TCGA-JW-A5VK-01A	TCGA-MY-A5BD-01A	TCGA-EA-A5ZE-01A	TCGA-C5-A1BL-01A	TCGA-JW-A5VI-01A	TCGA-VS-A8Q9-01A	TCGA-LP-A4AV-01A	TCGA-MA-AA3W-01A	TCGA-EA-A3HQ-01A	TCGA-BI-A0VR-01A	TCGA-MA-AA3Y-01A	TCGA-ZJ-AAX8-01A	TCGA-C5-A3HD-01B	TCGA-EA-A4BA-01A	TCGA-Q1-A6DT-01A	TCGA-C5-A1MN-01A	TCGA-VS-A9UQ-01A	TCGA-VS-A9UH-01A	TCGA-HM-A6W2-01A	TCGA-Q1-A73Q-01A	TCGA-C5-A1M9-01A	TCGA-C5-A2LS-01A	TCGA-C5-A1BQ-01C	TCGA-VS-A959-01A	TCGA-JW-A5VL-01A	TCGA-ZJ-AB0I-01A	TCGA-EK-A2PG-01A	TCGA-IR-A3LK-01A	TCGA-C5-A1M7-01A
TMEM214	7.131282	7.475105	8.334238	6.92599	7.468148	7.686165	7.986467	6.97106	7.89409	8.128882	7.469216	8.247722	7.612858	7.807329	7.754638	8.465886	7.403286	8.16274	8.770882	7.629968	6.649254	7.236706	7.48423	7.013105	7.451969	7.291461	6.677369	7.578234	7.530111	7.526891	7.568325	8.0352	7.562968	7.23862	7.066659	7.39721	8.167403	7.462025	8.385025	7.330409	7.72221	7.527904	6.90714	8.352286	7.328447	8.069696	7.295435	7.247827	7.608346
GPS1	9.381123	8.56735	9.438114	9.806105	9.448309	9.803793	9.380396	9.146048	9.567306	9.744013	9.666517	10.175569	10.422311	9.431492	9.406334	9.918104	9.63988	10.136456	9.8854	9.115688	9.906523	9.88011	9.630896	9.353713	9.138034	9.408886	9.563369	9.694802	9.667353	9.553955	9.820286	9.533505	9.583157	9.953928	9.522128	9.607129	9.830797	9.593529	10.26198	9.892274	9.876593	9.265613	9.409547	9.655456	9.05723	9.656969	9.203198	9.111776	9.289418
FCN2	3.24737	3.398048	3.24737	3.313972	3.950909	6.191689	3.24737	3.24737	3.24737	3.498414	3.347447	3.24737	3.325935	3.364102	3.24737	3.24737	3.24737	3.382969	3.24737	3.24737	3.24737	3.624122	3.327733	3.311201	3.24737	3.368955	3.24737	3.573595	3.335892	3.297542	3.309167	3.24737	3.24737	3.322572	3.393253	3.24737	5.055986	3.24737	3.316449	3.24737	3.24737	3.24737	3.24737	5.307715	3.24737	3.421581	3.24737	3.360289	3.290224
LXN	7.175283	6.641741	6.875327	4.752442	7.238225	7.365687	7.746026	6.955493	8.999465	5.918853	7.842727	7.389314	7.526862	8.321827	5.803314	7.730062	7.307398	5.765772	8.607219	7.14212	7.202879	5.171759	10.370467	5.766497	6.610855	7.397593	6.542319	7.217036	6.023076	6.741877	5.419255	7.638456	6.1644	7.059707	4.060108	5.104106	8.606301	6.598928	5.369224	6.782104	7.025195	7.610339	7.103302	8.38301	6.327092	6.251731	3.996485	6.706456	5.427391
MUC20	3.560827	4.54271	6.146067	8.409311	7.299552	6.806763	7.441111	5.98319	6.621524	5.815447	8.340702	6.768232	7.388635	5.434389	8.526419	6.811702	5.870586	3.408513	8.682292	7.515887	5.658892	9.239263	7.938076	7.090775	5.920846	3.956468	3.78616	6.566756	6.393854	6.831043	4.089261	7.278022	5.403972	5.642284	3.064583	7.294183	8.541559	4.54759	4.618428	4.122638	6.882005	9.067381	5.929965	9.183524	7.359939	5.442327	5.005603	7.77116	6.313024
ENPP5	7.11179	4.476419	7.964977	6.33999	6.194886	8.066753	6.33458	6.654736	5.281524	6.356044	7.110017	8.86181	7.884429	8.017334	4.569835	5.975206	5.872461	7.433629	4.534205	5.698408	5.708125	8.042947	5.959018	4.516625	4.850888	4.49947	4.499552	4.935098	4.578678	5.435999	4.468222	6.140832	5.698723	7.912583	4.436689	4.505686	8.812767	5.783167	7.992126	5.181813	7.317346	9.345798	8.318793	8.323593	4.504034	4.48295	4.448379	4.550541	4.572006
C1orf56	4.66304	4.9329	4.805979	4.604867	4.541605	4.968265	5.236691	4.499697	4.420708	3.882265	4.830383	6.364163	5.517661	4.597097	4.513943	5.545501	5.709352	5.283227	5.25376	5.102682	5.507995	5.045111	5.514354	4.835079	5.07936	5.570271	5.317419	4.532733	4.4108	4.765496	3.907562	4.19286	4.557581	5.428139	4.809738	4.723421	5.210689	4.859621	6.030136	5.19196	4.655205	5.304098	4.50376	5.150257	4.238088	4.798736	4.643486	4.631401	4.573983
MCF2L2	3.873778	3.672913	3.560442	3.625806	3.725492	3.617654	4.539466	3.937502	3.610701	3.848215	3.940139	3.728141	3.638385	4.344553	4.005486	3.690165	3.64035	3.560472	4.080725	3.835029	3.706742	4.261631	3.616941	3.845339	4.005024	4.900919	3.62794	3.943803	3.784312	3.79449	3.815666	3.892806	3.677589	3.594016	5.264515	3.891242	3.910106	3.653463	3.599045	4.390997	3.584032	3.651877	3.724983	3.8207	3.780204	4.439351	3.874336	3.732872	3.947161
KLK6	4.986247	3.996695	7.115197	6.279032	5.43405	6.698055	3.74715	8.089012	8.592943	5.377068	5.951027	2.967437	5.24537	5.039111	6.843274	2.875343	4.739844	5.263266	4.032316	4.288518	3.958491	4.049812	3.061599	4.131934	3.438718	4.398104	4.056564	3.517694	2.897496	6.431977	7.016458	6.476329	2.875343	5.409114	4.661016	6.930246	6.586578	6.397881	3.03653	4.806787	6.023515	4.705731	4.0419	7.590679	3.243625	5.027722	3.063415	4.124371	6.424515
KRT81	4.09275	4.660881	6.302458	6.002975	5.567069	5.834012	6.646519	5.501549	6.531461	3.796867	4.887076	4.515235	6.301981	4.760394	4.291526	4.455841	3.70153	5.191222	5.203803	4.706435	3.515781	5.512782	6.13103	4.699059	5.316271	6.647195	6.081485	4.723797	3.995047	5.434245	3.692674	4.968412	3.945574	6.683237	3.972695	5.091948	4.694612	4.205782	3.612358	4.189281	5.253651	3.872994	5.036605	5.229754	4.959339	5.802385	4.330612	7.321423	8.421075
DDX19B	6.694914	6.484728	6.682502	6.815361	7.138423	7.779391	7.36493	6.453667	6.678757	7.474397	7.555917	6.887282	8.108996	7.147888	7.04259	7.091092	6.160523	7.394345	7.056275	7.354681	7.101347	7.568686	6.522473	5.993086	7.649628	6.658502	6.709108	7.295055	5.057074	6.93898	6.779828	6.989263	6.392056	7.950705	6.928169	7.179956	7.862549	6.911171	7.025118	7.03916	7.342193	6.49507	6.956635	6.975837	5.782308	6.783681	6.46794	8.036616	7.445312
VAT1	7.271959	6.533593	6.933624	6.758935	6.792462	7.488926	7.660648	6.545873	6.755097	7.330388	7.026998	7.682464	6.882372	7.915848	6.555344	6.042393	7.164934	8.212177	6.567836	8.35983	6.821027	7.742262	7.176324	6.170522	6.691257	6.519556	6.839836	6.241685	7.325004	6.187464	7.065669	7.09928	6.724635	7.577017	7.422477	7.878647	7.155838	7.094525	7.980869	7.0381	7.643847	4.666764	7.422163	7.416317	6.828925	6.763707	6.609589	6.979014	6.75985
CYP4F11	6.689931	7.024616	8.380521	7.261615	5.77798	7.767291	7.680919	5.203748	5.704085	7.649427	7.61325	7.582247	6.488451	5.270746	9.542081	8.640473	10.239239	4.87964	8.132056	7.943856	9.892118	6.635862	7.433134	6.975961	4.660193	5.600935	5.806599	7.085495	7.889727	7.293572	6.765289	6.504907	7.794639	4.671403	6.88943	10.132734	5.874241	7.233433	4.416991	8.748744	6.56246	8.145542	8.053946	7.777362	7.650673	6.531127	7.61227	7.104105	6.618112
FBP1	6.330024	5.099505	6.868508	6.51151	5.668431	8.184765	5.364004	5.488413	7.67093	4.307273	6.223137	8.500148	6.352602	5.167085	5.955402	7.902771	3.895963	7.004389	6.574043	6.978763	5.81813	7.695426	7.991518	6.913712	5.372929	7.313708	7.912485	6.837513	8.2369	7.047605	6.172071	6.146533	3.964221	7.409172	5.191004	5.703907	9.10413	7.161799	4.952515	4.648963	9.762274	8.349008	7.003165	7.559741	7.020762	4.575523	4.210277	6.398461	5.388778
MYBPH	3.646286	4.367634	3.63941	4.835094	4.017036	4.132079	3.7651	3.774337	4.071219	3.540416	4.216743	4.234536	4.210992	3.699001	3.644572	3.98328	4.340213	3.81325	3.540416	4.09208	3.627536	3.655338	3.951631	3.946348	3.824748	3.540416	4.328843	3.890665	3.99161	4.206228	4.27946	3.540416	3.622228	3.641894	4.0142	3.722013	3.777303	3.751447	4.28532	3.540416	3.839481	3.623397	3.604443	3.956736	3.630438	3.779279	3.540416	3.618108	3.869233
FUT6	3.736342	3.267905	6.790265	3.103774	6.74792	4.244037	3.049542	6.656692	5.630431	4.084483	5.764957	4.812817	3.065048	3.002919	4.573184	7.299278	3.554571	3.123592	5.328447	5.263283	3.90578	4.870503	3.317932	4.533182	3.548088	2.97739	3.052961	3.396999	5.633922	4.57621	4.141935	5.639677	3.360145	3.0132	3.149915	6.047041	7.135191	3.219163	3.108803	3.130011	4.162925	7.235502	7.635548	4.181413	6.118821	3.540765	3.241483	3.062295	4.815896
SETD6	5.89912	7.208275	6.152271	6.797595	6.822988	7.214339	6.27015	6.44147	7.499652	7.487814	6.833948	6.992188	7.811392	6.943951	6.406418	6.394541	6.811309	7.729664	7.104843	7.801028	6.679973	6.754353	6.892485	6.496718	7.372965	7.165498	5.870282	7.064018	6.868138	6.871844	6.947801	6.820814	7.454827	7.110499	6.878617	6.897007	7.045128	6.613183	7.45519	6.982207	7.462662	6.031854	6.526919	7.335015	6.929983	6.618935	6.244217	6.075668	7.410931
SRP54	8.316627	7.244247	7.813792	7.708781	8.119434	7.911638	8.311499	7.883085	7.495268	7.95268	8.16227	8.333115	7.798174	8.536139	8.043536	8.389679	8.104658	8.577483	8.57205	8.29471	7.820279	8.221045	8.312504	8.051377	8.202523	7.607507	6.502669	7.894978	8.256942	8.167718	8.040459	8.161103	8.197957	7.495881	8.057753	8.49728	8.166954	8.327956	8.361361	8.154591	8.323294	7.665137	8.006098	7.699875	8.009724	7.777129	7.204629	8.080684	7.837919
PSMD3	7.347772	7.297962	6.453115	7.042731	6.981793	7.131447	6.668235	7.114101	7.128988	7.702757	7.435864	7.05633	6.761456	7.066516	7.286303	7.324741	7.274356	7.860937	6.880741	8.909826	7.393343	7.455981	7.348131	7.438125	7.776661	7.86929	6.927877	7.22337	7.402368	7.425721	8.080847	7.59211	7.17331	6.917938	7.563332	7.747224	7.132404	7.228573	7.898279	7.726222	7.699432	6.088772	7.507146	7.452155	7.616891	7.610303	6.706387	7.851909	7.26189
RNF149	8.210659	7.931465	5.831258	7.573558	7.140692	6.394116	7.199494	8.247646	7.349927	7.594695	7.213814	8.545375	7.928728	7.143224	7.321451	7.066046	7.399388	7.747917	7.457978	8.175111	7.130149	7.163468	6.961784	7.446872	8.030159	6.815481	7.681644	7.510969	7.11777	7.449799	7.883948	7.194939	7.386972	7.796508	9.421575	9.992658	6.803499	7.527342	7.309168	7.167276	8.651118	6.052315	8.303761	7.453762	8.590106	8.146486	8.271123	7.639473	7.594942
ARL11	7.302401	5.8798	5.238257	6.041752	7.311332	5.49913	5.614774	6.196897	5.919689	5.221905	7.960605	6.282404	5.385734	6.542967	5.348269	4.917139	5.609953	5.93058	6.803624	6.104473	6.743988	4.888555	6.751476	6.516226	5.723598	6.042794	6.496858	6.529203	6.810767	6.373252	6.206182	6.196892	5.046963	6.105026	6.382315	6.63203	5.497622	6.631753	5.699742	6.685252	5.414397	5.188176	7.541781	6.477963	6.863756	5.631457	5.414927	6.954133	6.079851
RECQL5	6.092863	8.695809	7.711655	6.58049	7.736672	7.357282	5.382678	5.957044	6.575653	6.754488	7.290697	8.497969	8.21403	6.755087	7.108041	7.317983	7.261239	7.291075	7.566757	6.421969	7.252285	7.016317	7.030628	6.438999	9.681291	7.199318	7.232758	6.969274	7.213043	6.216641	6.096565	6.863914	7.246629	7.559104	6.262483	6.172364	7.690947	6.566397	7.194004	7.549482	6.895662	7.488118	6.656628	7.785558	6.26811	7.369874	6.266326	6.890708	6.15495
RBM3	9.082074	8.22365	8.194248	7.686918	8.258414	8.754869	10.136493	8.95123	8.797	8.89273	9.489728	8.933443	9.046812	9.059222	7.571383	9.079742	7.626167	9.092747	8.808219	9.324612	9.143847	8.617425	8.998761	9.676109	8.990246	9.514533	8.195638	9.265533	8.761749	9.132651	9.178466	8.946186	8.479525	9.617001	7.809859	9.005117	8.829203	8.251092	8.513435	9.297266	9.787868	9.579062	8.393343	8.770766	8.612494	7.712788	8.359123	8.252796	8.946205
SLC38A7	4.796815	6.005737	6.145752	6.264501	6.68073	6.391455	6.217258	5.993164	6.245183	7.390164	6.203355	6.181284	7.175614	7.185954	6.423019	5.798216	6.231497	7.148468	6.963542	6.079603	5.926021	5.285695	6.472738	6.370424	6.886991	6.836801	6.175097	6.37599	6.780784	6.317069	6.81031	6.823736	6.388831	6.476661	5.838537	7.017981	6.41273	7.203367	7.644779	6.184373	6.341565	5.484147	6.121164	6.915088	6.956271	5.992904	4.756523	5.738225	6.483342
ARRB2	6.093691	5.668331	6.718477	5.937621	6.480989	7.983635	6.56121	6.464295	7.198888	6.068869	6.264345	5.491004	6.400413	6.232673	5.423815	6.802788	6.125625	6.714994	7.034996	6.160153	6.543732	7.283302	6.727652	5.795701	6.598482	6.390825	6.591877	7.169197	6.617829	6.456128	5.936873	6.616349	5.615634	5.450624	5.854163	5.581186	6.952752	6.957817	6.460278	6.298357	8.098086	7.307374	5.924603	7.06388	6.474224	6.260488	6.099513	6.009746	6.616606
LCA5L	3.572772	3.668519	4.593886	3.81636	4.038205	4.709908	3.701259	3.755836	4.87949	3.936774	3.858594	6.123557	5.911536	4.376494	3.349026	3.825179	4.019879	4.237201	4.402143	3.95586	4.166579	6.008439	4.24455	3.906622	4.102996	3.930528	3.746238	3.552707	5.020785	3.479423	3.444333	4.420344	3.553611	5.786047	4.297804	4.783804	6.932526	3.93132	4.475436	4.297445	5.075449	6.716688	4.410236	5.102792	3.567384	3.973611	4.191587	4.415748	4.05096
SNORA60	2.596798	6.391492	6.832043	4.369468	6.557128	4.940679	5.459976	4.492795	4.938266	4.387725	5.168162	5.75048	4.839309	5.243529	6.578211	6.072421	7.685341	6.001003	5.120384	5.237679	5.886979	5.186096	5.505155	5.977776	4.470858	5.585529	4.625204	4.394087	5.124941	3.478167	4.758175	5.147086	5.67514	3.802912	5.573249	5.092454	5.472084	5.094214	6.573945	5.81471	5.502032	4.950789	4.785965	4.155476	5.402625	3.974305	3.052891	4.864813	4.6524
SLC15A1	3.862435	4.044913	6.202623	4.211723	5.047036	4.544376	3.258346	5.369509	4.665427	3.566515	4.365241	6.942792	3.720292	3.593738	4.845199	3.923583	4.858617	3.075636	7.01804	3.416284	3.35721	5.67794	3.136594	3.283169	3.726927	3.639178	3.408112	3.294354	5.387136	3.578181	3.626836	4.799608	3.149603	5.712035	3.027101	4.271209	4.633654	3.100542	4.856947	6.225779	6.369472	4.810965	3.737689	6.059932	3.34312	3.818772	3.242067	3.093322	4.629292
LAPTM4A	8.519226	8.81749	8.68843	8.27665	8.427283	7.842507	8.499808	8.285757	7.541532	8.890049	8.426229	8.921354	8.647846	8.746037	8.463497	8.60151	8.086416	8.555756	9.533815	8.73545	7.152514	8.900473	8.628278	7.823193	8.897017	7.918764	6.970122	8.44472	8.208953	8.326376	8.41562	8.039993	8.545979	8.440158	8.423012	9.768973	8.665319	8.064905	8.820448	8.263769	8.36795	7.995502	8.408331	8.438038	8.526612	8.896141	7.968051	8.672989	8.254123
SLC22A5	4.851951	4.524848	6.582038	4.289719	4.734409	4.96641	4.91738	3.97466	4.226854	4.814885	4.598581	6.281908	5.300103	4.669012	4.96928	7.350189	6.115834	6.694898	5.283585	4.958476	4.64971	5.870585	5.761015	5.302536	4.28795	6.103669	3.615854	7.950929	4.500472	5.024101	4.447319	5.376648	4.373858	4.341969	6.040079	4.892206	6.4055	4.773418	6.577626	6.337534	5.494817	5.534477	7.000073	5.373192	5.375166	5.606551	5.50139	5.175788	3.934835
TARS2	6.224476	7.291858	6.768828	7.376149	6.387163	7.139077	5.753293	5.908378	6.679178	6.48941	6.446026	8.981608	7.193449	7.013922	6.577618	7.018846	7.32502	6.812785	6.469991	6.921657	7.544455	6.464623	7.813232	6.529462	6.749219	7.20549	6.44066	6.484568	7.835779	6.72916	6.09228	6.356642	7.143508	6.109667	5.850501	6.703932	6.558152	7.265918	8.422338	7.762574	6.624081	6.737654	6.443596	7.463687	6.38209	6.660069	5.416209	6.949092	6.337178
SETDB1	7.045925	7.674205	7.584089	7.036281	7.592342	7.264105	6.400587	6.484575	7.59207	7.223599	7.523465	9.427085	8.22979	7.659826	6.873921	8.040228	7.479787	7.780877	7.743963	7.849589	7.199351	7.347854	8.682287	7.619487	7.574594	7.88936	6.02785	7.872326	8.786504	7.443435	7.054104	7.57596	7.940096	7.388309	6.705415	6.675952	7.629786	6.959131	8.666761	8.216006	7.491931	7.744458	7.121332	8.252106	7.130483	7.514647	5.96376	7.217638	7.595853
HOXD3	4.075877	3.784161	3.374794	3.737587	3.892024	3.304144	3.728071	3.580759	3.877354	3.366087	4.004024	3.662452	3.494516	3.943196	3.618204	3.892267	3.476278	3.608302	4.244897	4.254084	3.262477	3.48356	3.845423	3.560631	4.163852	4.014088	3.418662	3.699547	4.26641	3.614834	3.914712	3.942096	3.625557	5.455496	3.535648	3.7291	3.399151	3.702378	3.627623	3.384247	3.333721	3.356888	4.319692	3.678412	3.364773	3.465006	3.643818	4.122311	3.510695
GDPD1	4.712872	3.549309	5.14054	3.513547	4.613761	4.893358	4.081109	3.722258	4.090869	3.878531	4.220517	5.240291	4.764205	4.428038	3.760955	5.062639	3.857677	4.834901	5.299738	4.131166	3.416263	5.234128	4.502898	4.091331	4.587864	3.736143	3.864409	4.563469	4.527528	4.293795	3.496437	4.576347	4.802638	4.831366	3.976293	4.524984	4.83876	3.972124	4.804822	4.619658	3.866786	5.134411	4.207369	5.518207	3.730097	3.470425	3.918691	3.675035	3.712354
ZNF502	5.071838	5.222987	4.036826	5.143213	3.960374	3.666123	6.268613	3.724966	3.814581	5.715602	6.867381	6.473002	6.339807	6.875464	3.683887	7.032622	5.724164	6.370601	5.572126	6.178558	5.537598	3.478736	4.517495	3.644813	5.689751	3.660069	5.511331	3.876843	4.175464	5.949442	6.07947	5.491329	3.555187	6.596986	6.261316	3.679982	4.33019	4.510095	3.765785	6.006982	3.592829	3.618342	3.612096	4.031647	6.468999	4.083786	3.575502	5.994517	5.559698
DGCR5	3.693893	5.952017	3.83012	4.409325	4.095289	3.939634	4.717905	3.453755	4.709928	4.827679	3.294734	3.28118	3.739624	3.606212	4.127575	4.099375	4.591633	3.313239	3.438227	3.403314	3.982866	5.179477	3.838048	3.601974	6.065742	4.93819	3.762772	3.541555	3.536706	4.267922	3.334995	4.054191	3.988692	4.409962	5.225672	4.869138	4.133347	5.265533	3.287072	4.004025	3.401961	3.278592	4.859778	4.393265	3.380401	3.570899	5.151623	3.326805	3.288834
G6PD	9.94326	8.575261	9.04998	9.494157	8.683815	9.182832	9.490061	9.030951	8.268413	9.854708	9.429871	9.850504	9.270556	8.986742	10.29429	8.584679	11.301968	9.747625	10.314791	9.423057	11.56893	9.521289	8.818875	9.641406	9.196615	8.586792	9.183982	9.676552	9.79503	10.25093	8.948182	9.176501	8.73051	8.612622	8.667166	10.480936	8.971552	9.131739	8.885443	9.347917	8.988166	8.696708	8.52857	9.269593	9.156574	9.805566	9.071015	8.854128	9.521692
WDR26	6.873809	6.639084	6.38321	6.100058	6.707065	6.365726	6.177181	6.861474	6.292297	6.170007	6.564118	6.98516	6.82546	6.970537	6.376964	6.630707	6.736136	6.599273	6.968033	7.073634	5.561959	6.614395	7.623887	6.721228	7.165212	6.765109	5.080422	6.504689	6.806917	7.093156	6.910635	6.786646	6.436877	6.225839	6.675936	6.826683	6.816421	6.136171	6.99996	7.24536	6.354583	6.858928	5.983988	7.0508	6.282671	6.287312	5.713995	6.494023	6.868167
PCGF2	7.749187	6.652106	8.391738	6.814379	6.957701	8.300241	7.403438	6.529507	7.112829	7.239712	7.745354	7.138182	8.317446	7.647484	6.9108	8.365222	6.732295	8.60867	7.834994	6.62033	5.976176	7.996056	7.395652	6.956935	7.863574	7.248974	5.723809	6.898567	7.490673	6.721225	6.971527	7.190255	7.446193	9.245655	7.725606	7.046554	7.91358	6.524235	8.409757	7.187018	7.849404	7.375153	6.680933	8.441311	7.266949	5.993801	6.275256	8.028016	5.742755
ZNF280A	3.232178	3.680494	3.232178	3.232178	3.232178	3.232178	3.232178	3.872474	3.253025	3.232178	3.254482	4.838773	3.232178	3.258325	3.232178	3.918867	3.314661	3.597456	3.315882	3.232178	3.260514	3.232178	3.232178	3.232178	3.232178	3.232178	3.232178	3.232178	3.232178	3.232178	3.232178	3.232178	4.191332	3.77568	3.66802	3.232178	3.232178	3.232178	4.772558	3.232178	3.232178	3.232178	3.31315	3.368794	3.232178	3.232178	3.232178	3.232178	3.232178
MSH6	8.692963	8.656347	8.406927	7.47473	7.767008	8.363629	8.153071	7.80079	7.267614	7.676341	8.402843	7.938634	8.220206	7.791285	7.791697	7.515743	8.168084	8.1421	8.268787	8.094681	8.672761	8.73779	8.630896	7.958878	8.308768	7.83379	6.999293	8.121841	8.555145	8.321452	8.033251	8.227118	8.418993	6.834871	7.600489	8.253869	8.218627	7.727069	7.812433	8.972489	8.368781	8.053091	7.963448	8.250222	7.826523	8.16306	7.053816	7.504322	7.88013
NFIA	6.255307	6.404425	6.503819	5.579927	5.991688	6.460142	5.465168	4.974389	5.007108	5.746086	5.912264	7.253867	5.986197	6.415697	5.839319	3.231458	5.50352	6.872999	5.230815	6.471372	4.473201	6.017176	6.662105	6.087705	5.860682	5.3505	4.808575	6.112456	5.643147	5.789095	5.748319	5.419856	6.28572	6.571494	8.718659	5.234695	5.915189	4.712097	7.539132	3.766223	5.869831	5.305912	6.703419	7.136659	6.208217	5.426898	5.924627	6.582863	6.494767
CNP	6.508386	6.75462	6.405714	5.937725	6.238508	6.396136	5.471118	5.671341	6.114953	6.195341	6.194096	6.921523	6.327232	6.200149	5.96855	6.708446	6.103965	6.474123	6.542141	7.047897	6.212338	6.383026	6.575116	6.509628	6.747052	6.027205	6.25251	6.210843	6.720813	6.437252	6.499489	6.849084	6.220932	6.506894	5.647716	5.933059	6.166001	6.438805	6.920429	6.551054	6.233077	5.602121	6.140004	6.692074	7.150064	5.218605	5.391808	6.408218	6.056392
CHMP6	7.647751	5.697711	7.342745	7.14779	6.626009	7.329643	5.91912	6.255426	6.048883	6.314106	5.949928	8.6304	7.96809	6.743911	7.495462	7.816502	7.637005	7.057205	6.969767	5.224707	7.776194	8.150824	7.346382	6.358329	6.749095	5.486367	9.838986	6.679274	5.825555	5.81037	7.929027	6.316101	6.25557	7.95427	7.91702	7.492486	7.742616	6.611297	7.669443	7.279867	6.793905	6.359613	7.365827	6.505223	5.955358	7.331452	5.857001	5.507237	6.234404
ADD2	3.263356	3.295704	3.35586	3.644968	3.517667	3.333983	3.263066	4.809502	3.289011	3.252157	3.368486	3.217515	5.213792	3.767268	3.311199	3.278907	5.651197	3.470366	4.668863	4.33364	3.231822	3.496386	3.732771	3.281873	3.373403	3.528367	3.799157	3.44198	3.342675	3.479256	3.374986	3.356561	3.494124	5.296497	3.475191	3.267236	3.429819	3.480046	3.414211	3.543409	4.832737	3.857065	3.858277	3.619246	3.28951	3.875336	3.781971	4.068437	3.423568
ANXA9	4.026421	4.542028	4.703818	6.042845	6.125147	5.37748	4.116169	5.947864	6.663746	5.025731	5.599687	6.399314	5.726311	5.239827	6.0635	6.232583	4.453458	4.843195	5.638012	5.641429	4.071733	5.488267	5.122241	4.583323	5.809594	5.222085	2.875824	4.429313	6.892777	4.828969	4.861502	5.516679	5.045328	3.772148	4.20262	6.807079	6.271723	4.323407	3.672188	4.862271	4.537371	6.245065	5.340248	8.128997	5.311518	4.303402	4.188689	5.542142	4.659002
MOSPD1	6.85943	4.315979	4.9906	4.838346	5.085639	4.979855	6.914441	5.603083	4.591788	5.097679	5.880744	5.700011	6.109108	6.362727	5.871249	5.200192	5.405535	5.685498	5.980416	5.440786	5.092925	5.354518	5.451018	5.784917	6.825665	5.112973	5.862558	5.666365	5.858073	5.833786	5.481645	5.284822	5.422635	5.675824	6.06885	6.14358	5.502146	5.111468	5.566027	5.594115	5.28128	5.542953	4.681413	5.716282	5.182582	5.737977	5.669125	5.051438	5.668834
ONECUT3	3.212575	3.347295	4.464194	3.226397	3.708472	3.257818	3.248725	3.398493	3.470439	3.234423	3.215176	3.203482	3.203482	3.817652	3.212426	3.254455	3.236507	6.620646	3.583708	3.223912	3.240304	3.411032	3.461242	3.218161	3.687627	4.601064	3.213059	3.213951	3.208645	3.297545	3.272739	4.054221	3.629559	3.254744	4.545927	3.506944	5.339896	3.239962	3.227264	4.070441	3.493047	3.538984	3.322858	3.228503	4.660809	3.224378	3.81089	3.48968	3.20839
KCNRG	4.386519	3.832695	3.753924	3.300087	4.09179	3.929197	3.830391	3.527698	3.535845	3.41474	4.102057	4.983011	4.774956	3.61636	3.38358	3.661725	3.577219	4.249621	4.279469	4.203708	3.456419	4.604681	4.173959	4.146818	4.05777	3.719151	3.527252	3.86408	3.550925	3.694705	3.629917	3.962051	4.077206	4.990859	3.715219	3.471581	6.644816	3.633468	4.613353	3.575716	3.928658	6.786057	3.798499	4.0372	3.615182	3.623511	3.452078	3.381653	3.827164
NCKAP5	3.418336	4.002675	3.496402	3.356743	3.229026	3.106037	4.741491	4.357466	3.142823	4.057911	3.87069	3.232829	4.345873	5.16143	4.216127	4.741788	4.612118	3.820304	4.022592	3.274702	3.925866	3.886178	3.545739	4.504267	4.38682	5.384318	3.248529	3.517083	3.733832	4.349444	4.285892	4.883471	3.209692	3.174404	4.013127	4.959739	3.224325	3.256175	4.774407	4.575671	3.924421	3.402256	3.323895	3.490195	3.508823	4.758204	3.537586	3.271578	3.89872
CYP4F8	3.401766	3.369785	3.427863	3.447098	4.413661	3.418483	3.411392	3.365991	3.401869	3.474701	3.374565	3.392769	3.493969	3.460644	3.416416	3.394491	3.478052	3.556243	3.432527	3.828451	3.380205	3.730788	3.527382	3.353817	3.441389	3.37921	3.370811	3.390765	3.390178	3.433912	3.379012	3.573548	3.378586	3.369275	3.638147	3.409266	3.353817	3.418414	3.353817	3.353817	3.353817	3.353817	3.363522	8.820274	3.353817	3.462572	3.735881	3.501029	3.379818
MKS1	5.04202	5.372914	5.31269	4.941567	5.423222	5.730672	4.773944	4.80027	5.194683	5.126801	5.348273	6.204862	5.337472	5.452696	5.293733	5.355307	5.125156	5.860183	5.347878	5.3978	5.613078	6.110503	5.256404	5.117977	5.822491	5.51901	5.019568	5.165047	5.580796	4.942731	5.177211	5.106928	5.526104	5.619634	5.321274	5.113496	5.866152	5.444172	5.310354	5.351469	5.506361	5.474107	5.79823	5.790516	4.787298	4.753229	4.95931	5.648477	5.184359
NKX2-1	3.293322	3.581511	3.291197	3.418756	3.369641	3.260854	3.307552	4.425887	3.497812	3.260854	3.260854	9.99498	5.459963	3.447349	3.260854	3.322098	4.646495	3.289623	3.260854	3.260854	3.364858	3.330584	3.536963	3.260854	3.320331	3.260854	3.361165	3.298198	3.260854	3.473512	3.260854	3.260854	3.857988	11.882436	3.62198	3.522182	3.297979	3.766042	3.260854	3.477806	3.260854	3.260854	3.337672	4.370056	3.260854	3.298298	3.260854	3.260854	3.260854
KRT36	3.265283	3.337271	3.29762	3.22676	3.400531	3.278648	3.4087	3.255916	3.359642	3.259941	3.390305	3.22676	3.302605	3.312209	3.264659	3.321983	3.296442	3.861468	3.274425	3.427967	3.34825	3.921976	3.304333	4.515442	3.296908	3.28693	3.344028	3.468311	3.35244	3.366108	3.315112	3.450203	3.28548	3.367341	3.263622	3.260326	3.392806	3.409347	3.293479	3.22676	3.293449	3.22676	3.420037	3.735558	3.464273	3.313739	3.431611	3.647204	3.247685
ATMIN	6.258386	7.110018	5.59887	6.358314	7.009639	7.136909	7.22284	6.727662	7.885697	8.302029	7.272986	6.652643	7.39141	7.943017	7.940493	5.734674	7.273938	8.30433	8.333102	8.483727	6.08168	6.237308	7.985452	8.365253	8.860526	7.391807	4.346363	7.356257	7.723694	7.988996	8.065251	7.299769	6.120262	7.512021	8.477606	8.191482	7.432484	7.362824	7.311348	7.73613	7.157628	4.484649	6.923308	8.49687	7.862374	7.545814	6.7379	7.032126	8.611689
MYEOV	4.109983	5.278497	5.872978	3.168393	6.943365	6.717362	5.789165	3.932613	3.16733	3.15937	6.062269	4.410196	4.761525	3.013651	6.415185	4.182902	3.544496	4.602753	4.534232	6.908078	3.198242	3.871272	3.144639	5.007944	4.05198	3.07393	3.319567	5.482947	6.270056	7.869469	5.354689	4.81226	4.279757	5.35221	5.838051	6.703521	5.887033	3.638734	3.065232	3.005599	7.760104	4.100899	4.128672	5.788073	3.807799	3.120333	4.341439	7.911456	3.105166
C15orf39	5.951863	6.017642	6.738394	6.355577	6.896478	6.210697	5.904135	5.411199	6.327129	6.251349	6.102463	4.871379	6.986727	5.372991	7.650346	5.578658	6.809466	6.42828	7.283187	6.732673	5.886156	5.923714	7.084169	6.283669	7.031535	6.2337	5.55159	7.131865	6.79118	6.377188	6.041609	7.22358	6.836284	5.419315	6.959571	6.1532	6.91933	5.880702	5.215096	6.127772	6.269452	5.818479	5.81247	8.108292	6.65266	7.763922	5.071025	6.009957	6.52845
VPS45	5.805633	6.269073	6.153812	5.779305	6.895478	6.323983	4.652851	5.404663	5.499787	5.616794	6.738985	8.127551	6.032055	6.481702	5.881343	6.020218	6.63138	5.561192	6.341854	6.40935	6.189995	6.557499	8.460988	6.297186	6.303772	6.510531	5.89511	6.164888	6.050503	6.109809	5.679448	6.224124	6.110165	6.270289	4.912441	5.265341	6.47115	6.07189	7.509003	7.660112	6.08446	6.983632	6.898575	7.36541	6.745513	4.889903	5.689408	6.704069	6.480432
HCRT	3.68287	3.68287	3.68287	3.68287	3.68287	3.68287	4.072821	3.68287	3.68287	4.143054	3.68287	3.68287	3.68287	3.68287	3.68287	4.027151	3.68287	3.68287	3.68287	3.68287	3.68287	3.68287	3.68287	3.68287	4.176133	4.496367	4.241166	4.290208	3.68287	3.68287	3.68287	3.68287	3.68287	3.68287	3.68287	3.68287	3.68287	4.222175	3.68287	3.68287	3.68287	3.68287	3.68287	3.68287	3.68287	3.68287	4.290025	3.68287	3.68287
HTATSF1	9.273248	7.060922	7.41874	6.656307	7.721942	7.937823	8.206601	6.970774	7.091726	7.226019	8.711429	8.21314	7.912957	8.186151	8.045493	7.672394	7.49865	8.329771	7.632893	7.867822	7.698354	8.423217	7.930143	8.051352	8.634036	7.426123	5.949527	8.280381	8.625702	8.539585	7.532679	7.308436	7.656835	7.444407	7.601655	7.789158	7.89208	7.809694	7.31257	7.858673	8.200494	8.39742	7.507912	8.055576	7.944939	7.985465	7.411162	7.659082	7.593142
GBGT1	5.94705	6.192052	5.571306	6.127644	6.474703	6.124635	7.123275	5.878573	6.959136	5.631862	5.892227	5.57197	6.823078	6.970189	5.907381	5.152522	5.657437	6.255587	7.536547	6.630535	5.291363	6.390251	7.518529	5.992189	6.40637	6.522466	6.339719	6.556289	6.668289	6.097087	5.889256	6.935866	5.536802	6.604184	5.463835	6.153046	6.018773	6.863418	7.123185	6.143682	5.699135	4.919949	6.778023	6.840206	6.26745	5.564058	5.00238	5.962018	5.57321
TMEM125	6.018994	3.637838	8.716741	7.616219	6.867707	8.761883	4.993022	5.467859	8.081141	5.612412	6.482585	9.471797	8.045984	4.086672	6.384968	7.963617	5.41983	8.666364	7.912748	7.715158	5.613847	8.602328	6.687328	4.510994	7.210004	4.449298	5.250466	4.846747	5.837665	6.51591	5.206901	5.55022	4.406999	8.248565	5.131588	6.319228	9.103605	4.807901	6.971042	4.689388	8.294335	8.913773	5.394868	8.95883	3.688457	6.046249	4.282587	7.228453	7.368919
QPCT	5.634795	3.767804	6.928059	4.327286	4.268769	4.694498	6.84339	6.554979	4.615077	4.327078	5.784851	8.624868	4.900188	6.702403	3.980108	6.167672	3.440637	5.724158	4.049806	5.442997	3.859315	7.565929	5.363969	4.538673	4.811802	3.486179	4.428431	4.579445	4.946881	4.820042	5.441059	4.851058	3.332495	7.96362	5.863968	5.368627	5.145616	4.871807	4.142472	4.737744	5.851106	4.746142	3.990709	5.953226	3.717388	4.006919	4.836907	3.657684	4.595542
FAM126B	4.638306	5.004246	4.399824	4.242897	5.299805	4.385649	4.383071	5.055926	4.732797	4.838214	4.818169	4.241245	4.985767	4.770771	4.89017	6.076496	4.866963	4.194782	5.256431	5.140896	3.531766	4.526691	4.754752	5.209107	5.263166	4.858398	3.692306	5.512982	5.303165	4.872136	5.164203	5.04895	5.235494	4.655103	4.426634	5.24694	5.021539	4.301333	4.618389	5.117173	4.441049	4.536551	5.049343	5.010871	4.914446	4.583951	4.333576	5.075831	4.746904
KBTBD11	4.76933	5.276661	6.919852	4.775332	5.208604	5.360401	5.166772	5.531461	6.374428	5.532833	4.36162	7.277399	4.636378	5.005904	4.224336	8.686814	4.178889	4.614045	5.059627	5.331532	4.695863	7.468819	4.739152	4.20318	6.275123	6.208449	4.354317	5.287697	4.995122	5.462335	5.333322	4.491394	5.107094	6.803748	4.131939	4.197232	7.853769	4.428743	6.266333	4.428752	6.29361	7.021564	6.904853	4.5332	4.295812	4.192486	4.617098	6.022502	4.467722
USP10	6.207306	7.455516	5.760497	6.234788	6.434237	6.971356	6.581963	6.739963	6.544038	7.607428	6.819447	6.716317	6.730477	6.63264	6.731968	6.194028	6.74926	6.928287	6.893528	7.441921	6.209426	7.126314	7.161016	7.054802	7.230955	7.025101	4.845274	6.9145	7.099714	6.773951	7.341565	6.83733	6.038362	6.806519	6.907738	7.024726	7.145275	6.94377	6.824867	7.191468	7.290665	5.609749	6.40355	6.923109	6.918742	6.776845	6.013646	7.122586	7.467841
JMJD4	5.753146	5.233553	4.968104	5.627376	5.663189	5.146832	5.509184	4.155714	5.437675	5.113243	5.281627	5.085084	6.118634	5.303523	5.220261	6.08471	5.766112	5.911751	5.406791	5.326829	6.100557	5.686701	6.246923	5.972424	5.769686	3.470994	7.067007	4.542195	5.395698	5.000961	5.70709	5.288666	4.766377	5.873521	5.610177	5.408381	5.45521	4.932907	7.672855	5.626917	5.128683	5.090285	5.761782	5.32693	5.675801	4.848015	5.556512	4.583566	5.005895
PDX1	4.504657	3.19604	6.420293	3.670888	3.276848	3.837081	3.19604	3.19604	5.837101	3.19604	3.19604	3.19604	3.19604	3.815517	3.225625	7.729053	3.19604	3.19604	3.549829	3.19604	3.220765	3.19604	3.495626	3.267684	3.19604	4.548659	3.288427	3.19604	3.213185	4.909161	3.219651	3.19604	4.927656	3.224861	3.19604	3.19604	6.458454	3.226574	3.196039	3.19604	3.19604	3.19604	5.177137	3.19604	3.19604	3.264327	3.501071	3.19604	3.19604
CPEB4	6.529851	5.443875	6.307089	5.586585	7.168048	6.053692	5.580218	6.887524	6.244041	5.810611	6.516775	6.747265	6.212425	6.926076	5.387809	6.965788	5.860771	6.702945	6.475354	6.251687	3.842844	5.726834	5.700927	5.805456	5.949069	6.486993	3.991468	5.918324	6.477855	5.924081	6.634123	6.789979	5.122138	6.245429	5.393999	6.389372	6.984311	5.773272	5.665305	6.699122	5.159466	6.438127	5.926234	7.049349	4.859473	6.706497	5.603898	4.856346	6.630206
TNFRSF10C	5.005578	4.028582	5.614895	4.129405	4.267262	5.42283	3.619367	3.208611	5.383108	3.388038	3.807497	5.023296	4.000654	4.431609	5.121454	4.801117	4.261699	3.378556	3.989415	4.067399	3.782182	4.884981	3.670046	3.546821	3.862721	4.142932	4.058359	4.054445	3.931202	3.778901	3.393685	3.477742	3.436194	5.078635	4.11693	3.827141	6.068543	4.52456	3.857324	3.265783	5.108487	5.223349	4.6328	3.906451	3.250059	3.295098	3.138005	3.462797	4.218392
SIX3	3.881349	3.765295	3.873954	3.831811	3.84604	3.765295	3.794092	3.881871	3.859055	3.799473	3.889468	3.765295	4.089805	4.980791	3.804355	6.469971	4.114567	3.868458	5.792737	6.56621	3.891752	8.76117	3.845625	3.765295	3.837871	3.765295	3.807092	3.765295	3.765295	3.81535	3.796467	3.801291	3.795942	6.791545	3.911711	3.765295	7.541129	3.765295	3.800198	4.541873	3.900158	8.464211	3.812839	8.206242	3.799031	3.765295	3.788289	3.822928	3.765295
ZNF629	5.924239	6.428529	6.739896	6.14958	6.364376	7.347089	5.781432	5.264356	5.567145	6.16479	6.632976	7.754055	7.797407	6.970669	6.322346	6.977318	5.482203	7.097431	7.202342	7.069878	5.676843	6.525892	6.802706	6.456168	7.514588	6.052315	6.24082	6.27694	6.824699	6.019867	6.116732	6.452493	6.809418	7.208473	5.795822	6.458795	7.245372	5.447272	6.113642	6.116364	6.755731	7.057666	5.725929	6.750887	5.252981	5.72117	4.758623	6.410302	5.796772
COL4A6	3.225475	5.247792	3.436024	4.748088	3.330772	3.226522	6.625233	5.467047	3.275083	8.273215	5.259449	3.312286	3.626848	7.550929	4.634584	3.300034	3.382538	3.259571	3.506449	5.420002	6.299619	3.529108	4.195759	3.2262	4.733064	6.630404	5.299676	6.152132	3.359664	3.354261	6.078218	3.520132	4.474256	3.599078	6.0898	7.086052	3.704042	6.249494	3.466799	6.075581	3.373573	3.416163	4.900289	3.454398	3.401913	6.155651	3.248429	3.53143	4.549209
SLC10A4	3.712065	4.697453	3.312522	3.59514	3.376491	3.456043	3.24329	4.131307	3.176225	3.267554	3.181087	3.754588	4.081447	3.804926	3.386171	3.203999	4.818614	3.567538	3.247421	4.176718	3.42182	4.046338	3.260746	3.169101	5.556055	3.687156	4.478388	3.237645	3.214925	3.90418	3.104854	3.243609	3.96467	4.216672	3.713892	3.94582	3.31664	3.294662	5.742324	4.653024	3.280909	3.384226	3.305738	3.26268	3.700478	3.428473	3.258207	3.478946	3.924658
PPP4C	9.124716	8.551096	8.377122	9.067132	8.354561	8.779661	8.418082	8.644616	8.360576	9.150009	8.744549	9.346397	9.176944	8.337496	8.702324	9.448617	7.813401	9.173129	9.27227	9.177162	9.671095	9.007275	8.9338	8.517685	9.324225	8.713314	9.955062	8.625056	8.453237	8.664192	9.00489	8.727386	8.528538	9.129405	8.841618	8.835873	8.744132	9.366569	8.517454	8.348113	8.590216	8.858412	8.639804	8.382187	9.429856	8.930027	7.520171	9.032246	9.241862
DNAJA2	7.993262	8.625754	7.817257	8.233372	8.439182	8.481675	8.628079	8.569728	8.03225	7.758435	8.656686	9.175736	9.206777	8.596889	8.481217	7.913275	8.099992	9.033741	8.857932	8.931159	7.971763	8.661147	8.67422	8.474538	8.900029	8.594248	7.782061	8.551473	8.532099	8.654444	9.306468	8.576303	9.032073	9.017901	8.115623	9.169665	8.613162	8.794355	9.425587	8.503031	8.662465	7.145546	8.467096	8.447523	8.61745	8.360502	7.248887	8.165303	9.049715
GAA	6.414527	5.81192	8.413188	7.795615	7.996408	8.268297	7.274908	8.012388	7.55001	9.189387	7.363868	9.201054	8.890722	8.826113	8.983245	8.005919	9.162339	6.178538	8.269526	5.435954	7.877342	8.818304	10.838023	7.648567	7.957532	9.6247	8.824492	8.229976	8.869921	7.703548	5.585906	7.919152	6.674401	8.489679	8.430445	7.699305	9.121614	7.469394	9.840466	9.024906	8.29919	6.116498	7.019986	8.659354	8.272148	7.318791	7.977174	7.139538	6.594909
DCTN6	12.1152	8.823941	6.656841	5.603112	8.678212	8.36042	7.578233	8.379371	7.464508	7.390211	9.301518	6.618773	7.790977	8.51301	8.006343	6.773039	5.642273	8.784536	8.537128	8.768412	7.995934	9.559662	9.341283	8.782823	8.8056	8.870376	5.145559	8.704896	9.564136	8.19992	6.785819	7.855846	9.616182	9.443275	5.684683	7.776505	6.497144	7.363986	8.21065	7.15226	7.290853	7.318583	8.631085	7.177448	6.419978	7.480694	5.673891	6.931931	7.105771
STAT5B	6.875774	6.450236	7.041669	5.573176	6.961923	5.915035	6.887518	5.834906	6.238445	6.310421	6.823385	7.06012	6.381928	7.595764	6.506139	7.700687	6.676092	6.090565	6.349793	7.548699	5.535284	6.70384	7.104509	7.187732	8.155984	7.74612	5.6369	7.114729	7.205698	6.661775	6.519478	6.838694	6.57619	6.875468	7.012574	6.056902	7.068474	6.257809	6.766772	6.830967	7.178223	5.942189	7.300926	7.081497	6.86227	5.837228	6.961368	7.088651	6.598425
AKTIP	6.748645	6.580374	6.389931	7.41993	7.671828	7.250355	6.967281	6.730053	6.581666	5.839255	7.132387	6.862246	8.222435	7.35932	7.121933	6.792795	6.287836	7.901483	8.162473	7.942339	6.625083	7.55687	7.397788	6.645147	8.451767	7.435739	5.57739	7.126016	7.898319	7.044275	6.657325	7.182107	6.728048	7.048049	6.462837	8.075176	7.233922	6.634954	6.974053	7.370478	6.579587	5.739546	7.406364	7.426687	7.839733	6.626168	6.605877	6.855243	7.44149
MRPL39	9.315205	8.053794	7.46631	7.938946	8.3545	8.2604	7.373474	7.834316	8.633651	8.246884	8.065768	8.325502	8.216802	8.02341	7.731582	7.696653	8.003191	8.814887	8.491255	8.426247	8.639885	8.470026	8.229374	8.359585	8.100887	7.221085	6.746367	8.29008	8.822663	8.37652	8.408178	7.735677	8.553443	8.45577	7.930699	8.521321	7.891672	7.595614	7.243017	8.388107	8.725409	7.81872	8.690367	7.270692	8.502498	7.730838	7.811448	8.650078	8.087954
DDX28	5.605575	6.36607	5.210888	6.472314	6.054689	6.614093	6.080009	5.388967	6.295498	7.012572	6.357216	5.52518	6.781423	5.719763	6.362853	5.034355	6.225097	6.548134	6.480725	6.385453	6.922547	5.517972	6.510815	6.390534	6.559542	6.184853	6.169974	5.823871	6.255162	5.808985	6.889208	6.037395	6.410101	6.199343	6.447649	6.472046	5.654583	6.189134	6.626789	6.400258	6.532653	5.005993	5.656089	6.301905	6.909139	5.976922	6.214918	6.539118	6.834147
VASH2	3.529212	4.151228	3.998138	3.322904	3.864574	3.658821	3.40219	3.30206	3.644297	3.30585	4.238656	4.558429	4.537885	4.855783	3.263422	3.658472	3.956112	4.9561	3.816911	3.607647	3.451631	5.157937	3.971375	3.60414	3.505951	3.649224	3.364094	3.925113	3.451186	3.766971	3.358732	3.783657	4.01776	4.419667	3.230543	3.25351	4.013132	3.414996	5.072208	4.120938	3.411656	3.925582	3.429559	4.802873	3.304233	3.304702	3.640926	3.247154	3.505722
ANXA3	6.195225	4.552176	6.759002	7.295	5.588432	6.279824	6.860836	6.254779	5.87697	7.331348	6.107186	5.507368	5.349672	7.03631	7.480405	6.874395	4.472072	5.904686	6.05218	7.204524	5.815531	7.097571	6.368674	5.546187	6.932776	5.073471	6.364843	5.868011	6.14239	5.52505	7.38468	5.987255	5.840398	6.413327	7.056257	7.033392	7.59667	7.082529	4.429343	7.029718	7.874291	6.852655	6.378048	5.898218	5.555935	6.632304	3.535147	6.835333	7.300972
CD44	10.393985	10.525153	8.392081	9.435919	10.02052	8.825748	10.561051	10.233271	9.349134	10.048452	9.961952	8.251603	7.892719	11.132913	10.291624	8.415043	10.944785	9.983059	9.979688	10.867614	9.036788	8.716542	10.558233	10.783205	11.737611	8.991578	9.133535	10.495024	10.240892	10.678804	11.283978	10.463216	10.873344	7.679441	11.318228	11.782595	9.2874	10.133684	8.190462	9.734137	10.831112	8.256905	9.615639	9.348791	10.243888	10.678682	10.034125	9.975474	9.910449
MRPS31	7.853091	6.909901	7.536122	6.902778	7.764594	7.253692	6.84492	6.086065	6.853824	7.423741	7.586741	7.4325	8.151234	6.998919	6.219864	6.725173	6.584843	7.292059	7.575917	8.142682	7.438987	7.00555	7.732928	6.305261	7.468063	7.409272	6.366094	6.455307	7.334423	6.996116	7.124724	6.912429	7.660514	8.061957	6.507385	7.093276	7.289637	6.740285	6.644261	6.598738	8.010598	7.321877	6.691962	6.714223	7.280516	6.540274	5.589547	7.47314	6.643031
ARVCF	4.959733	4.768966	7.224285	4.533827	4.521678	6.584032	5.122481	4.522311	4.276485	5.360648	4.788681	6.048577	6.909577	7.085482	5.215593	5.320992	5.88772	7.040666	5.571451	5.155603	5.465243	6.184401	4.752607	3.936469	6.275428	4.454619	5.205801	5.853623	4.728553	4.923037	4.274492	4.397793	4.874487	6.514729	5.069324	5.332751	6.304785	4.634882	6.8042	5.289705	6.025344	6.171293	5.03828	5.766296	5.589236	5.230375	5.50791	5.463867	4.841182
HMGN1	7.67235	7.342952	7.706354	7.337469	7.609077	7.550147	6.390852	7.26912	7.703421	7.167786	7.801941	8.401761	7.858453	7.92389	6.809099	7.477251	7.802515	7.81824	8.293135	8.039973	7.452345	7.745535	7.689015	7.544944	8.053489	6.808592	6.628046	7.479606	8.083908	7.504398	7.47222	7.21586	7.284375	8.198088	7.627711	7.941067	7.899208	6.788905	6.48108	7.886537	7.739462	7.752111	7.866466	7.358333	7.136757	7.412398	6.668307	7.781024	7.783238
FABP3	5.392115	5.509909	6.351259	8.338347	5.902629	7.848779	8.95933	6.051586	7.873022	5.357143	5.633215	6.809712	6.961176	6.237748	4.667451	4.763906	5.340254	6.927884	4.914298	6.495676	4.983655	4.785018	5.459747	6.582063	5.81203	5.634676	11.204319	5.896347	6.532272	5.628098	5.533931	5.484189	5.320294	6.313195	4.895504	7.233208	6.111949	6.276181	8.164173	5.742936	5.126944	5.278862	6.12623	6.860452	6.383648	6.759208	4.713436	6.85962	4.932565
MRPL1	7.12194	6.647049	6.290637	6.358131	6.963896	6.911384	6.248388	6.184988	7.119526	6.932095	6.859857	6.214085	6.873941	6.37071	6.485509	4.972517	6.5705	7.61265	6.9571	6.748351	6.071708	7.156028	7.370954	6.611626	6.27395	7.076572	6.658285	6.145209	6.768229	6.448949	7.280894	6.483792	6.527856	8.077261	7.48076	7.226336	6.892901	6.815309	7.881895	6.855992	8.177933	6.938439	6.617365	5.74823	8.04024	6.592846	5.712473	6.841773	6.751286
ZNF385C	3.669216	4.073499	4.488854	3.848393	4.61124	4.294201	3.904312	3.995332	3.648582	3.600418	5.08442	3.910988	4.230662	3.83913	3.896901	4.851507	4.275487	3.047369	3.949893	5.010471	3.347103	5.542746	3.851339	4.80275	4.011073	4.127955	3.690159	4.308769	3.233606	4.076421	3.093639	3.670697	4.037765	4.736684	4.416439	3.261917	5.100878	3.289441	6.397693	4.448416	4.474875	3.745832	4.074296	5.175407	3.967533	3.289813	4.817356	4.255651	3.44783
GDPD3	5.352593	6.622147	6.852253	5.821629	6.207444	7.420479	4.42028	6.924591	6.772222	6.392142	6.485192	6.088928	6.133664	5.202027	7.124045	6.758412	6.33653	4.665181	7.157235	8.63299	6.655534	6.358956	5.676854	4.948286	6.207334	6.98418	6.154874	5.503182	7.322713	6.613918	4.570967	6.404104	5.28494	5.089778	5.279998	6.609523	6.604927	5.859809	4.460134	6.268119	5.120934	6.638112	5.04817	7.345788	6.641581	7.045452	5.136163	5.831396	7.020029
MYEF2	3.769988	3.250645	3.534825	3.222378	3.331402	3.24473	3.473315	3.345948	3.370226	3.292616	3.327433	5.391874	5.817945	3.43818	3.374332	5.388447	3.477628	5.945937	3.271028	3.223866	3.179642	5.206352	3.38237	3.333288	3.350924	3.245653	3.235584	3.608961	3.278252	3.36902	3.369194	3.370933	3.206075	5.361265	3.191441	3.286	5.609431	3.313957	5.008602	4.959061	4.723731	5.30402	3.303767	4.800698	3.287154	3.236397	3.202154	3.193111	3.312612
PTTG1IP	9.350081	9.249606	10.427112	9.860064	9.284446	10.46776	9.649522	9.176846	9.429809	10.164579	9.526851	10.298996	10.345198	10.627791	10.478395	10.347349	9.789401	9.979139	10.092812	10.085409	9.615849	10.306654	10.137109	9.459891	9.976448	9.086851	8.927063	9.584458	9.689362	9.200009	10.148269	9.761474	9.168436	10.044099	9.964573	10.689687	11.218961	9.491872	9.423104	9.530697	10.897384	9.988111	9.942372	9.788733	10.010849	10.403168	9.096647	9.616352	9.552102
DLX2	3.428297	3.678314	3.22606	3.306589	3.22606	3.478713	3.261223	3.758226	3.297961	4.167022	3.241867	3.703079	3.250563	4.327385	4.53807	3.22606	3.406684	3.310228	3.42211	3.538671	3.627293	4.047938	3.275636	3.245892	3.590575	3.22606	3.940311	3.22606	3.22606	3.316047	3.830835	3.568138	3.896575	3.338407	3.514518	5.017683	3.25402	3.781568	3.559107	3.322099	3.309514	3.22606	3.608872	3.259802	3.833525	3.975399	3.321392	3.27892	3.290694
COL4A5	6.764576	7.089881	5.010651	6.463242	6.668721	5.385272	8.324927	7.1316	4.723583	5.776142	8.279368	6.939751	7.132736	9.790016	8.382451	6.544572	7.692324	3.773949	7.497244	7.26052	7.563888	7.315319	8.188308	6.312933	8.390903	8.157287	7.061641	8.068668	6.103142	6.751386	7.435512	7.225425	9.015722	7.455013	8.017586	8.110954	5.373818	7.835822	4.947288	7.741833	3.509438	7.443664	7.493047	7.20224	5.33779	8.662756	5.94685	5.144206	7.286441
CLK2	8.838579	9.713102	9.170949	9.032548	9.267545	9.073138	8.053843	8.267221	9.07897	8.824934	9.143968	9.606045	9.368566	8.856271	8.881203	9.606606	9.641076	9.367844	8.994055	9.179643	8.963401	8.912043	9.876443	8.776579	8.79451	9.60301	7.923071	9.138595	8.995945	8.890119	8.311399	8.847286	9.169131	8.871823	9.562638	8.030769	9.063676	8.342903	10.07532	9.600452	8.88149	9.446074	8.479979	9.60485	9.091458	9.000213	8.289561	8.557729	8.793508
COIL	8.478859	8.617468	7.735111	7.080358	8.475953	7.818324	7.29083	7.009741	7.506099	7.712216	8.38412	8.600358	7.180869	7.954847	7.984722	8.656399	8.448745	8.31719	7.326179	8.65963	7.824846	8.451123	8.660823	8.04782	8.285313	7.771765	6.89122	7.977388	8.966654	7.828607	7.684309	8.059226	8.575496	7.696055	7.684008	7.774572	7.887146	6.860599	7.856983	9.194107	8.174028	7.744676	8.454714	8.576247	7.857946	7.531983	7.712595	7.756631	7.59185
ITIH5	6.959691	6.783889	7.050007	7.181042	6.947193	6.905605	6.937856	6.778572	7.011868	7.988119	7.117812	7.236201	6.842728	8.847225	7.04444	6.703854	6.877716	6.862769	6.572788	8.021108	6.774381	7.010875	7.258991	7.041743	7.379622	6.672564	6.978352	7.045636	6.908114	7.085058	7.065275	7.25026	6.55218	7.04345	6.632595	6.715736	7.119358	7.546469	7.330602	7.364647	6.733782	6.625786	6.977049	7.166551	6.746399	7.038093	6.497693	6.737952	7.609625
FBRS	7.091148	8.454448	7.420413	7.445331	8.114069	9.251664	5.919242	8.715869	6.73754	7.592772	8.3752	8.436995	9.625538	7.629291	8.048099	8.158752	6.683853	10.260815	9.58311	10.101745	6.075825	7.928684	8.361752	7.872579	10.435982	8.469121	6.51865	8.16871	9.001825	8.237286	8.116548	8.912994	7.659108	7.62046	5.465252	7.876176	9.294445	7.759534	5.884805	7.162289	6.479162	8.079937	8.032688	7.863196	8.860019	7.091715	4.007804	8.398164	9.302493
ALG5	7.720152	7.45207	7.739218	7.421823	7.734209	7.189553	7.226099	6.841097	7.309782	7.711508	7.767868	8.315531	7.387236	7.154126	6.757324	8.091651	6.51249	8.276481	7.588769	8.257812	7.630635	7.653117	7.99555	6.909644	7.602664	7.155649	6.505259	7.625417	7.633853	7.09504	7.931531	7.397523	7.953944	7.944176	6.783986	7.719826	7.794569	7.272266	7.259927	7.259364	8.165276	7.638015	7.151896	7.492275	7.872076	7.114969	6.408324	7.773551	7.366296
VIP	4.187157	4.181582	4.936216	3.741764	4.111614	4.10506	4.231412	4.352524	3.968911	3.743849	3.99279	4.299699	4.444815	5.203964	4.306965	3.897543	4.143272	4.125557	3.801004	3.948126	3.737985	3.612404	4.462328	4.298955	3.889467	5.96311	3.612404	3.954606	3.868039	3.986489	4.17571	4.13657	4.062579	5.531637	4.163788	3.873586	4.263458	4.45483	4.567395	4.05828	3.612404	4.06871	3.968334	4.556401	4.218827	3.955491	3.954501	3.724422	3.93339
TULP1	3.487154	3.647834	3.503026	3.521178	3.587405	3.984174	3.248517	3.468673	3.299612	3.802476	4.089471	3.35627	4.113972	3.571064	3.788448	3.136204	3.330496	3.46817	3.732072	3.939541	3.303442	3.575553	3.454339	3.832874	4.093798	4.12612	3.350933	3.658215	3.495726	3.624693	3.555497	3.419689	3.362453	3.600346	3.582433	3.610546	3.343837	3.198781	3.274495	3.55038	3.494514	3.494879	3.614262	3.827237	3.309196	3.598904	3.443354	3.722182	3.610966
SPG21	7.265895	5.883708	7.427398	6.648023	7.420909	5.785783	7.839095	6.29773	7.367957	6.550599	7.403535	6.627717	6.891652	7.398134	5.920629	7.131942	6.196182	8.160275	6.989469	6.979082	6.776463	6.679423	7.998675	7.38581	7.492739	7.016542	5.646166	7.725434	7.836493	7.677923	6.733281	6.354922	7.778359	7.292785	6.800909	6.425504	7.915776	6.189736	6.688583	7.314241	7.359826	7.442435	6.160583	7.201194	7.042463	6.32955	6.712019	7.602262	7.183824
SLC16A6	5.384463	4.577371	3.90867	3.518969	4.160665	5.606295	3.734304	3.951313	4.246782	3.648073	4.998854	3.215282	4.584185	3.394875	3.164263	3.120515	3.707031	3.410388	5.651485	5.85091	4.231931	3.952844	5.189353	6.26869	4.989569	3.329248	3.403247	4.813778	4.486052	4.631451	3.677429	3.676139	3.393011	3.68253	3.904013	3.311539	4.05896	3.617061	4.044042	4.683792	4.222787	3.933155	4.208422	4.333771	3.44987	3.170395	3.980091	4.201362	4.246923
NUFIP1	5.680573	5.154055	5.112639	5.079538	5.633502	5.460538	5.143897	5.004218	4.829431	5.408405	5.73264	6.629316	6.2741	5.229288	4.176742	5.3731	4.28584	5.808799	5.458266	6.829517	5.477324	5.783412	5.782713	5.025834	5.595736	4.83698	3.643154	4.961464	6.011563	5.408449	6.154362	5.35263	6.14819	6.114813	5.260584	5.695369	5.631613	5.181077	4.461217	4.771372	6.573539	5.103997	5.13986	5.274814	5.631873	4.998638	3.658065	5.719439	5.729074
PACSIN1	3.879537	4.106016	4.397851	3.574604	4.680411	4.112618	4.196784	3.818971	3.949791	3.631012	4.015412	7.139391	8.630622	3.599626	3.754879	3.546912	3.622914	6.268302	3.855044	4.383785	3.649105	4.637042	4.113525	3.596048	4.031249	3.642405	3.650718	4.127513	4.15442	4.170894	3.566445	4.400563	3.626232	7.654836	3.648975	3.591747	3.700222	3.872107	5.07382	3.791491	5.973862	6.367046	4.111602	6.71009	3.602221	3.519794	3.4899	4.173597	4.250807
SORD	7.018177	5.510519	4.860966	5.618906	6.469386	6.788521	4.819878	6.232543	6.121329	7.010278	6.945461	7.800586	6.613723	5.271399	5.410204	7.2143	5.564022	6.502931	7.267711	6.903918	4.875125	5.892829	6.568814	7.418692	6.07952	5.76585	4.36059	7.203896	7.412971	7.036572	6.7285	7.126224	6.733635	5.985595	5.884484	6.146684	6.737789	5.707821	6.73885	6.082858	7.163715	7.209989	5.646981	7.086415	5.055717	6.284531	5.16311	5.485797	6.524483
CR2	3.213514	3.242729	4.334851	3.260994	3.317415	3.278072	3.40816	5.995778	4.699928	3.274281	3.937984	5.444807	4.991794	3.243542	3.256776	3.308757	3.618658	3.471411	3.217158	3.23228	3.198365	4.298706	3.397871	3.292877	3.391558	3.395877	3.214317	4.594828	3.313115	3.590754	3.902276	3.340551	3.309814	5.11362	3.227151	3.211546	3.298421	3.470876	3.458914	3.421587	3.609233	3.657442	3.277799	3.774882	3.211223	3.198365	3.679811	3.198365	4.081464
PLRG1	8.23006	7.303268	6.874889	6.595337	7.391209	7.437803	6.093288	7.427087	6.103052	6.752769	7.570226	7.957568	6.207026	6.915818	6.945471	5.911378	7.372117	6.505009	7.276501	6.073581	6.355391	7.267629	7.629773	6.814995	7.683773	6.049872	5.620622	6.714516	7.564203	7.121492	7.511868	6.847614	8.018033	6.581466	7.154377	6.715247	6.944146	6.555508	9.839919	7.408677	7.338023	6.639581	6.49021	6.511622	7.030258	5.86431	5.751473	6.642244	7.335111
AGTR1	3.4492	3.300793	3.461715	3.300793	3.318664	3.352969	3.772999	3.518535	3.316439	3.323092	3.398218	3.820302	4.102335	4.084237	3.536027	3.349724	3.587671	3.368523	3.300793	3.789515	3.322087	3.300793	3.522719	3.34249	3.481415	3.341465	3.300793	3.416225	3.673316	3.514385	3.399466	3.944823	3.300793	4.032965	3.373819	3.345533	3.521186	3.543019	3.389626	3.42744	3.389587	3.321069	3.33185	3.405367	3.344452	3.300793	3.300793	3.338475	3.434776
SPATA12	3.283858	3.112364	3.769027	3.364984	3.675354	3.71646	3.21426	3.166499	3.389206	3.232649	4.022289	3.62131	3.784348	3.648955	3.182579	3.492733	3.39359	3.99419	3.502663	3.192662	4.037692	3.999296	3.254713	3.472571	3.439914	3.275289	3.258355	3.539992	3.549034	3.265349	3.347912	3.268582	3.390556	3.277059	3.801914	3.495689	3.969832	3.286344	3.568491	3.439602	3.757062	3.931838	3.296724	3.74287	3.313552	3.413329	3.194211	3.310602	3.626846
GTF2B	7.920372	7.054439	7.259125	7.50236	7.766763	6.981236	7.122676	7.811636	7.53948	7.151155	7.919177	8.185424	7.998178	8.001367	8.151145	6.813575	7.34984	7.648452	7.944644	7.91886	7.779853	7.601787	8.007944	7.035179	8.860375	6.7432	6.497618	7.426955	8.123436	7.331734	7.814852	7.500392	8.196823	7.892453	6.11584	8.589733	7.32602	7.784526	8.174283	7.651241	7.453824	6.999288	7.768507	7.954026	7.906998	7.422964	6.541396	7.617291	8.663739
SF3B3	7.069564	8.259769	6.936684	7.2571	7.648967	8.065011	7.268314	7.757609	7.902505	8.019114	7.970666	7.404757	8.237037	7.753758	7.424369	7.077515	7.303277	7.577603	8.102038	8.005805	7.720182	7.754287	8.023923	7.724953	8.211394	7.649201	6.483178	7.974842	8.357836	7.980378	7.792139	8.113454	7.394534	7.393755	7.602926	7.769247	7.897676	7.383196	7.30397	7.844055	7.925997	6.730616	7.796845	7.786792	7.793093	7.619724	6.813143	7.645533	8.129828
PEX11A	6.569902	5.668148	6.483995	5.965048	6.943949	5.662037	5.965544	5.614124	6.956737	6.198294	6.456368	7.466451	6.602086	6.574169	6.499513	6.792674	7.130467	7.281441	7.278317	6.630412	6.356829	6.672391	7.999551	6.544962	6.407241	6.883852	5.643242	6.098553	6.793862	6.141203	5.713689	6.733967	7.937828	5.352917	6.459639	6.34217	7.7671	5.568594	6.581378	6.372133	5.984475	6.588277	6.680303	8.070791	7.321908	6.95	5.503224	6.146499	6.129218
HINT1	8.801489	9.171596	8.278008	8.543204	8.395599	8.531367	8.93076	7.933686	8.476647	8.870957	8.558642	9.502323	8.374717	8.169741	8.395206	9.089033	8.338358	9.112816	7.757635	7.840874	9.363034	9.270754	9.424377	9.18337	8.428816	9.085975	9.181377	8.759176	8.759612	8.79988	9.15908	8.41791	8.458629	8.746442	7.920223	8.240715	8.548564	8.918525	9.654402	9.553674	8.309901	8.3843	9.28432	8.183887	8.642126	9.366446	8.802568	9.447045	9.29249
SPATA2	4.956054	5.782985	5.78575	5.188627	5.852302	7.053942	5.650283	5.215437	5.459115	5.171317	5.581382	5.646028	6.11909	6.199219	5.78666	6.730806	4.497801	5.514777	5.818315	6.245541	5.85906	5.532979	5.654749	6.431868	6.51666	5.523214	5.661025	5.299768	6.517185	5.844997	5.337612	5.693643	5.343111	4.726023	6.436273	6.498928	5.936968	5.963936	5.607412	5.349263	5.736568	4.752651	5.587099	6.494678	5.524398	5.43521	5.405176	5.813063	5.438876
RNF10	7.012475	6.809445	7.20825	6.498148	6.706681	7.011559	6.88672	7.065621	7.436908	6.605296	6.869988	7.99378	7.477037	7.319875	6.688623	6.550955	6.466568	7.261188	6.951432	6.942388	6.643229	7.766037	7.267024	6.684175	6.810467	6.722863	5.486151	7.469568	6.504074	6.734318	6.663124	7.020122	6.727536	7.197777	5.77743	6.254814	7.310104	6.555618	7.825287	6.083486	6.683102	6.712091	6.883485	6.728243	7.405541	6.834377	5.741612	6.834045	6.394006
EPN3	6.185207	6.595629	6.70179	5.717019	7.338591	7.232662	4.339618	6.045274	5.956778	5.887143	6.820693	6.235995	7.442176	5.012796	6.284565	4.231811	6.292115	6.481255	7.506506	8.148132	5.268108	6.429468	6.549686	6.206424	6.967453	6.4652	4.266896	6.351339	7.236087	6.13508	5.629946	6.656515	6.094002	5.475707	6.120323	6.573156	6.430889	3.802961	5.59779	6.098557	5.326934	6.371824	6.589848	7.997245	6.829847	6.791789	6.937165	6.901123	5.831867
SETD1A	6.72347	7.149786	6.850656	6.316294	6.762964	7.217815	5.804749	6.231574	6.842446	6.894375	7.291095	7.465637	7.085553	6.830188	6.601637	6.803695	6.614884	7.64673	7.157573	7.578477	6.811178	6.752571	7.296027	6.743099	7.977261	7.323138	6.40168	7.260163	7.8643	7.387253	6.947297	7.159892	6.811592	6.554299	5.608235	6.355779	7.358632	6.459026	5.997549	6.756625	6.755943	6.655232	6.570661	6.940626	7.255595	6.818327	4.976828	6.505388	7.250709
KRT83	3.27588	3.20037	3.39975	3.232938	3.302859	3.325334	3.333104	3.338437	3.959142	3.233464	3.485929	3.71764	3.590087	3.20037	3.23817	3.339858	3.224046	6.359064	3.247912	3.844055	3.505294	4.622208	3.384214	4.232931	3.303676	3.471495	3.279767	3.404824	3.222317	3.295031	3.259926	3.20037	3.314461	3.372978	3.20037	3.328406	3.20037	3.239378	3.234164	3.277011	3.26689	3.20037	3.290403	4.436441	3.233038	3.20037	3.493939	3.475795	3.656432
POMP	9.657756	8.505479	7.496158	8.633537	8.652441	8.862265	8.38938	8.110456	8.714479	8.91062	8.459713	9.459759	8.890072	7.939821	7.6365	8.923924	7.170642	9.367636	8.869513	9.306657	9.083125	9.181835	9.466079	7.389119	8.306142	9.460609	9.078183	8.573807	7.914902	8.260818	9.289846	7.541649	8.869907	9.703435	8.266856	9.821439	7.957751	9.103539	8.161549	7.33779	9.25539	8.385028	8.805455	7.230243	8.673956	8.050782	9.013555	8.899449	8.286875
SPNS2	5.6944	4.338129	7.971955	4.571128	6.329224	6.219905	4.911078	8.374596	5.276563	6.526669	6.041262	6.411067	7.366782	5.244158	6.187468	6.320071	6.405998	7.341657	7.63353	5.527688	5.233849	5.086016	5.224347	3.84011	6.512274	4.321936	3.992384	5.428487	4.670546	6.000122	5.255518	7.732727	3.617863	6.6372	4.328806	6.761208	7.983235	6.409533	4.505513	6.073948	6.60632	6.801139	4.116854	7.623562	6.259548	7.387978	3.51794	5.238575	6.131207
CALM2	10.130803	9.504979	9.837514	8.048732	9.069833	9.244286	9.702928	8.940104	7.882566	8.345504	9.925955	9.732107	9.967166	8.828593	8.202334	9.123219	9.044294	9.257244	8.52993	9.16064	9.262093	10.541056	9.14791	8.771365	9.885575	8.249076	7.490847	9.114154	9.478967	9.29205	9.18522	8.076184	9.130284	9.43607	9.635273	9.808674	9.959982	8.673495	9.000229	9.696928	10.065292	9.265068	9.216238	9.639697	8.484956	9.468822	8.492218	9.526143	8.82678
DSCAML1	3.353816	3.53762	3.700411	3.311339	3.337133	3.764953	3.358258	3.493501	3.493053	3.346324	3.402382	3.396813	3.775755	3.475828	3.416743	5.2883	3.357571	3.359443	3.31676	3.315214	3.333247	4.327984	3.327729	3.365115	3.398126	3.548343	3.397873	3.36186	3.426647	3.43275	3.383509	3.453293	3.896166	4.21084	3.299736	3.832242	3.42067	3.327455	3.437891	3.341113	6.119518	3.545918	3.348524	3.607396	3.322918	3.377177	3.307651	3.766672	3.400028
BTG1	9.519766	8.547175	8.428698	8.719885	9.883901	8.870177	9.767699	9.20338	8.681164	8.63359	9.94941	8.297662	8.561948	9.256896	8.701787	9.02071	9.017033	8.071429	9.471984	8.887499	9.087616	9.843788	9.606723	8.455609	8.907372	8.179352	7.463176	9.935704	8.618248	9.956928	8.424476	9.125055	9.192909	8.738622	9.124274	8.896927	8.620866	8.545126	8.589914	8.924124	8.24709	8.754113	8.775529	8.620583	9.466084	8.984991	8.813249	8.747591	8.751816
BDKRB2	5.822458	6.487175	5.354809	4.736867	6.200442	5.745628	6.01302	5.679245	6.130764	6.360152	5.508984	5.960107	4.340437	6.394299	6.0715	6.317106	5.097883	3.429323	6.158892	6.589109	4.995777	4.842205	3.99311	6.967453	5.587417	4.695993	5.556171	5.001649	5.418048	5.079751	5.788444	6.076149	4.044367	4.375568	6.872064	6.077881	5.856921	5.828178	3.525276	4.424619	6.243992	6.36322	6.706927	5.840642	6.692116	5.517893	4.63681	4.490064	5.836937
ANKRD17	7.482958	8.527667	7.732844	6.244094	7.682479	7.502314	6.588416	7.307055	7.18463	7.234765	7.705806	7.493144	7.229722	7.916695	7.500666	6.823515	7.518013	7.865748	7.812391	8.301115	5.677756	7.126538	7.651093	7.916545	7.76499	7.217781	5.688327	7.20599	8.614294	7.615487	8.032386	8.013743	7.359251	7.219438	8.027414	7.549733	7.877415	6.555962	7.964369	7.829066	8.04644	7.353851	7.477831	7.528959	6.898941	7.362715	6.004282	7.416822	7.863717
SGSM1	3.487066	3.351931	4.53492	3.568619	3.31291	3.195005	3.224787	3.241451	3.518989	3.322221	3.373261	4.009273	5.521752	3.277457	3.279643	3.61984	3.524294	4.735017	3.350515	3.843092	3.239333	4.894307	3.56478	3.198928	3.357269	3.870152	3.237015	3.358814	3.330945	3.313934	3.280951	3.37746	3.402173	3.420608	3.363134	3.209309	5.20709	3.20506	3.235305	3.656331	3.221088	4.744523	3.490364	5.69416	3.200081	3.209195	3.186191	3.260333	3.201565
TRIP4	7.498992	6.628056	7.22482	6.47499	8.001526	5.946009	6.867407	5.960324	6.557334	6.860702	7.261249	6.932503	6.678665	7.385344	6.783609	8.03144	6.750555	7.665954	8.071725	7.551808	7.224997	5.93126	7.456554	7.178053	7.903479	7.717608	6.080215	7.370469	7.434257	7.443632	7.254397	7.404794	8.316488	6.55961	6.439951	6.863393	7.849592	6.382634	6.490784	7.239651	7.362689	6.991786	7.491093	6.946388	7.755662	6.789796	6.752502	7.460953	6.771361
MED6	8.834749	8.838393	8.195569	8.79998	9.016767	8.456298	8.572325	8.760582	8.472298	9.10598	8.941712	8.927916	9.253381	8.730977	8.910149	8.18655	8.88211	8.942616	9.149428	9.039771	8.828867	8.776421	8.945958	8.972565	9.145541	8.506397	7.833605	8.89564	9.041196	8.744768	9.003971	8.859415	9.207131	8.617227	9.166229	9.061685	8.535918	8.8875	8.485122	8.815369	8.931987	8.546317	8.936712	8.545438	9.039095	9.142312	8.087084	8.951316	8.591779
DNTTIP2	7.910924	7.316283	7.042069	7.13681	7.826725	7.861995	7.475319	7.370457	7.673166	7.782108	7.834524	8.180527	8.080422	7.717258	7.543335	6.776838	8.678519	7.587578	7.91987	8.098169	8.615181	7.555825	8.002321	7.767754	8.039583	6.883345	7.565017	7.269543	8.585569	8.05544	8.151086	7.338212	7.734417	7.539963	6.988737	8.135519	7.441868	7.751274	7.772227	8.027387	7.973704	7.20361	7.443672	7.819929	7.616069	7.380607	7.213504	8.229784	8.927247
PDXK	9.987424	9.238079	10.10704	9.499571	9.932902	9.95321	8.927548	9.64296	9.9982	9.666022	8.840389	9.816754	9.216485	9.087861	9.239967	10.416449	9.352535	10.051976	10.251902	9.184171	10.075273	9.512253	10.338325	10.015347	9.692168	9.2497	10.072854	9.474171	10.105489	9.57418	9.016119	10.096269	9.281929	8.809652	9.307327	9.839187	10.340627	9.521276	8.53759	9.279121	9.494264	9.486292	9.887898	9.726883	9.667994	10.209728	9.264233	9.535118	9.492309
NKX2-8	4.611324	4.116878	3.478183	4.478334	3.624036	3.86699	7.280877	5.10686	3.73043	4.29183	3.501864	4.324082	3.421855	5.229625	4.194568	3.917206	5.070952	3.130115	4.070851	4.037042	4.9473	3.08043	3.5859	3.251786	4.599809	3.124837	5.018418	3.31675	4.252573	4.26284	4.225782	3.353959	4.738247	5.244757	5.499229	3.419375	3.144288	4.68923	3.08043	3.137248	3.206989	3.124375	3.568789	4.051221	4.037801	3.205516	3.262394	3.403307	3.779064
CHL1	3.291958	3.197464	3.163725	3.174598	4.536437	3.430581	3.165392	5.998437	3.167581	3.137596	4.20483	4.495044	4.778948	7.100028	3.166527	3.146677	5.575198	3.225979	6.548425	3.249529	6.186048	3.431992	3.261312	4.828297	3.310182	3.125122	4.815297	3.336112	3.243412	3.691009	3.241054	7.097867	4.948338	3.128409	3.109624	3.132318	3.598972	3.168331	3.209264	3.277372	3.121131	4.743969	5.867761	4.687481	3.109624	3.29215	4.12965	3.119211	3.165068
TNFSF11	3.219969	3.755175	3.464487	3.303322	4.576358	3.513765	4.673807	4.234848	3.443144	4.181861	3.851462	4.804396	4.553951	5.87363	3.632575	3.482682	3.378223	3.59569	3.409269	4.093599	3.192789	4.488991	5.154003	3.318853	3.725761	5.317642	3.221401	3.672677	4.967332	4.083365	3.686994	3.717153	4.129821	4.069572	3.29328	4.333509	3.419673	3.606658	3.734132	3.348799	3.314508	5.285654	4.950619	4.834883	3.460529	3.733513	3.283963	5.402851	4.86984
AVPR2	3.362129	5.030953	3.871016	3.599074	3.83496	3.931833	3.624575	3.355032	4.756137	3.865229	3.791856	3.58605	5.707892	4.01597	4.002229	7.833737	3.459473	3.427	3.529642	4.007187	3.437463	4.02337	4.229049	4.041522	3.511191	3.654497	3.623752	3.706782	4.00933	3.534324	3.428928	3.663835	3.608903	3.56953	3.467975	3.496479	3.934831	3.683504	3.498721	3.452922	7.022968	4.179691	3.368262	4.655773	3.579021	4.409249	3.397547	3.458326	3.618277
C1orf61	3.586871	3.944132	4.243845	3.458466	3.788367	3.593853	3.482565	3.486578	3.466771	3.418264	3.532538	3.386727	3.49515	3.432826	3.504719	3.402318	4.223886	4.058541	3.491403	3.441699	3.533355	4.091819	3.556945	3.4747	3.561825	3.434816	3.463275	3.846448	3.421376	3.508051	3.415479	3.537658	3.506679	3.398499	3.794405	3.571591	3.46982	3.496578	3.450682	3.555328	3.401094	3.544491	3.459491	3.65948	6.296222	3.497771	3.456573	3.584555	3.413123
PEX12	4.80988	5.216958	4.985529	4.352484	4.797107	4.162582	4.599856	3.926909	4.41151	4.909946	5.356931	4.511524	4.786793	5.308548	5.143786	5.210949	5.188121	4.91342	4.953164	4.590335	4.67328	4.109207	5.180417	4.491561	4.802605	5.210283	4.061472	4.512114	5.244865	4.528234	4.29426	4.843497	5.448404	4.513506	5.128477	4.697853	4.740551	4.393389	5.053755	5.271601	5.228021	4.789995	5.042846	4.940779	4.771525	4.644992	4.553595	4.3219	4.349652
CYP3A43	3.349415	3.456712	3.832459	3.516582	3.611768	3.237028	3.237028	3.237028	3.237028	3.33376	3.381202	3.237028	3.671014	3.237028	3.347585	3.37923	3.572155	3.336637	3.376257	4.055236	3.329415	3.237028	3.35226	3.590803	3.237028	3.325942	3.237028	3.613766	3.237028	3.237028	3.237028	3.237028	3.323761	3.237028	3.237028	3.237028	3.490293	3.237028	3.88575	3.237028	3.368193	3.6602	3.304839	3.392011	3.237028	3.366597	3.237028	4.135479	3.357992
UTP3	7.705651	9.527534	7.37562	6.964367	8.158603	7.581104	7.218428	6.849157	6.948596	7.791794	7.9244	9.177422	7.796478	7.318844	7.825384	5.567008	8.915967	8.427125	8.125965	9.074675	6.128001	7.095122	8.400173	7.970467	8.693062	7.411971	5.615833	6.644914	8.327022	6.901872	8.251388	7.372639	7.016412	8.221221	9.653868	8.535237	7.570272	7.182036	8.791344	7.835977	8.979116	7.257667	7.188303	6.841911	8.911725	7.661546	6.109879	7.857113	7.85263
BCAP29	6.664533	7.259663	7.359171	4.644778	7.822918	6.092011	7.840488	6.361129	6.189232	6.277902	7.947457	6.889393	6.43073	7.293306	7.271661	7.298145	6.128068	6.673718	7.31956	7.777821	6.640868	6.807074	6.580091	8.251362	7.791086	6.911537	5.868028	6.123889	7.42717	6.686657	7.62954	6.901641	6.449595	6.521623	7.229231	8.244095	7.285788	7.001613	6.005524	7.2295	6.862775	7.098692	6.816903	5.976861	6.964836	6.738296	8.076127	7.23282	7.084569
MSH2	7.984277	7.234693	7.708464	6.346311	7.424518	7.783052	7.290148	6.633474	6.924307	6.960473	7.802523	7.954344	8.199642	7.051539	6.940711	7.035231	7.22682	8.111955	7.905582	7.849075	7.244054	7.794696	7.738108	7.605762	7.50998	7.279535	5.601257	7.53925	8.188995	7.244464	7.23841	7.626653	7.727579	7.289942	6.806688	7.637964	7.855624	6.830951	7.52016	8.167221	8.096813	7.503622	6.940307	7.810231	7.138286	7.795411	6.650622	7.286034	7.442651
FASTKD5	5.432	6.052473	5.87136	5.135038	6.251603	4.58119	5.622531	4.865246	6.481799	5.666947	6.357595	6.474583	6.298615	6.085035	5.939968	6.208457	5.76114	6.152754	6.509828	6.402091	6.062994	5.016555	6.38471	6.178582	5.305295	5.583495	3.49992	5.782537	6.318975	5.185289	5.550513	6.101179	6.115616	5.390191	6.339173	6.490054	5.802554	5.733083	6.375168	6.207858	5.96577	5.685828	5.335567	6.690199	5.988589	5.514488	5.838267	6.332039	5.608465
TRIM16	6.62874	7.306395	5.356331	7.416784	6.73146	7.056249	7.546781	7.002195	5.648905	7.49977	6.69524	4.033476	5.565082	5.859916	7.791079	6.891657	8.220931	6.027673	6.097517	6.806696	8.397258	8.453063	5.642144	6.026003	8.362128	6.961744	6.707708	7.799618	7.493284	6.948316	5.40038	7.434065	6.958025	4.508373	5.740546	7.066548	6.40776	6.632591	4.962668	7.185003	5.933415	6.665197	5.895343	7.234335	8.08464	7.317692	5.920379	7.2176	7.268295
NDUFV3	6.166226	7.104579	6.46131	6.583163	6.296461	6.603709	5.829033	4.657381	6.606578	7.024958	6.705859	7.86443	7.544116	6.627871	5.959951	6.93459	6.722673	7.836822	7.115996	5.919397	7.257049	6.456509	6.904043	6.460958	7.167577	5.564127	7.680146	7.078161	7.088386	6.158316	5.779416	6.414435	5.477868	8.219336	6.407622	6.371271	7.030333	5.915544	7.223938	6.279706	6.733976	6.25335	7.367389	5.623553	6.458009	5.852729	5.397656	6.966014	5.850475
SCAMP2	6.775066	6.570691	7.806957	7.281978	7.732765	6.265325	6.696225	6.764233	7.404951	7.432694	7.638495	7.161529	7.775519	7.145241	8.116707	8.562935	8.677221	7.855902	8.458126	8.266868	7.096656	7.170239	7.902227	7.02294	8.418012	7.696998	5.984258	7.528432	8.441246	6.912209	6.848368	7.507451	8.631118	6.312918	6.93799	6.24164	9.074664	6.979404	6.320469	7.165103	6.985347	8.070259	7.433215	7.755651	7.608042	8.417809	6.99127	6.968539	7.316994
USO1	7.761753	8.229281	7.292503	5.829718	7.156652	7.093147	6.657331	6.843234	6.586992	6.637234	7.074654	8.032913	6.943187	7.576125	7.072455	6.415497	6.998141	7.776842	7.986449	7.947026	5.221268	7.268962	7.295818	7.140201	7.63894	6.70433	4.344465	6.93791	7.643029	6.985126	7.539227	7.618454	6.798763	6.988943	6.903234	7.233394	7.547825	6.722741	7.731343	7.265939	8.171725	6.832626	7.219962	7.016245	6.860144	7.184944	5.741229	7.747943	7.336869
MGAT4A	5.783296	4.212137	6.034835	5.430367	5.474606	5.657134	5.57817	4.302098	5.603602	4.30407	5.722589	8.604529	6.740775	5.746643	4.537502	8.24443	4.757332	5.790473	5.841543	5.129253	3.891346	5.780654	6.125231	5.268513	6.099667	4.656712	4.898386	6.117989	6.667062	5.707279	5.368469	5.401178	4.652255	7.355821	5.54123	4.371515	5.833844	5.747889	5.95118	6.443607	6.154856	5.704782	5.517553	6.418782	5.307421	4.239976	4.465299	6.083629	5.783268
GRB7	9.18836	7.445786	12.992602	8.616956	8.799055	8.871209	7.814221	9.445318	7.320537	8.713115	9.083927	11.123022	6.949393	7.13627	8.849022	9.373792	7.785109	7.422961	7.853106	9.050389	8.018374	8.559936	7.012056	7.411739	9.285722	7.14923	7.208349	7.919167	7.100576	8.680269	7.073102	7.407286	6.70099	7.34682	7.326392	7.950878	7.570212	7.132247	5.068942	7.027932	10.629268	7.69287	7.672739	9.781346	9.072607	7.592767	7.479577	8.53019	7.800917
KRT35	3.271291	3.271291	3.271291	3.271291	3.271291	3.271291	3.271291	3.315498	3.271291	3.271291	3.309138	3.271291	3.271291	3.271291	3.271291	3.271291	3.307287	3.271291	3.34353	3.271291	3.271291	3.271291	3.271291	3.409394	3.271291	3.271291	3.271291	3.338375	3.271291	3.308485	3.31719	3.324258	3.271291	3.271291	3.271291	3.322178	3.337985	3.271291	3.271291	3.271291	3.271291	3.271291	3.271291	3.271291	3.271291	3.271291	3.338354	3.271291	3.271291
IGSF1	3.270599	4.046247	3.290032	3.259662	3.374311	3.317688	3.372726	3.292299	3.259662	3.269066	3.301314	3.259662	5.711232	3.377688	3.259662	3.307445	3.795965	3.405154	3.259662	4.692176	3.780152	5.063576	3.314623	4.726279	3.269774	3.293813	3.27118	3.929113	3.272051	3.293884	3.301857	3.26957	4.093257	5.559211	3.320965	3.278607	3.433803	3.994661	3.445467	3.577011	3.278778	3.268209	3.266241	3.304428	3.259662	4.730314	3.259662	3.314446	3.317323
BRWD1	7.545683	6.71182	6.703647	4.684295	7.200731	5.466307	4.767924	6.078795	5.652321	6.091239	6.670469	7.55801	6.878937	7.010014	5.793134	7.009931	6.911734	7.379389	6.810206	7.780912	4.388675	6.137089	6.663342	6.537861	7.424426	4.848585	3.923865	6.666474	8.062735	6.307154	5.710146	6.118863	5.709372	6.003656	6.331593	6.91829	6.410257	4.525365	5.371474	7.464039	6.242657	6.11845	6.959548	6.849437	6.193421	6.140068	5.32051	6.332912	6.512179
MESP1	6.33281	4.634922	6.567492	5.140406	4.591062	6.129324	6.097367	4.237268	6.188025	5.040077	4.516782	6.207288	6.110115	3.952796	3.632356	5.139203	6.398788	4.715401	5.924963	5.004336	6.591386	5.875455	6.045142	4.089221	5.143531	5.588347	8.149192	5.342739	5.073385	5.223793	3.731526	4.973345	5.37217	4.449381	5.143221	5.208065	6.488724	4.786846	7.996385	5.899608	4.288496	7.388643	5.512	7.063279	4.694108	4.103461	5.224545	4.792564	3.791662
CCT6B	4.017925	4.038608	3.312687	3.544606	4.255892	4.550203	3.621091	4.105253	3.280321	3.952779	4.868144	3.842474	4.935467	3.880888	3.45632	3.312553	3.733835	4.554944	4.302237	3.771724	3.851298	5.139669	4.685323	3.630168	3.610425	3.345267	3.488892	4.81732	3.695242	4.29553	3.566463	3.511293	4.373443	5.344414	5.144949	3.921534	4.994927	3.738132	4.253125	4.62173	3.775901	4.847079	4.133215	4.869285	3.391362	3.55768	4.541944	4.067881	4.276796
GTF3C2	8.297557	9.097571	8.885414	8.102929	8.583297	9.069184	8.320863	8.22431	8.38741	8.869506	8.827637	9.388275	9.080921	8.279613	8.447231	8.506574	8.39619	8.668621	9.642117	8.89733	8.204601	8.505657	8.880623	8.507339	8.895019	8.911013	7.317864	8.356646	9.088427	8.378007	8.42911	8.590738	8.825877	8.543373	8.470654	8.414494	8.77396	7.936215	8.734307	8.975566	9.02347	8.490198	8.496952	9.014385	8.903642	8.892938	8.160645	8.546299	8.644577
TNNC1	3.398368	3.252005	5.158542	4.625128	4.755983	6.715248	4.026894	3.476326	5.987141	3.346536	3.735247	5.784538	8.192712	3.680029	4.330945	5.656485	3.787941	5.157887	5.623068	6.792744	4.076424	6.301803	3.724284	3.067096	3.903332	3.647435	3.703604	4.133925	4.663661	3.436186	3.110324	3.078655	5.429815	6.746531	3.544595	5.251062	6.375571	3.357556	6.348354	3.258648	4.365343	7.180823	4.363723	5.482454	3.823742	3.452833	3.590787	5.651515	3.769329
HM13	8.357682	7.962973	8.685332	8.270957	8.658931	8.917403	8.725204	7.831655	8.743743	8.434942	7.820837	8.930507	8.837131	8.68836	8.918371	11.664281	9.74874	7.968251	8.963652	8.579047	8.856672	7.864955	8.244852	8.68058	8.858163	7.362241	9.067099	8.184758	8.598424	8.870075	8.579008	8.645139	8.406137	8.396626	9.119716	9.44382	8.696407	9.302585	9.431122	7.647928	8.484166	8.093911	8.764178	8.992077	8.528248	8.086297	9.35779	8.012711	8.183476
SULT1B1	3.261602	3.221637	4.304524	4.195281	3.273153	3.378635	4.757931	4.357534	3.871558	3.271481	3.582755	3.2838	3.271459	3.514133	3.413397	3.521061	3.260577	3.238411	3.557894	3.449716	3.219916	3.317613	3.23236	3.29145	3.328182	3.243407	3.264213	3.491235	3.455198	3.237162	3.31112	3.474186	3.294987	3.230995	3.331999	3.979723	3.498831	3.232156	3.297944	4.049706	3.258451	3.273718	3.333616	3.332387	3.342382	3.211547	3.223281	3.211547	3.430852
KIRREL3	3.330299	3.283401	3.52217	3.272114	3.270511	3.258901	3.455643	3.357249	3.433315	3.439428	3.345555	3.55958	3.418996	3.323627	3.524275	3.235213	3.445699	3.445984	3.39592	3.379358	3.27014	6.829738	3.348822	3.256493	3.335103	3.410179	3.304668	3.448773	3.312047	3.275274	3.351252	3.501115	3.30213	4.777245	3.339435	3.466324	3.510517	3.464628	3.406592	3.533675	3.539856	3.463379	3.233547	3.950379	3.285582	3.57402	3.204288	3.285953	3.339642
PF4V1	3.313895	3.1767	3.620385	3.293747	3.272802	3.1767	3.742805	3.941109	3.607809	3.295569	3.632742	6.061616	4.525691	3.281953	3.1767	3.1767	3.1767	3.601068	3.1767	3.465443	3.988918	7.557931	3.3172	3.650359	3.418307	3.1767	3.1767	3.1767	3.330995	3.26543	3.779156	3.413886	3.1767	5.819462	4.648434	3.1767	5.214023	3.550787	5.220697	3.439555	3.1767	7.231729	3.261075	3.1767	3.497108	3.33374	3.1767	3.681834	3.323836
CHMP1A	7.439583	8.357171	7.633603	8.514575	8.527219	8.801802	8.046737	8.309799	7.926042	9.156334	8.489902	8.089431	7.950942	8.406213	8.586042	8.095828	8.051622	8.863347	8.952752	8.975767	8.922516	8.738725	8.712656	8.331667	8.97739	8.496072	8.445382	8.315328	8.594127	8.238338	8.426077	8.6438	7.751517	8.314765	8.021864	8.470708	9.101376	8.501384	8.590315	8.383237	8.542309	7.367267	8.594175	8.522591	8.796669	8.586346	7.485073	8.447888	8.767822
CYP4F3	5.949245	5.598725	5.763096	4.414531	7.450297	6.706806	4.645525	4.348427	4.432679	5.887961	5.546947	3.237996	3.103396	3.98957	7.433926	6.070908	8.923123	4.8338	6.846297	7.58329	7.050062	4.427841	6.063319	5.069713	5.067	3.098778	3.036281	6.264017	7.397168	7.014609	3.816303	7.012433	6.455805	3.058081	3.932655	7.220024	5.646529	5.049143	2.987521	6.732752	4.09368	6.569998	5.24273	7.903227	4.31816	4.903059	6.475449	3.688871	4.382598
NCF2	5.980269	5.697663	4.72095	5.645403	6.196085	5.488932	5.438251	6.547506	5.91611	7.077087	5.965233	3.964234	4.561854	6.733441	7.028178	4.185187	4.817777	5.749041	5.622258	5.763586	4.715202	4.891955	6.093347	5.796434	6.424883	4.238175	5.080198	6.16121	6.800445	5.881691	6.318678	6.009607	5.330798	3.683709	5.170971	7.548137	6.543018	6.644403	4.9274	6.383615	5.349507	5.488734	5.301913	5.958505	5.299292	5.914422	4.346218	5.956348	5.976714
TEKT5	3.323926	3.47683	3.818531	3.230903	3.423479	3.566998	3.319358	3.414862	3.668963	3.231526	3.550761	3.654078	4.258104	3.675937	3.321869	3.277533	3.535338	3.449784	3.302355	3.385326	3.368798	3.867685	3.592761	3.229283	4.001851	3.850841	3.530472	3.557738	3.218334	3.454647	3.361298	3.385734	3.419153	4.000635	3.357695	3.307525	3.294083	3.445962	3.271072	3.238522	3.414425	4.391649	3.550475	3.476916	3.192342	3.244735	3.269868	3.463786	3.265016
DYRK1A	8.176579	7.851074	8.097465	7.002348	8.011243	8.15633	6.891619	7.776754	7.459696	7.287177	8.176063	7.89705	7.976249	8.257629	7.517722	8.032517	8.076998	7.701659	8.23023	8.352471	6.939788	8.096043	8.234647	7.979403	8.343617	7.174953	6.058573	8.208578	8.630743	7.929542	7.635892	7.984515	8.322666	7.478062	7.445976	7.827651	8.3166	6.854439	7.497294	8.32182	7.641917	8.23374	8.102573	7.820664	7.800539	7.497851	7.352112	8.029222	7.98767
KLK14	3.435872	3.206713	4.61524	4.450494	4.189339	4.634567	4.183044	6.125594	3.898631	4.764245	4.463185	3.20234	5.136282	3.223952	4.125777	3.14774	4.075873	3.740873	3.886684	4.89838	3.462649	3.333421	3.215787	3.456946	3.479636	3.822127	3.112673	3.128807	3.125798	4.4066	5.09083	3.316788	3.435995	3.815413	3.757431	6.729252	3.732718	6.196596	4.695423	5.384635	3.525501	3.376436	4.455495	4.413855	3.255432	7.459564	3.097125	7.935446	4.357721
ZNF341	4.111172	5.371183	5.316852	4.44095	5.254572	5.566847	4.189451	3.474692	5.358707	5.073714	4.634826	4.847971	5.252582	5.424474	4.484188	7.118125	4.640101	5.248848	4.781763	5.367653	4.657644	4.221417	5.062976	4.297713	5.156689	4.648621	4.372774	4.94949	6.004828	4.825262	4.803202	4.910406	5.196119	4.602217	4.84504	4.47	5.438743	4.773429	5.661916	4.31099	5.686579	4.849062	4.772292	6.749124	5.345831	4.606271	4.553449	4.195849	4.659776
PAQR3	5.563442	4.209774	4.340649	3.395441	4.985433	4.407249	4.783225	4.456587	3.882345	4.145237	4.675251	4.286635	4.703236	5.156365	4.591854	4.725718	4.957354	4.817494	4.968444	5.777163	3.184561	5.22016	4.845466	5.137709	5.663403	3.850135	3.249407	4.323274	5.446228	4.689716	4.969352	4.772471	4.756796	3.991234	5.407645	5.581845	4.679779	4.361024	4.487081	7.311038	4.611551	4.00155	4.783388	4.626505	3.473482	3.45114	3.634038	5.345858	5.513561
PDE4D	5.171276	5.076161	6.312663	4.533685	4.016113	5.158692	5.360245	4.557266	6.471812	4.149049	5.484743	4.450176	4.183799	6.130787	4.988063	6.625255	4.550922	5.80559	4.542503	6.10702	5.091647	5.337454	8.077241	5.104931	4.121958	7.832695	3.598649	5.795259	4.619613	5.207308	4.687466	4.662892	6.587541	4.793888	4.173237	4.855106	5.01989	4.225701	3.302895	5.775326	4.768302	5.238004	4.658738	5.912272	4.225973	6.294914	4.499146	5.519838	4.698839
MTRF1	5.384521	5.205294	5.860659	4.57363	6.041033	5.394649	4.631043	4.928367	4.865125	5.535163	5.763592	5.987021	5.410532	4.920561	5.101299	5.779756	4.688426	5.639519	5.794597	6.346495	5.027335	5.539341	5.957803	5.023865	5.960323	5.959091	3.829438	5.04416	5.613833	5.099472	4.834514	5.613012	6.150273	5.458487	4.446316	5.409121	5.846651	5.388901	5.11713	4.928662	5.659658	5.840798	5.419228	5.575626	5.705211	5.172352	3.907933	5.693758	5.25557
PHKA2	7.904994	8.053391	8.475771	8.112619	8.122763	8.205704	8.863985	7.592999	7.884277	7.972655	8.860884	8.688847	8.490591	8.547073	7.888557	8.920219	8.332447	8.808093	8.205731	8.405009	8.657318	7.415657	8.338697	8.816537	8.251464	7.91409	8.170627	8.334477	7.824277	8.759463	7.861084	8.102344	8.586931	8.226947	8.040201	7.853962	8.253401	8.148934	8.647784	8.823154	8.049665	8.790401	8.344152	9.087531	7.979406	7.84342	8.030574	7.983394	7.893737
ABCC4	5.093313	4.631283	5.16775	3.975275	4.725246	4.912388	4.753642	4.534538	4.332245	4.916494	4.770495	4.940615	5.727901	5.268831	4.71248	7.124928	3.806924	6.383254	3.59807	4.873791	4.184841	5.810257	4.48725	5.121112	4.579656	3.512109	3.295963	4.653464	5.135048	4.97833	5.022487	4.430487	4.900982	5.243019	4.358562	4.438858	4.082462	4.368822	3.814099	5.934751	5.585886	4.482227	3.442826	4.636433	4.395871	3.144892	4.622056	3.822265	4.613521
TNFSF9	6.846861	6.066288	5.327759	4.79769	6.368888	7.297968	6.454416	6.501179	4.91943	7.021889	4.350069	4.292471	3.299654	5.073141	6.657099	3.305735	4.844629	5.079777	5.927593	4.555073	4.740941	5.602897	3.908034	5.166086	3.866813	6.598492	6.349872	5.320052	5.741157	6.916752	6.285974	5.427284	6.258105	4.861766	5.851213	7.49159	7.229366	7.39152	3.270047	4.378508	8.768941	3.733118	5.525342	3.993573	5.990569	7.161956	6.013242	6.75291	7.210546
COG1	6.034852	7.636514	7.664349	6.018567	6.254544	6.919544	5.678853	5.656058	6.389531	6.302135	6.626786	8.465703	7.391869	6.837848	6.767193	8.024146	6.215661	7.879399	6.814684	6.027525	6.074677	6.601177	6.609775	6.066761	6.929456	5.753355	4.627504	6.538671	6.813441	6.315074	6.577507	6.546753	6.534425	6.953577	6.051674	6.077596	7.834563	6.666763	6.888905	6.581561	6.845988	7.05522	7.100003	6.444408	5.178413	6.936135	5.354303	6.181035	5.794541
NIT1	5.516171	5.89946	5.969538	5.936015	5.91268	5.805036	4.715093	5.26007	5.265256	5.799428	5.88333	6.456052	5.534814	5.593786	5.860444	6.303711	6.337702	5.882204	5.84266	5.848444	5.814635	5.796619	6.315364	5.500274	5.4685	5.395958	5.825269	5.602865	5.235525	5.325875	5.340341	5.635209	6.030792	5.403516	6.910831	5.545104	5.832299	5.461892	6.631661	5.916339	5.664402	6.029243	5.799877	6.028318	5.652015	6.24149	5.480114	5.310965	5.524823
ATP6V0A4	3.236807	3.178684	5.670693	3.698396	3.257866	5.269824	3.314051	4.217633	4.323648	3.649634	3.712979	5.590594	3.797299	4.188768	3.408464	3.191228	3.439057	5.854497	4.413687	3.200903	3.586875	3.81264	3.709542	3.178684	3.690498	4.029987	3.239832	3.201348	3.412536	3.596586	3.178684	3.406674	3.223662	3.197557	3.234318	3.261979	3.730206	3.34742	4.483922	3.479316	3.190244	5.204031	3.190549	7.611849	3.244186	3.532264	3.318645	3.20734	3.251285
NBEA	3.741698	3.609732	3.800517	3.803947	3.800772	3.590609	3.750535	3.636107	3.975183	3.707785	3.663213	5.385869	5.232703	4.901784	3.590447	5.527018	4.485627	4.542197	5.50394	5.503655	3.568216	5.381651	6.647033	3.861001	3.73148	3.55602	3.602066	3.765816	3.755935	3.821296	3.668933	5.087733	4.360065	4.191768	3.563713	3.797166	6.165753	4.032386	4.353694	4.259856	4.437826	5.812725	3.582643	5.412208	3.558737	3.572808	3.54996	3.60062	3.72694
TALDO1	8.048065	7.026014	7.071088	8.381464	7.703555	8.246034	7.166298	7.786505	8.123133	9.567725	8.436992	8.423921	8.84656	6.762629	9.422937	6.519086	11.013881	8.438666	9.542517	8.694606	11.451647	9.091672	7.694093	7.879143	6.814808	7.153995	7.929487	8.016952	8.509941	7.992025	7.423937	7.818431	7.856033	8.448112	6.322254	9.908066	8.581526	7.615594	7.93143	8.322419	8.482165	7.820924	6.88076	6.913119	9.773855	9.201648	6.729617	7.649529	7.061088
YPEL3	6.021016	5.019871	8.794706	9.168073	7.922169	8.380897	7.70316	7.654864	7.194905	7.101191	8.676953	7.72869	7.231456	8.27727	9.260105	7.897353	8.103698	6.133116	7.60677	6.935359	7.304761	7.952341	8.280536	3.857732	8.914727	8.934391	10.109984	7.282121	7.450235	7.926253	4.99653	7.205298	6.006415	6.705992	5.883555	6.720732	8.091299	7.665574	6.530322	7.181433	7.254667	9.072097	5.265582	8.703278	9.32697	7.541673	7.951173	7.73326	8.776275
CHAF1B	8.637092	7.895708	7.862312	7.525967	7.930944	8.300106	6.377525	7.464175	7.705192	7.562986	8.801137	8.091147	6.458455	7.776705	7.115599	7.513579	8.295815	8.130372	8.58873	7.715081	9.207536	8.873732	8.731744	7.764963	8.545805	7.295421	7.786848	8.128011	8.892222	7.879921	7.845997	8.168207	8.504172	6.602336	7.699025	7.913213	8.352095	7.522218	6.492519	8.614901	7.893068	8.20526	8.637018	7.25747	7.674394	8.019158	6.936685	7.600315	7.222477
GDPD5	4.724484	6.493881	8.286171	5.869762	6.722302	6.668606	8.019449	5.155025	4.924499	5.765782	5.070426	6.38956	8.333721	5.779778	5.689829	5.085622	5.066816	6.80246	6.834818	5.483295	4.209618	5.872305	5.235198	4.795619	5.270209	5.315213	6.162311	6.181029	4.683827	5.901482	5.459652	5.76773	6.668242	6.875338	5.885632	6.190207	7.268727	6.009242	5.22565	4.60621	5.192847	7.067656	5.25821	7.629423	5.885002	6.546414	3.930986	8.465861	4.5118
GBA	6.048141	6.131758	7.604536	6.789223	6.976183	6.562017	6.130726	6.613802	5.616355	6.846096	6.858284	8.14096	7.086177	7.271583	7.41257	7.191538	7.030269	7.348113	7.574401	6.212354	6.016133	7.138605	7.922207	7.103149	7.073898	6.765005	6.033222	6.966565	7.145909	6.296133	7.56037	7.005848	6.541144	5.065912	6.908297	7.727831	7.249868	7.042201	8.672497	6.89881	7.240611	6.900468	7.02693	7.299949	6.754795	7.309225	6.139207	6.119327	7.114049
C17orf80	5.486978	7.17319	6.02402	4.953827	5.633165	5.687223	4.963356	5.206826	5.780108	5.927682	6.065564	6.646899	6.75181	6.372359	6.02593	6.957859	6.145914	5.906552	6.125814	5.52986	5.810597	6.27261	6.187061	5.768283	6.717316	6.094684	4.472223	5.953409	6.607116	5.656888	6.038936	5.883304	6.265253	6.261033	5.758041	6.091302	6.593276	5.025096	6.295679	6.949074	6.540171	6.12893	5.900447	5.724606	4.525905	6.518393	4.576994	5.737499	5.683134
MIR942	3.225482	3.225482	3.85053	3.225482	4.056563	3.225482	3.225482	3.225482	3.225482	3.225482	3.225482	3.225482	3.225482	3.225482	3.225482	3.225482	3.990191	3.225482	3.225482	3.225482	3.225482	3.225482	3.896632	3.225482	3.225482	3.225482	3.225482	3.957194	3.225482	3.684161	3.225482	3.835817	3.225482	3.225482	3.225482	3.225482	3.953999	3.225482	3.225482	3.225482	3.655387	3.225482	3.225482	3.225482	3.225482	3.225482	3.225482	3.225482	3.225482
EFCAB1	3.664039	3.715268	3.470196	3.947492	3.713407	3.46497	6.51363	4.467722	3.511914	3.537367	4.560031	5.742645	6.633558	5.150183	3.815262	3.464093	4.164654	3.522491	3.879873	5.22002	6.088062	8.812824	4.328223	4.209048	4.407685	3.776205	4.749945	4.451621	7.017482	3.845667	3.634513	4.45659	3.588152	5.587606	4.031668	3.521247	3.792615	3.940109	7.577992	4.952556	3.451067	3.87678	3.616079	3.507234	3.569209	5.131486	7.105099	3.663178	4.302474
NAAA	6.395899	7.05486	5.55965	4.480158	5.707878	5.324739	5.050509	5.618573	5.405102	4.963782	5.899696	5.309191	5.681361	6.329479	5.026223	4.497626	4.418283	7.095767	6.864678	5.81661	5.025557	5.811995	6.141774	5.029316	6.555483	4.59081	4.38495	6.339321	7.143319	5.497345	5.745189	5.903681	5.142284	4.718241	5.904958	5.794899	6.013596	5.688761	4.689544	4.111612	5.879202	5.122753	6.72541	6.380845	6.170002	3.113708	4.998611	6.555657	6.263064
CEP120	6.220764	5.235851	6.308131	4.52749	5.514213	5.644802	5.471336	5.12427	4.684519	5.37145	6.080815	5.611955	5.56394	5.912028	5.50518	6.411008	5.733425	5.701188	5.538668	5.781844	5.044111	5.715572	5.665387	6.165221	5.613701	5.079146	4.766831	6.604637	6.059373	6.121846	5.129372	5.779935	5.423422	5.624381	4.893585	5.06609	6.428509	5.109485	5.050248	6.037533	5.752939	5.8932	5.932725	5.768239	5.26591	5.357459	5.494193	6.135006	5.355211
TCEAL8	7.553827	9.39096	9.417094	9.381043	9.189195	9.339233	10.649317	8.752244	7.462754	9.112381	10.511933	9.858433	10.404199	10.674991	8.062935	10.370458	8.338523	9.918699	9.163444	9.481062	9.194127	9.768919	9.36879	9.411175	9.427608	8.867702	9.457672	8.900652	7.974483	9.138906	8.965423	9.074437	10.372909	10.201995	9.692223	9.572626	9.566303	9.615839	9.881669	9.001962	9.338561	10.151334	9.014303	8.74163	9.773915	8.933003	6.091966	8.675665	9.745248
RHBG	3.686433	4.217393	3.408829	3.481533	4.254828	3.30886	3.1766	3.424628	3.401626	3.27133	3.28926	3.512697	3.642328	3.193857	3.263651	3.536313	3.870199	3.236077	4.125792	3.251952	3.195309	3.866516	3.309969	3.484338	3.490221	3.692344	3.415937	3.228392	3.264361	3.233348	3.296097	3.824645	3.261802	3.261456	4.390886	4.253689	3.391839	3.222376	3.444913	3.463868	3.254558	3.388816	3.724133	4.18447	3.305493	3.436585	3.359639	3.273133	3.1766
CATSPER1	3.378013	3.277934	3.268477	4.356069	3.89534	3.655636	6.334933	3.627887	3.858114	3.644056	3.649314	3.76363	3.500451	4.353546	3.605153	4.07849	3.593169	3.65771	3.512177	4.693247	3.358266	3.140934	3.98877	3.50379	3.526952	3.729931	4.750992	4.158378	3.888797	3.723075	3.961847	4.061065	3.574433	3.397543	4.100249	3.959619	3.378533	4.591219	3.676772	3.413726	4.602632	3.24209	3.712176	3.591679	3.682587	3.707812	3.451189	3.424606	3.728828
BMP2K	5.965719	4.899661	5.17746	3.867561	4.799542	5.040004	5.025695	5.4667	4.52924	4.612339	5.314135	5.541166	4.577924	5.540024	5.018647	4.477755	4.455326	5.030494	5.46685	5.841049	3.766338	5.597065	5.010745	5.993234	5.770682	4.186644	4.160711	4.981607	6.102522	5.202278	5.867788	5.548935	4.465514	4.752639	6.401599	4.914078	5.761533	4.881356	4.7074	5.57947	5.69178	4.3622	4.819576	4.872862	4.748096	4.709471	3.901279	4.934414	5.442989
GTF2F2	7.684592	6.221599	5.844037	6.101158	6.862652	6.784208	7.312241	6.96662	5.994587	6.505748	6.98847	6.494254	6.919829	6.413867	5.692812	6.354113	6.101972	6.503316	6.746192	7.59514	6.383165	7.290631	6.73668	6.24494	7.034447	6.132893	6.122361	6.543068	6.353073	6.520684	6.966778	6.341831	6.997579	7.262585	6.543212	7.453789	6.585783	6.342436	6.106507	6.54481	7.198145	6.28928	6.265024	6.134539	6.785533	6.641901	5.198381	7.191338	6.617838
SIGLEC15	3.229383	3.291384	6.014181	3.293924	3.274396	5.50283	3.603509	3.251084	3.405995	3.277953	3.543417	7.262445	7.450342	3.267217	4.007539	3.580508	3.290313	3.957116	3.21291	3.393648	3.256724	3.723481	3.433254	3.369716	3.444657	3.254091	3.38077	3.826244	3.466573	3.319279	3.364133	3.31953	3.871271	6.625825	3.34547	4.090679	4.100913	3.709312	3.384049	3.294046	3.899789	3.393373	3.238017	4.048102	3.259064	3.308232	3.235917	3.548623	3.353876
ANP32E	6.934189	7.314623	6.123052	6.267989	7.143987	6.609786	5.372714	6.106387	6.692715	6.265676	6.799273	8.402886	6.9204	6.288689	6.118045	5.972931	6.985802	6.306457	7.045991	7.051475	5.69651	6.8387	7.661281	6.990941	6.509379	6.870336	5.474315	7.125415	7.75055	6.840197	6.648795	6.437752	6.99745	7.397485	6.402689	6.606717	6.9469	5.915583	7.235966	7.762252	7.42958	6.915165	6.754337	6.894329	6.379918	6.074792	6.248554	7.667064	7.086298
ARL8A	6.904495	6.813629	6.514598	6.456819	6.393098	6.527618	6.610302	6.418458	5.901362	6.408708	6.309695	6.747641	6.762622	6.696779	5.70151	6.955524	6.573131	6.923958	6.909471	6.834543	6.607004	6.818642	7.475829	7.05133	6.834736	6.620659	6.658964	6.627871	6.370513	6.984968	6.559425	6.308162	6.163182	6.463001	6.713892	6.067927	6.500171	6.177548	7.126012	7.170108	6.623068	6.616443	6.862833	6.754616	6.336967	6.239462	6.146198	6.830252	6.565024
PKD1L2	3.64815	3.692584	4.287669	3.892338	3.862244	5.458339	3.790578	3.640671	3.823676	3.784836	3.627543	3.654669	4.817787	3.864183	3.779693	3.704051	4.068718	3.942454	3.655499	3.669127	3.692185	3.764493	3.741144	3.642362	3.756481	4.503604	3.697372	3.721939	3.660768	3.684782	3.735548	3.806873	4.009746	3.941092	4.007534	3.735484	5.161388	3.769938	4.203947	3.844003	4.563479	3.927629	3.636016	9.455788	13.670383	3.722218	3.617726	3.651037	3.634142
CABP4	3.352051	3.383023	6.356311	3.54645	3.447432	4.281707	5.065439	3.246075	3.751956	3.552182	3.439761	5.678042	5.502156	5.750091	3.297413	4.378699	3.483026	3.62342	3.636375	4.525266	3.240725	4.784859	3.842597	3.407841	3.526163	4.577036	3.601213	3.710413	3.378882	3.297483	3.709493	3.532481	3.290503	4.92092	4.35532	3.990767	6.473494	3.62841	3.442431	3.284408	5.432067	5.700557	3.35215	3.84586	3.335373	3.780818	3.303827	3.418905	3.340341
DIO1	3.249873	3.579696	3.584761	3.298526	3.584422	3.30394	3.264195	3.241861	3.236886	3.538185	3.376723	7.160365	3.718996	3.358846	3.452559	3.237983	3.351405	4.228608	3.296959	3.622516	3.461517	3.445597	3.376091	3.320041	3.414183	3.943414	3.317711	3.929157	3.375301	3.336885	3.778442	3.435583	3.291454	3.393817	3.27903	3.353265	3.516449	3.403623	3.274064	3.344847	3.236344	3.512401	3.331079	4.116217	3.350109	3.254886	3.23605	3.396512	3.514622
MAPK7	7.824438	7.435864	6.842811	6.43416	6.953362	7.901238	6.040334	6.483377	6.18135	7.405391	6.421262	6.125783	7.646191	7.462303	7.289923	7.00907	7.177139	7.426398	7.403296	6.42373	7.086592	6.6092	7.968394	5.874355	8.649132	6.852641	5.169968	6.911873	7.398012	7.187621	5.621272	7.661004	7.266267	6.54417	6.156516	6.508952	6.985445	6.105782	7.137454	7.456705	6.527933	6.365563	6.379491	6.57679	7.196489	6.991361	5.938583	5.345836	6.863607
PRSS8	8.88408	6.979544	9.306048	8.516909	7.791449	8.888011	7.564812	8.686174	7.487992	8.62278	7.824487	8.798291	9.096579	7.683456	8.874105	9.783576	7.444973	8.772712	8.571922	8.459328	7.384609	8.752363	8.527926	7.833469	8.386455	7.496199	8.330319	7.912996	7.64037	7.789487	7.618707	8.088971	7.50869	8.549752	7.909462	8.715754	8.520896	7.464045	8.708192	6.635194	7.446905	9.088237	7.92037	8.942539	8.145965	8.419586	6.777308	7.995098	8.634224
MUL1	7.458383	8.02114	7.402518	7.557979	7.684658	8.500085	8.257163	6.906183	7.36905	8.853901	7.869824	8.934201	7.181133	9.305709	8.360611	7.149727	7.420427	8.167701	7.755646	8.860088	8.409649	5.857707	8.152646	7.717108	8.644403	8.052032	7.959903	6.770729	8.594148	7.479275	8.077412	8.753332	8.174383	6.170027	8.217334	9.907992	8.461201	8.526754	8.593531	7.745866	8.269318	7.188349	7.517299	8.596724	8.037779	8.541403	5.643307	7.812077	8.514929
ZNF320	3.554015	3.628396	6.701095	5.867587	3.746782	6.024061	5.781786	3.684798	6.805635	4.406203	5.012125	6.321047	6.700851	6.81191	3.698648	4.556341	3.631622	6.116758	4.372765	5.636469	4.957692	5.37064	5.563949	6.294437	5.964158	5.998552	5.598014	3.998722	5.941738	5.226824	5.889099	5.852099	3.570624	6.285906	6.282357	5.769214	5.889234	5.633528	6.274373	4.892062	3.563308	5.585127	5.771166	6.211122	6.790124	5.045622	3.512552	6.041769	5.583424
SNAI2	9.360731	9.636814	6.222118	7.964276	9.141552	5.544471	9.743524	9.901097	6.085953	9.005381	9.500373	6.804494	7.582661	10.1112	9.162552	5.728353	9.444439	6.65758	8.75898	9.709084	9.209277	5.704126	9.730209	9.257411	9.403769	8.300006	8.761068	9.138035	9.745166	9.105803	9.873007	9.417586	9.879285	7.844846	9.27432	10.610425	7.202326	9.540675	8.847568	9.409065	6.367199	5.447101	8.98492	7.272924	9.086367	9.678624	9.166563	8.095415	8.467727
SDR42E1	2.920512	4.573143	4.995625	4.404143	5.30437	4.622995	5.197063	4.799515	3.830721	4.793865	5.361495	4.349536	4.218779	5.133818	5.323807	4.925375	2.918441	3.98736	5.16764	5.589121	4.696179	5.140163	5.040345	5.056666	5.391879	3.307007	4.128507	2.966902	4.533042	4.679134	5.039161	5.394054	4.295256	3.922128	4.561627	4.523914	5.117385	4.787899	4.965745	5.685841	4.518569	4.073828	5.088585	4.824669	4.787888	4.773831	4.443146	4.86177	5.316531
PIGP	6.081458	6.346784	6.479803	5.227801	5.741572	6.057777	4.757386	5.204338	5.741779	5.695941	6.363324	7.171919	6.460158	6.926533	5.486037	6.297585	6.827424	6.787279	6.40564	6.229967	6.383695	6.785038	6.355368	5.795961	6.125985	5.224397	5.051751	6.21604	6.216882	5.122999	5.875343	5.460091	7.366746	6.171137	5.855159	6.703995	6.966074	5.317706	5.602678	6.972763	6.361771	6.835856	6.859614	5.866656	5.766702	5.574507	6.872606	5.86576	5.492977
FRMD5	3.611604	3.236768	4.462991	3.519174	3.859691	3.715372	5.540776	3.38401	3.81001	4.356681	3.669572	4.681123	4.170833	4.12793	3.850987	4.529717	3.75978	4.356894	3.967317	4.271929	3.325555	4.030185	3.614911	3.219203	4.645623	3.636705	3.439507	3.224706	4.470635	3.622009	3.970441	4.077941	4.88754	4.467265	3.600162	4.437176	4.73507	4.131746	3.165021	3.310122	5.212205	4.591257	3.48565	3.950837	3.348441	3.584694	3.404055	3.445323	3.286406
CHST8	3.312117	3.911119	3.284867	3.407782	3.251501	3.218354	3.33562	3.289745	3.356413	3.374802	3.29443	3.218354	3.398756	3.550639	3.218354	3.233785	3.33204	3.260845	3.387085	3.865573	3.332605	3.218354	3.314418	3.218354	3.564247	3.682813	3.243842	3.691126	3.245756	3.349484	3.237351	3.261806	3.255391	3.391398	3.607661	3.218354	3.809226	3.266972	3.23963	3.242936	3.274164	3.292229	3.247356	5.455958	3.259097	3.376025	3.246189	3.689594	3.354523
SPOCK2	7.480222	5.912855	6.557192	6.053634	7.23995	7.827639	7.709327	7.227649	9.426992	6.267094	8.367459	6.36652	8.354235	7.219076	6.385767	5.503629	6.168513	7.056611	7.518738	6.196691	5.897419	7.617735	7.452466	7.516801	7.485	6.352983	7.138638	8.762408	7.558387	7.912107	7.949088	8.184507	5.753456	7.641273	5.709661	5.661137	6.906315	7.789539	8.752811	7.006912	6.529585	5.564493	7.502872	8.016334	7.175186	6.187109	5.871246	6.9448	7.36457
WDR72	4.456105	8.822197	6.46983	4.503216	7.865629	4.45651	4.440425	4.431485	4.698122	4.431485	9.267423	8.079994	4.629599	7.073901	4.647541	8.784383	6.375357	4.721072	9.608411	10.774563	8.80822	7.424592	8.695193	10.122787	10.621021	7.382061	4.444501	4.445714	4.459363	4.462565	4.498024	7.581389	4.533098	6.69209	4.443304	4.431485	9.494231	6.222712	8.697872	7.708364	5.276814	9.125549	9.057026	8.729187	9.481255	4.555391	9.298649	4.962999	6.183976
SCN3B	4.93586	3.361638	3.832999	3.48298	4.418833	3.243617	3.499239	4.345297	3.302567	3.816828	3.607974	3.905528	3.552063	5.877621	3.273313	4.093137	4.213378	3.716428	3.452325	3.473441	3.581034	3.549729	3.90843	3.264404	3.768744	3.409586	4.562536	3.293501	3.402148	3.662474	3.533505	3.443513	3.278082	3.338828	3.756716	3.378741	3.630608	3.538901	3.258902	3.40348	3.340802	3.270928	3.623887	3.997336	3.430422	3.519055	3.436664	3.304712	3.310554
PPDPF	9.567482	11.329709	9.669833	10.27306	9.092797	11.263303	10.047518	9.595492	9.872382	10.045984	9.836387	9.581393	9.910499	9.752645	9.827849	11.262538	9.048361	10.874367	11.031882	11.164085	10.890349	9.587472	9.351974	9.543323	10.46866	9.824167	11.258495	9.675498	9.376244	9.588829	9.962876	9.671847	9.73571	9.986083	10.038291	10.150548	11.028301	10.05538	9.345714	8.611343	10.42089	9.63554	10.343442	9.562873	8.903734	10.237141	10.77164	8.636692	9.117839
TMCO4	6.168851	6.746701	6.082898	6.609766	7.544321	7.279649	5.649069	5.50964	6.330876	6.513461	7.504566	6.970434	6.660827	6.091563	6.759449	5.946675	5.166848	5.617047	7.481501	7.8821	6.008984	8.764632	7.663003	7.005505	6.859077	6.873426	6.340056	7.397995	7.170681	7.497231	5.772525	6.921704	6.618695	6.752345	5.341635	5.321844	8.175552	6.276074	5.328335	5.387385	7.437283	7.657282	7.744107	8.529248	8.520077	6.661512	5.682694	7.024133	7.033368
PNPLA2	7.872592	6.73562	8.416998	8.985802	7.736301	8.730934	8.631542	8.184711	8.301798	9.108436	7.538987	7.348913	8.56373	7.821564	8.580673	8.679467	7.06631	9.101655	8.228418	8.154009	6.781528	8.372417	8.046114	6.301916	7.764622	6.925686	6.950488	7.849619	8.1534	7.402065	7.215205	7.636618	7.000634	7.15726	6.628119	7.543294	9.091207	8.210237	8.062427	5.52734	7.964709	8.351142	6.910247	9.258241	8.637984	7.968367	6.556695	7.824214	7.345991
NKIRAS2	7.526619	6.398743	6.643081	6.08855	7.243598	7.164073	6.401286	6.157464	6.1942	6.742146	7.204498	7.261919	6.73449	7.239865	6.55278	6.907619	6.401844	7.053656	6.368811	7.514373	7.007246	6.857089	6.635808	6.974932	7.064928	6.384082	6.268282	7.030473	7.027615	6.754065	6.718549	7.215384	6.769763	7.50094	6.11846	6.547697	6.892879	5.59546	8.003377	6.77097	7.038144	6.407439	6.438548	7.114492	6.824035	4.987531	6.812745	6.542121	6.311812
FAM117A	5.768263	5.352522	4.665929	5.567978	5.252931	6.048077	5.25631	5.583069	5.116308	5.182213	6.198825	6.63356	7.505396	6.356351	4.720241	5.612694	6.036241	6.198913	5.300422	5.32802	5.323909	5.84114	5.017373	4.093585	5.136925	4.443692	4.564062	5.984834	4.453767	4.941466	5.329208	5.950183	4.547076	5.688756	4.59994	4.856832	6.036942	5.605009	5.933508	4.339757	5.07414	4.127188	5.456722	6.223235	4.845443	3.831587	5.233067	5.497715	4.577351
STARD3	5.900561	5.966886	7.04638	6.041799	6.137479	6.036217	5.770844	5.978262	5.95812	6.360001	6.119831	9.000048	5.730065	6.163407	6.446521	6.599836	6.054801	6.485245	6.12706	9.36976	6.220931	6.255216	6.322512	5.966889	6.772423	6.307004	6.293118	6.17617	6.114379	5.999165	6.234229	6.336768	6.194114	5.708935	6.253779	6.436459	6.473958	6.421433	6.373791	6.017061	6.532482	5.965837	5.964897	6.698847	6.481249	6.065312	5.645304	5.969625	6.004132
PHF19	7.45534	7.508211	7.304331	7.342705	7.188364	7.029418	7.146674	6.593538	6.279053	7.752334	7.329058	6.231376	6.572931	6.769822	7.669781	6.786304	7.409518	6.158041	7.338886	7.292307	7.248187	6.996959	7.300268	7.251881	7.433362	7.280697	7.429765	7.624981	7.469139	7.044123	7.017856	6.78256	7.808816	6.704413	7.339555	6.927707	7.383418	7.030294	5.956652	7.62605	7.732299	6.683193	6.998942	6.720565	8.197419	7.518885	6.543734	7.692696	6.859828
PKD1L1	3.404578	3.364401	4.135198	3.490325	3.363375	3.452685	3.560705	3.361571	3.843598	3.462254	3.404823	3.418436	3.715063	3.971065	3.363581	3.402412	3.41975	3.723656	3.301288	3.713684	3.292348	3.37772	3.543697	3.307626	3.461998	3.242034	3.268756	3.452663	3.459875	3.352645	3.351408	3.671427	3.394248	3.825245	3.433627	3.715531	3.38559	3.685947	3.794414	3.348091	3.308573	3.669284	3.334506	3.743631	3.378119	3.319043	3.364078	3.314289	3.519278
CHI3L1	5.381642	5.856049	3.866612	6.679876	6.871601	6.539723	6.158891	6.900699	5.337994	4.334917	7.094314	4.539938	7.539215	6.662957	4.089751	3.338739	5.69713	6.406824	3.799242	6.422775	4.065036	4.507163	4.242594	7.090108	6.211716	3.383347	4.954465	6.35179	6.940128	6.658474	6.667441	6.853678	4.7907	4.455883	6.061851	5.652218	5.383482	6.84988	6.076881	5.470813	5.229094	3.535995	4.562097	6.877444	4.769026	5.333138	4.482327	5.00981	5.906778
RCHY1	5.796464	7.179265	6.169691	4.732752	6.137079	5.858663	4.731831	5.081246	5.461489	5.021086	5.917176	6.675861	6.168846	5.627592	5.725818	4.790012	6.031295	6.211864	6.104887	6.215487	4.326688	6.198336	6.430785	6.015271	6.359188	6.291257	3.807627	5.21539	6.135715	5.154835	5.723485	5.977231	5.337789	5.977799	6.192589	5.530283	6.00902	5.01562	6.209919	6.270853	6.471035	5.607613	5.709981	5.609951	5.701117	5.304016	4.69136	5.756271	5.819959
PLK3	5.979204	4.936303	6.02108	6.867327	5.307524	6.780093	7.017405	6.521615	5.126428	5.900883	5.391056	5.087148	5.380523	6.052283	6.21783	4.976644	5.128299	4.615267	5.294315	6.20333	4.723974	4.83576	5.101989	4.681287	6.016481	4.207653	4.697452	6.038548	5.824901	6.424757	6.811587	5.69177	6.662566	5.035756	5.495989	7.097315	6.083893	6.152032	4.487306	4.887342	6.499415	4.932506	4.745106	5.607587	5.866916	6.103468	4.865537	6.644707	6.5696
ANKRD29	6.2033	6.013263	5.042718	4.829693	6.029444	6.694142	5.47856	5.774389	5.340767	5.408488	5.670734	4.769845	4.686304	7.083016	6.028859	6.930186	7.892311	6.650539	7.579433	6.537818	6.760325	7.940746	6.796971	7.556209	5.341947	5.213356	7.262672	6.673364	5.892159	6.831048	5.639161	6.553499	6.069801	4.438875	6.321078	6.385087	6.765685	4.760014	4.466522	7.177987	6.606274	5.996769	5.560967	5.171991	4.816409	6.471726	7.498471	5.908883	4.491802
NSF	7.009729	6.490777	7.281468	6.246207	7.595521	7.464972	6.326328	6.796635	6.789258	6.660269	7.174709	8.084558	6.483569	6.751609	7.136947	7.627438	7.086019	7.866109	8.38268	7.405991	7.186152	6.817675	7.787253	7.175257	6.40745	6.278415	5.809076	7.315131	7.540356	7.233228	6.921982	7.503645	6.811598	6.83723	6.597466	6.32445	7.388335	6.764263	7.015964	7.04348	7.786043	7.251429	8.047237	8.076016	7.351001	5.746917	6.25641	7.308858	7.403862
AGRP	3.504239	3.209647	3.566877	3.300014	3.482172	3.478731	3.209647	3.209647	3.274606	3.612524	3.407169	3.209647	3.316062	3.438589	3.41054	3.40463	3.27572	3.473732	3.209647	3.328939	3.52851	3.429939	3.677384	3.453202	3.399311	3.647095	3.605935	3.209647	4.107111	3.342546	3.209647	3.395733	3.209647	3.493123	3.405371	3.209647	3.440647	4.122222	3.471743	3.31744	3.596242	3.514892	3.555711	3.70848	3.737174	3.209647	3.271921	3.288093	3.52435
UPK3A	3.488187	3.352544	4.375428	3.668624	3.576281	4.57899	3.403494	3.757598	3.620868	3.57626	3.8927	3.352544	4.143802	3.995656	3.48608	4.115401	3.659026	3.473411	4.45124	4.353391	3.90087	4.114886	3.614818	3.515145	3.417303	3.408063	3.884899	3.577407	3.670207	3.633165	3.460108	3.735194	3.352544	4.047308	3.75316	4.661217	4.183466	3.553029	3.52785	4.950215	3.509625	4.071734	3.475406	4.854305	3.412099	3.820961	3.393337	3.352544	3.74162
TM4SF1	11.10152	9.893646	10.849207	10.877311	10.105526	8.57779	10.711631	12.256614	10.062444	10.174473	10.769193	9.995695	8.756216	10.840242	10.467798	7.623322	11.637723	10.695184	9.993785	10.933692	11.1733	11.342508	9.21094	9.387297	9.833493	9.849616	9.655255	10.340351	11.145802	11.072592	10.002257	10.952424	9.130245	7.517611	10.55388	10.806603	11.930823	9.815079	7.204271	10.888009	11.656916	10.601569	10.085297	10.631126	10.343098	10.663044	10.980384	9.769573	11.262446
MTHFSD	4.470267	5.622577	4.54103	5.102135	6.425456	6.199928	4.34381	4.242454	5.317088	6.861394	6.260789	4.768703	5.19037	6.663225	5.352627	5.298231	5.954076	6.409668	6.206105	7.010006	6.640598	6.208199	7.042928	6.260282	6.116384	7.133629	5.107994	5.803928	4.869928	5.18072	5.561803	6.02123	4.853504	5.945516	6.298136	5.981627	6.683942	6.191732	6.308822	5.616452	5.563223	4.779005	5.856436	6.12755	6.797352	5.463357	5.206395	5.00383	6.315987
STAMBPL1	5.839305	4.467164	5.446353	5.366903	5.411149	4.685514	4.518685	4.56983	5.27312	5.890074	5.655313	3.915927	4.706202	6.043586	5.693885	5.56657	4.82642	5.302485	5.926021	6.496718	2.832889	5.423011	6.034259	5.095528	6.846016	5.177161	4.596506	6.721277	6.173267	6.277779	5.806265	5.295248	6.691534	3.911657	4.874462	7.02266	5.657461	5.531318	3.588411	6.093261	8.003529	4.742899	4.235145	5.767992	6.341005	5.528172	4.887764	6.232782	7.166627
FBXL20	6.875391	5.849549	7.328474	5.990668	6.910284	7.023943	6.603938	6.51172	6.65662	5.958178	6.836706	6.782906	6.949411	7.593418	6.159441	8.317189	6.755985	7.651712	6.648605	6.055096	6.699641	7.105209	7.398901	5.902223	7.960778	6.600717	5.076927	7.278415	6.669185	6.651334	5.928656	6.891656	7.249103	7.016677	6.588504	5.580146	7.277155	6.254838	7.806894	7.096982	6.538908	6.567383	6.19688	8.200254	6.656876	6.507608	6.164613	6.404129	6.079221
ADAMTS7	3.705285	4.550256	4.934509	3.376916	4.762374	3.460122	5.105514	3.78511	3.774418	4.819637	4.17637	5.119231	4.76534	5.898629	3.644976	3.933208	4.212535	4.047525	4.037612	4.954744	3.394833	5.355469	4.22197	3.730626	5.235477	4.61139	3.69089	3.574209	3.826982	4.289542	4.287032	5.447819	4.674318	6.409066	5.000479	4.767946	4.662679	4.385693	5.267775	3.644952	3.783877	3.160747	3.741496	4.52599	4.024899	4.745747	3.674641	4.305348	3.640795
NGDN	8.611707	8.267491	8.001522	8.575821	8.373261	8.290846	8.1206	8.019214	7.848626	8.3245	8.54756	8.907934	9.026232	8.250047	8.202977	8.367439	8.706581	8.321768	8.390066	8.519295	8.789104	8.7294	8.526067	8.075892	8.345118	8.250111	7.519323	8.441193	8.378658	8.353692	8.514252	7.648513	7.716453	8.056616	8.041387	8.674961	8.190222	8.296724	8.345491	8.613338	8.383943	7.911986	8.110236	7.767846	8.724307	7.971042	7.82824	8.646783	7.336099
HAL	3.484734	3.569601	3.618562	4.899714	3.942	3.59199	3.361535	4.244353	4.426673	3.615466	3.452157	5.899162	4.295759	3.428125	4.510685	3.650868	3.290622	3.576139	3.755777	4.186994	3.350471	3.275069	3.505937	3.745709	3.701367	4.2775	3.543469	3.633084	3.867905	3.377977	3.563505	3.910448	3.431306	3.54628	3.91902	3.441166	3.355644	3.562898	3.328632	3.488259	3.487834	4.914027	3.572879	4.141181	3.325602	3.35664	3.448941	3.362799	6.022619
PADI3	4.101114	7.0082	3.444367	5.722386	3.414149	5.486712	5.937	4.437241	4.19691	5.545443	7.490921	4.010222	3.846746	11.20223	5.686345	3.211522	5.669393	8.678198	5.933683	10.207264	7.482021	5.385698	3.310883	7.390579	3.271269	4.026154	6.362109	8.411123	3.559997	8.896812	4.438122	10.28359	3.685057	5.642395	4.89569	5.596929	4.126203	3.648273	3.242459	3.531408	9.700336	3.930624	3.546281	3.964953	7.708027	5.141681	5.296288	6.872756	8.424744
SNRPC	10.238571	10.150489	9.628678	10.488757	10.040734	10.40884	9.690758	9.615755	10.266103	10.659666	10.380404	10.602667	10.45785	10.281612	10.009998	9.876513	10.180824	10.376816	10.168819	10.298993	11.087524	10.482437	10.374356	10.087544	10.063088	10.148109	10.608701	10.322183	10.24587	10.401084	10.815992	9.648569	11.006767	10.462639	9.846708	10.362236	9.911811	10.594474	10.400106	10.472345	10.514654	9.593507	9.368452	10.002148	10.217414	10.431662	9.768921	10.383867	10.551934
RAPGEFL1	9.220913	9.274206	8.321546	7.629701	10.15154	8.937574	6.576353	9.079849	8.287955	8.072114	10.269996	5.982762	5.468096	7.251116	8.522426	7.890315	9.338747	7.393279	9.529087	10.409963	6.756986	7.920357	9.624051	9.51197	9.6909	8.603136	6.183261	9.052428	10.553443	9.304005	7.497598	9.454566	9.223292	6.144512	7.728922	7.960614	8.91932	5.201635	6.952571	9.438779	7.873323	8.582947	10.447748	9.10156	9.273237	8.796508	9.218065	9.451496	8.342782
LHFPL5	3.390982	3.296802	4.325638	3.496209	3.352617	3.472675	3.288142	3.289148	3.909386	3.347254	3.425381	3.795319	3.896564	3.515997	3.264435	5.194319	3.435895	3.264435	3.304965	3.37232	3.466482	3.43381	3.29797	3.290958	4.163807	3.526025	3.332486	3.443296	3.264435	3.403873	3.411919	3.35158	3.31446	3.914595	3.69754	3.502269	4.278249	3.392857	3.293178	3.264435	3.321327	3.315173	3.264435	5.617839	3.264435	3.302149	3.338671	3.28839	3.316922
ARMC7	5.680561	7.545347	6.017413	5.378677	5.89721	6.264413	5.201555	5.335471	5.927646	5.72213	5.858288	8.000036	6.285812	5.914228	5.589421	6.937142	5.742944	6.435027	6.491421	5.063023	6.497526	6.218316	6.581593	6.039844	7.856371	6.404909	6.270016	5.97969	6.510145	5.963931	5.623114	6.20318	5.977021	6.47657	5.885834	5.001686	6.293591	5.878763	6.319626	6.754335	7.304262	5.958254	6.206931	5.726115	5.465487	6.3197	5.392317	6.043443	5.557473
CPT1C	5.713454	6.221957	5.770772	5.429314	6.719378	8.739799	5.59355	5.488934	4.608537	4.850722	4.800554	4.753664	7.339729	6.46325	4.849201	4.449221	6.93257	6.499021	7.222521	6.922366	5.471048	5.834178	5.591273	4.984019	5.120228	4.815902	7.133226	5.924557	4.935432	6.064474	4.938417	5.702508	5.091352	6.100964	5.233124	6.269039	5.651835	5.329595	7.767366	5.797547	4.429311	4.670704	5.641257	6.683553	5.371448	5.050785	5.178345	6.402982	4.511045
SLC25A44	6.536867	7.339803	7.458482	6.970641	7.466989	7.039253	6.448295	7.239666	6.764624	6.877379	7.172544	7.34	7.240401	7.268592	6.924443	7.533836	7.472561	7.097689	7.266969	7.459652	7.157217	6.590427	8.160152	7.994413	7.590329	7.475206	7.372207	7.51295	7.868232	7.382048	7.277236	7.211976	7.28698	6.39367	7.865791	7.121549	7.487606	7.069639	7.967384	7.925632	7.103821	7.394902	6.675427	7.955889	7.327678	7.297305	6.557058	7.238899	7.639254
CRHR1	3.409881	3.496117	3.509818	3.516307	3.386927	6.887627	3.386927	3.404267	3.400786	3.406676	3.459175	5.881385	3.518263	3.962111	3.386927	3.386927	3.705442	3.427237	3.41538	3.462836	3.424333	5.235321	3.621844	3.405538	3.469513	3.386927	3.434744	3.413329	3.534407	3.401501	3.386927	3.816694	3.612239	3.512785	3.386927	3.386927	3.68751	3.477347	3.407097	3.410233	3.386927	3.404886	3.400763	5.843861	3.386927	3.582874	3.386927	3.436603	3.423789
KRT40	3.214317	3.214317	3.359143	3.295376	3.958219	3.473044	3.328034	3.239048	3.214317	3.269906	3.409258	3.432648	3.278873	3.214317	3.524209	3.214317	3.311382	3.73863	3.214317	3.826406	3.214317	3.381161	3.37237	3.292039	3.214317	3.773467	3.214317	3.288217	3.214317	3.406144	3.214317	3.243966	3.28835	3.713893	3.214317	3.374873	3.789368	3.370914	3.214317	3.214317	3.45665	4.446163	3.397151	4.487273	3.242107	3.214317	3.214317	3.710331	3.523094
ENPP4	5.996627	3.290424	6.810751	3.329388	4.241397	5.600922	4.062699	4.081871	4.973895	3.478248	3.871845	6.757296	6.298389	5.637935	3.844102	5.850211	4.351858	6.710196	3.585595	5.088974	3.089181	6.792806	4.047695	4.06846	3.711858	3.39526	3.675384	4.400194	4.533631	4.677822	4.070406	4.612146	3.630326	6.265849	3.341012	3.407332	7.170535	4.308825	5.635324	3.693199	5.470032	6.858235	6.344297	6.194956	3.691245	3.300829	3.187501	3.734636	3.830282
SCN9A	3.320243	3.390765	3.34883	3.364043	4.191302	3.361515	3.685866	4.548206	3.325202	3.365138	4.529644	5.285021	3.452335	3.46613	3.412816	3.603695	6.375404	3.499354	3.356149	3.386258	5.496214	4.982302	3.657076	3.341836	3.325926	3.308565	3.295478	5.026801	4.06331	3.530468	3.510857	3.375882	3.523637	5.884023	3.295478	5.595886	3.686203	3.454324	3.331538	5.991823	3.32915	4.188834	3.315338	3.384662	3.302527	3.515756	3.300269	3.301551	3.471218
ART5	3.250092	3.403496	3.580428	3.371547	3.361769	3.25148	3.286679	3.260925	3.190061	3.238261	4.330302	3.870232	5.125792	3.871424	3.685364	3.440925	4.767004	4.349077	4.726287	4.441012	3.482999	5.853471	4.369105	3.267817	3.318818	3.23232	5.378173	3.163221	3.372641	3.322676	3.231791	3.597782	3.163221	4.223556	3.396186	3.163221	3.89458	3.409157	3.829073	3.92842	3.163221	5.421903	3.190016	3.439021	3.237311	3.214221	3.188937	3.163221	3.300416
SNAP47	6.557736	6.365078	5.82824	5.552431	6.166708	6.700017	5.596589	5.619971	5.550782	5.823797	5.94457	5.869592	6.68599	6.10832	5.63139	6.269784	6.540249	6.443948	6.128053	5.989063	7.136857	6.523834	7.803182	6.649978	6.163576	4.506961	6.280669	6.017622	6.937622	6.366254	5.897503	5.847033	5.959906	5.347113	6.236174	6.029065	6.649527	6.002334	8.171699	7.081626	6.060091	5.997665	5.959369	6.734799	6.483178	6.089676	4.66207	5.918774	6.025397
MED24	7.298345	7.244542	7.860759	6.32952	7.576571	8.133469	6.534043	7.730363	7.717371	8.008473	7.797853	7.077607	7.321811	8.112502	8.183531	8.654298	7.005373	7.199339	6.59137	9.508998	7.62303	8.153082	7.506536	7.425206	8.287115	8.015166	4.78901	7.847441	8.195593	7.504568	7.951324	7.597966	7.350415	7.674096	6.869302	7.082331	8.462865	6.99491	8.141701	7.770288	8.16721	7.491656	7.515581	8.308176	8.233021	6.746809	6.56576	7.60877	7.714734
SNORD19	3.04989	4.794035	4.505581	4.129722	5.087871	5.183774	4.025638	4.910818	4.966295	4.673362	4.907925	3.04989	5.755103	5.286432	3.797815	5.394034	3.571676	5.198253	4.995804	6.043157	3.704159	4.629671	4.266564	3.697582	4.930299	4.083231	3.04989	5.799183	5.286025	4.425034	5.084575	5.076679	4.354513	3.04989	3.04989	3.04989	5.443084	4.259305	5.190412	4.259328	4.823326	4.365458	4.173435	4.496926	4.131849	3.888221	3.546979	4.724595	5.450749
TMEM208	5.768044	6.884468	6.55343	7.662459	6.666306	7.04216	6.713489	6.567797	7.197131	7.466026	6.555759	7.377929	7.835266	6.323528	7.345263	6.816379	7.289157	7.326594	7.277321	7.13945	7.623522	6.781503	7.171886	5.993999	7.004984	7.218896	7.424023	6.658907	6.796233	6.310138	6.933645	6.981259	7.031879	7.765319	6.348944	7.835182	6.840322	7.910726	7.529431	6.654819	6.934421	5.282067	7.13673	6.515781	7.039334	6.724454	7.965492	7.316138	7.516203
FSCN2	4.494985	4.840816	6.06718	4.731591	5.073255	7.373402	4.97324	4.874829	5.080837	4.862475	4.770273	5.902324	7.738998	4.71291	4.615149	6.582455	4.979113	7.208461	5.561265	4.622509	4.779315	5.443995	4.545825	5.317111	4.738374	5.212516	4.597851	4.534449	4.712724	4.640744	4.4368	4.659439	4.886274	6.195874	5.043965	4.420781	6.657248	4.744776	5.198718	4.889327	5.659526	5.94685	4.715395	5.633066	4.376263	5.695224	4.582786	4.353825	4.649032
CASC3	6.955663	7.10088	7.414478	5.91638	7.338392	7.111267	6.560402	6.623694	7.392625	6.697271	7.606831	7.611841	6.676774	7.683802	6.489709	8.162265	7.418801	7.897682	6.237845	8.563592	7.471179	7.330337	7.834846	7.466739	7.589088	7.131587	5.926136	7.53312	8.181207	7.111271	6.932723	7.307166	7.37542	7.11451	6.503629	6.443457	7.789617	6.536806	7.741154	8.011286	7.748487	6.630323	7.168565	8.427686	7.164937	6.763483	6.818309	7.09069	7.219333
TMEM121	3.228297	4.883392	3.358406	4.16681	3.208602	3.852109	5.29346	3.499282	3.508029	4.692314	3.890986	3.499786	5.287242	3.947404	3.537383	3.024793	4.95046	5.616659	4.736748	4.123246	4.276625	4.926062	3.492332	4.438467	4.171302	3.988301	4.21418	5.068844	3.32933	4.061211	3.840138	4.087539	5.608468	4.525448	5.017309	5.407132	4.352033	3.834977	4.631278	3.636033	3.18073	3.850951	3.607912	3.475463	3.540316	3.501412	3.21016	3.363116	3.237113
SNX8	6.591036	6.444489	6.259056	7.141688	7.061449	7.131959	6.245353	5.702645	6.13833	6.665789	6.74054	7.121103	6.27204	6.144241	7.029891	6.362679	6.246295	7.649744	7.514165	6.412458	7.238541	6.603358	7.19116	7.919738	7.321698	5.238701	7.078446	7.195539	7.451285	6.121617	6.557357	6.81196	6.829394	4.648806	7.145927	7.168354	7.205468	7.111499	6.40864	7.551242	8.465482	6.561157	6.16921	6.826117	7.073635	7.805958	6.258849	6.540788	6.429031
OCEL1	6.659158	5.93892	8.342891	7.1531	6.861038	8.129984	7.207547	5.712642	7.892426	5.757088	6.800039	7.796323	7.120104	7.370649	7.308703	8.394653	5.646387	8.608835	7.579075	7.262721	7.193793	7.679593	7.297183	5.719287	6.542509	7.967756	8.151353	6.756733	6.420901	5.976312	5.64448	6.648573	7.155113	8.051244	7.410774	7.235796	8.97874	6.819373	8.069064	5.17519	7.403571	8.438389	6.525746	7.994024	8.122722	7.288231	7.192196	6.4492	6.418542
NUP54	7.408743	6.533145	6.23795	5.675583	6.426765	6.41363	5.553399	6.159678	5.596617	5.879476	6.798444	6.562709	5.896745	6.262267	6.229208	5.082369	6.483295	5.929275	6.940994	6.860731	5.471271	6.471125	6.769125	6.563514	6.859378	5.95744	5.02964	5.975747	6.996318	6.084808	6.840372	6.292551	5.872688	5.970147	6.81474	6.570153	6.271609	6.019058	5.823866	6.976053	6.850156	6.242232	6.473907	5.678139	6.386072	6.01712	5.274174	6.717167	6.601855
METTL7B	3.307137	5.213897	6.85067	4.112945	3.869302	6.016387	3.225458	3.234857	7.229718	3.301978	4.316242	8.730145	5.21844	5.628503	3.082475	8.540833	4.572958	3.236388	3.902793	4.17064	3.779824	6.341492	4.381592	3.442078	3.462571	3.460992	4.05323	3.731594	4.481688	4.030868	3.70879	3.486528	5.238101	6.659069	5.67441	3.26936	7.263687	5.662941	4.272939	3.134417	4.140056	6.051205	4.691345	5.203084	3.226745	4.390839	3.27977	3.289606	3.091674
C9orf43	3.987062	4.934077	4.622076	3.597918	4.015791	4.39667	4.450022	3.833236	4.226061	4.009619	4.155497	4.672247	5.724301	3.806792	3.359797	3.418727	3.694402	4.29918	3.945642	4.026069	5.089871	3.82912	4.688269	3.737625	4.17268	3.902045	4.34407	3.834658	4.069101	3.961927	4.769346	3.405073	5.48672	5.957787	6.111396	4.718564	3.829658	3.812897	4.317063	3.773119	4.378331	4.166177	4.243377	4.232012	3.600067	3.651682	4.161908	4.265525	4.020228
ZNF280B	3.431031	3.575037	3.383398	3.276815	3.353059	3.323355	3.347424	3.516869	3.4849	3.673964	3.458832	5.579741	5.714449	3.59747	3.278848	5.209776	3.352125	5.665343	5.557593	3.534782	3.30037	4.510945	3.619858	3.345809	3.406962	3.264307	3.295251	3.566824	3.422362	3.380934	3.396676	3.827861	5.571179	5.283305	3.41161	3.302497	4.715444	3.446552	5.394193	3.337611	4.205137	4.479841	3.383384	3.540285	3.418264	3.264307	3.314654	3.317449	3.443043
PPP1R14D	3.253555	3.50638	5.359233	3.230889	3.906633	4.024903	3.497391	3.159152	7.060462	3.294608	3.759899	7.871036	4.730327	3.423123	3.097744	8.649238	3.647008	4.476565	4.17985	4.186388	3.495118	3.097744	3.328882	3.163554	4.085912	3.570925	4.843354	3.275369	3.387376	3.692186	3.161468	3.714593	3.328943	3.784363	3.438137	3.296723	4.439965	3.326823	3.097744	3.814457	3.890805	3.793836	3.608081	4.130697	3.404635	3.497123	3.354111	3.500903	3.184496
DEDD	9.042425	8.684135	7.753589	7.65457	8.806541	8.110396	7.469074	7.49282	7.090798	7.703797	8.640947	8.91996	8.383817	8.073527	8.117519	8.58892	8.763689	7.84192	8.457584	8.638219	8.338121	8.373996	9.966013	8.957048	8.852042	8.172431	8.147872	8.434718	9.315995	8.569235	7.783271	8.062649	7.936399	7.830271	9.929325	7.573556	7.863407	7.768292	9.744535	9.334441	7.823078	8.032097	8.353126	8.95951	8.076997	8.667621	7.900843	8.218843	8.156862
DENND2D	7.18809	7.222842	8.275885	7.394874	7.800444	7.817646	6.529087	7.334938	8.313118	7.778604	7.921491	7.873181	6.811534	7.587186	7.083356	7.85626	6.278299	7.350103	8.039125	8.219933	7.47578	8.072706	8.092884	7.600594	7.910747	6.887263	7.248212	7.906068	8.555932	7.552787	7.405891	7.589262	7.775116	6.880492	7.056398	6.936491	8.146488	7.699833	5.82711	7.182152	8.327667	7.772604	7.518957	8.573919	8.511331	6.812028	6.41115	7.741869	8.0788
MMD	5.623734	5.439639	6.134499	5.553505	5.468143	6.139367	6.121605	5.215669	4.995184	5.372082	5.505177	7.159708	7.322909	6.610606	5.179677	5.622691	6.038059	5.854896	5.020445	5.977765	4.816784	6.161741	6.013798	4.874684	5.401712	4.413539	4.516417	5.738302	5.807032	5.631795	5.306962	4.964698	5.349687	5.724844	5.567138	6.677237	5.161393	5.479077	4.954769	6.321541	6.920868	5.416963	5.392057	5.441229	5.917437	4.908686	5.56405	4.846415	6.025472
TMC6	8.124766	7.628249	7.715237	8.06008	8.553484	8.263541	8.314568	8.357198	7.93862	7.758982	8.322764	9.3174	9.234364	7.654227	7.972057	9.801781	8.380132	8.488178	9.562908	7.839075	7.90232	7.901116	9.161839	7.947654	8.196882	8.199004	8.873514	8.995506	8.748722	8.407875	7.965502	9.038939	8.199498	8.315793	7.645801	8.185872	8.357907	8.232683	6.625068	8.765162	7.756519	8.534335	8.666209	8.961562	7.964953	8.845573	7.216514	8.653983	7.45623
HSBP1	7.938343	8.00597	7.253496	8.430719	8.158084	9.237103	7.947888	8.044276	7.800228	8.94592	8.608498	7.648087	8.20254	8.966942	8.28812	7.672121	7.798698	9.008582	8.629596	8.847088	8.915473	9.423926	8.809921	8.047543	8.326961	8.57801	7.80252	8.290679	8.122441	8.154421	8.487953	7.897967	7.741411	8.762093	8.192446	9.007612	9.0091	8.314824	8.405477	9.059585	8.337528	7.876171	8.375049	8.051558	8.423219	7.707483	8.220051	8.334462	9.032419
ABHD1	3.321595	3.572472	3.500848	3.75118	3.825291	3.855451	3.308675	3.27552	3.367605	3.551374	3.439516	4.120223	4.343256	3.339265	3.319403	3.648011	4.91729	3.40622	4.456022	3.338632	3.269416	3.864153	3.290572	3.375661	3.31149	3.468005	3.444804	3.516917	3.272526	3.376563	3.238053	3.324062	3.379043	3.43761	4.044198	3.333041	3.547316	3.340366	3.788777	3.373146	3.487859	3.209882	3.860899	4.027339	3.301236	3.303724	3.588326	3.603048	3.230263
KRT80	10.211463	5.390632	5.56222	5.871129	7.24226	8.399679	9.790023	8.892247	5.667389	6.928615	7.662273	6.309509	6.15542	6.568931	6.875521	8.314806	7.099744	7.333537	8.412601	8.257863	6.239232	8.164244	7.933866	7.597017	9.591979	6.139699	5.566423	6.360435	7.99985	8.224823	7.10605	7.223255	7.134172	5.22712	5.647925	8.285093	8.399507	6.466891	3.075955	9.151073	7.828475	6.497688	5.180889	7.941567	6.334865	8.474007	6.971923	7.682525	7.327624
MTA3	7.058667	6.570925	6.411948	5.966088	6.236064	6.843483	5.872438	5.730258	5.973241	6.07754	6.704485	6.978971	7.989846	6.052174	6.07638	6.022175	5.895693	6.882894	6.069221	6.93308	6.236107	7.099217	6.979785	5.984672	6.258665	6.485415	5.534854	5.628401	6.605295	6.17828	5.81998	6.217528	6.041361	7.493395	5.883137	5.886268	6.423012	5.353706	6.925807	6.506604	6.264895	6.393994	6.354886	6.818591	7.111647	6.36106	5.774721	6.114023	5.781853
GNAT1	4.087198	3.94387	5.585802	4.065252	6.156892	4.59449	4.250206	4.565467	3.94387	5.073392	4.036544	4.609628	4.628858	3.94387	4.222516	3.94387	3.94387	4.070894	6.637354	4.105459	3.94387	3.94387	4.374047	4.503195	4.076457	3.94387	3.94387	4.424921	4.492819	4.124605	4.056364	5.128406	4.054467	5.301134	5.514813	3.94387	4.107718	4.231359	4.069844	4.089396	4.11116	4.056056	5.467668	4.332749	4.184884	5.150511	4.108631	5.093747	4.098142
UBL3	7.013613	4.947798	6.732972	5.067559	6.539024	6.39686	6.581885	6.326006	5.512315	5.058697	6.830315	7.003801	6.967758	6.821269	5.412679	7.270086	5.812549	6.47211	6.782761	7.402944	3.862497	7.762132	6.901972	6.08594	6.776447	6.458814	4.225304	6.324831	6.355037	5.591545	5.538592	6.71821	6.307817	6.311827	5.354992	6.036675	7.74799	5.191291	4.658735	5.668206	6.357974	6.716489	6.05974	6.290891	5.499213	6.282744	6.17936	6.205723	5.813355
SNRNP27	7.78679	7.040704	7.362515	6.011269	6.690073	6.497251	6.99243	6.465445	5.941031	6.329212	6.871273	7.370408	8.048339	6.873824	6.437708	7.008528	7.009974	6.999789	6.875956	7.088666	6.300574	7.519297	7.338664	6.357613	6.961339	5.95108	4.580711	7.196737	7.009552	7.137104	7.0195	6.27933	6.963041	6.955949	7.430683	7.240694	6.959089	5.960945	6.61308	7.057281	7.507423	6.326222	7.063956	6.353071	6.641868	6.224111	6.274311	7.777435	6.66705
KCNQ3	3.348702	3.270087	3.450864	3.753868	3.374602	3.350845	3.336132	3.286796	3.508347	3.267518	3.28717	5.56518	3.881711	3.609316	3.325159	3.657221	3.532616	3.426294	3.241269	3.359258	3.288575	3.817932	3.718565	3.240584	3.406965	3.47524	3.309576	3.259461	3.383681	3.427683	3.324606	3.550684	3.266259	3.456351	4.009828	3.273181	3.581434	3.300497	3.584453	3.434693	3.580487	3.534789	3.329217	3.544193	3.439296	3.312208	3.276112	3.325405	3.34128
LINGO4	3.753383	4.408181	4.173545	3.54484	3.827525	3.856652	3.583739	3.585392	4.02134	3.893714	3.993607	4.025915	4.417453	3.703986	3.597648	3.743783	3.944684	4.066266	3.54484	3.722492	3.54484	3.54484	5.58233	3.54484	3.54484	4.705747	3.710934	3.666949	3.575399	3.711058	3.586955	3.641275	3.54484	3.696273	3.974869	3.591568	4.434244	3.75649	3.54484	3.756496	3.576366	4.148375	3.733337	6.804093	3.59043	3.667273	3.54484	3.622882	3.975503
KLK5	6.732621	2.961856	4.055775	8.975824	7.424006	4.850207	6.574441	8.637659	4.729876	9.62798	3.740275	3.42438	3.175848	7.689803	6.822954	3.04804	3.553231	7.111285	3.01883	3.790002	3.526758	3.059745	3.180445	3.035507	6.112355	3.877223	4.873862	3.801821	2.961856	4.325875	9.987668	7.483636	2.961856	4.3814	8.029622	10.23943	3.287183	8.455902	3.428556	3.8873	3.797768	2.961856	3.016947	10.890226	2.961856	8.102033	3.089733	7.421357	4.948368
SLC5A1	5.013601	5.85834	8.912667	3.707878	6.115272	7.324018	4.744341	7.575214	3.654658	3.618455	5.436932	6.338365	4.459398	4.557313	4.281362	8.023933	4.782371	8.987371	3.939799	5.187359	4.005595	3.795899	3.811365	4.056405	3.735234	3.548577	4.833231	3.929366	3.866114	4.983707	4.178051	4.761726	4.254169	4.625047	5.202219	5.288166	8.629371	5.427822	3.848317	4.037316	4.116643	6.51946	4.154118	6.81514	3.59041	5.838122	5.288346	3.812571	5.382327
MPZL3	6.160945	6.090607	7.157844	6.037866	7.488581	6.272251	7.491771	8.108553	6.900276	5.87031	6.131123	7.474886	7.435301	6.666515	6.982863	7.842435	6.427409	7.213579	7.664248	6.801076	5.183105	6.502875	5.515829	5.725471	8.73704	5.967826	5.35196	6.635875	6.830088	6.437961	6.772069	6.310154	6.228351	6.621667	6.74901	8.560263	6.979212	6.593793	6.230832	6.237712	6.943867	7.126429	6.815211	7.180782	6.984911	8.02338	6.622535	7.414861	7.529085
SRCAP	5.436556	6.435922	6.585862	6.187555	6.421189	6.584327	5.232434	5.731838	5.977323	6.283189	6.28905	6.613651	6.272087	6.268084	6.684569	6.651414	5.860545	5.972618	6.641079	6.949282	5.501418	6.51096	6.400487	6.057334	6.704153	6.721652	5.454379	6.402325	7.136293	6.165314	6.142847	6.690711	6.667746	5.780457	5.002273	6.274704	6.903428	6.011852	5.135745	6.303847	5.977799	6.400189	5.777144	6.331265	6.422705	6.485156	4.389269	5.929378	6.617735
RAD51C	8.38112	7.234174	6.396828	6.266248	6.983887	7.640224	5.848666	4.927969	6.723351	6.99547	8.074999	7.850298	4.827109	7.465831	5.426849	6.293347	7.138568	7.504698	8.095742	7.852715	8.027634	8.786538	7.503116	7.602881	7.732317	6.141101	6.433474	7.435387	6.305072	7.62038	6.259789	5.572771	8.441523	6.236466	7.987617	7.758434	7.22878	6.353486	7.433851	9.638835	7.836095	6.309715	8.447282	7.069912	6.037729	5.848291	6.36682	6.242091	4.985331
KCNN2	3.504193	3.414425	3.347214	3.560309	3.316329	4.362072	4.530314	3.32466	3.504758	3.390815	3.371013	3.898965	4.793247	3.878606	3.353368	3.691491	3.364158	5.467673	3.346976	3.775992	3.307178	3.22749	3.624435	3.280276	3.317056	3.472146	3.576893	3.443463	3.473446	3.571318	3.785251	3.531476	3.302347	3.890533	3.320077	3.311848	3.301775	3.648054	3.985103	3.325683	3.463752	3.22749	3.286138	3.317023	3.630697	3.409581	3.426303	3.619316	3.430178
ERBB2	8.185732	8.032155	12.490588	8.336952	8.455333	9.213371	7.234828	8.05901	8.872199	7.925855	8.595835	11.904126	8.30677	8.195727	8.306874	9.389175	7.942477	9.08344	8.836561	12.537353	7.252404	8.998905	8.882177	7.800335	9.123544	8.071514	7.30413	8.215403	8.626551	8.378836	7.515184	8.466062	8.155011	8.561648	7.519925	7.885734	9.638822	6.996553	6.698023	7.889343	11.229197	9.063864	8.020027	9.968276	8.434709	8.353559	7.568069	8.682646	7.86721
NHLH1	3.70703	4.001157	3.891375	3.513235	3.946466	3.559012	3.32035	3.40186	3.457174	3.933925	3.675543	3.569201	4.334488	3.292887	3.530983	3.262489	4.002052	3.450926	3.734065	4.24798	3.678464	4.034862	3.204945	3.497044	3.918679	5.39142	3.89745	3.645965	3.384776	3.355656	3.412886	3.802056	3.479056	3.761854	5.06134	3.363146	3.38755	3.587947	4.814486	3.984569	3.219856	3.587649	3.511056	3.796284	3.924902	3.695074	3.188045	3.358118	3.496515
FOXI3	5.904914	3.468647	3.305985	3.234312	3.873807	3.234312	3.325875	3.383022	3.396451	3.342344	3.234312	3.411752	5.791878	3.348079	3.234312	3.299469	4.922297	3.76092	5.045056	3.234312	3.234312	5.015437	3.261105	3.481861	3.454656	3.234312	3.261822	3.234312	3.234312	3.486759	3.234312	4.236463	3.312797	3.234312	3.501738	3.234312	3.264186	3.260843	3.234312	3.536836	3.323345	3.859237	3.572325	4.492041	3.234312	3.264442	3.335985	3.290751	3.234312
FUT3	7.763742	6.331988	9.084875	5.974337	8.491807	7.985479	6.04875	7.936001	7.723808	7.139919	8.544002	5.506665	4.750866	4.361958	8.046377	9.56091	5.798058	7.697737	9.228443	8.372603	6.725133	5.21886	7.237719	8.721704	6.495138	5.040034	4.804323	5.523203	6.985381	6.972187	6.663485	7.348266	6.195731	4.288962	6.899953	7.869831	9.333397	4.926194	3.975247	4.918529	6.661872	9.188599	7.885562	7.140291	9.075851	6.165117	6.861852	5.393606	6.685996
KLHL3	4.43728	5.674977	7.167949	4.670334	4.849714	5.669089	5.815762	5.044695	5.167036	4.882611	5.81719	7.003069	8.602654	7.061017	4.987947	5.482963	6.867231	5.527929	5.651719	5.96858	6.010557	6.281552	6.235426	6.460254	6.052735	7.766288	5.567405	5.725231	5.312448	5.416082	5.267398	6.21436	5.141079	8.679242	5.215903	4.772285	5.639298	6.044343	6.270966	6.008089	4.430314	6.348448	6.411673	6.318295	4.867875	4.848725	5.47088	5.120059	5.277987
PADI2	4.45115	4.136526	6.818538	4.008552	4.005179	7.554749	5.706737	4.307372	6.204215	3.602743	4.474627	3.541655	6.338904	4.488003	3.7996	3.944529	3.446292	8.250441	4.45667	5.470374	3.317308	6.090555	4.91494	4.59216	4.235387	3.129601	4.297653	5.514058	4.660208	4.357013	3.733643	4.66418	3.18532	5.872747	3.399618	3.723843	5.67191	4.939765	3.484895	3.658411	6.226935	3.988525	3.778241	5.840865	4.493036	4.072376	3.08673	4.295931	4.105572
KLK8	4.647265	4.882823	7.483465	7.825781	7.578267	7.029341	3.975859	8.145604	6.442105	6.6356	4.423571	3.084103	4.403933	4.711869	8.081658	2.82039	4.392994	3.105571	3.458357	4.443933	4.697622	4.27731	2.8615	5.129491	4.287438	3.996231	3.244137	3.212474	2.82039	4.345331	7.643772	5.474724	3.04693	3.562044	5.426984	8.363	3.950265	6.198516	2.922998	4.808303	6.371579	4.153305	6.221026	7.879993	2.82039	7.382174	3.033626	7.160479	4.791299
POU2F3	3.983937	3.684389	4.133659	4.069761	6.093935	5.282253	3.886232	4.657935	3.35064	3.585601	4.950108	4.254125	4.018473	3.345698	3.318428	3.171997	4.786393	3.64699	4.321935	5.202065	3.237256	4.684532	3.988041	3.546954	4.798543	3.483647	3.546048	5.136449	4.008092	4.860169	3.369255	3.178153	3.234406	3.271633	4.884028	3.336075	3.279961	3.051435	3.232961	4.091432	3.491728	4.676282	3.6679	6.390362	6.449445	5.160343	3.629483	6.281212	4.29969
PLA2G15	5.333123	5.53522	5.395892	6.291337	5.910184	6.465937	6.1647	5.497844	5.143862	6.170367	5.860982	5.933881	7.33196	7.511031	6.073958	5.724501	5.717635	5.947873	6.372716	5.898409	6.463674	6.653165	6.811325	5.550238	6.688138	5.734838	7.420297	6.159089	6.821964	5.762365	5.861134	6.137485	5.679158	5.837992	5.872059	7.570728	6.8799	7.561803	7.084014	5.084957	6.00477	4.8904	6.207022	7.265827	6.737761	6.055172	5.694481	5.852914	5.402101
ILF2	10.505106	10.351709	9.905408	9.875172	10.092701	10.147624	9.594389	9.854965	10.084205	9.923897	10.208308	11.293589	10.614064	9.851142	9.519543	9.909095	10.334697	10.169264	10.398185	9.878605	10.648422	10.534798	10.806314	10.034684	10.199584	9.821889	9.447305	10.437036	10.548316	10.255744	10.495104	9.882175	10.293692	10.342977	9.945289	9.843486	9.888706	10.220203	11.253429	11.28708	10.375485	10.04123	9.816958	10.483057	10.101423	10.033391	9.28169	10.551232	10.54158
BCKDK	10.247298	9.530428	9.911769	9.600148	9.315413	10.165785	9.345845	9.347341	9.341288	9.814606	9.601457	10.327147	9.656643	9.475021	9.487463	9.92828	9.311514	10.246028	9.986049	9.644899	9.955444	9.875858	9.375305	9.287613	9.509183	8.741271	9.929127	9.550272	9.616723	9.254141	9.737954	9.499998	9.528368	9.642893	9.412492	9.630617	9.86125	9.421943	9.521478	9.279539	9.801358	9.738815	9.460401	9.260324	9.60408	9.478173	8.753855	9.202764	9.435493
ISCA2	7.627646	6.986012	7.291915	7.876413	7.067578	7.902521	7.334772	6.724288	6.129999	7.467246	7.469802	7.949185	7.632718	7.008886	6.982632	7.200255	7.8415	7.699561	7.530696	7.779628	7.883882	7.865429	7.528542	7.397992	7.244348	7.106078	7.195554	7.168257	7.174028	7.161501	7.004413	6.868593	7.730123	7.372234	7.685166	8.2926	7.554967	7.15923	8.061574	7.159269	7.773573	7.43428	7.430133	7.109458	7.658011	6.86121	6.842851	7.431155	6.443979
AKAP10	7.42398	6.910058	7.117965	5.757008	7.044057	7.098571	6.365568	6.462212	6.522849	6.437867	7.092089	6.474863	7.519124	7.445851	6.64697	6.817597	6.948093	7.254743	6.952001	4.034544	6.182004	6.675588	7.717476	5.879572	8.622965	7.039865	4.657597	7.059384	7.331766	6.864464	6.059237	7.222755	7.614166	6.365065	5.997999	6.632931	7.262725	5.996154	6.369339	7.114627	7.324757	6.694136	6.42018	6.455692	7.053969	6.485882	5.449381	5.858808	6.743883
UBL4B	3.513396	3.659323	4.127258	3.32693	3.738194	4.196104	3.626121	3.221126	3.333747	3.221126	4.002217	3.370833	3.284796	3.316127	3.400882	3.261801	4.062309	3.277511	4.331959	3.425647	3.221126	3.83936	3.348505	3.370664	3.221126	3.620048	3.581369	3.868824	3.257497	3.339354	3.366026	3.334161	3.611424	3.221126	3.396181	3.221126	3.221126	3.517478	3.277049	3.669179	3.43244	3.270978	3.790283	4.527923	3.425876	3.221126	3.329155	3.593934	3.354632
LYG1	3.549198	4.183743	5.009075	5.091038	4.519083	4.578058	4.172065	3.397885	4.736672	4.050816	4.721046	3.881801	5.370396	5.033852	5.394485	3.962299	4.721983	4.81762	3.757883	5.098205	4.775963	4.984841	4.761113	3.612222	5.411838	3.985498	4.148967	4.331907	3.661094	4.176212	3.79083	4.631637	4.4714	4.670997	3.332979	3.839998	4.713286	4.895717	5.560868	4.376911	3.94725	5.276704	4.094307	4.848259	4.18934	3.745236	4.748056	5.112313	3.733036
DOK5	3.385099	3.408495	3.552458	3.316201	3.40718	3.404761	3.713442	3.306195	3.473877	3.317706	3.589879	3.585117	4.660415	4.917459	3.382571	4.383873	3.662902	6.207557	3.256616	3.459942	3.244459	4.076507	3.644405	3.290024	3.44273	3.331399	3.470564	3.543582	3.766405	3.837216	3.351341	3.58306	3.242992	3.69732	3.248386	3.270719	3.791356	3.961441	3.732047	3.278954	3.811092	3.243315	3.272478	5.940567	3.36157	3.34934	3.237369	3.303638	3.629395
DUSP23	9.956098	9.941872	11.871632	10.185215	9.628816	10.167493	9.544854	9.392801	9.352583	10.475939	10.021859	10.056819	9.56692	9.691022	9.698429	9.802815	10.270755	7.388474	9.5122	9.657051	10.344058	9.464619	11.203701	9.785167	9.543312	10.176108	11.199606	10.026534	9.881847	9.680386	9.456035	9.094015	10.074544	9.113125	11.344972	9.814677	10.163643	10.106055	10.5975	10.045611	9.796086	10.007037	9.753676	10.257598	9.89566	10.33915	10.300638	9.859065	10.231739
ASAH1	6.849388	5.144664	7.24476	6.072647	6.528472	7.28154	6.472866	5.542803	6.646058	5.68268	6.116535	7.841612	6.259797	6.704033	6.592597	6.419834	5.346764	7.59294	7.5321	7.506375	5.299257	6.850792	7.084257	7.045882	6.936562	5.770174	5.564847	7.007881	7.306091	6.289465	6.132141	6.845904	6.808295	6.456656	5.186036	5.660892	6.172811	6.549184	7.021627	5.267391	6.325858	7.09962	7.06255	7.551645	6.598835	5.54962	5.371049	6.422776	5.912963
ALAS1	8.27014	7.234152	9.080164	7.705104	7.828735	9.158147	8.153492	8.015974	8.371959	8.01093	8.116566	9.138272	8.762577	8.172563	7.439828	9.408138	6.78656	8.906271	8.31515	8.055552	8.413113	7.886553	6.631805	7.621274	7.448338	6.536543	6.336671	8.168263	8.798052	7.848859	8.132378	7.440495	7.956747	7.25992	7.628263	8.04936	8.533864	8.144611	9.054954	7.576821	8.891752	7.994809	7.643819	7.598833	7.752186	7.448013	7.419964	7.834827	8.520045
KLHDC7A	3.058171	3.058171	6.402566	4.194913	3.245262	4.019968	3.688142	3.068798	4.665711	3.306722	3.145704	4.542631	3.965514	3.198486	3.327557	6.883003	3.100674	5.556835	3.109737	4.49692	3.103679	5.281524	3.337702	3.069579	3.084051	3.213906	3.08762	3.33032	3.466507	3.084732	3.080132	4.114083	3.652127	4.325809	3.071637	3.411232	7.054555	3.086574	3.909523	3.072468	3.327562	5.419298	3.066645	5.450362	3.058171	3.181678	3.058171	3.108696	3.065779
ZSWIM4	9.062436	7.88067	9.725053	9.227315	8.952168	9.332333	8.88395	9.193257	8.666741	9.004972	9.088834	8.718645	9.287823	8.641092	9.549658	9.602821	8.128433	9.000394	8.902102	9.262388	7.530464	9.239319	9.455168	8.979997	9.753115	7.727849	7.587473	8.890422	9.402742	9.186155	8.682715	9.766961	8.392387	8.729646	8.053271	9.054157	9.178434	8.450281	8.983865	8.328719	8.845684	9.396056	9.295427	10.380534	9.890983	8.716788	8.391783	8.329276	9.154921
NLRP7	3.321504	3.239572	3.25799	6.716951	8.548427	3.302916	6.65855	7.746636	3.494981	6.840653	3.324467	3.616395	4.857437	4.967139	4.922161	3.49788	3.282546	3.427806	4.435206	3.242519	4.148477	4.6184	3.402376	3.381128	4.687566	4.479291	3.553193	4.689657	9.296426	3.284648	5.215094	7.070783	3.444394	3.443523	4.734769	3.964587	3.290193	3.877548	3.377479	3.525749	3.279777	3.251592	4.074239	5.536698	11.272636	5.554068	3.267021	4.542232	5.573045
ZNF778	3.464821	4.183792	3.873166	3.551021	4.750008	4.008538	3.901745	4.361697	4.02646	4.330188	4.001076	4.670802	5.216935	4.236672	4.263719	4.030696	4.457553	4.736914	4.745437	4.431745	4.177025	3.507905	4.199497	4.688653	5.369241	4.560571	3.339134	3.968405	5.374018	4.380631	4.364066	4.798241	4.019796	4.007275	4.189987	4.2135	4.488933	4.54631	5.202227	4.838978	4.37353	3.306086	3.830781	5.301836	4.362885	3.994441	3.917785	4.671843	4.989464
F8	5.946784	3.66812	5.47301	3.271087	4.529076	6.062093	4.813279	3.536254	3.388669	3.90138	5.439641	4.114039	3.989479	4.974837	3.632139	3.830548	4.619041	3.609299	5.993502	4.731135	4.731805	5.877625	5.012025	4.513983	4.475475	4.395854	4.099307	5.458003	5.384341	5.068671	3.922777	3.836191	4.896257	3.446406	4.504022	4.227665	4.720282	4.460915	3.765383	4.53339	3.99912	4.828354	3.906871	5.224272	3.325103	4.358443	4.918234	3.5599	4.961253
WIPF2	5.905766	5.906132	6.113946	5.185552	6.032094	6.060401	5.434185	5.624047	5.578154	5.755331	5.926348	5.580485	5.148671	5.933371	5.780729	6.51981	5.68204	6.004743	5.500682	6.524275	5.439135	5.710722	6.136993	6.156628	6.182429	6.006146	4.774085	5.942151	6.587915	5.965153	5.558178	6.081227	6.38087	5.567329	5.791686	5.856745	6.237477	5.357007	5.415246	6.149681	6.097048	5.858123	6.032348	6.4074	6.007478	5.9604	5.604473	5.778019	5.794246
DNMT3B	5.840044	6.473245	5.786294	5.385389	5.998603	6.86452	4.171648	3.435021	6.708918	7.100146	5.74461	7.329924	7.418932	6.273457	5.6249	6.254367	7.156042	6.499439	6.57238	5.423341	4.274498	5.265788	5.786726	7.202148	6.781829	4.849121	4.144414	4.932239	3.852615	5.548292	6.018074	5.158641	6.142686	8.076935	7.964109	6.267674	6.07718	4.099603	6.698208	6.582897	6.664226	5.19287	5.748333	7.693157	7.98993	4.797975	6.270657	7.224102	4.742839
CDK8	6.308361	5.87022	5.383824	4.831575	6.030043	5.566538	5.771842	5.745263	4.932836	5.971682	6.002542	6.10804	6.381473	5.553155	4.807615	5.799514	4.782521	6.092738	6.364492	6.61386	4.529972	6.107466	5.767187	5.821184	6.882037	5.561963	3.866308	6.052324	5.729481	5.535245	6.496985	5.74836	6.426615	5.884385	5.910686	6.390328	4.764962	5.63664	5.075658	5.415436	6.541037	5.570233	5.781988	5.386763	5.691606	4.911288	6.057646	6.492202	5.991538
RUNX2	5.498693	6.607342	6.396252	5.896985	6.117284	6.69276	7.350816	7.249744	5.887103	6.892422	7.468322	5.977019	6.269961	8.916894	7.864156	5.066744	6.090348	6.723429	5.565978	8.491299	4.588009	6.052603	6.490623	5.350225	8.146736	4.978932	5.727519	7.121262	6.586322	6.100407	6.344042	7.482275	6.311732	6.209577	5.647264	7.669116	7.356787	7.129441	5.424168	6.46312	6.736761	5.854952	6.214518	8.330537	5.457744	6.820601	7.069481	7.639961	7.84932
CNOT6L	7.656103	6.677676	6.355452	4.938305	6.491948	6.278127	5.835285	6.785079	5.596708	5.218094	7.21179	5.732488	5.732161	6.136667	5.564141	5.010978	6.363288	6.402945	6.880281	7.183812	4.398664	7.035956	6.752974	6.815302	7.066876	5.593358	5.259718	7.001221	7.298048	6.873141	6.696353	6.333947	6.09275	5.343345	6.871646	5.430946	6.569086	5.164902	8.911038	7.48889	6.413059	6.22276	5.937182	5.980209	6.377781	5.711633	4.782849	6.502993	6.466617
PPEF2	3.250289	3.617902	3.925021	3.250289	3.250289	3.353444	3.250289	3.250289	3.341907	3.444829	3.29952	3.250289	3.326725	3.365235	3.325326	3.298838	3.297094	3.250289	3.250289	3.250289	3.250289	3.250289	3.405663	3.250289	3.32083	3.250289	3.409809	3.250289	3.250289	3.346623	3.250289	3.455113	3.250289	3.250289	3.323252	3.382253	3.337566	3.250289	3.250289	3.404151	3.250289	3.250289	3.431736	3.459206	3.250289	3.250289	3.338055	3.361347	3.373058
MIR140	3.238674	3.238674	3.238674	3.238674	3.238674	3.663317	3.238674	3.238674	3.622282	3.238674	3.238674	3.238674	3.238674	3.703942	3.238674	3.238674	3.921718	3.238674	3.238674	3.880729	3.238674	3.238674	3.238674	3.238674	3.238674	3.720662	3.238674	3.238674	3.238674	3.238674	3.717526	3.238674	3.238674	3.238674	4.70669	3.760398	3.238674	3.238674	3.238674	3.238674	3.238674	3.238674	3.238674	3.988772	3.749949	3.238674	3.238674	3.238674	3.238674
ZSCAN16	5.10649	3.964767	5.876581	5.384454	5.926834	5.925558	4.917518	4.273915	5.7431	4.997492	6.160802	7.071379	6.541387	5.003057	5.456963	7.053555	5.869458	7.505802	5.402697	4.803769	5.068275	7.027362	5.963522	5.684181	5.345656	4.189983	3.608297	5.295297	5.403932	5.614755	4.904452	5.440873	6.188759	7.006425	3.716654	4.968763	6.210263	4.331883	7.09622	6.142331	6.678182	6.355817	4.636362	6.951603	5.556579	4.68256	5.89208	5.492655	5.625428
SCFD2	6.356843	6.456291	5.850159	5.190421	6.103099	5.730296	4.844609	5.357364	5.036274	5.852823	6.07799	5.345474	6.571831	6.182253	6.322891	5.110037	5.960352	5.702029	5.626979	6.781317	4.56105	6.174089	6.500813	6.407976	6.188908	5.319885	4.87749	6.670432	6.736285	5.982978	6.323428	6.294947	5.809034	6.308177	5.27573	5.430011	6.519697	5.868569	5.091777	5.849027	6.45392	5.336386	5.418928	5.73402	6.085325	5.775101	4.997776	6.07827	6.002706
SERHL	4.000784	4.742092	4.146024	3.870293	4.266783	4.613137	3.961574	3.374624	3.513451	3.633945	4.820554	2.925522	4.431798	4.302321	3.774386	4.062469	4.63019	4.305039	3.494632	4.010103	4.220439	4.166346	3.924266	4.026683	4.123357	3.415756	3.292284	4.356243	4.485022	3.981836	3.289386	3.473231	4.569971	4.465147	2.925522	3.108199	4.608482	3.77177	4.712774	4.379317	3.993532	4.949037	3.722478	4.479285	4.183328	3.673302	3.671636	4.166294	4.150976
KTI12	6.051475	6.402172	6.487449	7.051391	6.798852	6.211452	6.547652	6.304377	6.999033	6.900735	6.599406	7.73921	7.204625	6.666401	6.570678	5.943242	6.510305	5.271285	6.972371	7.174146	7.562979	6.677348	7.224209	6.946037	7.262729	6.330031	6.293829	6.129835	7.367885	6.568476	6.827671	6.268038	7.193177	6.52412	6.775635	7.60532	6.439665	7.155724	6.33688	6.592488	6.851397	5.840688	6.46447	7.115264	7.423324	6.740084	6.045665	6.425318	7.409815
SF3B4	9.488379	9.935623	9.464742	10.02252	9.956914	9.756004	9.167707	9.363184	9.827947	9.948744	9.860499	10.610952	9.796186	9.596505	9.822717	10.055081	10.370786	9.614989	9.784016	9.807823	9.977055	9.475819	10.758499	9.865231	9.618628	9.816634	9.396982	10.500106	10.445376	9.870826	10.07014	9.695807	10.036635	9.763592	9.48762	9.479602	9.629975	9.977104	10.216463	10.397412	9.664515	9.687504	9.578145	10.177174	9.525546	9.78635	9.609806	9.865016	10.184211
CISD3	6.306601	5.93297	6.17246	6.164905	5.781809	5.990587	6.209073	5.540179	6.158915	5.993388	5.757797	6.208183	4.953143	5.580888	5.51498	7.166113	5.635628	6.745827	5.707724	5.201209	6.436574	6.119158	5.833478	6.069357	6.177219	5.687248	7.607605	5.721053	6.062729	5.898224	5.999548	5.663783	6.006181	5.625494	6.251607	6.21197	6.25919	5.954997	6.160064	5.421201	6.630723	5.92276	6.437393	5.744723	5.775248	5.544385	5.782755	5.719453	5.632137
ACOT2	5.846836	4.647608	6.296363	5.193856	4.785814	6.119314	5.74989	3.556868	4.645203	5.052448	5.750945	6.455419	5.949504	5.927323	4.505329	5.189239	5.789345	6.035012	6.135195	5.941	5.575581	5.753549	5.504196	5.653363	5.822714	4.90147	4.986883	5.701659	5.15974	5.225534	5.62912	4.231769	5.934527	5.410101	5.705921	6.114974	5.864619	5.155319	6.360816	6.031918	5.85563	5.674589	4.591064	5.44161	4.021043	4.929814	4.584195	3.667462	4.186129
DACT2	3.104898	3.104898	5.118672	5.491334	3.214452	3.911053	3.118249	4.833487	4.430276	5.449747	4.546922	7.588035	5.765459	4.361507	3.57717	7.893396	3.181855	3.603387	4.92973	4.06745	6.756217	6.963987	3.281184	3.537786	3.138745	8.006341	3.180643	4.014912	6.424911	4.293755	3.267355	4.211546	3.187632	7.674221	3.139897	4.151041	5.08412	3.104898	7.706356	7.850916	3.700898	5.242404	3.116001	3.203535	3.694729	3.544849	3.136562	3.104898	3.153891
FECH	8.009417	7.044219	6.872189	6.946013	7.729602	8.229026	6.425368	6.560701	8.083211	6.969323	7.94157	9.366768	8.280793	7.88531	7.124137	6.81096	9.381174	8.602358	7.363882	7.827092	8.472813	7.312732	8.07758	7.820903	7.026641	7.450105	6.063457	7.751991	8.30524	7.836958	6.916629	7.848183	7.662705	7.023823	7.496223	7.580091	6.979476	7.425143	8.495543	7.993122	7.122201	7.040599	8.131723	7.715193	7.236133	6.899269	6.526086	7.495682	7.874672
ZNF554	4.91428	4.180337	4.615129	3.777337	5.20993	5.538617	5.08915	3.582835	3.220783	4.686294	5.998037	4.693199	5.029987	5.183546	3.530142	4.900506	4.751403	5.307462	5.707231	4.346565	5.470539	5.491261	5.814186	5.620012	6.347896	3.348372	4.454666	5.172602	5.16898	5.666431	4.389562	5.454839	4.615417	5.535788	5.128778	4.431886	5.721752	4.27089	5.679356	4.81198	4.478052	5.540772	4.759966	5.856725	4.690875	3.785246	5.191533	4.762317	4.640148
SUPT4H1	6.963595	7.902041	6.712113	6.920943	7.655471	7.264543	7.111997	7.060537	6.804094	7.10608	7.452715	8.132844	6.396507	7.623085	6.957699	7.726964	7.311254	7.166709	7.543698	7.661677	7.311152	7.824239	7.555971	6.66837	7.758258	7.034139	6.574408	7.305511	7.225641	7.122822	7.350646	6.789549	7.827667	7.2746	7.054206	7.237933	7.531122	6.883521	7.553176	8.336159	7.425885	7.217593	7.430166	7.539647	7.51085	6.923321	6.931936	7.892312	6.616508
MAL	9.009148	6.275508	5.639315	7.639777	8.599243	6.311284	6.228453	10.493466	8.755011	7.762928	6.670691	6.566625	10.241592	5.305614	6.054133	4.753415	7.169853	5.030867	9.395122	7.703938	5.6371	8.258098	6.14473	5.72381	6.677728	5.764607	7.797458	6.494144	5.517456	7.434896	5.81494	9.860471	4.889565	12.158682	4.849322	9.443245	5.371943	5.993187	5.800231	5.811987	8.150882	6.069632	6.445492	11.549311	7.850529	8.005741	5.163801	6.591979	6.057617
CKM	3.405334	3.291373	3.24478	3.198079	3.495003	4.145717	4.010599	3.475746	3.369634	3.431106	3.385132	4.186723	5.120126	3.802324	4.211677	3.151805	3.15078	5.630723	3.849927	3.649667	3.264315	4.366811	3.579795	3.356738	3.281017	4.033975	3.963528	3.944181	3.269156	3.490543	3.48742	3.644151	3.224288	6.388007	3.247521	5.751429	3.989902	3.77416	3.374405	3.254811	3.664566	3.460431	3.433586	3.665659	3.712889	4.461131	3.12302	3.688511	3.790296
POFUT2	4.733526	5.741351	7.095178	5.945942	6.110034	6.876969	5.909175	6.14297	6.087739	5.861095	5.603789	7.032189	7.121439	8.317429	5.893514	7.416989	6.877613	7.165406	5.976005	6.091723	5.766465	6.857087	6.013887	5.431929	6.202309	5.93597	4.181138	5.969906	6.147064	5.523713	5.217647	7.034352	5.054808	5.943801	6.592032	7.32213	7.543274	6.218996	6.72607	5.545748	5.983501	6.784365	7.262833	6.911269	6.004724	5.937876	4.775473	5.727748	5.536102
BTF3	11.448291	11.398785	10.621298	11.190621	10.934671	11.327145	11.679802	11.093652	10.842728	11.462974	11.57539	11.388074	11.284846	10.892608	10.739503	10.777574	10.76161	11.292533	10.629964	10.824112	11.714189	11.808728	11.464976	10.869413	10.59444	10.80069	10.719908	11.496203	11.236848	11.135118	11.550908	10.777476	10.826803	11.348808	10.515942	10.57234	10.741921	11.295796	11.643621	11.346952	11.388193	10.363145	11.022121	10.650411	11.312054	10.965747	11.288188	11.278636	10.967464
CHIC2	8.859319	6.677328	6.710106	6.797937	8.338831	5.968855	7.127793	7.881446	5.474309	6.259694	8.715867	5.23631	8.146039	7.54685	7.098293	8.184384	7.122696	6.629198	8.5629	7.567992	6.38048	8.016931	7.904353	7.865508	8.957448	5.344653	6.47668	7.382645	7.734945	7.6768	7.707073	7.327259	7.388532	6.547891	6.855729	8.869752	8.102365	7.889185	7.513674	9.041728	6.689117	7.239768	7.554294	5.41189	7.62296	7.716274	6.774296	7.555515	8.14972
LRRN2	6.4345	7.465244	6.798122	5.715283	8.299049	5.21515	5.399054	5.07728	5.902156	5.331234	6.400399	9.336897	9.546624	7.886947	5.343869	6.826914	6.270499	9.26175	5.38721	5.995177	4.994623	6.031484	6.079556	5.787002	5.42264	6.570876	6.969773	6.15336	5.681553	6.306628	5.258219	6.333548	6.062803	6.110991	7.540979	5.008579	5.75584	5.737507	9.103821	5.239277	6.802629	5.14268	5.792648	8.008826	5.031761	6.815666	5.495759	6.915028	5.195619
FBXL19	6.289081	6.358011	5.695272	5.970478	5.66615	5.900313	5.036839	6.289654	5.376323	6.329579	5.659948	6.630761	6.198325	5.787699	6.127368	5.703659	5.376607	6.193815	6.28843	6.439632	5.551726	5.454116	6.272398	5.986263	6.643986	5.331672	5.518283	5.730192	6.39716	5.924294	6.000637	6.30232	5.738411	6.571107	5.028123	6.029957	5.844973	6.114702	5.844693	5.588906	6.122602	6.08806	5.955078	5.993859	6.717296	5.511861	4.327816	5.96073	6.145846
RRP1B	5.869168	5.961331	5.752001	4.976633	6.004868	6.019602	5.496892	5.637284	6.309789	6.017465	5.8207	6.392782	6.186055	5.665556	5.511488	5.957748	5.816979	5.876387	6.523115	6.405437	5.465864	5.944392	6.422903	6.620576	6.528093	5.367029	5.087844	6.129258	6.941176	6.0612	6.274457	6.151324	5.557998	6.206474	6.273587	6.274989	6.006882	5.373562	5.232869	6.144682	6.070406	5.261302	6.120699	6.003047	5.412952	6.058843	5.112467	6.367657	6.067489
ERH	8.452666	8.305404	7.75505	8.512171	8.232829	8.41457	8.352204	7.729893	8.622147	8.217904	8.593437	8.855025	9.228353	8.362121	7.950439	7.918467	8.428242	8.564185	8.423477	8.490418	8.022189	8.731057	8.328316	8.317139	8.000306	8.369637	7.118845	8.183041	8.332404	8.253733	8.646667	7.645305	8.76497	9.181233	8.799823	8.667763	8.087214	8.254218	8.869768	8.571499	8.638993	8.057057	8.281255	7.669483	7.874493	8.277781	7.890716	8.680268	8.120896
MLLT6	8.281435	8.626982	9.548651	8.147031	9.317918	8.853328	8.575101	8.754523	8.911054	8.861465	9.170348	8.540625	8.65653	8.785491	8.538547	9.523587	8.546133	9.440831	9.173637	8.245863	8.32605	8.739611	9.105388	9.133776	9.423503	8.824012	7.900746	9.196091	9.589094	9.219279	8.528568	9.375967	8.57403	9.086476	8.365092	8.07005	9.53108	8.480739	9.182611	8.755111	9.182603	8.97934	8.856394	9.680587	9.378047	8.149351	8.085346	9.028763	9.042543
UPK2	4.270072	4.643677	3.544262	6.152863	6.504713	6.333228	4.746768	5.21209	4.502889	3.933848	3.970109	5.393801	7.640605	3.879896	5.7484	2.985647	3.158478	3.113026	7.214245	7.550896	3.046327	6.410088	3.435945	3.441352	6.736887	4.269602	3.446097	3.694594	4.193719	4.420705	4.131384	3.999147	3.743578	4.18275	5.170723	6.203544	3.221849	4.384416	3.820454	3.377592	3.947614	3.427843	5.194844	9.647424	4.800915	7.058429	3.390781	8.834374	3.307099
DLK2	5.703879	5.838278	4.062242	7.185309	4.831482	5.92338	6.260202	6.345576	4.935016	6.784985	8.172194	4.025101	4.64366	6.341585	8.216012	4.82297	6.703164	4.494173	7.35542	6.582165	8.090323	7.191035	6.509955	6.118843	7.835772	6.287102	4.182853	8.247015	4.497191	6.532056	6.468532	6.232042	6.945407	4.100467	7.339419	8.038332	4.257674	6.109893	5.479951	7.670722	4.465499	3.949515	5.356431	4.854649	5.384558	7.697523	4.989531	8.604668	4.713081
CISD2	8.969722	7.440511	7.584706	6.775832	7.419415	7.519308	6.138271	7.122492	7.44731	6.241893	7.995703	7.106666	6.518159	7.282021	6.878784	8.291025	8.326114	7.342596	7.799587	7.447922	6.563934	7.738343	8.128193	7.53765	7.855377	7.023033	6.929872	7.458187	7.691507	7.653366	6.979646	7.32169	6.707753	7.150407	6.521361	8.335805	7.883982	7.217615	6.416031	8.570175	8.648329	7.770693	7.503733	6.720534	8.019535	7.184293	5.64854	7.432703	7.534265
HERC3	6.329733	5.823229	5.80853	4.204368	5.83132	5.075915	4.844774	5.266627	4.239729	4.567086	5.872843	4.722179	4.373657	6.23494	5.304939	4.712781	5.462017	4.787627	5.124967	5.935473	3.827967	5.098305	5.055073	6.239505	5.985762	4.74954	3.196479	5.679697	6.128331	5.390281	5.747237	5.516237	5.844645	3.907277	5.636059	6.419926	5.985951	4.734455	3.640214	5.821237	5.825896	5.162934	6.58752	5.013929	5.191826	5.438328	4.120925	5.766776	5.085438
KBTBD7	3.301326	5.190723	5.840904	4.275804	5.58416	5.397669	4.741115	3.600648	4.352071	4.9109	5.086128	5.736475	5.619581	5.044551	6.012741	5.623853	5.52291	6.00497	5.841455	6.268776	4.091163	5.189768	5.767679	5.336121	5.399886	5.080936	4.112343	4.677521	5.483485	4.367137	4.474738	5.136833	5.47518	5.251892	4.804289	5.13997	5.421771	4.3244	5.678696	5.61051	5.438111	5.343293	4.898309	5.557959	4.660327	5.104986	3.937348	4.734823	4.577575
WIPI2	5.828677	6.145543	5.973667	6.077723	6.522116	6.618595	6.276894	5.919999	6.006245	6.608046	6.409998	7.140391	7.249479	5.990723	6.336566	6.041487	6.390471	6.871218	6.751212	6.080865	6.511169	6.850942	6.766312	6.233556	7.372562	6.125589	6.557556	6.091503	6.31487	6.044533	6.389789	6.160181	6.822934	6.240031	7.337343	6.319492	6.436656	6.238579	7.053969	6.485469	6.183771	5.841803	6.109036	6.323773	6.654918	6.56894	6.627393	6.372369	6.284596
DNM3	3.51105	3.812368	3.900128	3.380432	3.70536	3.71936	3.435219	3.671826	3.344346	3.572411	3.813498	3.864464	4.192317	3.888181	3.572971	3.60542	4.354081	3.919938	3.421243	3.816116	3.26406	3.32898	4.284499	3.685614	3.577839	3.512702	3.432923	4.087313	3.443671	3.813394	3.510361	3.743295	3.688246	3.893865	3.405133	3.434928	4.128777	3.595076	4.470344	4.065987	3.34771	4.117526	3.4543	3.670553	3.353477	3.338048	3.282757	3.415078	3.815075
ZC3H18	4.774153	5.681528	5.192958	5.579545	5.693317	6.048205	5.116075	5.64773	5.368379	6.460526	6.03129	5.453222	5.458996	5.757579	5.878994	5.647761	5.446291	6.269795	6.268287	6.330029	5.797521	5.855292	6.019327	5.53199	6.43615	6.060761	4.300872	5.860377	6.443155	5.909798	5.998507	5.994103	5.210294	5.521702	5.760283	5.939502	6.186342	5.950903	6.090756	5.70741	5.968894	4.619098	5.854706	6.064612	5.862733	5.773364	4.585153	5.867382	6.165684
FTH1	8.500418	8.007055	9.281203	8.633955	7.565138	9.657346	10.130156	7.810721	8.51294	8.678557	8.335987	9.4157	9.205595	8.941332	8.780676	9.899055	10.264877	9.793759	9.623508	9.325926	10.019083	8.415139	8.931886	7.668488	8.700387	7.451765	8.564969	8.66563	7.674528	7.978626	8.755287	8.778501	9.331976	7.594302	9.731357	10.331806	8.802543	8.978433	9.41368	8.086597	9.740932	8.205857	7.840011	9.235988	9.179635	9.099016	6.929072	8.107859	7.43669
APH1A	9.294327	8.971867	9.126619	9.06062	9.202807	8.975514	8.744243	8.776045	8.095944	8.499063	9.446544	11.609482	9.681419	9.090861	8.721223	9.913202	9.386902	9.26026	9.598527	9.363092	9.635864	9.649281	11.092572	10.252923	10.009767	8.507796	7.924848	9.402905	10.119906	9.357523	9.316054	8.965873	9.130521	8.053668	8.689036	9.82069	9.359331	8.108932	10.430973	10.253477	9.231676	9.356637	9.04239	9.887805	9.11786	8.607462	8.783886	9.764898	9.120732
PDS5B	7.807192	7.205284	7.449471	6.220798	7.517234	7.461392	7.502055	7.024359	6.530721	6.939998	7.858117	7.580051	7.152083	7.240454	6.81266	7.588337	6.75507	7.754848	7.569661	8.302596	6.539601	7.682829	8.056208	7.153994	7.767919	6.663386	5.591474	7.625035	7.92568	7.438584	7.133201	7.460689	7.755813	6.416614	6.618942	7.229818	7.711325	6.586205	6.398568	7.0363	7.525241	7.347841	7.137249	7.450387	7.337389	7.076069	6.814161	7.402858	7.308187
ORMDL3	8.768585	7.344215	8.680114	7.265919	8.101661	8.601627	7.813119	8.083516	8.37903	7.745596	8.667841	8.364309	8.797048	8.945013	7.879441	8.732305	8.108725	8.817538	8.205591	9.039398	8.070503	9.352659	8.115572	7.845326	8.342194	7.377181	7.873552	8.026361	7.901006	8.029518	8.107304	8.296448	7.893114	9.514783	7.913294	8.189414	8.87606	8.182232	8.807746	7.767446	8.76605	8.298741	7.399594	8.999361	8.635746	7.253767	7.839382	7.948208	7.393988
ACSL1	5.698635	6.734692	6.759877	4.775448	6.841941	6.00362	5.109097	5.156182	5.167301	4.374323	6.083566	6.000739	5.652474	4.949715	5.408434	3.851102	6.23996	5.839451	6.732362	6.073938	4.56066	5.913564	5.424447	6.677467	5.938074	5.090048	4.371791	5.483831	6.694274	6.148263	5.632708	6.128214	4.650768	5.175378	6.32035	4.047346	5.948681	4.964845	5.947988	7.103293	3.797031	4.914425	5.887339	5.838184	5.239366	4.871292	5.568909	5.980409	5.172603
MAPK3	10.115713	9.415998	10.019534	9.478256	9.304998	9.890036	8.666129	9.0386	9.147558	9.593135	9.843333	9.812105	9.459847	9.271093	9.597492	10.103632	8.975255	9.192721	9.682534	9.688598	9.300193	9.713622	9.516655	9.243387	9.525123	9.372815	9.905745	9.272054	9.652145	9.378389	9.117444	9.436551	9.449354	8.575844	8.935305	9.512208	9.875469	9.434339	8.735331	9.400302	9.324533	9.613541	9.369893	9.41016	9.709452	9.513385	8.810732	9.264054	9.632619
LPIN1	5.440787	5.926661	8.437295	4.969499	5.426947	6.288619	5.539606	6.48092	4.604519	4.201172	5.971551	5.865373	6.617991	5.778662	4.388382	6.895749	6.230377	7.027792	4.803652	5.502818	5.109747	5.533584	5.839399	5.339437	5.099491	6.116543	4.722068	7.067426	5.229075	6.071773	5.730872	4.869506	5.847755	5.828684	5.646196	5.25834	6.386732	5.001614	4.557693	6.65917	6.293608	5.377219	5.360727	6.3248	5.094269	5.18215	3.204334	4.559923	6.443698
RNF145	7.617223	6.839458	6.183697	6.085784	6.977426	6.992768	6.977804	7.257591	7.057209	6.64174	7.679586	7.857691	6.593323	7.514309	6.086256	6.75426	7.144694	7.996603	6.538582	6.856317	6.797994	8.013495	7.088686	6.86759	6.473154	6.93077	5.637743	7.351432	6.619539	7.2424	6.841064	6.678299	7.425951	6.122783	6.385797	6.423225	7.003248	6.283079	7.276871	7.411517	7.492944	6.346498	7.892047	6.823376	7.133096	6.884639	6.000467	5.688348	6.548584
SLC29A3	3.893929	4.849288	5.077901	4.376427	4.900294	5.191707	5.445609	4.373811	4.980972	4.885385	4.972639	5.333517	5.746576	5.17877	4.830732	5.478484	4.451347	5.461432	5.31004	5.47284	3.821999	5.326081	5.365945	4.793226	5.916119	4.863129	5.274237	5.187167	5.339347	4.649772	4.855563	5.40248	5.30334	5.245618	4.638468	4.855866	5.914503	5.240077	5.754052	4.49283	4.328985	5.003902	4.419919	6.318626	4.524361	4.529167	3.501051	5.36001	4.1208
KLHL31	3.280514	3.716156	3.68285	3.302691	3.603386	3.39271	3.430458	3.201755	3.665606	3.617494	3.484868	3.417022	4.370279	3.814684	4.263764	3.305414	3.940913	3.620956	3.512517	3.821158	3.651793	3.47312	3.644711	3.742622	4.973007	4.683425	3.221207	3.326285	3.714843	3.392202	3.223935	3.334028	3.37949	4.041991	3.608506	3.47071	3.338689	3.23178	4.794529	3.948208	3.476258	3.356027	3.519957	4.194754	3.185632	3.502182	3.590429	3.768649	3.66943
C1D	7.793377	7.373602	7.489981	6.636159	7.618814	7.129235	7.245926	7.247742	6.576757	6.688013	7.400055	7.717873	7.950794	7.52657	6.576829	7.489665	7.110811	7.701207	7.343461	7.793894	6.53084	7.945171	7.601565	7.024559	7.38654	7.041128	6.786974	7.027965	7.615916	6.922568	7.086645	7.007584	7.219921	7.161696	7.290686	7.738811	7.683573	6.473454	7.004809	7.73507	7.651878	7.122839	7.657524	7.703451	6.966286	6.911941	6.855203	7.44462	7.060206
SCLY	3.36815	3.801374	3.455525	4.145413	3.807171	4.795383	4.531451	4.097962	3.613732	3.557497	4.473826	3.910873	5.461175	4.507495	3.830552	4.853773	3.567626	5.572835	4.726443	4.863481	4.394294	4.885775	4.070921	4.114301	4.657782	3.684073	4.515002	4.314114	4.598824	4.20927	4.025852	4.77614	3.904783	5.116377	4.416861	4.534015	4.733411	4.913692	5.368689	4.558775	5.140812	3.92226	4.393102	5.256028	4.214443	3.08103	3.301194	3.78894	4.560713
SLC22A17	6.206421	7.252699	5.928275	6.314007	6.525976	6.132776	6.537372	6.829069	4.991241	6.392488	7.157072	9.677126	8.965943	8.448635	5.293366	9.050855	9.259065	5.936014	8.528922	7.359853	7.258975	8.300441	7.526988	5.89291	6.969479	6.061944	7.501053	6.928957	5.511178	6.780132	5.283395	7.616622	5.230415	7.561209	7.369782	5.030503	7.598289	6.114763	6.416731	6.933079	4.621242	5.824891	7.010345	7.799732	7.878828	6.232315	6.393312	6.070969	5.570764
HLCS	5.290143	5.958724	7.585515	4.122815	6.478772	5.868207	5.204972	5.521935	5.023711	5.955733	6.469489	6.571718	5.769495	6.801221	4.916994	5.849533	5.790371	7.720562	6.297801	6.186152	5.723786	6.536196	6.405458	6.193474	6.543432	4.56274	5.183938	6.557032	6.986403	6.260735	5.283248	6.588808	6.741647	5.83595	6.279428	5.531922	6.959683	4.366678	5.14375	6.277259	6.235812	6.436519	6.876294	6.867638	6.006813	5.458206	4.277634	6.418214	5.307005
SLC4A1AP	6.23715	6.024115	5.823192	5.288592	5.754016	5.778169	5.807447	5.976851	5.164424	6.377343	5.921969	5.852836	6.048441	5.563114	5.749549	5.582274	6.00545	5.580589	6.820147	5.994097	5.75069	5.525624	5.773993	5.933696	6.09163	5.628177	4.424272	5.878245	6.03326	5.907607	5.967614	5.744166	6.078662	5.224791	5.611041	5.953681	5.789086	5.496191	5.509912	6.02028	5.859953	5.359342	5.859398	5.753635	5.967544	5.811125	5.425899	6.031213	5.745844
CCNI	10.983228	10.353622	10.361644	9.253654	9.824577	10.05395	10.555607	10.245383	9.311218	9.751753	10.496123	10.254768	10.526597	10.741332	9.587445	9.419895	9.956262	11.024481	10.613513	10.533693	9.337638	11.641136	10.876834	10.422735	11.05712	9.971022	9.355167	10.251868	10.495772	9.962003	10.842318	10.520485	9.764397	9.933081	10.716479	10.192876	10.819292	9.478445	11.243831	10.826882	10.743823	10.296566	10.089057	10.12322	10.065465	10.17744	9.018824	10.361345	10.059678
DAPK2	6.4918	4.013201	5.052243	5.928408	6.031815	5.001996	5.002654	5.370639	4.400269	4.85254	5.960864	4.654831	4.156829	4.776971	4.868373	6.229304	5.43219	5.516115	5.087802	4.174819	5.424908	5.245445	4.859767	6.209925	5.139523	3.576554	5.262607	6.77279	3.147852	5.347165	4.456221	5.979589	4.597521	4.965856	6.38333	2.910814	5.676089	4.442726	3.868895	6.553317	4.506867	5.012907	5.119503	6.147676	5.109831	6.354375	6.79231	5.789482	3.613356
SNORA58	3.514426	3.514426	4.029486	3.514426	3.91157	3.514426	3.929036	3.944224	3.867821	3.514426	3.514426	3.514426	4.447074	3.945447	3.514426	3.885018	3.514426	3.514426	3.514426	3.514426	3.514426	3.514426	3.514426	3.514426	4.682812	4.296058	3.514426	3.514426	3.514426	3.514426	3.514426	3.514426	3.951986	3.514426	4.415981	3.514426	4.122901	3.514426	3.514426	3.514426	3.859262	3.514426	3.514426	4.221899	3.989517	4.12715	3.514426	3.514426	3.514426
BRD7	6.964278	8.42025	7.578475	8.0607	8.458508	8.31482	8.052457	8.497488	7.730764	7.340879	8.582389	9.022377	8.568372	8.393052	8.28962	7.810765	7.882297	8.667906	8.849199	8.860935	8.497945	8.76647	8.543254	8.471719	8.982532	8.32547	7.327974	8.386841	8.653164	8.636978	8.568845	8.457302	8.585664	8.563787	7.810636	8.346297	8.541391	8.269605	8.613178	8.714195	8.548637	7.324108	8.407676	8.463313	8.44756	7.980457	7.347218	7.896759	8.95675
TAF1B	6.503275	6.349136	6.059223	5.469036	5.582973	5.452306	6.191239	5.910754	5.335379	4.530219	6.067247	5.996238	6.653021	5.985803	5.465588	5.585023	5.949297	5.291221	6.880455	6.12418	4.717267	5.878245	6.049786	6.50663	6.512338	5.488674	3.803844	6.020023	6.633496	5.852195	6.315734	6.109991	5.641229	5.576802	6.474373	6.67916	5.859575	5.559109	5.199356	6.077656	6.558494	5.550911	5.63864	5.75019	6.364371	6.384479	5.229311	6.138364	5.920153
SLC35B2	6.938943	7.267138	7.943253	6.929484	6.946242	7.286582	7.56045	6.923477	7.896698	8.029327	7.572286	8.426776	7.675867	8.773719	7.663637	7.736166	7.084969	8.241774	7.475963	8.099472	7.110689	7.614232	7.061474	7.227222	7.633237	6.945706	6.568517	7.544135	7.404847	7.427125	7.937512	7.381336	6.960692	7.668388	7.336663	8.369368	8.053555	6.846124	8.575422	7.176133	8.614309	7.428148	6.971773	7.624022	6.588467	7.728788	6.680516	6.561623	6.932692
DEF8	5.016803	6.494062	5.899613	7.42411	7.141824	6.846076	6.984143	5.298518	5.674713	7.901749	6.125842	6.187993	7.68196	7.25383	6.769739	6.540597	6.485094	6.952879	7.59493	6.821435	6.189649	7.021523	7.182991	6.885683	8.165016	6.829798	6.672519	6.595356	6.834242	6.559594	7.169746	6.878311	5.99857	7.660845	6.18393	7.52847	6.606894	7.293436	7.770006	6.581606	6.698859	5.109194	6.857705	8.088117	6.332673	6.619802	6.313344	7.209484	6.55321
WNT11	3.410642	4.281845	4.521881	4.455589	4.465828	3.606109	3.886627	3.641787	4.376367	3.341951	3.89054	4.885364	5.521465	4.973713	3.906798	5.9218	4.998418	7.231168	3.372971	3.765086	5.114263	5.509819	4.530547	3.12431	3.729152	5.306492	3.869428	4.510798	6.850592	5.892323	3.167575	5.082822	4.455218	5.888333	4.407541	3.789342	6.242207	3.797433	7.016721	3.316321	3.916138	4.137311	3.204956	4.529421	3.226723	3.32247	3.547192	3.597981	3.304529
VASN	7.583061	6.639049	8.428951	8.342415	6.967812	9.585612	9.062754	7.850403	7.805575	7.325338	6.862523	10.000997	9.899511	8.808046	7.728024	6.474406	7.146831	7.483092	6.975489	8.023292	6.228556	8.870163	7.776812	6.266113	8.505841	7.246804	7.245985	7.244142	7.055703	7.19628	8.195316	8.47138	6.149655	9.120143	7.390678	8.70139	9.514628	8.364887	7.919717	6.175572	7.904013	8.693328	6.644097	8.384689	8.956626	9.586531	5.427294	7.382427	7.764615
KRTAP5-10	3.329447	3.2765	3.370242	3.83445	3.435346	3.295879	3.374682	3.222893	3.287814	3.401824	3.39106	3.351482	3.890016	3.343202	3.377699	3.222893	3.222893	3.317549	3.354266	3.342708	3.222893	3.446141	3.434294	3.351335	3.459122	3.80026	3.759972	3.84568	3.313926	3.291113	3.222893	3.222893	3.222893	3.597468	3.222893	3.222893	3.457209	3.382491	3.853762	3.222893	3.254792	4.192244	3.222893	3.436935	3.313693	3.222893	3.254307	3.37621	3.337403
AQP10	4.966581	4.320797	4.041129	4.34451	4.017254	4.081563	5.239259	5.131405	4.2896	4.775184	3.949755	4.182488	3.949755	10.505921	3.949755	4.073369	6.103344	4.036406	4.716533	4.05992	4.185257	3.949755	3.949755	4.399416	4.379072	3.949755	4.610628	3.949755	4.005508	4.728851	4.246644	4.124689	5.152374	4.223179	4.392956	4.576359	7.574887	4.048992	3.949755	6.200259	3.949755	9.983414	4.179774	3.949755	3.949755	4.171357	4.006392	3.949755	4.054944
ERCC2	5.944016	6.138621	6.607227	8.485811	5.781752	7.863961	7.771528	5.816644	6.24893	6.945248	6.277384	6.878703	7.812327	6.987433	6.231364	7.246929	6.832187	8.104873	6.928347	6.76115	6.067333	4.691147	7.041739	6.684244	5.604216	7.73656	7.34115	7.052703	5.965491	6.16485	7.160224	7.59868	7.193285	7.476766	6.175195	7.523523	7.375899	7.375784	7.608691	6.544578	7.155045	5.666564	6.649848	7.606171	6.257439	5.908638	6.346179	7.525968	5.772764
PPP1R10	5.413416	7.510868	6.533187	6.076835	7.016408	7.515153	6.198576	6.862035	9.102169	6.984464	8.438341	7.806708	7.007069	7.675461	6.587118	6.962769	7.671212	8.53075	7.849664	9.576086	7.506084	4.873521	7.889982	7.953449	7.167368	6.761538	5.828484	7.001396	7.545176	7.653026	7.408893	7.156047	7.837172	7.812473	7.159146	6.296494	7.087483	6.049005	7.280429	6.858357	7.33277	8.139367	6.684057	7.719372	7.397174	6.784001	5.97117	5.825848	8.216491
FTL	11.719585	11.067928	10.846406	13.090244	11.627805	12.265247	12.561112	11.151012	12.474416	12.542685	11.627731	11.7385	12.162555	11.840329	11.850594	12.416399	14.049164	13.235004	11.360599	10.969526	13.519595	11.162537	11.989673	12.455252	11.528456	10.706466	12.559882	12.643967	12.339147	12.169471	12.202029	12.098536	11.790503	11.584458	11.321503	12.23702	11.509719	12.288843	12.494736	12.135235	11.521857	10.963226	12.546194	12.874155	12.269616	11.194949	11.124426	12.306627	11.296719
VAC14	6.496947	7.103993	6.8008	7.744751	7.734	8.548514	7.669995	7.532263	7.306128	8.588075	7.848066	7.006077	8.568453	7.723715	7.593238	6.910594	7.42804	8.392719	8.213072	7.986967	8.167146	7.908794	7.930611	7.815049	8.281586	7.714353	7.273689	7.857505	8.197625	7.833801	7.944528	7.677698	6.78302	7.383421	7.240604	7.893181	8.216876	8.433796	7.89854	7.768479	7.828597	6.308804	7.322686	8.119363	8.41632	7.471673	7.475505	7.757928	8.080954
PLSCR2	3.086017	3.760187	4.383363	3.075901	3.519125	3.152544	3.114895	3.214094	3.323035	3.62968	3.760768	4.172732	3.150683	3.019894	3.656226	5.594254	3.75952	3.454184	4.03237	4.384027	4.285347	4.703013	4.559675	4.521622	3.311765	3.863925	3.749076	3.378756	3.532947	3.482752	3.071803	3.658637	3.120939	3.321748	3.263836	3.077473	4.018191	3.216105	3.297839	4.396352	3.058776	5.119786	3.357923	3.445664	3.131014	3.241922	3.276338	3.253263	3.944203
NAT1	5.181904	4.122275	7.398088	3.888987	5.203129	4.9416	4.852622	4.311633	4.662161	4.796209	5.023223	4.815306	4.789125	4.537515	5.144104	6.453584	4.096787	4.288007	6.063266	5.414141	4.576583	5.208707	5.128416	5.121257	5.40049	4.899954	3.772941	4.9723	5.344705	4.575635	4.53942	5.288663	5.211855	5.130227	3.803749	4.839684	4.991473	5.105558	6.012108	4.252626	5.00978	7.489567	4.83649	5.557021	4.716207	4.705792	3.40197	4.388422	4.136662
BMP2	7.455343	5.271412	4.376875	4.903073	6.342105	5.410712	7.626072	7.242212	4.401165	6.484372	4.849118	5.234986	5.192831	6.399065	6.167913	7.911133	5.140676	7.518884	5.568473	5.947511	3.032387	6.250173	4.704521	4.999807	5.976746	5.489642	4.430354	5.452991	5.777605	5.636596	6.107384	7.169518	6.660096	7.619447	6.141321	7.084472	5.900808	5.855727	4.216072	6.281005	4.651118	2.882723	4.644045	4.289795	6.231332	5.811998	5.738882	6.949244	5.869246
ACTR1B	9.427878	9.514307	8.935596	9.475887	9.417035	9.673432	8.763643	8.885932	8.464652	9.101209	10.075686	9.661439	9.374258	9.217732	8.856574	9.460026	9.765128	9.738134	9.986733	9.430069	9.742259	9.929523	9.475063	9.260555	9.425323	9.113337	8.664555	9.325574	9.524618	9.133049	8.013781	9.068217	9.236494	9.095631	8.894261	9.035395	10.314837	8.569481	9.540717	9.446629	9.315407	9.280718	9.393272	9.478388	9.217303	9.33778	8.907851	9.314028	8.629961
VPS25	7.447021	7.039813	7.144051	7.523575	7.56726	7.263493	6.697011	7.019629	7.563602	7.767199	7.622204	8.385615	6.541897	7.490593	7.570548	8.120619	7.473812	7.509833	6.704977	7.837107	8.429949	7.656881	6.884033	7.421149	6.073169	6.982273	7.346736	6.681271	7.609263	6.840578	7.880393	6.836054	7.7181	7.072985	6.763238	7.70738	7.496242	7.249641	7.860232	7.462179	7.68122	7.00867	8.353722	7.278362	7.463038	5.965838	7.396945	7.684346	7.090675
RAB25	10.167798	10.312454	9.79525	10.56891	10.968072	10.143126	9.074736	9.959964	10.306815	10.137768	10.627734	10.619994	10.167875	9.151243	9.364004	10.969012	10.140072	9.910621	11.005954	10.541017	10.511582	10.525678	11.328712	10.438732	10.802916	10.231533	9.919501	9.967993	10.586961	10.214495	9.57532	10.042513	9.743696	9.993657	10.145457	9.421545	10.349534	5.50811	9.223288	10.493329	10.009143	10.557938	10.205676	10.756476	10.190442	10.563541	9.692284	10.589605	10.617811
DDX52	8.17413	5.95491	7.159058	7.28048	7.116173	6.63516	7.167331	7.137035	7.645277	7.937405	7.236066	7.011156	7.279295	7.270749	7.973659	10.238449	6.644223	8.733438	8.539488	6.473788	5.654637	7.033458	7.493896	5.815084	6.604807	6.854623	4.567103	7.746651	7.234198	6.887295	8.405146	7.959019	8.61199	9.073709	7.187076	8.659138	7.47908	7.524206	8.698201	7.254666	8.823309	6.385443	7.233706	8.525143	7.589773	6.645013	4.843753	7.854358	7.767107
MRAS	5.355899	4.569389	4.869454	4.844225	6.059903	6.764727	7.241701	4.275982	5.756164	5.488882	5.134223	5.496069	6.728902	7.857762	3.329581	3.527223	4.960609	4.980666	5.804333	5.7677	3.354561	5.487752	5.611519	4.026868	5.679246	4.868871	5.945963	7.09375	5.279943	6.681537	5.633636	5.239722	5.597388	5.168628	5.949026	3.542102	5.819385	5.521152	5.011208	3.557005	4.044779	5.009779	5.087004	6.490703	7.402951	4.488801	3.051136	5.829246	5.875252
ERG	4.282761	4.257304	4.323902	3.398374	4.795105	3.49677	4.36799	5.905303	4.850312	5.774314	4.945468	4.544786	4.192854	5.322199	5.628292	3.93486	6.092593	4.265706	3.255273	5.304809	5.58886	3.470292	5.559709	6.328607	5.809225	4.93122	4.643403	3.938449	4.73664	4.515832	5.489326	5.506952	4.286603	3.822584	4.933712	5.864015	4.197046	4.939146	6.080801	5.908203	3.776732	3.377952	5.628381	4.247476	5.038318	6.795328	3.718953	3.319264	4.493039
COL4A3	3.692481	3.31942	3.474359	3.357337	3.952149	3.357602	5.656605	3.353279	4.58187	3.339154	3.803756	4.567745	3.522573	3.464667	3.318919	3.808367	3.346057	3.362883	3.280842	3.422085	3.305226	4.880737	3.702715	3.548371	3.410596	4.011502	3.260942	3.69843	3.324675	3.671864	3.320832	3.427556	3.27289	3.23472	3.458826	3.340346	3.39876	3.357472	3.320544	3.515417	3.278165	3.282977	3.25716	3.852178	3.276733	3.319473	3.270452	3.261976	3.949026
TSTD1	8.146261	7.435045	7.027343	8.272876	6.899545	7.75553	6.225799	5.779352	6.284279	7.095742	6.904142	8.201965	7.225981	6.241919	7.002001	6.870655	7.65131	7.999962	6.59463	7.665287	7.554676	7.353286	8.52976	6.923771	7.44633	6.941924	8.462243	7.078032	6.778706	7.136399	6.435495	5.625342	7.714439	7.746144	8.98259	5.670668	7.788423	6.544226	7.255405	7.92973	7.841238	7.665134	7.230737	7.886399	7.532336	7.983444	7.534489	7.913537	7.140666
B4GALT5	7.310207	7.027434	7.731547	7.479726	8.308178	9.767866	8.444413	6.66741	7.28337	7.5509	7.889426	8.903766	8.261576	8.545022	7.469845	9.82914	6.112808	7.417689	8.336491	8.750059	7.053011	7.806704	7.719128	7.869842	7.816005	6.111503	6.042412	8.533749	8.658982	8.407975	7.57123	7.006513	7.631595	7.931229	7.560813	8.688539	7.98318	7.375697	7.814525	7.61293	9.516171	8.535497	7.515688	9.496999	6.956415	6.667864	6.466736	7.748745	7.732498
PRPF3	7.34036	7.897501	7.843176	7.588181	8.072958	7.45772	7.075765	7.185243	7.523612	7.657608	7.867807	9.305327	8.510836	7.623397	7.307816	8.32133	8.065593	8.930479	7.976312	8.160628	8.062732	7.20392	8.945145	7.453638	8.500194	8.224163	7.139298	7.995398	8.870516	7.702002	7.752344	7.485351	7.539146	7.074134	7.517746	7.45198	7.517049	7.777689	8.864748	8.444981	7.514749	8.142998	8.489139	8.141966	7.610228	7.163945	6.914435	7.817544	8.141139
DDX19A	5.40309	6.566522	6.08723	6.291744	6.744163	7.100267	6.593904	6.21134	6.191407	7.931082	7.403501	6.223138	8.312175	6.968874	6.89727	5.612782	6.207527	7.322	7.206716	7.47125	6.905758	7.393102	7.268128	6.663442	7.352506	6.385396	4.40346	7.356827	7.495526	6.937828	7.442468	7.158256	6.297213	6.589049	6.882654	7.770797	7.726557	7.107254	7.407236	7.200289	7.263161	5.235423	6.539264	7.227532	7.222189	6.790508	5.782802	7.529552	7.77272
GPN1	8.081096	8.021062	7.827841	7.549649	7.731791	7.755796	8.239019	8.384968	6.929501	8.574482	8.02634	8.21523	8.097888	7.43984	7.569092	7.451969	7.461454	7.869598	9.095646	7.76565	7.87448	8.143186	8.117951	8.072577	8.137777	7.314134	6.995925	7.709346	8.184774	7.794778	8.171104	7.624274	8.247222	7.238645	7.665928	8.670329	8.002666	7.460289	7.854409	8.219244	8.407593	7.384874	8.031786	8.139751	8.151195	8.36305	7.585251	8.494343	7.808836
SULT1A2	3.230724	3.61995	5.225121	4.050314	3.435523	4.551595	3.632135	3.104615	4.356952	4.840877	3.44607	3.573743	5.420597	4.356859	3.358222	3.159474	3.704838	3.856722	3.95843	4.15614	3.157112	4.681264	3.692715	3.106369	4.454759	6.024276	3.322646	3.50419	3.201402	3.396082	3.199862	3.38352	3.600445	6.022799	3.969361	3.531097	3.875961	3.314823	3.238139	4.821484	3.27012	3.840193	3.225174	4.006614	3.233172	3.372086	3.117093	3.792481	3.481288
MIR302A	3.254107	3.254107	3.993503	3.254107	3.254107	3.254107	3.254107	3.254107	3.781808	3.949277	3.254107	3.254107	4.032311	3.254107	3.254107	3.254107	3.254107	3.254107	3.254107	3.254107	3.254107	3.254107	3.254107	3.254107	3.254107	3.254107	3.254107	3.254107	3.254107	3.254107	3.254107	3.254107	3.254107	3.254107	3.254107	3.254107	4.10985	3.254107	3.254107	4.039884	3.254107	3.254107	3.781091	3.254107	3.254107	3.254107	3.254107	3.254107	3.254107
NR1D1	10.153339	7.019435	8.154902	6.521503	8.744043	9.008359	7.196797	10.307066	6.687392	8.525588	9.128667	6.201797	7.144784	6.656149	9.929994	8.869538	9.145921	8.548319	7.308214	8.445112	8.154466	6.656477	6.671877	8.33869	7.342649	5.771681	7.243626	9.209455	8.170649	8.269237	8.594767	8.246037	8.53463	7.16282	8.109435	8.864036	8.277928	6.016196	6.792942	8.964533	7.360048	6.27987	7.524298	7.155319	7.659822	8.945374	7.996287	8.159773	7.748019
LONP2	5.559869	6.702315	6.27254	6.083196	6.614376	7.2188	6.468268	6.112382	6.152073	5.307623	7.056643	8.694683	8.028939	7.745852	6.975071	6.858174	6.240158	8.384505	7.731881	8.583332	5.750941	6.875149	7.649335	6.845804	6.680726	6.638223	3.727005	7.398874	7.377755	6.907822	7.616918	6.897899	8.192039	6.220129	5.903684	6.675696	7.666697	6.176525	7.304011	7.397959	7.453324	5.355843	7.250533	7.685227	6.395988	6.329488	4.493394	5.229157	7.801587
TRIL	5.426939	6.086882	4.547133	6.588852	6.086027	6.914252	4.332297	7.102801	4.433687	4.634778	6.31206	6.289323	6.923178	7.741672	4.21294	4.104894	5.504757	5.587453	5.464955	4.992894	6.842387	4.51474	7.145505	4.517525	5.116791	5.383761	4.621765	5.614315	6.832963	6.574265	4.893768	5.850991	4.040426	5.758266	8.00975	3.948794	5.012876	5.365416	9.17523	4.793205	6.284956	4.00159	4.536082	7.118675	7.630932	4.324044	7.327713	6.344381	5.760439
AP1G1	5.972694	6.922259	6.571107	6.139205	7.179266	7.023423	6.163177	6.793304	6.445602	7.173172	7.058826	7.098894	7.022147	7.121484	7.041179	7.122853	6.768146	7.324651	7.406343	7.453419	6.469636	6.657481	7.235964	7.275457	7.339953	6.898875	5.018924	6.874526	7.440283	6.709511	6.985833	7.282223	6.714925	6.668637	6.874362	7.125178	7.5317	6.643476	7.12102	7.360596	6.923387	6.329929	7.192509	7.375833	7.106647	6.843377	6.654396	6.879211	7.526666
MPZ	3.902663	4.143915	3.717024	3.83062	4.070854	3.292706	3.552606	3.806088	3.666731	3.387398	4.656677	4.255998	4.310831	3.967146	4.28372	3.831441	4.277058	3.53089	3.670938	4.36928	4.336626	4.214943	4.156421	4.223417	3.801861	3.98332	3.489119	4.592256	3.869983	4.255494	3.97797	4.376421	3.452556	3.957283	4.608925	3.622507	4.097798	4.177256	3.80508	4.17728	3.664778	4.061901	3.957174	3.258167	4.096849	3.555599	3.919951	4.335718	4.207964
STAU2	6.711965	4.628016	5.870823	4.809924	6.454319	5.775627	5.328465	5.133731	4.206501	4.81795	6.199727	7.567105	6.907695	5.982258	5.376603	4.963349	5.404233	6.03878	6.226256	6.072216	5.029191	6.195906	5.719607	5.965586	5.083683	4.593696	4.395575	5.587125	6.720569	5.664716	4.866083	5.793865	5.789821	6.894656	4.658352	5.443769	5.400198	4.798293	6.777575	5.954825	6.195693	5.9266	5.783795	5.75863	5.507132	4.601773	6.432383	5.359376	5.579784
SH3BGR	5.080404	5.313646	5.242328	4.518293	5.235745	6.678447	4.23616	4.565233	4.631887	5.513499	5.369743	5.368975	6.161306	5.472454	3.729194	4.092689	5.691497	4.477798	5.050744	4.245265	5.808823	7.219339	5.198237	4.645041	5.144098	5.406522	4.428038	3.973329	5.306968	4.364331	4.319482	4.34543	4.288148	5.836731	5.287831	5.250003	5.626281	4.630179	4.621429	4.762674	4.769759	5.483823	6.028467	5.676821	4.824777	4.025083	5.345786	5.66435	4.392724
GPX3	9.622552	10.487266	9.924305	8.077404	8.987509	10.190513	8.534785	11.531587	11.499469	9.809224	8.472332	12.78736	11.06596	10.683495	9.838628	8.65277	9.341575	11.650525	7.414681	9.444261	8.407125	8.937461	8.700728	8.452753	10.111144	8.941566	9.316762	9.165448	11.152103	8.544498	9.023553	8.570958	10.188538	10.612711	10.947256	7.341753	10.121555	8.605918	10.90134	9.535203	8.381245	8.523404	8.752719	9.117056	8.24532	11.985862	7.413083	8.888254	7.903563
MAG	3.460316	3.460316	3.460316	3.761119	3.646473	3.522463	3.460316	3.529351	3.569936	4.117491	3.460316	3.678822	5.727214	3.664585	3.724052	3.632537	3.460316	3.849572	3.460316	3.460316	3.460316	3.460316	3.645511	3.534406	4.234023	3.741785	3.460316	3.565384	3.460316	3.460316	3.460316	4.28824	3.5308	5.045193	3.958007	3.769336	3.564769	3.553076	3.460316	3.460316	3.967062	3.531813	3.51541	3.708545	3.61403	3.460316	3.460316	3.460316	3.509792
ARPC1A	7.802018	9.184314	8.812887	8.74596	9.373737	8.799309	8.28142	8.463834	8.259867	8.894144	8.802684	9.167857	8.1669	8.315341	8.898218	8.592798	8.991685	8.547778	9.580287	9.002075	10.729066	8.486269	9.762213	10.751542	9.144479	8.767339	8.551095	8.190855	8.88969	8.579784	8.754635	8.974375	8.662426	8.185761	9.072162	8.652729	8.446987	8.718559	8.882404	8.888823	8.430364	8.625613	9.520623	8.861408	9.351781	9.218738	9.221155	8.125217	8.884253
CNTD2	4.477829	3.877009	4.432736	3.168403	4.077866	4.565636	3.495837	3.202108	5.559875	4.589841	3.368505	3.986469	3.499117	3.905145	4.116347	3.27394	3.723665	5.027619	4.842975	3.739137	3.190851	6.078062	3.668495	3.731375	5.798767	3.349627	3.703106	5.114319	3.082686	3.254177	3.390033	3.178177	3.076977	3.714681	4.656517	3.629201	3.701341	3.258718	3.985359	3.129193	3.220122	4.390457	3.805607	4.894816	5.654447	4.487949	3.961466	4.743161	3.988968
[truncated: 257 more columns]
