# Supplementary material for: A novel cervix carcinoma biomarker: Pathological-epigenomics, integrated analysis of MethylMix algorithm and pathology for predicting response to cancer immunotherapy
Source: Front Oncol. 2022 Nov 2;12:1053800. doi: 10.3389/fonc.2022.1053800 (PMC9667097; doi:10.3389/fonc.2022.1053800)
Supplement: Supplementary file 1 [file DataSheet_1.zip › raw data for editor checking/Fig2/6_cell_counts_freq.csv]

	0	1	2	3	4	5	6
cell_freq	0.26	0.26	0.15	0.13	0.12	0.04	0.04
cell_num	251	247	143	126	110	38	35
