# Supplementary material for: A novel cervix carcinoma biomarker: Pathological-epigenomics, integrated analysis of MethylMix algorithm and pathology for predicting response to cancer immunotherapy
Source: Front Oncol. 2022 Nov 2;12:1053800. doi: 10.3389/fonc.2022.1053800 (PMC9667097; doi:10.3389/fonc.2022.1053800)
Supplement: Supplementary file 1 [file DataSheet_1.zip › raw data for editor checking/Fig2/7_top10_cell_markers.csv]

	p_val	avg_log2FC	pct.1	pct.2	p_val_adj	cluster	gene
1	2.62960696332942e-38	1.51527566170261	0.825	0.542	5.14798155211002e-34	0	KRT13
2	5.35894660423591e-34	2.2391897332855	0.514	0.187	1.04912097671126e-29	0	GPX2
3	3.76530185599309e-32	1.56918882684815	0.805	0.652	7.37133144347767e-28	0	ATP1B3
4	1.4828620457508e-27	1.82137573373222	0.673	0.474	2.90299902696634e-23	0	CENPW
5	2.19085238351664e-25	1.62043818626246	0.681	0.508	4.28903171121054e-21	0	CRABP2
6	8.97175740195496e-18	1.44523133360338	0.622	0.518	1.75640094658072e-13	0	CYCS
7	8.88209095498402e-13	1.46573848658242	0.526	0.402	1.73884694625722e-08	0	C10orf99
8	4.40763163347644e-12	1.79622958544007	0.279	0.119	8.62882044885682e-08	0	AKR1C2
9	3.05236885230147e-10	1.59986153577128	0.335	0.189	5.97562250215058e-06	0	MDK
10	5.93551862702153e-10	1.43137064789586	0.454	0.346	1.161996481612e-05	0	ERH
11	2.90928626699438e-47	1.29278800652568	0.81	0.272	5.6955097248949e-43	1	LAMB3
12	4.33436910621419e-43	1.20256270794062	0.968	0.525	8.48539439923552e-39	1	NDUFA4L2
13	3.85172722423806e-40	2.28673543850668	0.729	0.296	7.54052638689086e-36	1	MMP1
14	3.62920634734926e-35	1.27460273662979	0.51	0.125	7.10489726620565e-31	1	FGFBP1
15	4.33908062494227e-32	1.49433299039347	0.842	0.467	8.49461813944947e-28	1	IGFBP3
16	1.38481642952126e-28	1.28256034146413	0.749	0.34	2.71105512407376e-24	1	C8orf4
17	5.04171450628939e-27	1.30248215902725	0.583	0.219	9.87016448896274e-23	1	ANGPTL4
18	4.8932303509433e-25	1.20896287334915	0.794	0.413	9.5794770580417e-21	1	IER3
19	1.351711117633e-21	1.20522867432526	0.368	0.102	2.64624485499013e-17	1	SERPINE1
20	1.66645940542105e-21	1.23306489454831	0.486	0.174	3.26242757799278e-17	1	MMP10
21	1.25750290966446e-62	2.37952732975474	0.909	0.268	2.46181344625011e-58	2	IVL
22	6.46041429710072e-53	1.84456363499347	1	0.579	1.26475530694341e-48	2	SPRR1B
23	9.38692357624022e-50	1.95400028659043	0.951	0.409	1.83767802852055e-45	2	LYPD3
24	1.69511088927056e-47	1.96554268610228	0.93	0.439	3.31851858792497e-43	2	DSC2
25	4.63180446709097e-47	2.0947374375661	1	0.62	9.06768360522399e-43	2	KRT16
26	4.35763918105918e-44	1.8019454417908	0.965	0.492	8.53095022475956e-40	2	GJB2
27	1.14947682122713e-42	1.98330676266826	0.944	0.419	2.25033077291635e-38	2	KRT6B
28	2.79940408889392e-40	3.33585340828141	0.378	0.037	5.48039338482763e-36	2	KRTDAP
29	5.98780939059666e-35	2.17317189231411	0.58	0.143	1.17223344439711e-30	2	KRT6C
30	4.06553923766638e-24	1.84555903724035	0.35	0.067	7.95910616557946e-20	2	SBSN
31	5.04380284681801e-157	4.99646131298518	0.794	0.002	9.87425283321562e-153	3	GZMA
32	6.48006097302825e-157	5.79207816376393	0.881	0.022	1.26860153668974e-152	3	CCL5
33	1.20489342753649e-153	4.05463248037786	0.778	0.002	2.35881986308818e-149	3	CD3D
34	1.29147894028623e-153	4.30212234473184	0.81	0.007	2.52832832139836e-149	3	CD52
35	5.69722769120929e-140	4.50309401327087	0.722	0.004	1.11534626510804e-135	3	GZMB
36	9.36584206603774e-138	3.95043145444421	0.738	0.008	1.83355090126821e-133	3	TRAC
37	8.06860002079034e-125	4.34508732924653	0.69	0.011	1.57958982607012e-120	3	NKG7
38	1.38636242630999e-94	5.74024343261881	0.556	0.012	2.71408172198707e-90	3	GNLY
39	3.50603351240186e-83	4.56629314938536	0.46	0.005	6.86376180722912e-79	3	CXCL13
40	6.60215840489486e-82	4.7648200829244	0.508	0.015	1.29250455092627e-77	3	CCL4
41	9.69592736723786e-70	2.6823796527935	0.936	0.21	1.89817170068416e-65	4	IL36G
42	2.1893460870205e-57	2.77305237577617	0.673	0.1	4.28608283456003e-53	4	LINC00520
43	5.07140362841587e-57	2.56600166173133	1	0.6	9.92828688334975e-53	4	ERO1A
44	3.82734522805151e-56	2.43278071358011	0.982	0.354	7.49279375295643e-52	4	IL1RN
45	7.7784341455758e-50	2.48001795617533	0.882	0.288	1.52278405267937e-45	4	BMP2
46	7.33251635731345e-47	2.62524962252882	0.927	0.355	1.43548672727125e-42	4	TM4SF1
47	7.4193965644152e-47	2.30911688785939	0.973	0.429	1.45249526541556e-42	4	RHCG
48	1.97981539634953e-45	2.47446139835963	0.827	0.243	3.87588460143347e-41	4	HILPDA
49	4.83620645774736e-28	2.59992348108205	0.382	0.06	9.46784138233202e-24	4	CRCT1
50	6.46429747725498e-15	3.38455088765962	0.364	0.105	1.26551551712221e-10	4	CXCL8
51	1.03642978217401e-119	4.57828285752963	0.605	0.001	2.02901858456206e-115	5	LYZ
52	1.75078885468114e-109	4.56403523176195	0.579	0.002	3.42751934080926e-105	5	C1QA
53	1.16016151612977e-104	3.96735396552919	0.684	0.01	2.27124820012725e-100	5	FCER1G
54	7.17063045922872e-90	4.85049454598682	0.605	0.01	1.40379432500321e-85	5	C1QB
55	1.72725360767214e-80	4.03416214340935	0.658	0.019	3.38144438773974e-76	5	TYROBP
56	2.34458105355303e-77	6.42006791337609	0.605	0.015	4.58998632854076e-73	5	SPP1
57	1.0283774024751e-55	4.27869035223755	0.368	0.005	2.01325444082551e-51	5	RNASE1
58	1.22175076813342e-16	4.26306641646837	0.816	0.385	2.3918214787748e-12	5	CD74
59	3.23054216437488e-13	4.13457579381727	0.737	0.397	6.3244323951967e-09	5	HLA-DRA
60	1.78294161804977e-09	4.29164189760171	0.368	0.095	3.49046480565603e-05	5	APOE
61	1.80895530705808e-77	5.37027013399292	0.686	0.022	3.54139180462761e-73	6	LYPD2
62	9.77132446315243e-38	4.60761697131817	0.971	0.183	1.91293219015135e-33	6	SPRR3
63	4.60207962801914e-36	3.46635403646548	0.914	0.176	9.00949128777307e-32	6	TMPRSS2
64	1.59982084897721e-34	3.47443838061721	0.971	0.23	3.13196927604267e-30	6	EPS8L1
65	8.42181175184095e-32	3.94327703592096	0.914	0.201	1.6487380866579e-27	6	CEACAM7
66	6.22293608389648e-31	4.08233920028427	0.914	0.221	1.21826419714441e-26	6	CEACAM6
67	1.17177156996151e-26	3.46476358921264	0.971	0.304	2.29397720251364e-22	6	C15orf48
68	7.09350497845598e-26	3.80576914368029	1	0.483	1.38869546963233e-21	6	ECM1
69	8.59072425838591e-16	3.77523801434541	0.714	0.22	1.68180608806421e-11	6	SPRR2D
70	4.47576815983688e-15	4.09397314334217	0.429	0.071	8.76221132651266e-11	6	SPRR2E
