# Supplementary material for: A novel cervix carcinoma biomarker: Pathological-epigenomics, integrated analysis of MethylMix algorithm and pathology for predicting response to cancer immunotherapy
Source: Front Oncol. 2022 Nov 2;12:1053800. doi: 10.3389/fonc.2022.1053800 (PMC9667097; doi:10.3389/fonc.2022.1053800)
Supplement: Supplementary file 1 [file DataSheet_1.zip › raw data for editor checking/Fig2/7_top10_marker_genes.csv]

cluster0	cluster1	cluster2	cluster3	cluster4	cluster5	cluster6
KRT13	LAMB3	IVL	GZMA	IL36G	LYZ	LYPD2
GPX2	NDUFA4L2	SPRR1B	CCL5	LINC00520	C1QA	SPRR3
ATP1B3	MMP1	LYPD3	CD3D	ERO1A	FCER1G	TMPRSS2
CENPW	FGFBP1	DSC2	CD52	IL1RN	C1QB	EPS8L1
CRABP2	IGFBP3	KRT16	GZMB	BMP2	TYROBP	CEACAM7
CYCS	C8orf4	GJB2	TRAC	TM4SF1	SPP1	CEACAM6
C10orf99	ANGPTL4	KRT6B	NKG7	RHCG	RNASE1	C15orf48
AKR1C2	IER3	KRTDAP	GNLY	HILPDA	CD74	ECM1
MDK	SERPINE1	KRT6C	CXCL13	CRCT1	HLA-DRA	SPRR2D
ERH	MMP10	SBSN	CCL4	CXCL8	APOE	SPRR2E
