# Supplementary material for: A novel cervix carcinoma biomarker: Pathological-epigenomics, integrated analysis of MethylMix algorithm and pathology for predicting response to cancer immunotherapy
Source: Front Oncol. 2022 Nov 2;12:1053800. doi: 10.3389/fonc.2022.1053800 (PMC9667097; doi:10.3389/fonc.2022.1053800)
Supplement: Supplementary file 1 [file DataSheet_1.zip › raw data for editor checking/Fig3/GeneExp.txt]

ID	TCGA_TCGA-EA-A97N	TCGA_TCGA-DS-A7WI	TCGA_TCGA-VS-A9UB	TCGA_TCGA-ZJ-A8QO	TCGA_TCGA-EA-A3HS	TCGA_TCGA-EA-A5O9	TCGA_TCGA-C5-A907	TCGA_TCGA-Q1-A5R2	TCGA_TCGA-ZJ-A8QR	TCGA_TCGA-JX-A5QV	TCGA_TCGA-EK-A2H1	TCGA_TCGA-C5-A1MH	TCGA_TCGA-DS-A0VK	TCGA_TCGA-C5-A902	TCGA_TCGA-C5-A8YT	TCGA_TCGA-EA-A50E	TCGA_TCGA-VS-A8QF	TCGA_TCGA-VS-A8EH	TCGA_TCGA-LP-A5U3	TCGA_TCGA-MU-A51Y	TCGA_TCGA-VS-A9UI	TCGA_TCGA-EA-A5ZD	TCGA_TCGA-ZJ-AAX8	TCGA_TCGA-C5-A7UH	TCGA_TCGA-HG-A2PA	TCGA_TCGA-DG-A2KJ	TCGA_TCGA-VS-A9U7	TCGA_TCGA-C5-A905	TCGA_TCGA-FU-A3WB	TCGA_TCGA-VS-A9UV	TCGA_TCGA-DS-A0VM	TCGA_TCGA-EA-A1QS	TCGA_TCGA-MU-A8JM	TCGA_TCGA-VS-A959	TCGA_TCGA-VS-A8EB	TCGA_TCGA-MA-AA3X	TCGA_TCGA-EA-A5ZE	TCGA_TCGA-ZJ-AAXA	TCGA_TCGA-EA-A3QD	TCGA_TCGA-C5-A1BJ	TCGA_TCGA-C5-A3HL	TCGA_TCGA-EA-A3QE	TCGA_TCGA-VS-A9UJ	TCGA_TCGA-C5-A8ZZ	TCGA_TCGA-MY-A5BF	TCGA_TCGA-DS-A1O9	TCGA_TCGA-DG-A2KM	TCGA_TCGA-MA-AA43	TCGA_TCGA-VS-A8EI
PDX1	3.622377	4.117329	5.206952	3.622377	5.227848	3.622377	6.270107	3.622377	3.653215	4.583462	3.738866	3.642563	3.622377	3.649261	3.653327	3.622377	3.622377	3.622377	3.622377	3.650807	3.622377	3.622377	3.622377	3.622377	3.622377	5.5150399	3.639316	4.355721	3.725431	3.622377	3.64045	4.268081	3.622377	3.622377	4.118611	3.622377	3.934647	3.636919	3.622377	3.635874	5.315083	3.622377	3.934705	5.223006	4.986396	3.638264	3.655635	3.709299	3.622377
CYP4F11	6.358951	7.732852	7.470695	4.834925	8.17754	8.032235	5.807774	8.736375	9.982508	7.966194	6.790122	8.913188	9.204663	6.651048	7.41782	7.947286	8.197323	11.270571	8.827716	9.026007	7.102932	9.019016	6.986368	6.746796	10.347782	7.9368847	6.909533	8.364431	7.980443	5.950451	10.898781	5.76888	5.702788	8.241631	4.932772	7.510667	7.902054	7.876938	7.674833	5.038298	7.582087	8.498956	9.256984	6.554979	7.168892	10.826585	7.711569	5.945056	8.827557
ACSL1	6.273266	4.940204	6.096447	6.226846	7.129948	5.334048	4.876306	5.765019	5.538319	6.220146	4.673236	6.325017	6.771383	4.59545	6.07655	6.749153	6.460347	6.772186	5.484635	6.948819	6.382613	6.073232	6.218448	5.483274	6.215509	3.5784429	5.160882	5.994669	4.943851	6.734416	5.609585	5.10487	5.299963	5.944395	5.097005	6.425667	5.55345	5.884055	6.186697	6.629995	6.338291	7.066768	5.782637	7.205454	5.812534	6.498246	6.709313	5.670169	5.427741
MAL	11.442821	8.022938	8.498452	6.779617	6.427816	6.301665	5.899912	8.05357	6.497781	10.184301	10.620434	9.899502	6.076058	6.785097	6.209463	6.786073	6.62694	6.831524	10.158057	8.786594	12.707554	8.44611	10.15892	5.714697	6.299497	8.8341732	10.707556	12.08538	6.213565	5.399462	10.813556	5.777815	10.767769	11.783337	6.019092	10.805937	6.584922	10.296636	7.837375	7.724938	8.78106	11.064338	7.437204	8.781647	9.340072	5.250391	11.126729	10.443935	6.240957
TSTD1	6.661934	8.401811	7.165978	6.594288	7.604006	7.714619	6.15711	7.814432	7.08518	7.737402	7.007753	7.962721	7.500747	8.174192	6.477754	7.097336	8.542616	7.690261	8.548777	7.186739	7.792277	6.786307	5.658957	7.021948	7.275121	8.9747274	7.58688	7.282991	8.809116	7.378158	8.130103	6.297733	5.818511	8.001419	7.218217	7.363914	8.667943	8.085114	8.208357	7.681204	6.842465	7.026083	7.667517	7.141794	8.270637	6.845701	6.164379	7.499494	6.479509
TM4SF1	11.263903	11.173792	10.217078	10.213359	11.096143	12.312857	12.368578	11.530351	10.784002	8.959674	10.888034	11.940774	12.23085	7.849883	9.194334	11.595183	11.873833	11.725989	11.807762	10.981467	11.735425	10.58804	11.245286	9.970657	11.316659	9.723704	9.366064	11.294245	11.880204	10.889627	11.417112	11.138508	12.48666	10.939464	11.185182	11.582577	9.587682	12.415358	11.638739	10.836261	12.17791	9.786221	10.794177	11.406158	11.387201	11.751132	9.726984	10.401399	10.056626
KLHDC7A	3.562143	4.625595	4.947425	3.549726	3.591525	3.559146	4.12086	3.797962	3.787459	4.043207	3.842893	3.535887	4.261374	3.70926	4.83596	3.538141	4.325339	5.991147	3.787397	4.538513	3.546192	4.957504	4.547487	3.573277	4.373614	4.9685507	3.618559	3.809612	4.952908	3.559029	4.968234	3.662736	3.537417	5.838749	3.62417	3.580854	3.797262	3.56431	3.809684	3.72357	3.62022	5.264953	4.798204	3.619518	3.527148	3.53402	4.277005	4.50932	4.123
KCNN2	4.262912	4.020367	4.306609	4.320151	3.710814	3.694739	3.761599	3.75064	3.757042	3.634738	5.366364	4.062003	3.738145	3.869246	5.077736	4.448444	3.842326	3.596868	3.92937	3.780369	3.65522	3.833428	3.983679	4.340983	4.056202	3.7568646	3.93404	3.769077	3.841161	3.78816	3.737469	4.425386	3.720514	3.710795	3.635638	4.114054	4.101965	4.356886	4.099898	3.836419	3.685055	3.700911	7.941371	4.73063	3.948962	3.951191	3.769356	4.895401	3.775456
RAB25	11.040739	10.832592	9.116211	7.326821	10.471797	11.411993	10.203041	10.968798	9.519426	10.375265	7.792688	10.377681	11.090073	11.278008	9.148184	10.156474	11.162325	11.090407	11.053098	11.421064	11.192337	11.509395	10.258899	10.273149	10.702328	9.9803972	10.782804	11.694461	10.703102	11.405051	10.651381	9.287548	10.168933	11.037011	10.736953	11.167717	11.660664	11.407031	10.091749	10.493694	10.83324	10.403468	10.552466	10.53002	10.395441	10.149647	9.78589	9.401579	9.547316
ZNF502	6.309479	5.534025	7.08954	4.420609	5.051026	3.832391	6.418458	4.528673	4.049667	4.429558	5.9756	5.692077	4.455057	4.18531	6.765488	4.524911	4.168318	4.951839	6.734088	5.812777	6.426323	5.163313	5.888113	4.065123	5.604309	4.1519617	4.43995	6.061305	4.282719	4.149762	4.556226	7.295992	4.091451	4.403392	6.419704	4.183991	4.897575	6.446042	4.688817	4.882054	6.178152	4.557892	6.170582	5.195956	5.461426	4.417499	5.679367	5.141278	4.448442
FAM117A	4.949956	5.847643	5.97432	7.819264	6.066105	5.882532	4.523675	5.491655	5.017213	4.957071	4.968754	5.688346	5.273756	6.525848	6.452607	5.001056	5.371207	6.133853	4.158966	6.588497	5.579262	6.301218	6.222045	4.488125	5.75222	4.6806717	5.564622	5.212808	6.09902	4.955854	4.078564	6.619921	5.862426	6.489522	6.131854	4.238949	5.308279	4.37763	6.465587	6.08686	5.794463	5.608405	6.028364	4.718291	6.043839	5.406775	6.18229	5.194273	5.956559
MYEF2	3.786037	3.662211	3.823572	3.873152	3.722771	3.68469	3.954546	3.645875	3.807744	3.703528	4.132169	3.851028	3.714812	3.7403	5.543016	3.798347	3.682478	3.678385	3.685461	3.862129	3.676437	3.803782	3.804488	3.806379	4.570011	4.0828637	3.941964	3.658383	4.970582	3.786136	3.650905	3.868894	3.78056	5.173833	5.164715	3.682281	3.815443	3.792419	3.97686	3.899891	3.967732	3.97162	6.051767	3.791602	4.18668	3.731249	4.181127	3.942215	3.74384
PF4V1	3.578275	3.691976	3.578275	3.690458	3.578275	3.578275	3.832925	3.680306	3.578275	3.699825	4.386449	3.821388	3.657048	3.578275	3.827244	3.578275	5.443077	3.578275	4.446376	3.699668	5.2446	3.826491	3.808682	3.578275	3.979921	3.7497061	3.720781	3.578275	3.578275	3.734146	3.729753	3.68052	4.320835	3.578275	3.702578	5.873811	3.714759	3.578275	3.760221	6.184697	4.341269	3.647662	4.805061	3.578275	3.711549	3.578275	3.651078	4.666433	3.98881
MUC20	7.213035	8.644664	6.358247	3.752375	5.958649	9.486781	5.150712	7.784894	8.758197	7.31308	5.524122	7.195998	9.555423	4.170356	5.661304	6.35505	7.553949	7.969894	8.392105	8.878791	6.519893	10.070476	7.547907	4.468204	7.383824	5.8663991	5.762787	8.464893	3.907487	6.025037	7.772249	5.76055	6.292598	9.395244	6.374545	6.236516	8.187813	7.606061	4.558451	7.067802	6.957424	7.552298	6.200575	4.036709	3.944178	4.02169	7.105097	4.566928	6.145438
[truncated: 494 more columns]
