# Supplementary material for: A novel cervix carcinoma biomarker: Pathological-epigenomics, integrated analysis of MethylMix algorithm and pathology for predicting response to cancer immunotherapy
Source: Front Oncol. 2022 Nov 2;12:1053800. doi: 10.3389/fonc.2022.1053800 (PMC9667097; doi:10.3389/fonc.2022.1053800)
Supplement: Supplementary file 1 [file DataSheet_1.zip › raw data for editor checking/Fig3/uniCox.txt]

id	HR	HR.95L	HR.95H	pvalue
ACSL1	1.38368732586271	1.08415548831215	1.76597419502418	0.00907691887995682
MAL	0.870301567625009	0.784184519479879	0.965875759844023	0.00897343939007566
KLHDC7A	1.23372606186416	1.00963905638194	1.50754864929379	0.0399985901542485
MYEF2	1.89828729002138	1.45392965083784	2.47845185176613	2.46941152993826e-06
