# Supplementary material for: A novel cervix carcinoma biomarker: Pathological-epigenomics, integrated analysis of MethylMix algorithm and pathology for predicting response to cancer immunotherapy
Source: Front Oncol. 2022 Nov 2;12:1053800. doi: 10.3389/fonc.2022.1053800 (PMC9667097; doi:10.3389/fonc.2022.1053800)
Supplement: Supplementary file 1 [file DataSheet_1.zip › raw data for editor checking/Fig3/uniSigGeneExp.txt]

id	TCGA_TCGA-EA-A97N	TCGA_TCGA-DS-A7WI	TCGA_TCGA-VS-A9UB	TCGA_TCGA-ZJ-A8QO	TCGA_TCGA-EA-A3HS	TCGA_TCGA-EA-A5O9	TCGA_TCGA-C5-A907	TCGA_TCGA-Q1-A5R2	TCGA_TCGA-ZJ-A8QR	TCGA_TCGA-JX-A5QV	TCGA_TCGA-EK-A2H1	TCGA_TCGA-C5-A1MH	TCGA_TCGA-DS-A0VK	TCGA_TCGA-C5-A902	TCGA_TCGA-C5-A8YT	TCGA_TCGA-EA-A50E	TCGA_TCGA-VS-A8QF	TCGA_TCGA-VS-A8EH	TCGA_TCGA-LP-A5U3	TCGA_TCGA-MU-A51Y	TCGA_TCGA-VS-A9UI	TCGA_TCGA-EA-A5ZD	TCGA_TCGA-ZJ-AAX8	TCGA_TCGA-C5-A7UH	TCGA_TCGA-HG-A2PA	TCGA_TCGA-DG-A2KJ	TCGA_TCGA-VS-A9U7	TCGA_TCGA-C5-A905	TCGA_TCGA-FU-A3WB	TCGA_TCGA-VS-A9UV	TCGA_TCGA-DS-A0VM	TCGA_TCGA-EA-A1QS	TCGA_TCGA-MU-A8JM	TCGA_TCGA-VS-A959	TCGA_TCGA-VS-A8EB	TCGA_TCGA-MA-AA3X	TCGA_TCGA-EA-A5ZE	TCGA_TCGA-ZJ-AAXA	TCGA_TCGA-EA-A3QD	TCGA_TCGA-C5-A1BJ	TCGA_TCGA-C5-A3HL	TCGA_TCGA-EA-A3QE	TCGA_TCGA-VS-A9UJ	TCGA_TCGA-C5-A8ZZ	TCGA_TCGA-MY-A5BF	TCGA_TCGA-DS-A1O9	TCGA_TCGA-DG-A2KM	TCGA_TCGA-MA-AA43	TCGA_TCGA-VS-A8EI
ACSL1	6.273266	4.940204	6.096447	6.226846	7.129948	5.334048	4.876306	5.765019	5.538319	6.220146	4.673236	6.325017	6.771383	4.59545	6.07655	6.749153	6.460347	6.772186	5.484635	6.948819	6.382613	6.073232	6.218448	5.483274	6.215509	3.578443	5.160882	5.994669	4.943851	6.734416	5.609585	5.10487	5.299963	5.944395	5.097005	6.425667	5.55345	5.884055	6.186697	6.629995	6.338291	7.066768	5.782637	7.205454	5.812534	6.498246	6.709313	5.670169	5.427741
MAL	11.442821	8.022938	8.498452	6.779617	6.427816	6.301665	5.899912	8.05357	6.497781	10.184301	10.620434	9.899502	6.076058	6.785097	6.209463	6.786073	6.62694	6.831524	10.158057	8.786594	12.707554	8.44611	10.15892	5.714697	6.299497	8.834173	10.707556	12.08538	6.213565	5.399462	10.813556	5.777815	10.767769	11.783337	6.019092	10.805937	6.584922	10.296636	7.837375	7.724938	8.78106	11.064338	7.437204	8.781647	9.340072	5.250391	11.126729	10.443935	6.240957
KLHDC7A	3.562143	4.625595	4.947425	3.549726	3.591525	3.559146	4.12086	3.797962	3.787459	4.043207	3.842893	3.535887	4.261374	3.70926	4.83596	3.538141	4.325339	5.991147	3.787397	4.538513	3.546192	4.957504	4.547487	3.573277	4.373614	4.968551	3.618559	3.809612	4.952908	3.559029	4.968234	3.662736	3.537417	5.838749	3.62417	3.580854	3.797262	3.56431	3.809684	3.72357	3.62022	5.264953	4.798204	3.619518	3.527148	3.53402	4.277005	4.50932	4.123
MYEF2	3.786037	3.662211	3.823572	3.873152	3.722771	3.68469	3.954546	3.645875	3.807744	3.703528	4.132169	3.851028	3.714812	3.7403	5.543016	3.798347	3.682478	3.678385	3.685461	3.862129	3.676437	3.803782	3.804488	3.806379	4.570011	4.082864	3.941964	3.658383	4.970582	3.786136	3.650905	3.868894	3.78056	5.173833	5.164715	3.682281	3.815443	3.792419	3.97686	3.899891	3.967732	3.97162	6.051767	3.791602	4.18668	3.731249	4.181127	3.942215	3.74384
[truncated: 494 more columns]
