# Supplementary material for: A novel cervix carcinoma biomarker: Pathological-epigenomics, integrated analysis of MethylMix algorithm and pathology for predicting response to cancer immunotherapy
Source: Front Oncol. 2022 Nov 2;12:1053800. doi: 10.3389/fonc.2022.1053800 (PMC9667097; doi:10.3389/fonc.2022.1053800)
Supplement: Supplementary file 1 [file DataSheet_1.zip › raw data for editor checking/Fig4/GEO-Risk.txt]

id	futime	fustat	ACSL1	MAL	RAB25	MYEF2	riskScore	risk
GSM1076341	5.96916666666667	0	5.4954	7.614626	5.680218	3.777429	0.11634217900407	low
GSM1076342	8.64416666666667	0	5.070028	8.267267	9.021584	4.127052	0.399811365400878	low
GSM1076343	2.71416666666667	0	6.07656	3.351176	7.992557	4.04541	1.22652373130505	high
GSM1076344	7.8725	0	5.471717	5.640694	10.711011	3.772979	1.2215126808236	high
GSM1076345	7.13333333333333	0	6.638703	9.897499	10.00045	3.684555	0.59303331765065	low
GSM1076346	7.3725	0	6.157759	10.787437	10.304876	3.640485	0.415277983763207	low
GSM1076347	5.6025	0	5.931543	4.357246	10.042848	4.214927	2.32668935257696	high
GSM1076348	3.05	1	5.59289	9.478276	10.303175	4.332631	0.773656699074422	low
GSM1076349	8.19416666666667	0	5.570961	6.462178	10.905557	3.801088	1.18013997305258	high
GSM1076350	7.04166666666667	0	5.478445	8.512102	9.623827	3.63122	0.376719017921221	low
GSM1076351	7.33583333333333	1	5.329276	3.833068	10.39294	4.250913	2.29509633905021	high
GSM1076352	5.50833333333333	0	4.917931	7.787677	9.892738	3.854412	0.453322057438399	low
GSM1076353	7.31416666666667	0	6.061453	4.894936	10.242632	4.173833	2.29146994071238	high
GSM1076354	7.08916666666667	0	5.629557	7.928524	10.283369	3.271396	0.433273839042883	low
GSM1076355	4.20833333333333	0	5.268838	2.420995	8.719448	3.250852	0.665470458475256	low
GSM1076356	5.8525	0	5.713617	9.27565	10.133162	4.668446	1.08147090519028	high
GSM1076357	3.44166666666667	0	5.297772	9.608955	9.980922	3.593592	0.299665828390745	low
GSM1076358	1.5225	1	5.417955	2.898284	10.157653	3.712379	1.67808360134819	high
GSM1076359	3.83916666666667	0	4.946432	7.249883	9.800763	3.730954	0.448607813092492	low
GSM1076360	7.05583333333333	0	4.97865	10.416416	10.220869	3.277271	0.177640177635128	low
GSM1076361	7.08583333333333	0	6.632799	9.079734	10.898901	5.474403	4.84012393480766	high
GSM1076362	4.4475	1	5.654133	1.311466	8.124894	5.158217	4.39542832002914	high
GSM1076363	5.98583333333333	0	5.315764	9.929105	9.352059	3.862352	0.280345149488906	low
GSM1076364	6.70583333333333	0	5.536935	5.578024	10.878136	3.740673	1.32535312673093	high
GSM1076365	6.66416666666667	0	5.939658	5.758719	10.672978	3.474529	1.13480228844576	high
GSM1076366	6.31416666666667	0	5.666313	5.423054	9.815857	3.447265	0.751388441923736	low
GSM1076367	6.49416666666667	0	5.807319	9.166507	7.655497	3.223382	0.125729622613702	low
GSM1076368	2.83916666666667	0	5.652752	7.933918	8.587779	3.891616	0.394608051984528	low
GSM1076369	4.48583333333333	1	5.314243	6.091459	11.109795	4.372865	2.02113009242443	high
GSM1076370	6.0275	0	7.32372	9.684897	8.505438	5.120955	1.73920912478859	high
GSM1076371	6.0275	0	5.249235	6.229406	10.770062	4.412487	1.72586437955268	high
GSM1076372	4.88333333333333	0	6.089237	6.537347	10.153565	3.622833	0.959322708835988	low
GSM1076373	5.3975	0	6.539947	10.661955	9.359758	3.563974	0.335313969944676	low
GSM1076374	5.6475	0	5.730871	9.171369	10.222525	3.604581	0.452630030108274	low
GSM1076375	5.38583333333333	0	5.473428	9.373879	11.380551	3.867772	0.749315572866059	low
GSM1076376	2.025	0	5.692445	9.961744	9.698615	4.408577	0.618804164841919	low
GSM1076377	5.4025	0	6.303946	9.507048	11.537355	3.384742	0.759382890558395	low
GSM1076378	5.31416666666667	0	5.615903	10.461334	9.849109	3.761701	0.319622912841818	low
GSM1076379	3.225	0	5.168032	9.45501	11.066521	3.377736	0.364708704585799	low
GSM1076380	4.225	0	5.895343	7.689673	10.885697	3.996798	1.24238618880948	high
GSM1076381	4.98333333333333	0	5.617771	9.403988	10.702068	3.564186	0.471543893070015	low
GSM1076382	3.18583333333333	0	6.001624	8.745614	11.142243	3.831525	0.987470084028099	high
GSM1076383	4.58916666666667	0	5.92442	3.890909	10.968648	3.482124	1.92334537952696	high
GSM1076384	4.58583333333333	0	5.820407	10.1531	10.56537	3.871199	0.548463686330755	low
GSM1076385	4.7725	0	5.972811	6.675999	9.992938	3.64396	0.841535477528794	low
GSM1076386	4.15833333333333	0	5.883567	7.94978	10.878136	3.657925	0.862526210842051	low
GSM1076387	3.325	0	5.455889	4.743451	11.172159	3.919941	2.00948382741265	high
GSM1076388	4.24416666666667	0	5.262725	9.18837	10.948132	5.01484	1.63805271649553	high
GSM1076389	3.75583333333333	0	5.661308	10.265213	10.508236	3.713882	0.421391216961081	low
GSM1076390	1.7975	0	5.386964	10.308321	10.635643	3.419531	0.295521092919271	low
GSM1076391	4.11666666666667	0	5.796306	9.939168	9.671545	5.023102	1.11284204297413	high
GSM1076392	2.73916666666667	0	5.766142	5.9689	11.017398	3.720209	1.40893169547311	high
GSM1076393	3.84416666666667	0	5.973729	5.89057	9.79659	3.585677	0.883279576552279	low
GSM1076394	1.6525	1	5.926384	5.107429	10.66815	4.46239	3.10431951874366	high
GSM1076395	3.83083333333333	0	5.936177	9.954824	11.047563	4.31521	1.07914977427998	high
GSM1076396	3.575	0	5.142472	7.780564	9.142234	3.776274	0.354988954055854	low
GSM1076397	3.5275	0	5.586306	6.827514	10.534702	3.919548	1.05566313108329	high
GSM1076398	0.966666666666667	1	6.258714	9.170138	11.126516	3.980723	1.15578850621128	high
GSM1076399	3.14416666666667	0	5.437324	6.04484	10.855233	4.114454	1.56732993340041	high
GSM1076400	3.2225	0	5.674015	8.878401	11.402071	3.847725	0.914574984795434	low
GSM1076401	3.425	0	5.811907	6.089538	10.70412	4.153695	1.82248355944221	high
GSM1076402	3.03333333333333	0	6.030494	10.335401	11.255363	3.856341	0.750882061287382	low
GSM1076403	2.80583333333333	0	5.988882	9.957395	11.231754	3.743664	0.718036105744606	low
GSM1076404	2.46916666666667	0	6.450208	9.27437	10.032983	3.916094	0.770819897957469	low
GSM1076405	2.66666666666667	0	5.39984	8.513151	10.803537	4.812783	1.61219136888793	high
GSM1076406	2.91416666666667	0	5.914122	5.193954	11.501078	3.573495	1.90401462427101	high
GSM1076407	2.41083333333333	0	6.142632	5.774331	10.790097	3.90178	1.90391438026362	high
GSM1076408	2.4775	0	6.064566	6.7305	11.312801	4.218394	2.3922218218901	high
GSM1076409	2.1775	0	7.308072	10.147079	10.516297	3.708508	0.970306758525897	high
GSM1076410	1.90833333333333	0	5.830895	9.26229	11.393727	3.690956	0.787607899099994	low
GSM1076411	1.875	0	5.821114	7.642307	10.576583	3.891995	0.980493246531229	high
GSM1076412	3.13583333333333	0	6.261385	9.907753	11.303832	4.421885	1.55061651316884	high
GSM1076413	2.73916666666667	0	7.399001	10.165689	11.050977	3.543478	1.07252093090941	high
GSM1076414	2.75833333333333	0	6.513133	10.323229	10.937694	3.250001	0.495441160931403	low
GSM1076415	8.30833333333333	0	5.131397	7.122579	10.942478	3.864606	0.880645747240335	low
GSM1076416	2.11666666666667	1	6.048997	7.559078	11.094564	3.901567	1.37406042048531	high
GSM1076417	7.6475	0	5.49869	3.751269	10.20645	4.416214	2.73552336909963	high
GSM1076418	2.05583333333333	0	5.375843	9.306166	10.652714	3.726764	0.484489486380232	low
GSM1076419	6.2	0	5.846899	9.36643	10.990444	3.541022	0.582373463974743	low
GSM1076420	7.83333333333333	0	5.700777	9.858468	10.613113	3.787336	0.522298270845056	low
GSM1076421	5.16916666666667	0	5.794439	5.402006	11.270701	3.753186	1.838315253681	high
GSM1076422	7.13583333333333	0	5.703327	5.453957	7.883506	3.826047	0.505828522050433	low
GSM1076423	7.21666666666667	0	6.105374	7.545534	10.621427	4.192172	1.52664583989321	high
GSM1076424	6.45583333333333	0	5.023271	7.462064	10.628917	3.276301	0.409027600603979	low
GSM1076425	1.8275	1	5.329049	2.633605	10.115692	3.890267	1.96079266167688	high
GSM1076426	6.6475	0	5.400636	7.156921	10.987978	4.184821	1.34588238103847	high
GSM1076427	6.18583333333333	0	5.610237	6.290876	10.343817	3.624924	0.862915965695801	low
GSM1076428	4.28916666666667	0	5.487634	9.090566	10.511936	4.259684	0.813482463363012	low
GSM1076429	6.1975	0	5.714492	10.715089	10.03828	4.220914	0.510876490894183	low
GSM1076430	5.6725	0	5.989967	9.618315	10.124465	3.838642	0.550952951067	low
GSM1076431	2.80583333333333	1	5.657253	5.341301	8.422457	6.019237	4.30107848047491	high
GSM1076432	0.291666666666667	0	5.724644	9.688935	9.046199	3.141883	0.17048568557282	low
GSM1076433	0.894166666666667	1	6.569138	9.963129	10.423128	4.094084	0.952541628244213	low
GSM1076434	5.1975	0	6.583558	4.292081	10.586497	3.915518	3.07746534295574	high
GSM1076435	4.5525	0	5.829254	5.094108	8.295952	3.936341	0.75240813040741	low
GSM1076436	1.775	1	5.826419	2.151715	9.316013	4.32239	3.00106924875962	high
GSM1076437	3.06916666666667	0	6.22952	6.198585	8.387208	3.978813	0.770434659940526	low
GSM1076438	0.0358333333333333	0	5.511417	8.8061	10.445176	4.079269	0.729061910441876	low
GSM1076439	5.18083333333333	0	5.224615	7.244323	10.089075	4.281941	0.934358507189504	low
GSM1076440	4.88916666666667	0	5.613378	7.754509	9.743136	3.875539	0.618363252949606	low
GSM1076441	5.06916666666667	0	5.012299	6.42257	9.842226	4.407106	1.02631966504257	high
GSM1076442	3.06083333333333	1	6.516867	8.883221	10.692352	3.699656	0.924505198673017	low
GSM1076443	2.53083333333333	0	5.848252	9.383915	10.992642	4.12529	0.971924470660938	high
GSM1076444	4.10583333333333	0	6.224429	7.339444	10.017027	4.106118	1.24601830701025	high
GSM1076445	4.66666666666667	0	5.892457	8.237864	10.089075	3.630054	0.585952084432645	low
GSM1076446	4.26083333333333	0	5.542278	4.640539	10.092285	3.611573	1.08085070900641	high
GSM1076447	4.41416666666667	0	5.946738	4.63835	10.894332	3.528012	1.66672388015807	high
GSM1076448	4.5725	0	5.39915	9.041672	9.939036	4.168408	0.583318079739368	low
GSM1076449	2.71916666666667	0	5.996585	9.9262	10.859928	4.362288	1.08520666894154	high
GSM1076450	4.66916666666667	0	5.770746	6.697578	10.032983	4.004252	1.0575982415492	high
GSM1076451	3.5525	0	5.516647	8.909174	10.905557	3.156534	0.378137357456886	low
GSM1076452	3.95583333333333	0	5.809772	8.721456	11.010225	3.150739	0.471570595793318	low
GSM1076453	3.39416666666667	0	5.618189	5.282162	10.504258	3.869283	1.4295076524816	high
GSM1076454	3.69166666666667	0	6.27441	9.629059	10.334718	4.892876	1.73382965474563	high
GSM1076455	3.1225	0	5.126008	6.300279	9.699953	3.623497	0.529628502604039	low
GSM1076456	3.03083333333333	0	5.654423	5.543802	10.081299	3.360655	0.745987369555048	low
GSM1076457	0.989166666666667	1	5.733906	9.910413	10.98137	3.817132	0.620400262749669	low
GSM1076458	2.81416666666667	0	5.673683	5.215907	11.581952	3.887382	2.28948906976893	high
GSM1076459	3.325	0	5.696316	9.640787	11.045094	3.166562	0.373641636779504	low
GSM1076460	2.6025	0	5.507281	8.130254	10.285831	3.874271	0.664019208498186	low
GSM1076461	3.11333333333333	0	5.4499	9.251262	11.158028	3.487003	0.499809067301668	low
GSM1076462	1.3225	0	5.680364	10.263729	10.184405	4.927477	1.0943445366202	high
GSM1076463	1.31666666666667	0	5.953831	5.538086	10.834336	3.953257	1.94624255688272	high
GSM1076464	0.843333333333333	0	5.455699	6.779645	10.468549	3.719033	0.81764063731902	low
GSM1076465	1.9775	0	6.017645	8.717084	11.006627	4.424176	1.60248274593243	high
GSM1076466	0.619166666666667	0	6.01234	7.205716	10.396311	6.207312	8.51000460555309	high
GSM1076467	1.6975	0	6.075458	9.547146	11.015041	3.488651	0.603413121954088	low
GSM1076468	1.21416666666667	0	5.507347	8.374134	10.768144	3.928902	0.794027704858756	low
GSM1076469	2.06666666666667	0	5.75635	9.434747	11.305372	3.37787	0.536166726003003	low
GSM1076470	3.225	0	5.953831	5.860744	10.690418	4.225276	2.17840481046467	high
GSM1076471	2.9725	0	6.00406	8.374134	11.251262	3.619896	0.929185456430843	low
GSM1076472	5.5975	0	5.59276	4.177767	10.412708	3.957729	1.88337109381824	high
GSM1076473	8.6775	0	5.904594	8.557431	10.394633	3.830987	0.736754742688371	low
GSM1076474	7.15583333333333	0	5.559854	10.145707	9.627153	4.652313	0.671150532993003	low
GSM1076475	8.38333333333333	0	5.379577	9.809384	9.351504	3.596342	0.23498344110896	low
GSM1076476	0.560833333333333	0	6.782077	9.900424	10.884613	4.599305	1.99728471744405	high
GSM1076477	7.73916666666667	0	5.595116	9.047539	9.841427	3.988337	0.527294382030223	low
GSM1076478	1.025	0	5.685357	4.816946	10.44253	3.417274	1.07465867949121	high
GSM1076479	7.7	0	5.995677	3.493115	11.011487	3.535504	2.31850490244269	high
GSM1076480	6.6	0	5.398267	7.02841	10.75286	4.232376	1.31812269355223	high
GSM1076481	2.51666666666667	0	5.354211	6.666251	10.380347	3.489432	0.630006489779858	low
GSM1076482	7.89166666666667	0	5.592824	5.449371	11.041531	3.950919	1.79593040636058	high
GSM1076483	7.23083333333333	0	5.27694	5.20876	10.188189	3.530752	0.807858360722698	low
GSM1076484	0.616666666666667	1	5.694938	5.106815	11.08039	3.836505	1.8700695848263	high
GSM1076485	2.21083333333333	0	5.726737	6.450276	10.242632	3.929637	1.10956727388117	high
GSM1076486	0.514166666666667	1	6.164615	8.672564	10.698248	4.011938	1.07513861976831	high
GSM1076487	7.80583333333333	0	5.691471	5.916683	10.053789	3.774087	0.995857824160818	high
GSM1076488	1.81083333333333	0	5.908722	7.003672	9.283556	3.81746	0.673044088604077	low
GSM1076489	4.39166666666667	1	5.324477	5.94805	9.580552	3.332028	0.46663886407911	low
GSM1076490	5.41083333333333	0	5.65472	10.04619	10.202373	3.801342	0.423599698337987	low
GSM1076491	6.61416666666667	0	5.613852	9.662681	10.125296	4.123439	0.58291759532506	low
GSM1076492	7.08333333333333	0	5.400957	8.708107	10.464109	4.040736	0.687157013156736	low
GSM1076493	7.20833333333333	0	6.02304	9.884453	10.77432	3.640421	0.568653856345197	low
GSM1076494	6.4725	0	5.530352	9.680827	10.54868	3.872728	0.525553647420544	low
GSM1076495	5.09416666666667	0	4.618632	9.581493	10.171687	3.588843	0.231339067960855	low
GSM1076496	4.0025	0	5.805261	9.247602	10.905557	3.289128	0.454266012920508	low
GSM1076497	3.525	0	5.698782	9.816448	11.341648	3.585889	0.583136785496278	low
GSM1076498	5.4	0	5.833397	9.572149	10.171687	3.79535	0.505184096775596	low
GSM1076499	5.99416666666667	0	5.913445	6.904611	10.137683	3.954277	1.07923347177239	high
GSM1076500	4.2725	0	5.719599	8.13432	10.927705	3.869649	0.937968099826929	low
GSM1076501	3.11666666666667	1	5.114473	6.458924	9.968095	4.545313	1.26880994404427	high
GSM1076502	2.48083333333333	0	5.642587	9.662681	9.760711	3.481857	0.292192604312877	low
GSM1076503	4.7775	0	5.443968	9.9262	10.77432	3.972896	0.568021856332671	low
GSM1076504	5.64166666666667	0	5.554507	7.17045	9.602407	3.683625	0.547292968423558	low
GSM1076505	5.63333333333333	0	5.609201	9.046389	10.521783	3.794235	0.581008681077864	low
GSM1076506	5.71916666666667	0	5.890817	9.507048	10.887874	3.812294	0.704181575094613	low
GSM1076507	5.53916666666667	0	5.876428	10.127031	11.103441	3.579978	0.539268853707529	low
GSM1076508	1.73916666666667	0	5.992466	6.790656	10.119681	4.131993	1.33646130992044	high
GSM1076509	5.2725	0	5.84502	7.817572	10.483434	3.437878	0.617222790042016	low
GSM1076510	0.341666666666667	0	6.644802	9.982155	10.844797	3.33803	0.594597088527969	low
GSM1076511	4.96416666666667	0	5.65912	7.678497	10.089075	4.037106	0.84668595838638	low
GSM1076512	1.81916666666667	1	5.694093	6.288344	10.346376	4.130922	1.40626653041352	high
GSM1076513	4.975	0	5.625125	6.726354	10.367623	4.083611	1.19264958884322	high
GSM1076514	4.81916666666667	0	5.414326	3.344346	10.698248	4.239855	2.96972335127797	high
GSM1076515	0.3025	0	5.673869	7.443749	10.9961	3.828455	1.05853423361823	high
GSM1076516	1.11083333333333	0	5.631963	5.11177	11.408829	3.7122	1.84104455511256	high
GSM1076517	4.28333333333333	0	5.810917	9.200893	7.99528	3.716097	0.219732188482708	low
GSM1076518	4.44416666666667	0	5.047173	7.374037	10.936588	3.82205	0.7678847846551	low
GSM1076519	2.4	0	5.797695	10.607709	11.286717	3.579346	0.499887123800026	low
GSM1076520	4.31083333333333	0	5.864095	6.574233	7.960493	5.226992	1.50949705555083	high
GSM1076521	4.06666666666667	0	5.692984	8.353201	10.666232	4.109101	0.985009577777067	high
GSM1076522	0.214166666666667	1	5.312809	8.033441	10.635643	3.941759	0.748256973000354	low
GSM1076523	3.06916666666667	0	5.786226	9.484913	10.926556	4.056395	0.845850395633788	low
GSM1076524	3.68083333333333	0	5.790409	9.458628	10.568141	3.866344	0.628600192960155	low
GSM1076525	3.43583333333333	0	5.869729	9.586768	10.44167	3.275589	0.359702124231057	low
GSM1076526	2.72166666666667	0	5.591143	10.028224	9.83217	4.108329	0.468713918391053	low
GSM1076527	3.63083333333333	0	5.216919	4.694434	10.619557	3.866268	1.3940873010599	high
GSM1076528	3.275	0	5.675329	6.993138	11.142243	3.739308	1.14481996034991	high
GSM1076529	3.54416666666667	0	5.571363	9.046389	11.445562	3.562554	0.662618576239002	low
GSM1076530	1.075	1	5.563925	6.792171	11.312801	3.466625	0.951589638093314	low
GSM1076531	3.1725	0	5.617222	5.81471	11.249863	3.831874	1.6344998146648	high
GSM1076532	3.03916666666667	0	5.112136	7.110244	9.99367	3.903083	0.629015321598407	low
GSM1076533	3	0	5.682014	10.173604	10.354826	3.810038	0.44584883435674	low
GSM1076534	3.0725	0	5.755995	8.928689	11.272294	3.295248	0.550755976418658	low
GSM1076535	2.9025	0	5.271711	8.718126	10.108711	3.260666	0.282480706226568	low
GSM1076536	2.9775	0	6.188982	8.38217	11.306885	3.579276	1.00120998911576	high
GSM1076537	2.16916666666667	0	5.445602	9.443615	11.258219	3.305125	0.423094016657827	low
GSM1076538	1.275	0	7.951265	6.304935	10.990444	3.377586	2.80148597048933	high
GSM1076539	2.7225	0	5.540443	7.723613	11.102018	4.362288	1.55244580917809	high
GSM1076540	2.3525	0	5.088054	7.140997	10.036007	4.461224	1.02581878413908	high
GSM1076541	2.125	0	5.590198	9.056987	11.059337	3.507979	0.548401582367711	low
GSM1076542	5.93333333333333	0	6.608508	7.206501	8.619886	3.809381	0.698697933850475	low
GSM1076543	4.31083333333333	1	5.705398	5.854697	10.455146	3.787536	1.19978947529899	high
GSM1076544	7.13333333333333	0	5.857265	9.133345	10.610363	3.591861	0.557298252430842	low
GSM1076545	0.489166666666667	0	5.717693	10.316391	9.126654	4.324805	0.431984410323726	low
GSM1076546	2.54416666666667	0	5.65912	9.478276	10.068802	3.925925	0.510647927011917	low
GSM1076547	7.41083333333333	0	5.714336	8.903318	10.841417	4.301568	1.11603507094172	high
GSM1076548	6.88916666666667	0	6.782472	9.184661	10.226498	5.399766	3.68305669447366	high
GSM1076549	5.80833333333333	0	5.236091	9.026019	10.394633	3.668838	0.414357640396159	low
GSM1076550	6.075	0	6.578643	5.98508	10.204905	4.319972	2.59967422067866	high
GSM1076551	2.83916666666667	0	5.579784	9.23754	9.504729	3.99642	0.444107928968321	low
GSM1076552	4.33333333333333	1	5.398335	6.863598	9.731421	4.083611	0.810875420027594	low
GSM1076553	1.35	0	5.496859	7.237493	10.636553	3.9313	0.96897156445928	high
GSM1076554	3.43916666666667	0	5.491526	8.100691	9.8101	3.833623	0.533255890752802	low
GSM1076555	6.4725	0	5.382701	5.394178	8.09183	3.917197	0.513886707311336	low
GSM1076556	5.2725	0	6.157759	7.341862	11.244314	3.879184	1.57962373984639	high
GSM1076557	2.975	0	4.948738	4.903545	10.957051	3.941248	1.41812538852832	high
GSM1076558	1.03333333333333	0	5.844037	5.579173	8.466218	5.699781	3.43237710425719	high
GSM1076559	5.76916666666667	0	6.374074	7.576879	10.836241	4.169537	1.84150372966422	high
GSM1076560	5.68083333333333	0	5.131726	9.597377	9.559628	3.68531	0.25542351431401	low
GSM1076561	5.03583333333333	0	6.044603	6.326261	10.285831	4.164047	1.6665672926998	high
GSM1076562	3.20833333333333	0	5.256744	8.922973	11.042628	3.951607	0.70427524909898	low
GSM1076563	3.69416666666667	0	5.653915	9.631503	11.159284	3.753309	0.642272751942019	low
GSM1076564	3.11916666666667	0	5.80607	8.513151	11.131786	4.296665	1.41701765238383	high
GSM1076565	3.075	0	5.477196	8.94522	11.242849	3.794377	0.734256691396552	low
GSM1076566	1.11416666666667	1	5.760486	10.464807	9.961374	3.847374	0.38603023418918	low
GSM1076567	3.05	0	6.052216	10.459623	10.901162	3.940231	0.693978277875771	low
GSM1076568	0.0916666666666667	0	6.429487	10.194447	10.156053	4.835617	1.46522241230935	high
GSM1076569	1.7525	0	6.152261	7.221985	10.796015	3.540175	1.01080521394656	high
GSM1076570	4.24166666666667	0	5.324874	6.401395	7.934727	4.923961	0.912466890548653	low
GSM1076571	4.16666666666667	0	5.717733	7.931207	11.35392	4.047686	1.35030696467263	high
GSM1076572	0.635833333333333	1	6.248232	7.226557	11.618073	4.524724	3.45229872269625	high
GSM1076573	3.86916666666667	0	5.738461	8.413502	11.336725	3.508132	0.756981037545643	low
GSM1076574	3.6	0	6.338352	9.711191	11.331902	4.073789	1.25153314123363	high
GSM1076575	4.3725	0	5.693544	9.217736	10.761151	4.083856	0.824641381432027	low
GSM1076576	5.43916666666667	0	5.533434	8.567272	11.237294	3.683998	0.743342692294454	low
GSM1076577	5.3025	0	5.688556	7.014921	10.175669	3.669473	0.744485813330213	low
GSM1076578	2.21666666666667	0	5.687122	9.556327	11.013832	4.014044	0.789905419426963	low
GSM1076579	4.78916666666667	0	5.73162	9.211905	9.568589	3.939458	0.469049770131839	low
GSM1076580	4.5	0	5.75781	10.031139	11.306885	4.252291	1.01564391875416	high
GSM1076581	4.0475	0	5.995215	8.362077	11.172159	3.750958	1.01003806440419	high
GSM1076582	4.55833333333333	0	5.374646	5.342957	10.791029	4.032133	1.61194207278142	high
GSM1076583	3.4775	0	5.959973	4.372766	10.807646	3.775954	2.14151849347727	high
GSM1076584	1.96416666666667	0	5.520556	6.7305	8.906911	3.727516	0.472553155740715	low
GSM1076585	0.116666666666667	0	6.14517	7.705334	9.764064	2.961778	0.366025182113754	low
GSM1076586	2.56416666666667	0	5.642742	7.673362	9.397681	4.038367	0.645828392778413	low
GSM1076587	7.29416666666667	0	6.010571	9.466135	11.102018	3.724079	0.757013245571108	low
GSM1076588	7.90833333333333	0	6.577659	7.828096	10.386944	3.587724	0.970673160368717	high
GSM1076589	4.7275	0	6.091328	9.801141	10.119681	5.143694	1.75166538325054	high
GSM1076590	7.74166666666667	0	6.303387	5.386567	10.798152	3.464823	1.53322929998954	high
GSM1076591	8.3225	0	5.086368	7.502675	10.386167	3.750002	0.578190077553702	low
GSM1076592	7.73583333333333	0	5.821272	8.560587	9.976361	3.721622	0.54673758586751	low
GSM1076593	5.03916666666667	0	7.720136	9.523607	10.586497	3.411082	1.07888560869344	high
GSM1076594	2.75833333333333	1	8.959697	9.751231	11.066521	4.027533	3.90204384686732	high
GSM1076595	6.3475	0	5.063859	7.76168	10.756003	3.68175	0.585767764165933	low
GSM1076596	6.6975	0	5.234725	3.092709	10.504721	4.171176	2.51293665605534	high
GSM1076597	7.03333333333333	0	6.148882	9.983572	10.954771	3.140469	0.408288189442905	low
GSM1076598	6.96416666666667	0	6.133956	8.205525	10.844797	4.704898	2.28783262843054	high
GSM1076599	7.19416666666667	0	5.504802	5.679571	10.452409	3.913291	1.26132616456133	high
GSM1076600	4.1	0	5.779758	6.099837	10.832043	3.181371	0.798394596834234	low
GSM1076601	6.74166666666667	0	10.376784	10.557613	11.074097	3.663471	4.76420826070698	high
GSM1076602	3.8525	1	5.61962	7.532495	10.359222	5.573935	3.68245070852019	high
GSM1076603	5.70583333333333	0	7.490158	6.964554	10.538453	4.052273	2.93834588132903	high
GSM1076604	0.730833333333333	1	5.528832	8.710333	10.501983	5.374169	2.40125585625195	high
GSM1076605	0.608333333333333	1	6.948095	8.919515	11.380551	4.269382	2.43735041557675	high
GSM1076606	3.8225	1	6.69046	8.22285	10.467714	4.870395	2.99970691359124	high
GSM1076607	3.01666666666667	1	7.284278	10.553981	11.420535	4.701352	2.97033414014034	high
GSM1076608	5.00833333333333	0	7.156396	8.092135	11.283854	4.256037	3.09056310945639	high
GSM1076609	6.25583333333333	0	6.205972	9.614397	11.072861	6.41128	8.50004893119309	high
GSM1076610	5.9775	0	7.018055	6.167245	10.506434	3.794707	2.18994617091086	high
GSM1076611	5.1475	1	5.624198	5.913564	11.058027	4.877744	3.74466295491288	high
GSM1076612	0.864166666666667	1	7.125078	9.895983	10.70412	3.293471	0.69920635108013	low
GSM1076613	6.08333333333333	0	6.843014	10.050691	11.576266	4.774198	3.02667928096719	high
GSM1076614	5.39166666666667	0	6.436153	5.771346	10.580234	3.601733	1.55920140809034	high
GSM1076615	0.5275	0	8.861896	10.007424	11.005424	3.456309	2.07512167653181	high
GSM1076616	2.14416666666667	0	5.345941	9.004947	10.622299	3.62866	0.462794798858855	low
GSM1076617	0.541666666666667	1	6.868549	9.434747	10.918775	3.922695	1.29047081059267	high
GSM1076618	5.56916666666667	0	6.64378	8.361048	8.679494	3.674904	0.499894728663735	low
GSM1076619	4.76666666666667	0	6.660459	6.75914	11.134482	3.855719	2.16196682246616	high
GSM1076620	5.23333333333333	0	5.657866	7.238224	9.725963	4.629209	1.3676189427747	high
GSM1076621	5.23083333333333	0	7.681757	7.623696	10.054536	3.450594	1.36368343383709	high
GSM1076622	0.958333333333333	1	6.623066	9.019873	9.896527	4.940465	2.07725841455204	high
GSM1076623	5.11916666666667	0	6.081411	5.771934	9.701968	5.356606	4.38640019950776	high
GSM1076624	3.36666666666667	0	7.15872	8.218834	10.713958	4.267942	2.44340833029805	high
GSM1076625	4.61666666666667	0	7.083359	8.784523	11.584065	5.175172	6.44366921512066	high
GSM1076626	4.58916666666667	0	6.631108	7.270698	10.948131	3.971349	1.96072481497689	high
GSM1076627	4.13333333333333	0	5.769849	9.858468	10.915459	3.980092	0.71897504375529	low
GSM1076628	3.5475	0	6.935788	6.015426	10.961668	3.760117	2.51229972834454	high
GSM1076629	4.4025	0	6.492738	7.45199	10.709996	4.564066	2.70668534811079	high
GSM1076630	1.35583333333333	0	8.717761	7.232702	10.133985	3.625372	2.9763081866745	high
GSM1076631	4.21916666666667	0	5.982589	6.942688	10.823706	4.801059	3.03571149069707	high
GSM1076632	2.16083333333333	1	7.802834	9.654578	11.637119	3.731468	2.16475397438137	high
GSM1076633	2.45833333333333	0	5.801167	8.353201	9.92914	5.585761	2.87485432152215	high
GSM1076634	0.969166666666667	1	6.120546	5.355109	11.331902	4.992247	6.64735443256116	high
GSM1076635	0.0833333333333333	0	5.7703	6.273963	10.77524	5.89827	8.18586593806584	high
GSM1076636	0.483333333333333	1	7.537521	8.386235	11.431991	4.215958	3.56731412792219	high
GSM1076637	1.475	0	5.931936	6.458924	11.202927	4.84541	3.96482397375614	high
GSM1076638	2.53333333333333	0	6.937468	10.022119	10.874933	3.852167	1.08267605968631	high
GSM1076639	2.26083333333333	0	5.402528	10.74871	11.402071	4.490221	0.930012564441377	low
GSM1076640	2.46666666666667	0	5.124339	7.494547	10.193607	4.651752	1.21282580862065	high
