# Supplementary material for: A novel cervix carcinoma biomarker: Pathological-epigenomics, integrated analysis of MethylMix algorithm and pathology for predicting response to cancer immunotherapy
Source: Front Oncol. 2022 Nov 2;12:1053800. doi: 10.3389/fonc.2022.1053800 (PMC9667097; doi:10.3389/fonc.2022.1053800)
Supplement: Supplementary file 1 [file DataSheet_1.zip › raw data for editor checking/Fig4/TCGA-Risk.txt]

id	futime	fustat	ACSL1	MAL	RAB25	MYEF2	riskScore	risk
TCGA-EA-A97N	0.030555556	0	4.262912	11.442821	11.040739	3.786037	0.800895214	low
TCGA-DS-A7WI	0.572222222	1	4.020367	8.022938	10.832592	3.662211	1.027745833	high
TCGA-VS-A9UB	2.530555556	0	4.306609	8.498452	9.116211	3.823572	0.638678664	low
TCGA-ZJ-A8QO	0.003	0	4.320151	6.779617	7.326821	3.873152	0.436419374	low
TCGA-EA-A3HS	2.663888889	0	3.710814	6.427816	10.471797	3.722771	0.947487627	low
TCGA-EA-A5O9	2.188888889	0	3.694739	6.301665	11.411993	3.68469	1.342599154	high
TCGA-C5-A907	1.244444444	0	3.761599	5.899912	10.203041	3.954546	1.025456595	high
TCGA-Q1-A5R2	1.386111111	0	3.75064	8.05357	10.968798	3.645875	0.89365786	low
TCGA-ZJ-A8QR	1.616666667	0	3.757042	6.497781	9.519426	3.807744	0.69409107	low
TCGA-JX-A5QV	1.766666667	0	3.634738	10.184301	10.375265	3.703528	0.485577695	low
TCGA-EK-A2H1	2.219444444	0	5.366364	10.620434	7.792688	4.132169	0.625524421	low
TCGA-C5-A1MH	0.494444444	1	4.062003	9.899502	10.377681	3.851028	0.704899564	low
TCGA-DS-A0VK	0.580555556	1	3.738145	6.076058	11.090073	3.714812	1.279793348	high
TCGA-C5-A902	0.413888889	0	3.869246	6.785097	11.278008	3.7403	1.354271482	high
TCGA-C5-A8YT	1.758333333	1	5.077736	6.209463	9.148184	5.543016	2.482543872	high
TCGA-EA-A50E	0.577777778	1	4.448444	6.786073	10.156474	3.798347	1.33705404	high
TCGA-VS-A8QF	5	0	3.842326	6.62694	11.162325	3.682478	1.28436598	high
TCGA-VS-A8EH	2.738888889	0	3.596868	6.831524	11.090407	3.678385	1.026238784	high
TCGA-LP-A5U3	0.069444444	0	3.92937	10.158057	11.053098	3.685461	0.761436592	low
TCGA-MU-A51Y	2.372222223	0	3.780369	8.786594	11.421064	3.862129	1.023969621	high
TCGA-VS-A9UI	3.811111111	0	3.65522	12.707554	11.192337	3.676437	0.450050618	low
TCGA-EA-A5ZD	2.305555556	0	3.833428	8.44611	11.509395	3.803782	1.136946952	high
TCGA-ZJ-AAX8	0.003	0	3.983679	10.15892	10.258899	3.804488	0.606942124	low
TCGA-C5-A7UH	11.07777778	0	4.340983	5.714697	10.273149	3.806379	1.534521779	high
TCGA-HG-A2PA	2.147222223	1	4.056202	6.299497	10.702328	4.570011	1.679652087	high
TCGA-DG-A2KJ	8.036111111	0	3.756865	8.834173	9.980397	4.082864	0.621609268	low
TCGA-VS-A9U7	4.088888889	0	3.93404	10.707556	10.782804	3.941964	0.681537285	low
TCGA-C5-A905	13.55277778	0	3.769077	12.08538	11.694461	3.658383	0.641327235	low
TCGA-FU-A3WB	1.363888889	0	3.841161	6.213565	10.703102	4.970582	1.646090361	high
TCGA-VS-A9UV	0.288888889	1	3.78816	5.399462	11.405051	3.786136	1.684167343	high
TCGA-DS-A0VM	2.411111111	1	3.737469	10.813556	10.651381	3.650905	0.516103322	low
TCGA-EA-A1QS	3.341666667	0	4.425386	5.777815	9.287548	3.868894	1.133280558	high
TCGA-MU-A8JM	1.686111111	0	3.720514	10.767769	10.168933	3.78056	0.444945474	low
TCGA-VS-A959	4.336111111	0	3.710795	11.783337	11.037011	5.173833	0.76912812	low
TCGA-VS-A8EB	0.847222223	1	3.635638	6.019092	10.736953	5.164715	1.578411318	high
TCGA-MA-AA3X	1.713888889	0	4.114054	10.805937	11.167717	3.682281	0.813952686	low
TCGA-EA-A5ZE	1.180555556	1	4.101965	6.584922	11.660664	3.815443	1.92307784	high
TCGA-ZJ-AAXA	0.119444444	0	4.356886	10.296636	11.407031	3.792419	1.167956738	high
TCGA-EA-A3QD	1.102777778	0	4.099898	7.837375	10.091749	3.97686	0.923314293	low
TCGA-C5-A1BJ	12.18055556	0	3.836419	7.724938	10.493694	3.899891	0.894798167	low
TCGA-C5-A3HL	1.725	0	3.685055	8.78106	10.83324	3.967732	0.794945861	low
TCGA-EA-A3QE	2.113888889	0	3.700911	11.064338	10.403468	3.97162	0.482828982	low
TCGA-VS-A9UJ	0.144444444	1	7.941371	7.437204	10.552466	6.051767	27.41376944	high
TCGA-C5-A8ZZ	1.766666667	0	4.73063	8.781647	10.53002	3.791602	1.365652972	high
TCGA-MY-A5BF	1.761111111	0	3.948962	9.340072	10.395441	4.18668	0.786358643	low
TCGA-DS-A1O9	0.738888889	1	3.951191	5.250391	10.149647	3.731249	1.185849239	high
TCGA-DG-A2KM	5.405555556	0	3.769356	11.126729	9.78589	4.181127	0.421523126	low
TCGA-MA-AA43	0.961111111	0	4.895401	10.443935	9.401579	3.942215	0.80937174	low
TCGA-VS-A8EI	2.025	0	3.775456	6.240957	9.547316	3.74384	0.725647582	low
TCGA-DS-A1OC	1.044444444	0	3.956957	6.475079	10.900446	4.040915	1.422277785	high
TCGA-EK-A2R9	0.011111111	0	4.454075	6.196263	9.588646	5.506821	1.908206712	high
TCGA-EK-A3GN	0.075	0	3.711145	5.037881	10.623332	3.633665	1.210735419	high
TCGA-C5-A3HE	0.7	1	3.949681	9.09563	10.546948	3.803812	0.777300384	low
TCGA-EK-A2PK	0.033333333	0	4.224615	7.236407	10.825742	3.722061	1.348953283	high
TCGA-UC-A7PG	1.027777778	1	3.736331	11.913681	11.088257	3.732375	0.524430483	low
TCGA-C5-A1M7	3.913888889	0	3.85478	6.501132	10.885887	3.748632	1.213100841	high
TCGA-C5-A7X5	1.15	1	3.728377	5.656447	10.590385	3.632754	1.100132208	high
TCGA-VS-A9V2	1.541666667	0	3.726112	6.807357	10.790195	3.820114	1.04480157	high
TCGA-VS-A8QC	0.730555556	1	3.725996	6.730811	10.648857	3.695211	0.968693331	low
TCGA-JW-AAVH	1.533333333	0	3.729188	9.849371	11.371035	3.710674	0.791132814	low
TCGA-C5-A8YQ	1.986111111	1	3.596868	5.701946	10.479133	3.66443	0.967847167	low
TCGA-VS-A9UL	0.933333333	1	6.849944	7.130623	10.365049	6.881822	16.18681099	high
TCGA-ZJ-AAXI	0.003	0	3.756863	5.757456	10.249654	3.669643	0.98242454	high
TCGA-EK-A2PG	0.127777778	0	3.84985	5.641412	9.877202	3.642842	0.919698669	low
TCGA-JW-A5VG	2.316666667	0	3.852895	8.479839	9.467424	3.933001	0.554706771	low
TCGA-C5-A7XC	4.308333333	0	4.325191	8.682881	10.579391	4.080253	1.164759896	high
TCGA-DS-A1OA	1.052777778	1	4.088348	6.915837	10.856802	3.844189	1.352918189	high
TCGA-FU-A3HY	2.65	0	3.758736	10.068677	10.906832	3.660407	0.647230002	low
TCGA-C5-A1MN	3.458333333	0	3.70421	9.75761	9.582136	3.723145	0.406338214	low
TCGA-DG-A2KK	6.933333333	0	5.040577	6.745123	10.368552	3.683618	2.10054606	high
TCGA-EA-A6QX	2.027777778	0	3.946304	7.16952	11.83174	3.753279	1.658960979	high
TCGA-C5-A8XH	3.872222223	0	4.193308	7.991225	10.451152	3.735823	1.027039619	high
TCGA-FU-A3TQ	2.208333333	0	3.986735	10.736304	11.303841	3.753303	0.810293088	low
TCGA-BI-A0VS	4.819444444	0	4.087035	6.541212	9.348445	3.756375	0.796200905	low
TCGA-JW-A5VJ	0.741666667	1	4.169082	8.215162	11.145961	4.029432	1.372234245	high
TCGA-4J-AA1J	1.505555556	0	4.294814	8.084651	10.802193	3.663637	1.21106938	high
TCGA-C5-A7UE	13.16111111	0	3.74604	9.7016	10.831001	3.704212	0.668013686	low
TCGA-DS-A1OB	1.811111111	1	3.798368	8.255154	10.756132	3.761092	0.853309405	low
TCGA-MA-AA41	0.775	0	3.834735	6.710711	10.553095	3.689284	1.007068402	high
TCGA-C5-A8YR	0.755555556	1	4.092456	5.332423	9.355902	3.735737	0.959018111	low
TCGA-FU-A3YQ	2.391666667	0	3.755173	10.986917	10.072203	3.846127	0.432571089	low
TCGA-EK-A2RK	0.036111111	0	3.793701	5.988606	10.773532	3.698649	1.191200676	high
TCGA-EK-A2PI	1.627777778	0	3.770773	7.57094	10.365223	3.906675	0.837187647	low
TCGA-Q1-A73Q	0.788888889	0	3.721816	6.264872	10.750221	5.325505	1.692419331	high
TCGA-EA-A3HT	2.65	0	4.178137	9.499971	11.249736	3.788521	1.10240319	high
TCGA-ZJ-AAXU	0.013888889	0	3.795064	7.321973	9.888186	3.709413	0.700681611	low
TCGA-C5-A1MF	4.491666667	0	3.710722	6.447184	10.673601	3.632903	0.993402984	high
TCGA-EA-A3HU	2.813888889	0	3.720428	5.968505	10.145243	3.856923	0.940210015	low
TCGA-VS-A94W	3.452777778	0	3.979624	7.198274	9.340892	3.86297	0.687859945	low
TCGA-VS-A9UY	1.144444444	1	4.144112	8.51496	10.074817	3.699486	0.788920333	low
TCGA-EK-A2IP	0.561111111	0	3.666973	7.045828	9.954018	3.67928	0.68161705	low
TCGA-EA-A5FO	2.263888889	0	4.582507	5.448277	10.307257	6.065063	3.560032282	high
TCGA-C5-A1BM	7	0	3.790737	9.141269	11.220881	3.723887	0.872271707	low
TCGA-VS-A953	1.325	1	3.719665	5.848816	8.931559	3.663313	0.576966838	low
TCGA-EK-A2H0	5.130555556	0	3.652363	5.931704	10.753306	3.644885	1.068460454	high
TCGA-ZJ-AAXN	0.003	0	4.111488	5.897476	10.258745	3.913423	1.310170121	high
TCGA-EA-A5ZF	1.222222223	1	4.705829	5.234833	10.666916	5.599448	4.017107393	high
TCGA-ZJ-AAXT	0.003	0	4.230583	7.388794	9.773545	3.794669	0.911889424	low
TCGA-C5-A1ML	1.766666667	1	4.829948	8.342029	10.65141	4.978391	2.27001331	high
TCGA-C5-A7CJ	8.602777775	0	4.198431	7.847267	10.971403	3.929402	1.349581793	high
TCGA-C5-A7CG	17.8	0	3.736664	8.903288	9.729373	4.068119	0.550292604	low
TCGA-C5-A7CH	13.03888889	0	4.35764	5.886431	10.393647	3.672817	1.523519065	high
TCGA-ZJ-AB0H	0.003	0	3.79069	9.317339	11.471848	3.742547	0.93712394	low
TCGA-EX-A69L	1.672222223	0	3.77507	6.298531	10.158357	3.882371	0.938401748	low
TCGA-UC-A7PD	0.561111111	1	3.804692	8.141391	10.362712	3.729481	0.746482699	low
TCGA-DS-A0VN	10.025	0	4.245322	10.480192	9.874316	3.738058	0.585991694	low
TCGA-DS-A0VL	0.225	0	3.717737	7.879115	11.223727	3.77072	1.022064385	high
TCGA-C5-A2LX	7.016666667	0	4.193196	8.317134	9.987283	3.743634	0.823523907	low
TCGA-EK-A2R7	0.075	0	3.828046	7.190684	10.767505	3.782042	1.035190337	high
TCGA-BI-A20A	2	0	4.191287	6.517827	10.649875	3.968171	1.476527192	high
TCGA-EK-A2RC	0.358333333	0	3.808083	7.484667	10.578007	3.825617	0.920808749	low
TCGA-Q1-A6DW	1.483333333	0	3.71043	6.41835	11.555339	3.725457	1.42191609	high
TCGA-MA-AA3Y	1.505555556	0	4.306596	6.267712	9.749728	3.802823	1.132189142	high
TCGA-C5-A1MQ	2.863888889	0	3.699726	8.347792	10.465589	3.649589	0.684970776	low
TCGA-EA-A439	0.877777778	1	4.2189	5.662829	10.143457	5.33912	2.075589457	high
TCGA-VS-A94Z	2.819444444	0	3.8296	6.457131	9.708609	3.951668	0.818951799	low
TCGA-BI-A0VR	4.180555556	0	4.034375	7.825872	10.446334	3.802656	0.962599677	low
TCGA-HM-A3JJ	1.069444444	1	3.726305	6.102597	9.847179	3.815308	0.817975105	low
TCGA-EK-A2RA	3.461111111	0	3.723329	6.741475	10.82253	3.808389	1.062757198	high
TCGA-EK-A2PL	0.036111111	0	3.596868	11.878442	10.795903	3.691194	0.425612104	low
TCGA-EK-A3GJ	0.008333333	0	3.712627	5.867236	10.603343	3.736906	1.090021095	high
TCGA-EA-A1QT	3.452777778	0	3.862794	5.358299	10.734002	3.692208	1.35194537	high
TCGA-VS-A8EJ	1.686111111	1	4.007699	9.684118	9.635772	5.252969	0.785429273	low
TCGA-Q1-A5R3	1.347222223	0	3.681805	7.723116	11.675406	3.663661	1.173915868	high
TCGA-EK-A2IR	9.561111108	0	3.697727	5.069096	9.561858	5.218833	1.246921246	high
TCGA-R2-A69V	1.655555556	0	3.770116	7.797432	10.867692	3.893185	0.971160531	high
TCGA-LP-A4AW	0.075	0	6.422719	9.717043	10.270587	4.261225	3.816383005	high
TCGA-VS-A9UD	2.052777778	0	3.865089	6.725081	10.545748	3.756526	1.041992323	high
TCGA-ZJ-A8QQ	5.711111111	0	3.669126	5.204905	10.904004	3.680048	1.290283279	high
TCGA-EK-A2RN	0.197222222	0	3.645786	5.306121	8.483869	3.641615	0.501893032	low
TCGA-VS-AA62	1.302777778	1	4.150655	6.22137	10.319309	4.016976	1.347285007	high
TCGA-JX-A3PZ	1.363888889	1	3.997311	7.131281	9.441461	3.677748	0.693636525	low
TCGA-EK-A2GZ	1.063888889	0	3.775588	7.022459	11.07305	3.630767	1.102008639	high
TCGA-C5-A2LY	6.619444444	0	3.635433	7.481952	10.661936	3.750006	0.828760147	low
TCGA-MA-AA42	0.719444444	0	3.820606	6.837861	9.77868	4.127245	0.827454713	low
TCGA-MY-A5BD	4.630555556	0	3.596868	8.617672	10.785476	5.562345	1.173652702	high
TCGA-MA-AA3Z	1.652777778	0	3.748909	9.711322	11.308905	3.708805	0.799679067	low
TCGA-DS-A5RQ	1.422222223	0	3.910494	10.921024	10.918555	3.717076	0.641696967	low
TCGA-EX-A1H5	1.719444444	0	4.918815	8.311104	10.948655	4.203436	2.182509771	high
TCGA-RA-A741	1.233333333	0	3.802329	6.994392	10.812305	3.772075	1.063255166	high
TCGA-EK-A2RO	0.005555556	0	4.122785	5.349857	10.408043	3.742539	1.447821411	high
TCGA-EK-A2RM	0.138888889	0	3.6657	9.697186	11.611578	3.649462	0.834511799	low
TCGA-FU-A23L	2.013888889	0	3.799194	6.962966	11.379241	3.79986	1.327276562	high
TCGA-IR-A3LH	6.65	0	4.202229	6.831172	9.341952	3.956512	0.867709992	low
TCGA-HM-A4S6	1.261111111	0	3.913305	12.43285	10.292991	3.851366	0.419111678	low
TCGA-VS-A9V3	1.266666667	1	3.789584	6.979633	11.143247	3.720868	1.178498103	high
TCGA-MY-A913	1.455555556	0	5.314699	8.106686	8.550548	3.93905	1.116979022	high
TCGA-VS-A9U6	1.975	1	3.773409	6.927352	10.746642	3.815294	1.040452769	high
TCGA-IR-A3LC	10.93055556	0	3.650973	5.429781	11.760943	3.659444	1.68537176	high
TCGA-VS-A8QA	3.052777778	0	3.886039	6.053636	10.736781	6.461933	2.661032816	high
TCGA-VS-A954	4.761111111	0	3.868151	5.804296	10.108719	3.688079	1.002476338	high
TCGA-VS-A94Y	0.4	1	4.130248	5.037881	10.977437	3.677041	1.853504585	high
TCGA-EA-A44S	1.025	0	3.628165	12.912116	10.59363	3.825514	0.357043414	low
TCGA-DS-A1OD	10.76111111	0	3.793915	7.758476	10.231651	3.991663	0.804795666	low
TCGA-C5-A7UC	1.452777778	0	4.375189	6.031729	9.939021	3.707489	1.284840683	high
TCGA-VS-A958	4.236111111	0	3.782818	9.324835	11.65374	3.781415	1.007229162	high
TCGA-IR-A3LK	1.594444444	1	4.095451	7.015109	10.855148	3.634181	1.262427059	high
TCGA-EX-A3L1	1.286111111	0	4.688782	10.246408	9.641409	4.418179	0.905841872	low
TCGA-C5-A8XJ	12.40833333	0	4.318826	6.23663	10.050963	3.877501	1.310153485	high
TCGA-C5-A7UI	8.022222223	0	3.675478	8.577045	10.11538	3.765796	0.589648155	low
TCGA-C5-A1MK	0.205555556	1	4.24233	10.899339	11.363379	3.721364	0.951093666	low
TCGA-EA-A411	2.075	0	4.329384	6.14495	10.748573	3.788388	1.693387102	high
TCGA-MU-A5YI	1.75	1	5.588484	6.805518	10.343749	4.123746	3.366933518	high
TCGA-LP-A4AX	1.055555556	0	4.255448	7.910064	8.04726	3.961568	0.471006621	low
TCGA-FU-A2QG	1.608333333	0	3.786351	10.581535	10.834715	3.654542	0.592361628	low
TCGA-DG-A2KL	3.797222223	0	3.989664	9.521274	10.719625	3.740142	0.783832562	low
TCGA-C5-A7CL	1.308333333	1	4.429848	5.448019	11.056422	3.742827	2.232924011	high
TCGA-DR-A0ZM	4.975	0	3.686991	10.533359	11.333294	3.702092	0.681137806	low
TCGA-GH-A9DA	1.5	0	4.026975	6.115092	9.939354	3.718451	1.006897114	high
TCGA-C5-A7X3	0.788888889	0	3.797055	6.420329	9.771874	4.255638	0.897455613	low
TCGA-C5-A2LT	6.183333333	0	5.254657	6.665451	9.204167	3.902544	1.690194948	high
TCGA-EK-A2PM	0.05	0	3.862349	6.20078	9.741952	3.616473	0.803476049	low
TCGA-JW-A5VH	0.261111111	1	4.685659	9.171865	9.862322	6.687784	2.170048621	high
TCGA-VS-A9UH	3.963888889	0	4.132019	6.43916	5.317079	3.74992	0.185086581	low
TCGA-MY-A5BE	2.961111111	0	3.746567	8.203709	9.709839	4.206617	0.636162737	low
TCGA-JW-A5VI	1.55	1	3.710837	7.097587	11.087624	3.785325	1.094522072	high
TCGA-MA-AA3W	1.902777778	0	3.871685	6.921007	10.177683	4.032458	0.955724948	low
TCGA-JW-A5VL	1.316666667	0	4.109933	8.225651	10.420119	3.72425	0.923021513	low
TCGA-EA-A43B	2.197222223	0	4.652983	10.025959	9.934684	3.749401	0.847861201	low
TCGA-Q1-A6DT	0.763888889	1	3.714682	5.338929	10.371093	3.632582	1.054530259	high
TCGA-C5-A7CO	12.45	0	3.681294	8.517712	9.959875	3.7178	0.556273214	low
TCGA-PN-A8MA	0.25	0	4.314292	7.441649	9.69605	4.969179	1.287047407	high
TCGA-VS-A9U5	4.263888889	0	3.722857	7.418046	10.038199	3.770717	0.707461593	low
TCGA-HM-A3JK	1.755555556	0	4.369122	7.062781	10.497755	3.868437	1.406868632	high
TCGA-VS-A957	4.688888889	0	4.054177	5.743231	11.628865	5.408352	3.254964321	high
TCGA-C5-A901	1.438888889	0	3.693502	10.153183	10.576932	3.763254	0.55632875	low
TCGA-VS-A8EC	3.930555556	0	4.474171	6.897782	10.591105	3.933979	1.632742083	high
TCGA-ZX-AA5X	0.330555556	0	4.23107	11.637963	10.683626	3.994706	0.705593185	low
TCGA-VS-A9UC	2.291666667	0	4.27346	13.352383	11.525641	3.708467	0.705803774	low
TCGA-C5-A8XK	8.441666667	0	3.874002	5.269446	9.653998	3.662072	0.915456918	low
TCGA-VS-A9UM	2.302777778	0	4.005445	9.224233	11.136797	3.837497	0.995120755	high
TCGA-ZJ-AAXD	0.003	0	3.904829	7.68926	10.375053	3.841368	0.886802508	low
TCGA-FU-A5XV	0.891666667	0	3.773449	9.587226	10.931354	3.727124	0.723455794	low
TCGA-C5-A2LV	6.205555556	0	4.365724	5.667124	6.263049	3.669902	0.339304781	low
TCGA-EA-A3Y4	3.116666667	0	3.852363	6.360931	9.471289	3.854516	0.75196275	low
TCGA-EX-A69M	0.702777778	0	3.88919	5.902432	11.4018	3.797747	1.672107747	high
TCGA-FU-A3TX	0.125	0	6.404153	6.433258	9.989224	3.796318	4.93653484	high
TCGA-VS-A8EL	5.533333333	0	3.812485	9.503898	10.091856	3.762848	0.555541555	low
TCGA-ZJ-AB0I	0.003	0	3.828572	8.374941	10.826741	3.675638	0.857244555	low
TCGA-EK-A2R8	0.122222222	0	4.277991	5.173992	9.616573	3.689183	1.211066342	high
TCGA-EA-A3HR	2.611111111	0	3.975706	11.539051	10.632075	4.196147	0.625824443	low
TCGA-Q1-A73O	1.188888889	0	4.002835	6.987498	9.821847	3.757773	0.838575268	low
TCGA-EA-A410	2.230555556	0	4.394367	5.571505	9.603086	6.453755	2.636538328	high
TCGA-EA-A78R	1.138888889	0	3.969485	9.282056	11.387578	3.77096	1.037839037	high
TCGA-C5-A1MI	2.236111111	1	3.731228	8.66162	10.922399	6.288997	1.642201335	high
TCGA-C5-A1M5	1.925	1	3.779495	7.090819	10.896702	3.762827	1.061945739	high
TCGA-IR-A3L7	12.45277778	0	3.929692	5.297067	10.719912	3.727917	1.434121389	high
TCGA-EK-A2RE	0.158333333	0	4.035757	10.963163	10.864903	3.735119	0.683259214	low
TCGA-JX-A3Q0	17.70833333	0	3.829255	10.596753	10.965899	3.782221	0.661763788	low
TCGA-EK-A2RB	0.025	0	3.687056	8.549649	10.633445	3.625263	0.696281849	low
TCGA-EX-A8YF	1.1	1	3.772607	6.447638	10.651205	4.247294	1.217425671	high
TCGA-JW-A852	0.7	0	3.717035	9.326881	10.83265	3.642459	0.682508043	low
TCGA-FU-A3NI	1.772222223	0	3.811333	11.26284	10.967157	3.783892	0.590905276	low
TCGA-DS-A3LQ	1.941666667	0	4.40312	6.100528	9.836808	4.071774	1.379402042	high
TCGA-VS-A8QM	2.641666667	1	4.414453	12.294855	10.523984	4.154924	0.710857823	low
TCGA-IR-A3LL	3.072222223	0	3.641449	8.515037	10.170527	3.743007	0.590165601	low
TCGA-EK-A2RJ	0.147222222	0	3.974981	6.104977	10.061257	4.739395	1.352134304	high
TCGA-C5-A0TN	0.172222222	1	3.762023	8.332786	9.070708	4.931662	0.607020326	low
TCGA-XS-A8TJ	2.472222223	0	3.854835	7.947969	11.122768	3.805238	1.078281198	high
TCGA-EA-A3HQ	3.155555556	0	3.909838	5.981576	10.852266	3.715725	1.334046096	high
TCGA-DR-A0ZL	7.413888889	0	3.649132	10.744894	10.562328	3.651806	0.475555055	low
TCGA-UC-A7PF	7.941666667	0	3.727311	6.459415	10.296725	3.867791	0.929781549	low
TCGA-ZJ-AAX4	0.058333333	0	3.807034	12.27836	11.125956	3.683888	0.520381862	low
TCGA-LP-A4AU	0.952777778	0	3.746252	11.077554	10.880394	3.728825	0.554853308	low
TCGA-VS-A950	3.391666667	0	4.22786	5.369642	9.888736	3.70033	1.261572977	high
TCGA-LP-A4AV	0.003	0	4.041469	8.174604	10.124834	3.674859	0.784985257	low
TCGA-VS-A8Q8	1.355555556	1	3.666219	8.937879	10.986912	3.700231	0.753532466	low
TCGA-FU-A3HZ	3.063888889	0	4.122724	9.359144	10.001913	6.187572	1.324481824	high
TCGA-VS-A94X	1.405555556	1	3.842669	6.083807	10.5298	4.533008	1.395848321	high
TCGA-VS-A9UU	1.227777778	0	3.655662	5.598622	11.25037	3.689965	1.373457048	high
TCGA-ZJ-AAXJ	0.003	0	3.663392	9.718363	9.819453	3.732423	0.435638804	low
TCGA-C5-A1BL	14.64166667	0	3.664037	6.180059	10.690718	3.768434	1.047985194	high
TCGA-C5-A1M6	0.877777778	1	4.042972	5.379875	10.724538	3.678771	1.510042186	high
TCGA-C5-A7CK	11.35	0	3.949041	5.602078	9.48629	3.792354	0.891074307	low
TCGA-VS-A8EK	2.302777778	1	3.789751	5.784536	10.671117	3.727996	1.189506406	high
TCGA-WL-A834	2.197222223	0	4.64829	5.501567	11.184179	3.693936	2.654021161	high
TCGA-ZJ-AAXF	0.003	0	4.009228	12.75587	10.519137	3.853507	0.463135548	low
TCGA-C5-A1M8	2.552777778	0	3.822587	5.630174	10.94424	3.655438	1.351245624	high
TCGA-C5-A8XI	0.705555556	0	3.870333	6.654666	10.686908	4.206598	1.262060562	high
TCGA-C5-A2LZ	8.036111111	1	3.709912	8.945804	11.267619	3.766628	0.876546996	low
TCGA-VS-A8Q9	4.527777778	0	3.908183	6.219299	10.464903	3.684503	1.102491816	high
TCGA-VS-A8EG	3.85	0	3.732676	7.791366	11.423517	3.69431	1.103685539	high
TCGA-C5-A1MP	0.302777778	0	3.742481	11.68111	10.607856	3.928655	0.481713743	low
