# Supplementary material for: A novel cervix carcinoma biomarker: Pathological-epigenomics, integrated analysis of MethylMix algorithm and pathology for predicting response to cancer immunotherapy
Source: Front Oncol. 2022 Nov 2;12:1053800. doi: 10.3389/fonc.2022.1053800 (PMC9667097; doi:10.3389/fonc.2022.1053800)
Supplement: Supplementary file 1 [file DataSheet_1.zip › raw data for editor checking/Fig4/time.txt]

ID	futime	fustat
TCGA-EA-A97N	0.366666667	0
TCGA-DS-A7WI	6.866666667	1
TCGA-VS-A9UB	30.36666667	0
TCGA-ZJ-A8QO	0	0
TCGA-EA-A3HS	31.96666667	0
TCGA-EA-A5O9	26.26666667	0
TCGA-C5-A907	14.93333333	0
TCGA-Q1-A5R2	16.63333333	0
TCGA-ZJ-A8QR	19.4	0
TCGA-JX-A5QV	21.2	0
TCGA-EK-A2H1	26.63333333	0
TCGA-C5-A1MH	5.933333333	1
TCGA-DS-A0VK	6.966666667	1
TCGA-C5-A902	4.966666667	0
TCGA-C5-A8YT	21.1	1
TCGA-EA-A50E	6.933333333	1
TCGA-VS-A8QF	60	0
TCGA-VS-A8EH	32.86666667	0
TCGA-LP-A5U3	0.833333333	0
TCGA-MU-A51Y	28.46666667	0
TCGA-VS-A9UI	45.73333333	0
TCGA-EA-A5ZD	27.66666667	0
TCGA-ZJ-AAX8	0	0
TCGA-C5-A7UH	132.9333333	0
TCGA-HG-A2PA	25.76666667	1
TCGA-DG-A2KJ	96.43333333	0
TCGA-VS-A9U7	49.06666667	0
TCGA-C5-A905	162.6333333	0
TCGA-FU-A3WB	16.36666667	0
TCGA-VS-A9UV	3.466666667	1
TCGA-DS-A0VM	28.93333333	1
TCGA-EA-A1QS	40.1	0
TCGA-MU-A8JM	20.23333333	0
TCGA-VS-A959	52.03333333	0
TCGA-VS-A8EB	10.16666667	1
TCGA-MA-AA3X	20.56666667	0
TCGA-EA-A5ZE	14.16666667	1
TCGA-ZJ-AAXA	1.433333333	0
TCGA-EA-A3QD	13.23333333	0
TCGA-C5-A1BJ	146.1666667	0
TCGA-C5-A3HL	20.7	0
TCGA-EA-A3QE	25.36666667	0
TCGA-VS-A9UJ	1.733333333	1
TCGA-C5-A8ZZ	21.2	0
TCGA-MY-A5BF	21.13333333	0
TCGA-DS-A1O9	8.866666667	1
TCGA-DG-A2KM	64.86666667	0
TCGA-MA-AA43	11.53333333	0
TCGA-VS-A8EI	24.3	0
TCGA-DS-A1OC	12.53333333	0
TCGA-EK-A2R9	0.133333333	0
TCGA-EK-A3GN	0.9	0
TCGA-C5-A3HE	8.4	1
TCGA-EK-A2PK	0.4	0
TCGA-UC-A7PG	12.33333333	1
TCGA-C5-A1M7	46.96666667	0
TCGA-C5-A7X5	13.8	1
TCGA-VS-A9V2	18.5	0
TCGA-VS-A8QC	8.766666667	1
TCGA-JW-AAVH	18.4	0
TCGA-C5-A8YQ	23.83333333	1
TCGA-VS-A9UL	11.2	1
TCGA-ZJ-AAXI	0	0
TCGA-EK-A2PG	1.533333333	0
TCGA-JW-A5VG	27.8	0
TCGA-C5-A7XC	51.7	0
TCGA-DS-A1OA	12.63333333	1
TCGA-FU-A3HY	31.8	0
TCGA-C5-A1MN	41.5	0
TCGA-DG-A2KK	83.2	0
TCGA-EA-A6QX	24.33333333	0
TCGA-C5-A8XH	46.46666667	0
TCGA-FU-A3TQ	26.5	0
TCGA-BI-A0VS	57.83333333	0
TCGA-JW-A5VJ	8.9	1
TCGA-4J-AA1J	18.06666667	0
TCGA-C5-A7UE	157.9333333	0
TCGA-DS-A1OB	21.73333333	1
TCGA-MA-AA41	9.3	0
TCGA-C5-A8YR	9.066666667	1
TCGA-FU-A3YQ	28.7	0
TCGA-EK-A2RK	0.433333333	0
TCGA-EK-A2PI	19.53333333	0
TCGA-Q1-A73Q	9.466666667	0
TCGA-EA-A3HT	31.8	0
TCGA-ZJ-AAXU	0.166666667	0
TCGA-C5-A1MF	53.9	0
TCGA-EA-A3HU	33.76666667	0
TCGA-VS-A94W	41.43333333	0
TCGA-VS-A9UY	13.73333333	1
TCGA-EK-A2IP	6.733333333	0
TCGA-EA-A5FO	27.16666667	0
TCGA-C5-A1BM	84	0
TCGA-VS-A953	15.9	1
TCGA-EK-A2H0	61.56666667	0
TCGA-ZJ-AAXN	0	0
TCGA-EA-A5ZF	14.66666667	1
TCGA-ZJ-AAXT	0	0
TCGA-C5-A1ML	21.2	1
TCGA-C5-A7CJ	103.2333333	0
TCGA-C5-A7CG	213.6	0
TCGA-C5-A7CH	156.4666667	0
TCGA-ZJ-AB0H	0	0
TCGA-EX-A69L	20.06666667	0
TCGA-UC-A7PD	6.733333333	1
TCGA-DS-A0VN	120.3	0
TCGA-DS-A0VL	2.7	0
TCGA-C5-A2LX	84.2	0
TCGA-EK-A2R7	0.9	0
TCGA-BI-A20A	24	0
TCGA-EK-A2RC	4.3	0
TCGA-Q1-A6DW	17.8	0
TCGA-MA-AA3Y	18.06666667	0
TCGA-C5-A1MQ	34.36666667	0
TCGA-EA-A439	10.53333333	1
TCGA-VS-A94Z	33.83333333	0
TCGA-BI-A0VR	50.16666667	0
TCGA-HM-A3JJ	12.83333333	1
TCGA-EK-A2RA	41.53333333	0
TCGA-EK-A2PL	0.433333333	0
TCGA-EK-A3GJ	0.1	0
TCGA-EA-A1QT	41.43333333	0
TCGA-VS-A8EJ	20.23333333	1
TCGA-Q1-A5R3	16.16666667	0
TCGA-EK-A2IR	114.7333333	0
TCGA-R2-A69V	19.86666667	0
TCGA-LP-A4AW	0.9	0
TCGA-VS-A9UD	24.63333333	0
TCGA-ZJ-A8QQ	68.53333333	0
TCGA-EK-A2RN	2.366666667	0
TCGA-VS-AA62	15.63333333	1
TCGA-JX-A3PZ	16.36666667	1
TCGA-EK-A2GZ	12.76666667	0
TCGA-C5-A2LY	79.43333333	0
TCGA-MA-AA42	8.633333333	0
TCGA-MY-A5BD	55.56666667	0
TCGA-MA-AA3Z	19.83333333	0
TCGA-DS-A5RQ	17.06666667	0
TCGA-EX-A1H5	20.63333333	0
TCGA-RA-A741	14.8	0
TCGA-EK-A2RO	0.066666667	0
TCGA-EK-A2RM	1.666666667	0
TCGA-FU-A23L	24.16666667	0
TCGA-IR-A3LH	79.8	0
TCGA-HM-A4S6	15.13333333	0
TCGA-VS-A9V3	15.2	1
TCGA-MY-A913	17.46666667	0
TCGA-VS-A9U6	23.7	1
TCGA-IR-A3LC	131.1666667	0
TCGA-VS-A8QA	36.63333333	0
TCGA-VS-A954	57.13333333	0
TCGA-VS-A94Y	4.8	1
TCGA-EA-A44S	12.3	0
TCGA-DS-A1OD	129.1333333	0
TCGA-C5-A7UC	17.43333333	0
TCGA-VS-A958	50.83333333	0
TCGA-IR-A3LK	19.13333333	1
TCGA-EX-A3L1	15.43333333	0
TCGA-C5-A8XJ	148.9	0
TCGA-C5-A7UI	96.26666667	0
TCGA-C5-A1MK	2.466666667	1
TCGA-EA-A411	24.9	0
TCGA-MU-A5YI	21	1
TCGA-LP-A4AX	12.66666667	0
TCGA-FU-A2QG	19.3	0
TCGA-DG-A2KL	45.56666667	0
TCGA-C5-A7CL	15.7	1
TCGA-DR-A0ZM	59.7	0
TCGA-GH-A9DA	18	0
TCGA-C5-A7X3	9.466666667	0
TCGA-C5-A2LT	74.2	0
TCGA-EK-A2PM	0.6	0
TCGA-JW-A5VH	3.133333333	1
TCGA-VS-A9UH	47.56666667	0
TCGA-MY-A5BE	35.53333333	0
TCGA-JW-A5VI	18.6	1
TCGA-MA-AA3W	22.83333333	0
TCGA-JW-A5VL	15.8	0
TCGA-EA-A43B	26.36666667	0
TCGA-Q1-A6DT	9.166666667	1
TCGA-C5-A7CO	149.4	0
TCGA-PN-A8MA	3	0
TCGA-VS-A9U5	51.16666667	0
TCGA-HM-A3JK	21.06666667	0
TCGA-VS-A957	56.26666667	0
TCGA-C5-A901	17.26666667	0
TCGA-VS-A8EC	47.16666667	0
TCGA-ZX-AA5X	3.966666667	0
TCGA-VS-A9UC	27.5	0
TCGA-C5-A8XK	101.3	0
TCGA-VS-A9UM	27.63333333	0
TCGA-ZJ-AAXD	0	0
TCGA-FU-A5XV	10.7	0
TCGA-C5-A2LV	74.46666667	0
TCGA-EA-A3Y4	37.4	0
TCGA-EX-A69M	8.433333333	0
TCGA-FU-A3TX	1.5	0
TCGA-VS-A8EL	66.4	0
TCGA-ZJ-AB0I	0	0
TCGA-EK-A2R8	1.466666667	0
TCGA-EA-A3HR	31.33333333	0
TCGA-Q1-A73O	14.26666667	0
TCGA-EA-A410	26.76666667	0
TCGA-EA-A78R	13.66666667	0
TCGA-C5-A1MI	26.83333333	1
TCGA-C5-A1M5	23.1	1
TCGA-IR-A3L7	149.4333333	0
TCGA-EK-A2RE	1.9	0
TCGA-JX-A3Q0	212.5	0
TCGA-EK-A2RB	0.3	0
TCGA-EX-A8YF	13.2	1
TCGA-JW-A852	8.4	0
TCGA-FU-A3NI	21.26666667	0
TCGA-DS-A3LQ	23.3	0
TCGA-VS-A8QM	31.7	1
TCGA-IR-A3LL	36.86666667	0
TCGA-EK-A2RJ	1.766666667	0
TCGA-C5-A0TN	2.066666667	1
TCGA-XS-A8TJ	29.66666667	0
TCGA-EA-A3HQ	37.86666667	0
TCGA-DR-A0ZL	88.96666667	0
TCGA-UC-A7PF	95.3	0
TCGA-ZJ-AAX4	0.7	0
TCGA-LP-A4AU	11.43333333	0
TCGA-VS-A950	40.7	0
TCGA-LP-A4AV	0	0
TCGA-VS-A8Q8	16.26666667	1
TCGA-FU-A3HZ	36.76666667	0
TCGA-VS-A94X	16.86666667	1
TCGA-VS-A9UU	14.73333333	0
TCGA-ZJ-AAXJ	0	0
TCGA-C5-A1BL	175.7	0
TCGA-C5-A1M6	10.53333333	1
TCGA-C5-A7CK	136.2	0
TCGA-VS-A8EK	27.63333333	1
TCGA-WL-A834	26.36666667	0
TCGA-ZJ-AAXF	0	0
TCGA-C5-A1M8	30.63333333	0
TCGA-C5-A8XI	8.466666667	0
TCGA-C5-A2LZ	96.43333333	1
TCGA-VS-A8Q9	54.33333333	0
TCGA-VS-A8EG	46.2	0
TCGA-C5-A1MP	3.633333333	0
GSM1076341	71.63	0
GSM1076342	103.73	0
GSM1076343	32.57	0
GSM1076344	94.47	0
GSM1076345	85.6	0
GSM1076346	88.47	0
GSM1076347	67.23	0
GSM1076348	36.6	1
GSM1076349	98.33	0
GSM1076350	84.5	0
GSM1076351	88.03	1
GSM1076352	66.1	0
GSM1076353	87.77	0
GSM1076354	85.07	0
GSM1076355	50.5	0
GSM1076356	70.23	0
GSM1076357	41.3	0
GSM1076358	18.27	1
GSM1076359	46.07	0
GSM1076360	84.67	0
GSM1076361	85.03	0
GSM1076362	53.37	1
GSM1076363	71.83	0
GSM1076364	80.47	0
GSM1076365	79.97	0
GSM1076366	75.77	0
GSM1076367	77.93	0
GSM1076368	34.07	0
GSM1076369	53.83	1
GSM1076370	72.33	0
GSM1076371	72.33	0
GSM1076372	58.6	0
GSM1076373	64.77	0
GSM1076374	67.77	0
GSM1076375	64.63	0
GSM1076376	24.3	0
GSM1076377	64.83	0
GSM1076378	63.77	0
GSM1076379	38.7	0
GSM1076380	50.7	0
GSM1076381	59.8	0
GSM1076382	38.23	0
GSM1076383	55.07	0
GSM1076384	55.03	0
GSM1076385	57.27	0
GSM1076386	49.9	0
GSM1076387	39.9	0
GSM1076388	50.93	0
GSM1076389	45.07	0
GSM1076390	21.57	0
GSM1076391	49.4	0
GSM1076392	32.87	0
GSM1076393	46.13	0
GSM1076394	19.83	1
GSM1076395	45.97	0
GSM1076396	42.9	0
GSM1076397	42.33	0
GSM1076398	11.6	1
GSM1076399	37.73	0
GSM1076400	38.67	0
GSM1076401	41.1	0
GSM1076402	36.4	0
GSM1076403	33.67	0
GSM1076404	29.63	0
GSM1076405	32	0
GSM1076406	34.97	0
GSM1076407	28.93	0
GSM1076408	29.73	0
GSM1076409	26.13	0
GSM1076410	22.9	0
GSM1076411	22.5	0
GSM1076412	37.63	0
GSM1076413	32.87	0
GSM1076414	33.1	0
GSM1076415	99.7	0
GSM1076416	25.4	1
GSM1076417	91.77	0
GSM1076418	24.67	0
GSM1076419	74.4	0
GSM1076420	94	0
GSM1076421	62.03	0
GSM1076422	85.63	0
GSM1076423	86.6	0
GSM1076424	77.47	0
GSM1076425	21.93	1
GSM1076426	79.77	0
GSM1076427	74.23	0
GSM1076428	51.47	0
GSM1076429	74.37	0
GSM1076430	68.07	0
GSM1076431	33.67	1
GSM1076432	3.5	0
GSM1076433	10.73	1
GSM1076434	62.37	0
GSM1076435	54.63	0
GSM1076436	21.3	1
GSM1076437	36.83	0
GSM1076438	0.43	0
GSM1076439	62.17	0
GSM1076440	58.67	0
GSM1076441	60.83	0
GSM1076442	36.73	1
GSM1076443	30.37	0
GSM1076444	49.27	0
GSM1076445	56	0
GSM1076446	51.13	0
GSM1076447	52.97	0
GSM1076448	54.87	0
GSM1076449	32.63	0
GSM1076450	56.03	0
GSM1076451	42.63	0
GSM1076452	47.47	0
GSM1076453	40.73	0
GSM1076454	44.3	0
GSM1076455	37.47	0
GSM1076456	36.37	0
GSM1076457	11.87	1
GSM1076458	33.77	0
GSM1076459	39.9	0
GSM1076460	31.23	0
GSM1076461	37.36	0
GSM1076462	15.87	0
GSM1076463	15.8	0
GSM1076464	10.12	0
GSM1076465	23.73	0
GSM1076466	7.43	0
GSM1076467	20.37	0
GSM1076468	14.57	0
GSM1076469	24.8	0
GSM1076470	38.7	0
GSM1076471	35.67	0
GSM1076472	67.17	0
GSM1076473	104.13	0
GSM1076474	85.87	0
GSM1076475	100.6	0
GSM1076476	6.73	0
GSM1076477	92.87	0
GSM1076478	12.3	0
GSM1076479	92.4	0
GSM1076480	79.2	0
GSM1076481	30.2	0
GSM1076482	94.7	0
GSM1076483	86.77	0
GSM1076484	7.4	1
GSM1076485	26.53	0
GSM1076486	6.17	1
GSM1076487	93.67	0
GSM1076488	21.73	0
GSM1076489	52.7	1
GSM1076490	64.93	0
GSM1076491	79.37	0
GSM1076492	85	0
GSM1076493	86.5	0
GSM1076494	77.67	0
GSM1076495	61.13	0
GSM1076496	48.03	0
GSM1076497	42.3	0
GSM1076498	64.8	0
GSM1076499	71.93	0
GSM1076500	51.27	0
GSM1076501	37.4	1
GSM1076502	29.77	0
GSM1076503	57.33	0
GSM1076504	67.7	0
GSM1076505	67.6	0
GSM1076506	68.63	0
GSM1076507	66.47	0
GSM1076508	20.87	0
GSM1076509	63.27	0
GSM1076510	4.1	0
GSM1076511	59.57	0
GSM1076512	21.83	1
GSM1076513	59.7	0
GSM1076514	57.83	0
GSM1076515	3.63	0
GSM1076516	13.33	0
GSM1076517	51.4	0
GSM1076518	53.33	0
GSM1076519	28.8	0
GSM1076520	51.73	0
GSM1076521	48.8	0
GSM1076522	2.57	1
GSM1076523	36.83	0
GSM1076524	44.17	0
GSM1076525	41.23	0
GSM1076526	32.66	0
GSM1076527	43.57	0
GSM1076528	39.3	0
GSM1076529	42.53	0
GSM1076530	12.9	1
GSM1076531	38.07	0
GSM1076532	36.47	0
GSM1076533	36	0
GSM1076534	36.87	0
GSM1076535	34.83	0
GSM1076536	35.73	0
GSM1076537	26.03	0
GSM1076538	15.3	0
GSM1076539	32.67	0
GSM1076540	28.23	0
GSM1076541	25.5	0
GSM1076542	71.2	0
GSM1076543	51.73	1
GSM1076544	85.6	0
GSM1076545	5.87	0
GSM1076546	30.53	0
GSM1076547	88.93	0
GSM1076548	82.67	0
GSM1076549	69.7	0
GSM1076550	72.9	0
GSM1076551	34.07	0
GSM1076552	52	1
GSM1076553	16.2	0
GSM1076554	41.27	0
GSM1076555	77.67	0
GSM1076556	63.27	0
GSM1076557	35.7	0
GSM1076558	12.4	0
GSM1076559	69.23	0
GSM1076560	68.17	0
GSM1076561	60.43	0
GSM1076562	38.5	0
GSM1076563	44.33	0
GSM1076564	37.43	0
GSM1076565	36.9	0
GSM1076566	13.37	1
GSM1076567	36.6	0
GSM1076568	1.1	0
GSM1076569	21.03	0
GSM1076570	50.9	0
GSM1076571	50	0
GSM1076572	7.63	1
GSM1076573	46.43	0
GSM1076574	43.2	0
GSM1076575	52.47	0
GSM1076576	65.27	0
GSM1076577	63.63	0
GSM1076578	26.6	0
GSM1076579	57.47	0
GSM1076580	54	0
GSM1076581	48.57	0
GSM1076582	54.7	0
GSM1076583	41.73	0
GSM1076584	23.57	0
GSM1076585	1.4	0
GSM1076586	30.77	0
GSM1076587	87.53	0
GSM1076588	94.9	0
GSM1076589	56.73	0
GSM1076590	92.9	0
GSM1076591	99.87	0
GSM1076592	92.83	0
GSM1076593	60.47	0
GSM1076594	33.1	1
GSM1076595	76.17	0
GSM1076596	80.37	0
GSM1076597	84.4	0
GSM1076598	83.57	0
GSM1076599	86.33	0
GSM1076600	49.2	0
GSM1076601	80.9	0
GSM1076602	46.23	1
GSM1076603	68.47	0
GSM1076604	8.77	1
GSM1076605	7.3	1
GSM1076606	45.87	1
GSM1076607	36.2	1
GSM1076608	60.1	0
GSM1076609	75.07	0
GSM1076610	71.73	0
GSM1076611	61.77	1
GSM1076612	10.37	1
GSM1076613	73	0
GSM1076614	64.7	0
GSM1076615	6.33	0
GSM1076616	25.73	0
GSM1076617	6.5	1
GSM1076618	66.83	0
GSM1076619	57.2	0
GSM1076620	62.8	0
GSM1076621	62.77	0
GSM1076622	11.5	1
GSM1076623	61.43	0
GSM1076624	40.4	0
GSM1076625	55.4	0
GSM1076626	55.07	0
GSM1076627	49.6	0
GSM1076628	42.57	0
GSM1076629	52.83	0
GSM1076630	16.27	0
GSM1076631	50.63	0
GSM1076632	25.93	1
GSM1076633	29.5	0
GSM1076634	11.63	1
GSM1076635	1	0
GSM1076636	5.8	1
GSM1076637	17.7	0
GSM1076638	30.4	0
GSM1076639	27.13	0
GSM1076640	29.6	0
