# Supplementary material for: A novel cervix carcinoma biomarker: Pathological-epigenomics, integrated analysis of MethylMix algorithm and pathology for predicting response to cancer immunotherapy
Source: Front Oncol. 2022 Nov 2;12:1053800. doi: 10.3389/fonc.2022.1053800 (PMC9667097; doi:10.3389/fonc.2022.1053800)
Supplement: Supplementary file 1 [file DataSheet_1.zip › raw data for editor checking/Fig5-Fig6/corResult.txt]

immune	cor	pvalue
T cell CD4+_TIMER	-0.200405507355715	0.00179992265665881
Neutrophil_TIMER	-0.206840471863105	0.00126724439060775
Myeloid dendritic cell_TIMER	-0.208560234559857	0.00115179875854244
B cell naive_CIBERSORT	0.205083463052656	0.0013681182408998
B cell memory_CIBERSORT	-0.236919684416032	0.000205753682451413
T cell CD8+_CIBERSORT	-0.151138539303041	0.0188945998834457
T cell CD4+ memory activated_CIBERSORT	-0.137366148722184	0.0330460358717142
Macrophage M1_QUANTISEQ	-0.163047392064744	0.0113158213929836
Neutrophil_QUANTISEQ	-0.149326154795789	0.0204647239758141
T cell regulatory (Tregs)_QUANTISEQ	-0.159480157326827	0.013182101144812
Myeloid dendritic cell_QUANTISEQ	0.17424898137349	0.00669221057432737
T cell_MCPCOUNTER	-0.571638489763726	0
cytotoxicity score_MCPCOUNTER	-0.197524947704125	0.00209909660302678
NK cell_MCPCOUNTER	-0.129802647371489	0.0441598519188185
Myeloid dendritic cell_MCPCOUNTER	-0.130439628270635	0.0431235701214622
Neutrophil_MCPCOUNTER	0.151753197764137	0.0184868180600906
Endothelial cell_MCPCOUNTER	0.216361750282912	0.000739866692799686
Myeloid dendritic cell activated_XCELL	-0.261628809151649	3.91719726529501e-05
B cell_XCELL	-0.322260268446347	3.1558200604587e-07
T cell CD4+ memory_XCELL	-0.131754926608293	0.0409861719144279
T cell CD4+ naive_XCELL	-0.273869678057494	1.61617844546834e-05
T cell CD4+ (non-regulatory)_XCELL	-0.135007227899328	0.0362085178727424
T cell CD4+ effector memory_XCELL	-0.232177411130519	0.000277520638958512
T cell CD8+_XCELL	-0.13837851031722	0.0317626622136667
T cell CD8+ central memory_XCELL	-0.217568472428115	0.00067179018740501
T cell CD8+ effector memory_XCELL	-0.280253541713819	1.00117580474176e-05
Class-switched memory B cell_XCELL	-0.25842282746441	4.90468359541231e-05
Common lymphoid progenitor_XCELL	0.128913312787581	0.0455848283258913
Myeloid dendritic cell_XCELL	-0.219117091691988	0.000613329038020839
Hematopoietic stem cell_XCELL	0.166350461021645	0.00967937631721929
Macrophage_XCELL	-0.21291329481392	0.000879944845127009
Macrophage M1_XCELL	-0.234758998873245	0.000235983212965902
Macrophage M2_XCELL	-0.172488439056136	0.00727546621252616
B cell memory_XCELL	-0.286884064108189	6.01159945880982e-06
Monocyte_XCELL	-0.229237846695762	0.000333064267678865
B cell naive_XCELL	-0.281748502599975	8.93423374790149e-06
T cell NK_XCELL	-0.183326356565188	0.00429781407017776
Plasmacytoid dendritic cell_XCELL	-0.37241854824077	2.40949246915676e-09
T cell gamma delta_XCELL	-0.229503418249892	0.000327650690799381
T cell CD4+ Th1_XCELL	-0.156884959545985	0.0147702990171615
immune score_XCELL	-0.276838071396729	1.40169819777615e-05
stroma score_XCELL	0.134512857062441	0.0369028264134852
microenvironment score_XCELL	-0.180463632934399	0.00500659027892088
Cancer associated fibroblast_EPIC	0.151077637941086	0.0190199021384691
Macrophage_EPIC	-0.216881279791502	0.000717987039470371
NK cell_EPIC	-0.215998053905655	0.000736295767501314
