# Supplementary material for: A novel cervix carcinoma biomarker: Pathological-epigenomics, integrated analysis of MethylMix algorithm and pathology for predicting response to cancer immunotherapy
Source: Front Oncol. 2022 Nov 2;12:1053800. doi: 10.3389/fonc.2022.1053800 (PMC9667097; doi:10.3389/fonc.2022.1053800)
Supplement: Supplementary file 1 [file DataSheet_1.zip › raw data for editor checking/Fig5-Fig6/infiltration_estimation_for_tcga.csv]

cell_type	B cell_TIMER	T cell CD4+_TIMER	T cell CD8+_TIMER	Neutrophil_TIMER	Macrophage_TIMER	Myeloid dendritic cell_TIMER	B cell naive_CIBERSORT	B cell memory_CIBERSORT	B cell plasma_CIBERSORT	T cell CD8+_CIBERSORT	T cell CD4+ naive_CIBERSORT	T cell CD4+ memory resting_CIBERSORT	T cell CD4+ memory activated_CIBERSORT	T cell follicular helper_CIBERSORT	T cell regulatory (Tregs)_CIBERSORT	T cell gamma delta_CIBERSORT	NK cell resting_CIBERSORT	NK cell activated_CIBERSORT	Monocyte_CIBERSORT	Macrophage M0_CIBERSORT	Macrophage M1_CIBERSORT	Macrophage M2_CIBERSORT	Myeloid dendritic cell resting_CIBERSORT	Myeloid dendritic cell activated_CIBERSORT	Mast cell activated_CIBERSORT	Mast cell resting_CIBERSORT	Eosinophil_CIBERSORT	Neutrophil_CIBERSORT	B cell_QUANTISEQ	Macrophage M1_QUANTISEQ	Macrophage M2_QUANTISEQ	Monocyte_QUANTISEQ	Neutrophil_QUANTISEQ	NK cell_QUANTISEQ	T cell CD4+ (non-regulatory)_QUANTISEQ	T cell CD8+_QUANTISEQ	T cell regulatory (Tregs)_QUANTISEQ	Myeloid dendritic cell_QUANTISEQ	uncharacterized cell_QUANTISEQ	T cell_MCPCOUNTER	T cell CD8+_MCPCOUNTER	cytotoxicity score_MCPCOUNTER	NK cell_MCPCOUNTER	B cell_MCPCOUNTER	Monocyte_MCPCOUNTER	Macrophage/Monocyte_MCPCOUNTER	Myeloid dendritic cell_MCPCOUNTER	Neutrophil_MCPCOUNTER	Endothelial cell_MCPCOUNTER
TCGA-OR-A5J1-01	0.108256599	0.117024401	0.201176367	0.112595441	0.053660446	0.493232283	0.002937309	0.002282572	0	0.112941117	0	0.208749661	0	0.020153632	0.049802666	0	0.006238611	0.042323607	0.098307378	0	0	0.379331427	0	0.014150863	0.061077431	0	0.001703727	0	0.008258647	0	0.031304799	0.028208114	0	0.002957125	0.021609605	0.00050952	0.003162086	0.012145538	0.891844567	0.88069967	0.350930121	0.275890642	0.071040897	1.179784585	4.1427534	4.1427534	1.130311744	3.7106335	6.90350278
TCGA-OR-A5J2-01	0.114474694	0.106788231	0.213193017	0.112099046	0.065909202	0.490547523	0.046380291	0	0.151495204	0.073519038	0	0.083532984	0	0.057336199	0	0	0	0.046854915	0.022187757	0.044124866	0.020171143	0.413936379	0	0.030819913	0	0.00964131	0	0	0.020699107	0	0.01005507	0.057658003	0	0	0.085356832	0.004792729	0.040559026	0	0.780879233	4.885249085	0.629989541	0.399766597	0.1824108	1.024522437	3.283421432	3.283421432	1.147859649	7.017694131	15.04176086
TCGA-OR-A5J3-01	0.102440902	0.105614845	0.202602367	0.108903576	0.047358892	0.470323659	0.061034875	0	0.190537616	0.016494533	0.060717316	0.138748229	0	0	0	0	0.006825997	0.070830489	0.036003134	0	0	0.219405538	0	0.151911423	0.047490851	0	0	0	0.025883367	0	0.018272021	0.068511443	0	0.006670856	0.070097367	0	9.73E-05	0	0.810467654	0.735323162	0	0.529701033	0.066776075	0.489201111	0.983568765	0.983568765	0.726310676	10.64138472	10.84009697
TCGA-OR-A5J5-01	0.102013332	0.111165878	0.196239081	0.107726111	0.050190892	0.470978806	0.25370439	0	0.039644695	0.037347174	0	0.146511521	0	0.011161997	0.00077804	0	0.048454401	0.02179442	0.078583574	0.211280949	0.007589553	0.103569216	0	0	0.039580069	0	0	0	0	0	0	0.143209103	0	0.017615323	0.050718834	0.003766191	0.001557142	0	0.783133406	2.237028617	0.065528718	0.29792008	0.096066243	1.710608	2.015908573	2.015908573	0.562162147	9.674477167	2.862003673
TCGA-OR-A5J6-01	0.158062013	0.093103152	0.24890831	0.103336722	0.126931894	0.472417897	0.005805686	0	0.006419661	0.039861766	0	0.091535909	0	0.002789199	0.001328336	0	0.001481206	0.030483908	0.094641779	0	0	0.648498924	0.006260473	0.003479217	0.067413935	0	0	0	0.002858485	0	0.032512299	0.112090468	0	0.004024374	0.075062411	0.000929229	0.002312805	0	0.770209929	1.200935978	0.228558207	0.618994115	0.111605865	8.660863329	10.82448335	10.82448335	3.768749602	9.276099721	12.08952416
TCGA-OR-A5J7-01	0.192017386	0.09595203	0.275774396	0.089366625	0.071239047	0.460850387	0.052982838	0	0.094926765	0.004426637	0	0.107660114	0	0.039621764	0	0	0	0.064995205	0.097300749	0	0	0.17311542	0	0.305226554	0	0.059743954	0	0	0.06630192	0.002155987	0.018998125	0	0	0.002237115	0	0	0	0.053611965	0.856694887	0.648551693	0.062599876	0.108747977	0.056094865	0.325624996	1.32594741	1.32594741	0.31626484	4.327078852	14.28247384
TCGA-OR-A5J8-01	0.145984389	0.136565077	0.318242528	0.142195815	0.27612153	0.534854301	0	0	0.00479818	0.10793036	0	0.036449194	0	0.047776703	0.00216156	0	0	0.020672922	0.003327635	0	0.087116969	0.67337156	0	0	0	0.016394916	0	0	0.003773665	0.089323298	0.112742308	0	0.006731867	0.018326898	0.003570932	0.027957392	0.003711471	0.01021353	0.723648639	5.224478351	9.056596504	2.677059207	0.240761713	0.406583823	42.26263	42.26263	5.367075326	4.398251191	15.57624519
TCGA-OR-A5J9-01	0.100031706	0.111587727	0.211526652	0.112044715	0.05107009	0.468293363	0.052182352	0	0.066332586	0.12075848	0.001486658	0	0	0	0	0	0.01981575	0.050116664	0.299131373	0	0.00193805	0.335804288	0	0	0	0.0524338	0	0	0.011280039	0	0	0.088710998	0	0.004183439	0.068966593	0.001078055	0.002201261	0	0.823579615	1.351359164	0.196956876	0.714312582	0.194822256	0.897112904	1.776997969	1.776997969	0.408472261	8.267667058	25.98736388
TCGA-OR-A5JA-01	0.100950348	0.109788193	0.200495082	0.112067828	0.069870868	0.459774898	0.001834401	0	0.013026333	0.074781845	0	0.3993222	0	0.022068433	0	0	0	0.060520677	0.083788656	0.142221435	0	0.046245953	0	0.038299015	0.104932817	0	0.001037995	0.01192024	0.000456456	0	0.016516459	0.042409795	0	0.003351771	0.059920166	0	0.00267038	0	0.874674973	1.312885137	0.026685219	0.087215879	0.182859613	1.94547672	2.352702	2.352702	0.887860511	5.628211586	5.92683652
TCGA-OR-A5JB-01	0.126648183	0.083687166	0.327212676	0.13823866	0.098186447	0.630660784	0	0.031446603	0.043406635	0.168949201	0	0.040124461	0.033047339	0.047441103	0.022278241	0.02267186	0	0.058609254	0.0018416	0	0.133487537	0.289210567	0.011098393	0	0	0.096387207	0	0	0.002951763	0.078163011	0.023454235	0	0.061017225	0.005250012	0.011721105	0.035416028	0.002466503	0	0.779560117	5.327291614	12.37194823	23.2356002	1.013939784	0.15287595	18.46338422	18.46338422	0.679787748	5.437897212	2.325805674
TCGA-OR-A5JC-01	0.10116136	0.110301779	0.201627405	0.112882977	0.06292927	0.464609464	0.027024772	0	0	0.079736284	0	0.173147513	0	0	0	0	0.005522818	0.035056781	0.059891262	0	0.026161117	0.529501733	0	0.005371832	0.058585888	0	0	0	0.000865187	0.001147847	0.015131548	0.038755749	0.000276677	0.005136243	0.055512033	0	0.003319665	0	0.87985505	1.476870067	0.047325149	0.807534261	0.162317358	0.604802228	2.688070951	2.688070951	0.889531502	7.822129888	7.562476816
TCGA-OR-A5JD-01	0.121638917	0.08812816	0.221861988	0.11147434	0.072204886	0.486410895	0.03455107	0	0.005380349	0.106342143	0	0.097424474	0	0.059254916	0	0.02085917	0	0.10350326	0.098839728	0	0.003103455	0.354761559	0	0.010710171	0	0.105269704	0	0	0.006191205	0.000496948	0.050432141	0.054541974	0	0.015836631	0.034023723	0.00597009	0.005692019	0	0.826815269	1.076159376	1.089685048	0.783642437	0.056592011	0.572419373	6.055200638	6.055200638	1.090685717	4.127325818	5.132887777
TCGA-OR-A5JE-01	0.131335016	0.107906557	0.223697733	0.106016028	0.075309625	0.467012994	0.008157558	0	0.023825834	0.031869346	0	0.083503228	0	0.036237388	0.011090841	0	0	0.073314461	0.090980365	0	0	0.387418448	0	0.203422017	0	0.020575074	0.02960544	0	0.063017582	0	0.013148195	0	0	0	0	0	0	0.060430597	0.863403626	0.396752592	0.039639999	0.139098613	0.11560723	0.315944929	3.181679422	3.181679422	0.31895518	2.833026818	9.445181771
TCGA-OR-A5JF-01	0.105845932	0.098706317	0.212182601	0.108649305	0.06125064	0.458978011	0.087455408	0	0.141038622	0.066587725	0.084631033	0.070239548	0	0	0	0	0	0.075526783	0.005740554	0	0.001721108	0.333660603	0	0.063572566	0	0.069826051	0	0	0.011577546	0	0.013790861	0.062696909	0	0.007207541	0.070404912	0	0.004283788	0	0.830038444	1.33155852	0.070904697	0.393261843	0.110533133	3.721897772	1.36225255	1.36225255	0.704453286	6.584752655	8.102572341
TCGA-OR-A5JG-01	0.10313004	0.095650347	0.20882185	0.106198309	0.064325836	0.46690385	0	0.028719629	0.01786449	0.043888451	0.038763551	0.290326499	0	0	0	0	0.023742431	0.064209938	0.051792987	0	0.010220326	0.368803842	0	0.014725309	0	0.045047748	0.001894799	0	0.001768511	0	0.017669359	0.051498813	0	0.001001781	0.051110487	0	0.000838236	0	0.876112813	0.538892705	0.036830605	0.176101406	0.033526689	3.49650151	1.647923242	1.647923242	0.521781789	3.327893253	5.953151496
TCGA-OR-A5JI-01	0.124673435	0.107127885	0.20922621	0.1055331	0.069633864	0.471615296	0.002828125	0.00507559	0	0.164419374	0	0.240370606	0	0.046686576	0.019608293	0.023143355	0	0.015800554	0.047550379	0	0.018735707	0.347951006	0.000631342	0.00185577	0.065343323	0	0	0	0.00035487	0	0.049290474	0.019508927	0.012475773	0.013567493	0.057479578	0.006115426	0.00664376	0.008567363	0.825996337	1.307599036	1.146869927	1.029372802	0.312329364	0.656611057	4.480857508	4.480857508	1.089155543	3.801813073	5.470693438
TCGA-OR-A5JJ-01	0.103042008	0.105150217	0.214841014	0.108417747	0.053796424	0.472397207	0.115232457	0	0.132170571	0.232400099	0	0.088539591	0	0.075784956	0	0.003016868	0	0.078933551	0.000227394	0	0.038080663	0.205546052	0	0.029460432	0.000607366	0	0	0	0.016697855	0	0.020592466	0.092326647	0	0.016262602	0.033281431	0.007094978	0.002036339	0	0.811707683	2.126982201	1.154553372	1.031650007	0.247588125	3.618868368	1.326129333	1.326129333	0.597969903	3.452854204	8.622718889
TCGA-OR-A5JK-01	0.150390482	0.115074432	0.222221977	0.108380112	0.055506736	0.548286345	0.012095222	0	0.035844703	0.345919465	0	0	0	0.104856705	0.033005594	0.019076537	0	0.04671455	0.052983753	0	0.068101509	0.276689077	0	0	0	0.004712886	0	0	0.008366991	0	0.016083122	0.132696015	0	0	0.057265428	0.058657354	0.001981157	0	0.724949933	4.059398833	12.20767569	3.635712849	1.045731038	2.5918694	5.992890118	5.992890118	1.543419147	7.016871073	5.721647431
TCGA-OR-A5JL-01	0.107331771	0.098231099	0.225034935	0.111060952	0.084607126	0.465177683	0.016862795	0	0.081474961	0.029072934	0	0.144021991	0	0	0	0	0.024205339	0.038236227	0.136163854	0	0.00870184	0.516535603	0	0.003250782	0	0	0.001473673	0	0	0	0.011655614	0.123017677	0	0	0.103681618	0.000219449	0.006126665	0	0.755298976	0.52380395	0.324067347	0.556922848	0.236607885	2.381617862	3.554864035	3.554864035	10.16142187	5.689324711	12.03900158
TCGA-OR-A5JM-01	0.11323605	0.111241852	0.20198229	0.109566828	0.057584906	0.46326635	0	0.069880143	0.078635836	0.029999295	0.08901435	0.063306591	0	0.0078478	0.013590868	0	0.021268723	0	0.095463604	0.467590395	0	0.00156567	0	0	0	0	0.061836724	0	0.010707205	0	0.012676062	0	0	0.001980058	0.063893921	0	0.024988514	0.030553729	0.855200511	4.044142575	0	0.055363709	0.094547912	2.743987547	0.539643172	0.539643172	0.13327913	8.074154157	5.172422022
TCGA-OR-A5JO-01	0.139914885	0.092033538	0.30918075	0.107863667	0.208259096	0.561782451	0.005765498	0	0	0.100590224	0	0.214965401	0	0	0	0	0	0.06893691	0.033427276	0	0.029705105	0.386197957	0.000357569	0	0.160054061	0	0	0	0.005297569	0.022850043	0.145928885	0	0.016639476	0.011765574	0.044554599	0.012344048	0.004988123	0	0.735631683	3.466633684	4.11766951	7.688793907	1.186526293	5.836663284	23.07478448	23.07478448	10.13045497	6.744107209	19.63148344
TCGA-OR-A5JP-01	0.104403506	0.104395064	0.214402373	0.116695264	0.067210824	0.45171734	0.063759122	0	0.051138625	0.014599845	0	0.179249967	0	0	0	0	0.042571149	0.026677695	0.038006279	0.079850098	0.019249252	0.37960584	0	0.083729046	0	0.021563082	0	0	0.006457216	0.001312897	0.002644458	0.020633719	0	0.001986254	0.027099165	0	0.001034218	0.04862546	0.890206614	0.661079912	0.038683089	0.171061227	0.01980312	1.878923176	1.363951476	1.363951476	0.670649348	4.799703757	7.25051641
TCGA-OR-A5JQ-01	0.131228432	0.129999056	0.232819029	0.10794694	0.082230607	0.506527608	0.000728455	0.001869993	0.042659839	0.146048676	0	0.291263013	0	0.018103501	0.008528292	0.021513553	0	0.05496356	0.066347703	0	0.057744836	0.246472582	0	0.006705177	0.03705082	0	0	0	0.00448838	0	0.059557681	0.03524753	0.003789747	0.014320516	0.069957349	0.010640801	0.004219722	0	0.797778274	2.80118609	2.768241042	4.101370567	0.221761709	3.49869848	6.916859093	6.916859093	2.23198479	6.079318512	10.30429008
TCGA-OR-A5JR-01	0.127795674	0.098712674	0.228057449	0.102918247	0.09710947	0.490971469	0.002511174	0	0.002576689	0.104532384	0	0.201309456	0	0.002298325	0	0	0	0.083139837	0.074627015	0	0.004507347	0.449246296	0	0.008482647	0	0.066768828	0	0	0	0	0.035867397	0.047101947	0	0.005975954	0.112858259	0	0.005019798	0	0.793176645	0.759549409	0.797909126	1.335255691	1.448209791	1.723995377	4.567001773	4.567001773	7.428439895	10.32113465	12.48049879
TCGA-OR-A5JS-01	0.094623002	0.103607732	0.201244825	0.11340386	0.067908229	0.475943557	0.103855614	0	0.283503215	0.096767902	0	0.010180857	0	0.063812257	0	0	0	0.084421247	0.067610414	0	0	0.112210485	0	0.172537655	0	0.005100355	0	0	0.019747463	0	0.005219287	0.039526666	0.010437179	0.006509832	0.064812052	0	0.001467672	0.002600202	0.849679647	1.198335833	0.300956967	0.217854969	0.059243128	0.363048277	0.857867467	0.857867467	0.332088601	12.5378005	6.254096643
TCGA-OR-A5JT-01	0.1116072	0.105930045	0.217750292	0.114901899	0.105172032	0.458872519	0	0.004538496	0	0.063176229	0	0.254638069	0	0	0	0	0	0.083027914	0.043600752	0	0.002703247	0.374397506	0	0.121694472	0.052223316	0	0	0	0.00378477	0	0.020053333	0.046112143	0	0.007104692	0.054538338	0	0.003091037	0	0.865315688	0.685281307	0.148763951	0.487248148	0.13155307	1.401570604	3.555089437	3.555089437	11.76189236	8.917506665	11.43387849
TCGA-OR-A5JV-01	0.126891591	0.148113953	0.188263101	0.145665104	0.178222109	0.476958638	0.022101976	0	0.002699846	0.034152122	0	0.16778329	0	0	0	0	0	0.038049616	0.174369245	0	0.023299828	0.478500523	0	0.003430921	0	0.052702594	0.002910041	0	0.005707483	0.041415786	0.134888958	0.048884136	0	0.007516658	0.054094713	0	0.004090185	0	0.703402081	1.414142061	0.719282331	0.537880933	0.17159982	1.267189351	29.35524444	29.35524444	2.104251661	7.177624021	10.56041891
TCGA-OR-A5JW-01	0.110996037	0.102768153	0.203195354	0.109826479	0.065945127	0.47131778	0.048981557	0	0	0.022385233	0	0.34127905	0	0	0	0	0	0	0.098202277	0	0.00624521	0.439215382	0	0.028185536	0.003113073	0.005334777	0	0.007057904	0.003700286	0	0.055372346	0.033402127	0.014203836	0.008064445	0.05472239	0	0.004347337	0	0.826187234	0.766933438	0	0.135301393	0.057205928	5.760175117	2.876969881	2.876969881	0.513326175	6.576954241	11.30432372
TCGA-OR-A5JX-01	0.099489266	0.120382369	0.19465086	0.112387973	0.054770058	0.4742414	0.036485675	0	0.065283283	0.060145146	0	0.098838598	0	0.035261891	0.037028339	0	0.02960912	0.08972846	0.106940707	0	0.009331189	0.343816401	0	0.013660452	0.07387074	0	0	0	0.007690124	0	0.032257051	0.018370863	0.001673617	0.009507099	0.042355944	0	0.004122581	0	0.884022722	1.911598016	0.149546954	0.679283741	0.270252319	0.807534489	3.01900229	3.01900229	0.517990772	6.869451573	9.994032917
TCGA-OR-A5JY-01	0.108084752	0.093741026	0.223496087	0.124593684	0.075957915	0.485918059	0.064731324	0	0.020866359	0	0	0.16409344	0	0.020161959	0.055444854	0	0.01928162	0.033194126	0.166287797	0	0	0.225541472	0	0.204682345	0.010335443	0	0	0.01537926	0.003300042	0.012853298	0.031106729	0	0.011253024	0.000799139	0.097276087	0	0.003495513	0.012360653	0.827555515	0.617332406	0.075372132	1.263042943	0.173302107	8.240140063	3.336859054	3.336859054	0.406835073	12.52676134	14.33443005
TCGA-OR-A5JZ-01	0.117570776	0.107529208	0.22637513	0.112722931	0.101600433	0.457664602	0.03583206	0	0.052357746	0.128550272	0	0.177537519	0	0	0	0	0	0.075695921	0.023869632	0	0.004849838	0.434750074	0	0.022797641	0.040579885	0	0	0.00317941	0.006141156	0.001649281	0.022256575	0.041198505	0	0.00807953	0.055464066	0	0.005226515	0	0.859984372	1.049841396	0.563397938	0.970032196	0.12923492	2.748901127	3.135228398	3.135228398	1.30447632	12.11440721	14.89289575
TCGA-OR-A5K0-01	0.223655193	0.055369225	0.242840994	0.086779861	0.018397499	0.581912594	0.123293615	0	0.05852121	0.107069853	0	0	0	0.079406386	0	0	0	0.079355683	0.014316294	0	0	0.312426519	0	0.164033535	0	0.054038618	0	0.007538288	0.047049008	0	0.024262857	0.030860703	0.005749703	0.015939814	0.03862356	0	0	0.013655788	0.823858568	0.867519514	0.342464609	0.526653811	0.398253193	77.21811174	3.281606196	3.281606196	0.115837033	5.729951874	4.397652814
TCGA-OR-A5K1-01	0.114276556	0.109776891	0.241692919	0.098666574	0.047459348	0.519832151	0.018486749	0	0	0.044789071	0	0.33304141	0	0.017599167	8.48E-05	0	0.003286184	0.103133231	0.072154822	0	0.025133601	0.311933831	0	0.023411703	0.046945478	0	0	0	0	0	0	0.13472572	0	0.01262456	0.084728692	0.001016196	0.003666162	0	0.76323867	0.818537324	0.263300139	1.191997864	0.207919109	0.993706874	2.877106191	2.877106191	1.242090623	5.535386362	18.63211497
TCGA-OR-A5K2-01	0.114882	0.09909784	0.207320727	0.110437829	0.060023888	0.47902462	0.000917136	0.00435986	0.026481942	0.04515961	0	0.141859827	0	0.039464013	0	0	0	0.095386334	0.087353463	0	0	0.314766343	0	0.099518524	0	0.12974129	0.014991659	0	0.104607552	0	0.009223455	0	0	0	0	0	0	0.03225332	0.853915673	0.238615113	0.107388646	0.138534841	0.067059887	0.359892092	2.744401466	2.744401466	0.482346111	3.038064231	7.59573943
TCGA-OR-A5K3-01	0.105459545	0.101473806	0.200213885	0.108498135	0.0588956	0.476603496	0.003512527	0	0.018800201	0.032420841	0	0.227920067	0	0	0	0	0.002668946	0.007203033	0.015817217	0	0.000123224	0.536436632	0	0.120415489	0.032389835	0	0.002291989	0	0.007856922	0	0.037428465	0.077813027	0	0.003807167	0.04687385	0.000616272	0.000769053	0	0.824835243	0.739102911	0.196571669	0.18385414	0.045208244	1.742130503	3.05467003	3.05467003	0.358688253	2.290988879	4.688397079
TCGA-OR-A5K4-01	0.103872269	0.102999896	0.209417147	0.111762674	0.080129514	0.45895646	0	0	0.086645295	0.07694078	0	0.237079289	0	0	0	0	0.068118418	0.020956527	0.064694267	0	0.039470826	0.321850227	0	0.043806686	0.040437686	0	0	0	0.001948712	0	0.010856335	0.071750054	0	0.010480654	0.070266784	0	0.000854214	0	0.833843247	0.524721732	0.223200528	0.530209413	0.759599894	1.664776047	2.118768933	2.118768933	2.61700055	6.453879052	13.87847049
TCGA-OR-A5K5-01	0.104163438	0.097084854	0.21688711	0.114039772	0.051616606	0.470377012	0	0	0.088643852	0.020824905	0.000760263	0.061311171	0	0.068262416	0.043705463	0	0.166777751	0.04433612	0.102723802	0.048023179	0	0.113821586	0	0.233256389	0	0	0.007553103	0	0.068407512	4.83E-05	0.013974911	0.002909234	0.004854818	0.015052774	0	0	0	0.0316349	0.863117592	3.105276967	0	1.197991805	0.057895488	0.206194152	1.203520325	1.203520325	0.208876957	7.527190952	6.517742677
TCGA-OR-A5K6-01	0.110896258	0.096230387	0.204172931	0.118851445	0.058730195	0.490760341	0	0.009442833	0.000509269	0	0	0.159930121	0	0.016363576	0	0	0.02179607	0.058189344	0.183394091	0	0	0.329783287	0	0.044862163	0	0.155064869	0.020664377	0	0	0	0.031112383	0.027943393	0	0.007635711	0.072658201	0	0.020044768	0	0.840605543	2.890992828	0.025170771	0.279840244	0.046024751	0.450358726	4.15589495	4.15589495	0.316876072	6.258664185	7.472361026
TCGA-OR-A5K8-01	0.10147046	0.103343628	0.205018292	0.10855663	0.050270933	0.46659734	0.002675374	0	0.008792306	0.255106254	0	0.16022461	0	0	0	0	0.060470236	0.023667415	0.058035985	0	0.000497767	0.339486422	0	0.008283649	0.082759982	0	0	0	0	0	0.023004621	0.060634347	0	0.003239266	0.068823085	0.001099951	0.003907035	0	0.839291695	1.016395544	0.566812035	0.196489808	0.055215033	0.126572043	0.790646304	0.790646304	0.605681209	3.779417013	4.33627817
TCGA-OR-A5K9-01	0.106431999	0.102310395	0.208232371	0.10767313	0.050806446	0.469048181	0	0	0.041627751	0	0	0.343533752	0	0.001221265	0	0	0.067846988	0.034589851	0.111053439	0.085423169	0	0.012113494	0	0.11760527	0.163118735	0	0.021866287	0	0.001269987	0	0.004424489	0.051392896	0	0.000251701	0.082144519	0.001310436	0.01313251	0.031936174	0.814137288	2.405421587	0	0.050577667	0.055562071	0.658652353	1.246588712	1.246588712	0.172548407	8.689104336	6.016142814
TCGA-OR-A5KO-01	0.101890672	0.108902012	0.206225669	0.106817101	0.067792177	0.453732837	0.05470136	0	0.086087941	0.020796998	0.13654719	0.188814523	0	0	0	0	0.041538611	0.028184677	0.046146928	0.171860586	0	0.122962541	0	0.076821138	0.025537508	0	0	0	0.000150538	0	0.050829433	0.036619324	0	0.011152489	0.056073957	0	0.003066995	0	0.842107265	0.923299819	0.057277445	0.184575343	0.258736049	2.963344292	3.180051117	3.180051117	0.602348448	12.70006373	8.689431897
TCGA-OR-A5KT-01	0.132297379	0.127339324	0.238688505	0.121116189	0.142245436	0.467348777	0.012646659	0.011809666	0.097954913	0.04945473	0	0.101870934	0	0.024669804	0.000438823	0	0.002602796	0.040198115	0.098131049	0	0.008890607	0.546330848	0	0	0.002061422	0	0	0.002939634	0.002692421	0.006822538	0.044853147	0.089354764	0	0	0.093652605	0.000787576	0.004841389	0	0.75699556	1.475287866	1.230710498	1.679224104	0.173790651	3.347097393	9.326502594	9.326502594	3.290170327	11.49800523	28.29965023
TCGA-OR-A5KU-01	0.094949202	0.119557761	0.21796712	0.106183984	0.052188156	0.478570174	0.02746262	0	0.195850124	0	0	0.178427488	0	0	0	0	0	0.040301337	0.002702333	0	0	0.463692195	0	0.062749753	0.028814151	0	0	0	0.021345414	0	0.031416688	0.044522708	0.006348161	0.024819181	0.054257695	0	0.006118303	0	0.81117185	2.255331794	0.067069786	0.568821866	0.125716665	1.770994034	1.093041376	1.093041376	0.778992344	7.466013403	5.510251033
TCGA-OR-A5KV-01	0.13182571	0.147903671	0.115010993	0.102003099	0	0.621698441	0.051860294	0	0.144258387	0.207249735	0	0.153021041	0	0.066536336	0.003840262	0	0	0.087020402	0.114051967	0.06239185	0	0.048811719	0	0.021684142	0	0.039273864	0	0	0.012899619	0.001044214	0	0.11435619	0	0.015893325	0	0.009458441	0.002873828	0	0.843474383	1.583430442	0.151898639	0.852432027	0.028129982	0.459265718	1.01705364	1.01705364	0.724722542	4.818541609	6.224011603
TCGA-OR-A5KW-01	0.103070329	0.102287962	0.204574184	0.109485603	0.050405413	0.472790382	0.082376547	0	0.115658096	0.00667304	0	0.077918529	0	0.080695661	0.013242829	0	0	0.081758949	0.058303097	0	0.003964562	0.334327313	0	0.084329457	0.033034204	0	0.027717714	0	0	0	0.000743109	0.084331059	0	0.005633193	0.071260194	0.000300617	0.003344618	0	0.834387211	0.910904175	0.092730379	0.175780381	0.071226741	1.248359012	1.178803877	1.178803877	0.656127831	8.617732965	6.922733633
TCGA-OR-A5KX-01	0.10611587	0.107367259	0.200712198	0.111510764	0.079159854	0.449155132	0.011078352	0	0.02658231	0.046517861	0.034517577	0.007333134	0	0.004321026	0.045721096	0	0.022703561	0.046582023	0.322953001	0.016011706	0	0.182710129	0	0	0.232968224	0	0	0	0	0	0.006010169	0.043693622	0	0.0026599	0.03677526	0	0.002225892	0	0.908635156	1.046068037	0.061380961	0.43514944	0.108915128	0.92811077	2.43159995	2.43159995	0.368359535	2.77533048	9.302779635
TCGA-OR-A5KY-01	0.11310834	0.108509602	0.201814352	0.109713954	0.069713411	0.478350442	0.004075519	0	0.019464355	0.050326055	0	0.189159894	0	0.000279912	0	0	0	0.038695057	0.093736626	0	0.002688859	0.521709588	0	0.034596663	0	0.033052698	0.012214776	0	0.061484965	0	0.030078783	0.004964448	0	0.005934894	0	0	0	0.06421208	0.83332483	0.431472873	0.404451307	0.275297422	0.086055866	0.454652554	4.627509048	4.627509048	0.524126286	5.351207095	7.252116472
TCGA-OR-A5KZ-01	0.095789077	0.100877696	0.233006967	0.113402185	0.067655762	0.475322291	0.10252925	0	0.167529965	0.081498819	0	0	0	0.065524009	0	0.002009494	0	0.030562012	0.007121794	0.15380857	0.04444958	0.301693284	0	0	0	0.043273224	0	0	0.00336989	0	0	0.070643576	0	0.007737143	0.034485558	0.000904091	0.001005464	0	0.881854278	1.792222276	0.295625214	0.740556653	0.132680695	2.720575938	2.549870058	2.549870058	2.759974908	8.262640379	19.57059127
TCGA-OR-A5L3-01	0.102654225	0.093511015	0.208426299	0.109059397	0.046889053	0.462951963	0.023492857	0	0.124129567	0.057314246	0	0.068693833	0	0.0534239	0	0	0	0.133627771	0.142118422	0	0	0.297526069	0	0.069512155	0	0.030161179	0	0	0.011275598	0	0.011108475	0.062216111	0	0.014943727	0.068159406	0	0.003513257	0	0.828783426	0.484088562	0.083311457	0.052398745	0.035041916	0.233282317	1.029852151	1.029852151	0.14633179	1.784731319	1.631005541
TCGA-OR-A5L4-01	0.111719331	0.100840954	0.218092658	0.106459571	0.062711361	0.468534539	0.028089691	0	0.048518535	0.037382531	0	0.268224987	0	0	0	0	0.076165718	0.002190044	0.060279997	0	0.021457033	0.383285713	0	0.052982356	0.021423395	0	0	0	0	0	0.019304812	0.038544497	0.000800491	0.001097627	0.094172193	0	0.004254693	0	0.841825687	0.664826805	0	0.402009379	0.043014345	1.258195696	2.589715781	2.589715781	0.681245213	7.671689545	14.07155798
TCGA-OR-A5L5-01	0.122093719	0.118810347	0.238676086	0.104739967	0.085171796	0.486942989	0.033181862	0	0.007378205	0.204412279	0	0.163080848	0	0	0.006876783	0.01626785	0	0.010488601	0.075161918	0	0.031169588	0.34370951	0	0	0.108272555	0	0	0	0.005483336	0.003659127	0.032141219	0.047645295	0	0.012481801	0.030055668	0.006472054	0.003948488	0.002285812	0.8558272	1.552368516	1.773438581	1.011615981	0.354115082	12.55417506	7.126715008	7.126715008	2.000579377	5.37375101	10.47769824
TCGA-OR-A5L6-01	0.09888918	0.107475897	0.219860703	0.111394438	0.065156022	0.470166547	0.045919136	0	0	0.097891024	0	0.157148297	0	0.018173207	0	0	0.054529999	0.07122166	0.047489389	0	0.000726929	0.443590229	0	0.03933246	0.023977671	0	0	0	0.001760511	0	0.005767246	0.080996451	0	0.004813061	0.061008633	0	0.001916033	0	0.843738066	0.836517264	0.159335776	4.388315708	0.265743431	0.439167774	2.931289499	2.931289499	0.491321202	4.787647629	6.636844908
TCGA-OR-A5L8-01	0.100790583	0.100459147	0.2104336	0.110567394	0.043873712	0.485732249	0.081792081	0	0.089415686	0	0.101280864	0.181595432	0	0	0	0	0.043440344	0.039425841	0.065981021	0	0.010781095	0.345494701	0	0.040792937	0	0	0	0	0.025808105	0	0	0.065585833	0.043418924	0.017154753	0.010768895	0.000802952	0	0	0.836460537	2.506004139	0.05116687	0.257073021	0.094966765	0.986725549	1.151627272	1.151627272	0.365188249	15.34206148	8.200236469
TCGA-OR-A5L9-01	0.098271521	0.112087179	0.216729877	0.104230605	0.048773079	0.474194806	0.021463231	0	0	0.171090569	0	0.240275386	0	0	0.015404641	0	0	0.032772367	0.042887907	0	0.009865994	0.394644938	0	0.005342069	0.066252897	0	0	0	0	0	0.020789996	0.038108462	0	0.006648964	0.058813279	0.001920922	0.003430302	0	0.870288075	0.667419537	0.574045773	0.629760457	0.085901947	0.353121978	1.92252701	1.92252701	0.830239276	3.163582207	2.866090339
TCGA-OR-A5LA-01	0.102224027	0.1073297	0.220571291	0.111128084	0.083426224	0.459802912	0	0.000980906	0.023926595	0.146036158	0	0.182917518	0	0.004651989	0.012996317	0	0	0.049049947	0.011033258	0	0.00862338	0.373487822	0	0	0.186296111	0	0	0	0	0	0.025776363	0.087610431	0	0.000598182	0.081426059	0.003746618	0.001581046	0	0.799261301	0.827143017	0.711850874	0.85104338	0.119371276	0.672638928	4.691026758	4.691026758	1.716391972	6.069012283	6.553162353
TCGA-OR-A5LB-01	0.105241394	0.099488454	0.20792411	0.107792466	0.055076568	0.463091445	0	0.00652328	0.183111928	0.084018226	0.035539439	0	0	0	0	0	0.034251645	0.029852457	0.004382715	0.008897225	0.004472849	0.489141362	0	0.034518392	0.064026643	0	0.021263838	0	0.006244152	0	0.049115371	0.031535871	0.010389274	0.003444081	0.050574704	0	0.005826796	0	0.84286975	2.31903267	0.143385178	0.129851408	0.110299079	0.839090599	1.289405293	1.289405293	0.603304595	8.710491635	11.18287986
TCGA-OR-A5LC-01	0.092680843	0.126378075	0.213625544	0.107738643	0.061275013	0.467787731	0.045374603	0	0.083518983	0.049362115	0	0	0	0.03828088	0	0.024988955	0	0.01900289	0	0.19882974	0.046993951	0.48886446	0	0	0	0.004783421	0	0	0.008390291	0	0	0.132806057	0	0.008496921	0.033322101	0.002317937	0	0	0.814666693	1.170830989	0.065134626	0.214927861	0.125990306	4.590642685	2.674438218	2.674438218	0.662970815	8.464112294	7.503988051
TCGA-OR-A5LD-01	0.102159268	0.09601472	0.20667328	0.106950559	0.039869382	0.464140409	0.099156766	0	0.203891027	0.011574143	0	0.002958156	0	0.107702869	0	0	0.020628849	0.062807896	0.163214984	0.027756209	0.006679938	0.218385212	0	0.054369798	0.020874152	0	0	0	0.068410009	0	0	0.050101065	0	0.004866076	0	0	0	0	0.87662285	1.159044195	0	0.249384814	0.355252503	4.848919015	0.590011022	0.590011022	0.118095715	2.44951322	5.561248406
TCGA-OR-A5LE-01	0.102450296	0.086857001	0.22592532	0.111417409	0.046759986	0.460572866	0.082908324	0	0.164124912	0	0	0	0	0.143195437	0	0	0	0.057831918	0.021553156	0	0	0.151225729	0	0.30714981	0.019695843	0	0.05231487	0	0.045299736	0	0.000637804	0.038683367	0	0.002115272	0.076631623	0	0	0.022906689	0.813725509	0.397876872	0	0.062492295	0.226221282	8.391816786	0.600104395	0.600104395	0.442309178	4.200438654	8.22623498
TCGA-OR-A5LG-01	0.108969185	0.10719514	0.207125697	0.112411093	0.087290872	0.467706379	0.019586828	0	0.008765598	0.039560399	0	0.1807617	0	0.000609657	0.001369159	0	0.02052527	0	0.037011032	0	0.005443409	0.59085138	0	0.003962403	0.091553164	0	0	0	0	0.009787309	0.030740992	0.036554525	0	0.009388059	0.05733447	0	0.001001275	0	0.855193369	0.856919482	1.025395057	0.402134026	0.083236186	4.178089999	5.856699358	5.856699358	0.810399391	6.229516383	4.815216628
TCGA-OR-A5LH-01	0.110853505	0.092452894	0.223071405	0.111011794	0.07318256	0.483872548	0.068415217	0	0.032785961	0.149764706	0	0.12363403	0	0.033906285	0	0.057020996	0	0.04163775	0.105488332	0	0.01646532	0.280440976	0	0.016446865	0	0.073993561	0	0	0	0	0.008260919	0.193336856	0	0	0.13592308	0.005367194	0.001768309	0	0.655343643	0.789835176	0.713041052	0.659337136	0.356536919	4.874090719	3.273734071	3.273734071	4.386401675	4.294172716	9.116028213
TCGA-OR-A5LJ-01	0.109321961	0.109168719	0.221969079	0.103821671	0.063064414	0.476616337	0.041317549	0	0.067255131	0.243792883	0	0.025593507	0	0.099267258	0.005311049	0	0	0.060272995	0.023435725	0	0.078014895	0.260662387	0	0.095076622	0	0	0	0	0.007265572	0	0.006150534	0.071615304	0.002203278	0.003582671	0.104705216	0.012506332	0.034312491	0.002120031	0.755538572	5.995616211	1.288921569	1.296814614	0.105423929	4.996264486	2.483253649	2.483253649	0.422425404	3.997326405	4.952889959
TCGA-OR-A5LK-01	0.121708708	0.124943621	0.205407896	0.11119428	0.103573849	0.509736188	0	0	0.041620747	0.16258089	0	0.12699188	0	0.015815889	0	0.007611689	0	0.045337013	0.0587186	0	0.015689569	0.422691225	0.007530717	0.000711904	0.091177156	0.003522721	0	0	0.000525652	0	0.096292954	0.034016854	0	0.002541044	0.051516197	0.017556042	0.004540088	0	0.793011169	2.143636936	3.025903352	1.635126925	0.191774822	1.136437476	10.84570354	10.84570354	7.640066776	2.370813537	6.501567461
TCGA-OR-A5LL-01	0.104196849	0.091216919	0.216589751	0.113282011	0.074937833	0.460617115	0	0	0.086755178	0.079579745	0.149884108	0.238946115	0	0	0	0	0.020391113	0.05394706	0.02685963	0	0	0.237913795	0.001981506	0.039584129	0.064157622	0	0	0	0.002470536	0	0.064690943	0.01522993	0.013684197	0.017188306	0.057026215	0	0.004618668	0	0.825091206	0.43957641	0.11892807	0.34049029	0.256391091	0.867647861	2.255929577	2.255929577	0.702011826	17.0258192	5.847183952
TCGA-OR-A5LM-01	0.105782334	0.102963853	0.201564325	0.11007593	0.056422601	0.467417497	0.061054652	0	0	0.141011406	0	0.224512676	0.002099658	0	0.068011881	0	0	0	0.048933967	0	0.000529869	0.356521311	0	0	0.083176363	0	0	0.014148216	0	0	0	0.134426496	0	0	0.085822097	0.001132853	0.002284354	0	0.7763342	0.956070351	0.065846641	0.138569351	0.046305185	1.190309333	2.2412904	2.2412904	0.576904725	4.051711704	5.247171496
TCGA-OR-A5LN-01	0.105580478	0.118787175	0.212294103	0.109987663	0.063371346	0.486694966	0	0	0.0273245	0.19936294	0	0.134247611	0	0.060456988	0.011531486	0.014216633	0	0.034977214	0.050349845	0	0.065666084	0.382422109	0	0.003028694	0.016415897	0	0	0	0.006310972	0	0.060020407	0.044843572	0	0.011718178	0.019407867	0.014356263	0.001343268	0	0.841999472	0.97403765	1.684694906	1.901753697	0.153492141	0.78100966	4.363257098	4.363257098	0.880803024	3.890351276	4.283625699
TCGA-OR-A5LO-01	0.097270964	0.103077967	0.204552805	0.103928253	0.062518724	0.466268344	0.014029919	0	0.173960823	0.030163847	0.118701435	0.131774825	0	0.012846155	0	0	0	0.067802643	0.027501575	0	0	0.33192954	0	0.084116657	0.007172581	0	0	0	0.013364852	0	0.006298056	0.068932402	0	0.010728931	0.039423603	0.000528173	0.002132628	0	0.858591355	0.738188714	0.047741798	0.435415363	0.08747845	1.974548818	0.590422191	0.590422191	0.361326366	8.356927872	6.868582247
TCGA-OR-A5LP-01	0.120759042	0.135151004	0.232441031	0.097507117	0.091731743	0.51855098	0.013481703	0	0.0233962	0.044310839	0	0.193350075	0	0.000532621	0	0	0	0.03236454	0.074369388	0	0.028797721	0.436432337	0	0.064111614	0.088852961	0	0	0	0.002487611	0.006793774	0.05211555	0.02392193	0.008953068	0.011779919	0.075155201	0	0.008070631	0.00829173	0.802430587	1.347468509	0.543847846	1.573541001	0.116564538	2.960895747	10.20183324	10.20183324	2.297982406	4.225274927	12.84221004
TCGA-OR-A5LR-01	0.094893421	0.124055394	0.221464781	0.104778902	0.064443287	0.50209301	0.026127268	0	0.086320255	0.064086567	0	0.25577577	0	0	0	0	0	0.044067526	0.050687247	0	0.015004537	0.402362266	0	0.005532343	0.033559573	0.014885573	0	0.001591075	0	0	0.056227045	6.97E-05	0.010570059	0.00907208	0.055872829	0	0.004818807	0.006474191	0.856895247	0.689091035	0.250309943	0.272676286	0.205847849	1.809543232	4.922202673	4.922202673	10.90510716	10.33267384	13.62676926
TCGA-OR-A5LS-01	0.103279657	0.098389496	0.215640056	0.108765883	0.056288059	0.461321566	0.011684903	0	0.126445124	0.003022774	0.124039966	0.106024023	0	0	0	0	0	0.042335408	0.03314193	0	2.69E-05	0.436130299	0	0.070510887	0.046637834	0	0	0	0.046293377	0	0	0.109829631	0	0.005649047	0.046337344	0	0.001037739	0	0.790852862	0.592175855	0	0.143610809	0.077055766	1.645580804	1.439477603	1.439477603	0.427169247	9.472232516	6.882443999
TCGA-OR-A5LT-01	0.106025249	0.105161674	0.202359847	0.106926444	0.048842591	0.477457775	0.001637706	0	0.04284311	0.093824844	0	0.210340198	0	0.019094631	0.023080758	0	0.029046718	0.025961698	0.093483383	0	0	0.274845392	0	0	0.180965816	0	0.004875745	0	0	0	0.04048245	0.008412115	0.007698099	0.008851244	0.079689295	0	0.004879764	0	0.849987033	1.132417083	0.074090993	0.487274189	0.064712762	0.332505584	9.214932661	9.214932661	0.204833614	3.396174673	4.538306098
TCGA-OU-A5PI-01	0.120174013	0.097490124	0.215782298	0.106947378	0.050137874	0.487619757	0	0	0.058722911	0.047526768	0	0.199471016	0	0	0	0	0	0.073376983	0.171647957	0	0.002540724	0.417038251	0	0.013259169	0	0.016416222	0	0	0.008589492	0	0.019221901	0.089445918	0	0.011936828	0.046079931	0.004707489	0.008368693	0	0.811649748	2.588780028	0.283261813	0.285959849	0.128195379	1.663607274	3.365512378	3.365512378	0.489448559	6.953228588	6.262042444
TCGA-P6-A5OF-01	0.101506302	0.118852033	0.211397145	0.110537261	0.062626428	0.487402067	0.034915351	0	0.056997679	0.032134715	0	0.282147886	0	0	0	0	0.02707757	0.006851421	0.188422372	0	0.004784789	0.31016511	0	0.037975511	0.018527595	0	0	0	0.008836211	0	0.010253877	0.09364067	0	0.007002339	0.077512342	0	0.0044523	0	0.798302261	2.052411984	0.090261696	0.388713796	0.040834378	0.830343245	4.140445856	4.140445856	0.539538042	11.23479306	9.918857762
TCGA-P6-A5OG-01	0.127450561	0.126992485	0.296252867	0.17105146	0.193246833	0.462740269	0.002964479	0	0.017424207	0.149532172	0	0	0.004114615	0.033596617	0.004082479	0	0.037873399	0.014641221	0	0.193823028	0.043366886	0.369700326	0	0	0	0.064654032	0	0.064226539	0.005045752	0.049115552	0.021156412	0	0.099502859	0.006278511	0	0.01450846	0.005109895	0	0.799282558	4.194704187	6.033459701	8.351127508	0.526561254	0.378771773	18.57016061	18.57016061	3.867722951	17.73704068	27.76500027
TCGA-PA-A5YG-01	0.103835932	0.12008464	0.237198612	0.114923767	0.114776368	0.474421066	0.00810362	0	0.014869904	0.104085431	0	0.121757238	0	0.020916905	0	0.033227257	0	0.079070497	0.045180571	0	0.001472477	0.439812329	0	0.006491713	0.108340483	0.016671574	0	0	0.006355725	0.007802711	0.064357526	0.023215434	0.040080429	0.012382976	0.029610681	0.010270072	0.002461453	0	0.803462995	2.270661901	2.631322447	1.368652051	0.204415844	2.430187285	12.60158438	12.60158438	3.144743007	2.649464224	10.20886796
TCGA-PK-A5H8-01	0.102567839	0.107581702	0.211562505	0.116534526	0.080144225	0.463205507	0	0.00180641	0.003933598	0.010232593	0	0.15066676	0	0.013395391	0	0	0	0.068855877	0.164312789	0	0	0.446111395	0	0.012214833	0	0.122326437	0.006143915	0	0	0	0.015126025	0.101861099	0	0	0.090418541	0	0.002517237	0	0.790077097	1.418667507	0	0.1319296	0.026367419	12.56772763	6.07092456	6.07092456	0.96182587	10.63170244	7.895997574
TCGA-PK-A5H9-01	0.118356549	0.100546978	0.214690924	0.094500741	0.101002663	0.574084612	0.086233861	0	0.108029885	0.077916971	0	0.135898137	0	0.007237206	0.002731262	0	0	0.078848949	0.078891659	0	0.008663777	0.326793721	0	0.007018781	0.065005216	0.01198341	0	0.004747165	0.006711721	0	0.08827364	0.013292303	0.051203729	0.008904926	0.02184227	0.000743336	0.004713356	0.006320165	0.797994554	0.695510631	0.499103533	0.720803517	0.203959577	21.86278186	8.703846387	8.703846387	1.496083855	11.8313689	19.56860369
TCGA-PK-A5HA-01	0.127187834	0.103786456	0.223873014	0.101562458	0.13013669	0.499165715	0.009036388	0	0	0.08739404	0	0.108161298	0.006607923	0.006119643	0.010759064	0	0.018240259	0	0.028944201	0	0.000113207	0.696568497	0.004697974	0	0.023357507	0	0	0	0.002140924	0.005376175	0.054043322	0.062687842	0	0.0124138	0.022705028	0.007405592	0.003297304	0	0.829930011	1.293923631	0.951281534	0.730079576	0.120234054	0.153497197	12.21146144	12.21146144	2.627652841	3.672764293	11.26442648
TCGA-PK-A5HB-01	0.104342998	0.111002901	0.20571297	0.11061795	0.060370566	0.46955378	0.049015962	0	0.123643782	0.005716245	0	0.235785078	0	0	0	0	0.050292375	0.003551226	0.038871893	0	0	0.309530198	0	0.14354798	0.040045262	0	0	0	0.002724053	0.000541948	0.010891432	0.001867189	0.018169311	0.00882478	0.034272857	0	0.000888548	0.012134674	0.90968521	0.743035309	0.072954607	0.198690546	0.08755873	0.250833697	1.602759705	1.602759705	1.211844465	9.331319041	17.74255098
TCGA-2F-A9KO-01	0.140539639	0.157060668	0.181895311	0.163015312	0.05319163	0.521920233	0	0.043710513	0.063554264	0.262947005	0	0.070260415	0.070703645	0.133747219	0.028306445	0	0	0.047149621	0.014692348	0.027320659	0.103041846	0.112077974	0.006555694	0.01124067	0	0.004691682	0	0	0.014212875	0.021794475	0.033444823	0	0.066246128	0.006521902	0	0.029036861	0.017306823	0	0.811436112	9.486899785	12.34684849	7.471173198	0.396817068	3.948499474	16.20066175	16.20066175	3.055611194	9.04142744	3.89219974
TCGA-2F-A9KP-01	0.069467011	0.089542004	0.139385132	0.068188559	0.007163094	0.35978043	0.117555806	0	0.245357067	0.051317796	0	0.091983255	0	0.05485864	0.021876116	0	0.005379998	0.01749119	0.052657728	0	0	0.145078683	0	0.138560819	0.003815931	0.021930235	0	0.032136736	0.008237367	0.002483739	0.012553289	0	0.046078172	0.013323408	0	0	0.000297631	0.053384645	0.86364175	7.374940573	0.077682803	0.164121193	0.06007157	1.61189666	2.468882793	2.468882793	1.052256513	5.785243046	7.000891084
TCGA-2F-A9KQ-01	0.080552115	0.088035326	0.132563698	0.071931178	0.00540522	0.386632813	0	0	0.066976006	0.089584697	0	0.077552685	0	0.064990224	0.068035892	0	0	0	0.110931792	0.072579609	0	0.101105827	0.012122139	0.115137795	0.217587311	0	0.003396023	0	0.002285672	0	0.013915592	0	0.070902372	0.005805174	0	0	0.004454387	0	0.902636802	21.8017455	0.157391952	0.123336605	0.020763928	0.11446028	9.133820512	9.133820512	0.44191548	13.30347029	12.01651288
TCGA-2F-A9KR-01	0.09176282	0.116996078	0.121322442	0.105308394	0.057193217	0.345985616	0	0	0.28010451	0.099357511	0	0.05253053	0	0.191771598	0	0	0.009809809	0.06678077	0.061978446	0	0.000912524	0.111178235	0	0.099873582	0	0.007755567	0	0.017946918	0.001619517	0.013821998	0.019435118	0	0.054803858	0.010456352	0.010099413	0.003111874	0.003346323	0	0.883305549	7.572175599	3.001859173	3.168883746	0.235415724	0.488333651	10.98596204	10.98596204	1.071645965	8.968758375	5.316495774
TCGA-2F-A9KT-01	0.053174839	0.093946552	0.209811966	0.106534221	0.031113532	0.462539624	0	0	0.112086727	0.063496872	0	0.036075788	0	0.09540082	0.0165862	0	0.014477693	0.04243597	0.042608076	0.170740949	0.046905629	0.14031095	0	0	0	0.113882644	0	0.10499168	0.000843082	0.003138274	0.012675157	0	0.05776979	0.007184285	0	0	0.002820111	0	0.915569301	3.952516791	1.076861134	0.43403402	0.086007394	0.066075109	3.889754161	3.889754161	0.440245767	11.11000701	5.530690658
TCGA-2F-A9KW-01	0.003794095	0.140415712	0.16498074	0.112701916	0.134800349	0.48280796	0.080928659	0	0.010967037	0.007410963	0	0.05917303	0	0.009189903	0.032261627	0	0	0.016192753	0.006601976	0.203787511	0.020846246	0.346900552	0	0.070222744	0	0.078756317	0.015989558	0.040771124	0.007466854	0.018286791	0.024703662	0	0.06518191	0.004715786	0	0	0.011370844	0	0.868274153	1.202670808	0.15846413	0.394419085	0.201381033	0.335256928	23.51468285	23.51468285	1.261400924	13.58274424	29.11924863
TCGA-4Z-AA7M-01	0.016901693	0.121334066	0.183749626	0.060214529	0.148341448	0.301803151	0.052484579	0	0.165538198	0.058356703	0.168711852	0	0	0	0.012008997	0	0.068330406	0	0.011811747	0.173448595	0.038712078	0.201381684	0.002372059	0	0	0.046843102	0	0	0.0023558	0.006656495	0.007825285	0	0.062919808	0.021573364	0	0.002221556	0.001744438	0	0.894703255	3.756649127	2.449803348	0.40620013	0.062623362	0.956203115	3.515534484	3.515534484	1.022281532	9.009452322	4.467748407
TCGA-4Z-AA7N-01	0.705186643	0.655301692	0.059243294	0.227038033	0	0.798372661	0.204446746	0.158945206	0.012861928	0.106963393	0	0.110978203	0.003969572	0.064617766	0.07173617	0	0	0.044977929	0.014066889	0.081038182	0.023075765	0.094164457	0	0.005419003	0	0.002738791	0	0	0.174448735	0.022665671	0.030872444	0	0.054327781	0.003961431	0.078024532	0.024009257	0.058568056	0.004392506	0.548729588	24.88671297	9.872966632	5.243659975	0.352984851	118.4959911	16.36221191	16.36221191	8.068933892	6.669826814	10.612212
TCGA-4Z-AA7O-01	0.096429675	0.105382269	0.174801853	0.09472332	0	0.403707249	0	0.031879456	0.113054924	0.190205448	0	0.130425399	0	0.157917465	0	0.002573819	0	0.071986939	0.004332057	0	0.010298219	0.185371993	0.004382395	0.073130048	0.001989548	0.015264775	0	0.007187514	0.001803048	0.004044975	0.009373608	0	0.090204511	0.004664993	0	0.005008387	0.004421616	0	0.880478862	7.780991377	3.473227236	2.012874007	0.224708444	3.020268947	10.50568382	10.50568382	1.69604643	14.25167317	7.962987773
TCGA-4Z-AA7Q-01	0.13395694	0.119044187	0.191676228	0.143309121	0.056918485	0.515100359	0	0.00938246	0.05848002	0.217734454	0	0	0	0.133190015	0.042587509	0	0	0.071217589	0.016824848	0	0.242716134	0.171245465	0	0.008212046	0.028171171	0	0	0.000238291	0.007794143	0.019142746	0.022097606	0	0.09666758	0.01093843	0	0.024690763	0.004858923	0	0.81380981	7.530228398	13.16325125	6.71525621	0.306762213	3.995421699	11.14154217	11.14154217	4.221461535	6.233124481	3.967846252
TCGA-4Z-AA7R-01	0.079091736	0.11283882	0.117107164	0.080984006	0.056862044	0.406902242	0.02259421	0	0.148411311	0.033589087	0	0	0	0.107679803	0.021141633	0	0.034300583	0	0	0.101444269	0	0.362922732	0	0.0490537	0	0.118509064	0	0.000353607	0.007845943	0.012404264	0.004627588	0.016729231	0.03684728	0.009769276	0.007034255	0.007957051	0.003516154	0.008428566	0.88484039	2.063689585	4.716986694	0.229788691	0.030937976	0.766139709	3.443145225	3.443145225	0.854488638	7.733874644	8.638317953
TCGA-4Z-AA7S-01	0.082183454	0.057805026	0.205155034	0.063908032	0.023532591	0.345554322	0.007086859	0.034126452	0.045739756	0.131974329	0.140990365	0	0	0.25898822	0	0	0	0.042375362	0.028765224	0	0	0.139136347	0	0.076997896	0.093819189	0	0	0	0.002241564	0.001801998	0.029876269	0	0.06569012	0.002787519	0.010034977	0	0.001840765	0	0.885726788	3.533590353	0.054599028	0.152693888	0.019468048	1.659165751	3.753607425	3.753607425	0.997927916	10.22986581	10.79994248
TCGA-4Z-AA7W-01	0.244506713	0.083814835	0.438947562	0.170916078	0	0.752008514	0	0	0.018793479	0.311220649	0	0	0.160177131	0.128136202	0	0	0	0.172434143	0.016098418	0	0.056683575	0.121915562	0.002227267	0.012313574	0	0	0	0	0.000901692	0.029592104	0.035451379	0	0.032001965	0.009013299	0	0.051789056	0.017100525	0	0.824149979	18.02325095	22.77642853	90.01977277	2.041559214	3.732443349	15.36874748	15.36874748	3.58549727	2.64769408	2.841465307
TCGA-4Z-AA7Y-01	0.098211067	0.065059184	0.20840263	0.109415459	0.063705153	0.441903148	0	0.014153139	0.106493758	0.046187718	0	0.053994339	0	0.061440121	0.034075981	0	0	0.024787012	0.035132218	0	0	0.170791768	0.25286467	0.125514593	0	0.073517518	0.001047163	0	0.005320322	0.008053422	0.016023846	0	0.090123386	0.005447075	0.003524292	0	0.00281406	0	0.868693598	1.488334755	0.09170797	0.271023707	0.025968403	0.71104822	16.40253896	16.40253896	1.232980668	9.785554523	14.7801741
TCGA-4Z-AA80-01	0.054988526	0.061018058	0.186052259	0.107663326	0.035294204	0.379107456	0.060599825	0	0.13871517	0.137160113	0	0	0	0.178086823	0.013737052	0	0.025734201	0.030797022	0	0	0.084172407	0.203331974	0	0.058393487	0	0.0681047	0	0.001167225	0.004601145	0.024457569	0.00844292	0	0.100836916	0.007769129	0.020940899	0.003905157	0.00652649	0.018775903	0.803743873	9.751495693	1.519181379	1.649299146	0.051980674	1.25716771	4.816822612	4.816822612	0.367111107	10.0355714	9.920110412
TCGA-4Z-AA81-01	0.023771162	0.13336639	0.16899882	0.117624016	0	0.501842691	0.00038554	0	0.022640187	0.274189271	0	0	0.064088445	0.190340243	0	0	0	0.108579874	0.008452789	0	0	0.113707278	0	0.211565117	0	0.006051256	0	0	0.013196658	0.029480287	0.00424979	0	0.085909474	0.000296957	0	0.015184765	0.014251823	0	0.837430246	6.523694026	4.7545039	7.915122792	0.276960957	0.849277605	4.799620141	4.799620141	0.332363561	3.625418986	1.480231331
TCGA-4Z-AA82-01	0.048069727	0.180473642	0.282733454	0.14032153	0.00202034	0.79506449	0	0.010879807	0.087815117	0.005290233	0	0.094384498	0	0.064808706	0.013674154	0	0	0.058693195	0.015414813	0.017832131	0	0.163561865	0.188683641	0.189312492	0.084987264	0	0	0.004662085	0.006844007	0.03570734	0.013960017	0.001150571	0.033023372	0.024821361	0	0	0.006047849	0	0.878445483	3.558082872	0.092381392	3.025817691	0.110938928	1.480124685	7.69181602	7.69181602	11.61696573	6.146545146	6.540148142
TCGA-4Z-AA83-01	0.050202912	0.149696621	0.077941023	0.127755851	0	0.452514192	0	0	0.061595026	0.067710107	0	0	0	0.096051774	0.045080052	0	0	0.102158294	0	0.107847551	0.039811918	0.232620095	0	0.103868804	0	0.11195083	0	0.031305549	0.00233856	0.019211723	0.021147064	0	0.076220165	0.004572623	0.028726789	0.000133086	0.004065239	0	0.843584751	4.670918205	0.281536149	1.577368555	0.155933544	0.231028251	5.861340229	5.861340229	1.788061883	9.658246931	9.167974759
TCGA-4Z-AA84-01	0.022619328	0.15296702	0.163629632	0.066106025	0.018151414	0.474361467	0.029333006	0.0015069	0.157749358	0.099970227	0	0	0	0.115669513	0	0	0.02840593	0.022346255	0	0.182843423	0.01525191	0.247601619	0	0.026831834	0	0.065944701	0	0.006545324	0.008807601	0.039321194	0.006443097	0	0.020578204	0.013638718	0	0.003124187	0	0	0.908086999	3.066180591	0.077786898	1.282508096	0.069692357	0.770618994	4.548086154	4.548086154	0.236087401	5.995846183	3.194370421
TCGA-4Z-AA86-01	0.050713147	0.187766867	0.265577593	0.292713391	0.048753516	0.873211074	0.000336528	0.004144691	0.004710913	0.10400448	0	0.051761666	0.032675745	0.059589892	0.019611301	0	0.014769835	0.020243323	0	0.194199348	0.083933573	0.247126476	0	0	0	0.160130851	0	0.002761378	0.008762086	0.086919465	0.043235213	0	0.057055562	0.020829353	0	0.035658981	0.032103147	0	0.715436192	14.48812757	11.18969932	23.77058978	0.554241216	2.827375888	27.03577022	27.03577022	2.513312305	7.126569396	7.328637591
TCGA-4Z-AA87-01	0.020043384	0.117444946	0.137742685	0.052092233	0.003993429	0.351963302	0	0.002009659	0.107304696	0.164557365	0	0	0.00558925	0.06455946	0.008253383	0.01518528	0	0.059561578	0.008826177	0.063428097	0.078210146	0.264514968	0.080753408	0	0	0.077246533	0	0	0.003063866	0.007176409	0.013019922	0	0.065175129	0.010349753	0.000603041	0.005457807	0.002964383	0	0.89218969	3.394866641	1.991621797	1.307888745	0.195631162	1.921596201	6.619667611	6.619667611	1.034673736	9.849057059	3.367801653
TCGA-4Z-AA89-01	0.07691738	0.113059888	0.096790446	0.072866605	0	0.354095496	0	0	0.053056467	0.180484608	0	0	0	0.224089646	0	0	0	0.061036702	0.015467336	0	0.113207185	0.286975857	0	0.053139057	0	0.011096615	0	0.001446528	0.002112256	0.000719036	0.014169808	0	0.04834154	0.003060467	0.005434597	0.00107007	0.000777763	0	0.924314462	4.495771168	0.841778507	0.405699451	0.084194503	0.287692389	7.3393015	7.3393015	0.489132299	7.676908922	3.846925563
TCGA-5N-A9KI-01	0.088106013	0.211574268	0.179462468	0.136179761	0.134215265	0.536030507	0.00789942	0.084820083	0.002661118	0.051205737	0	0.058703333	0	0.069823635	0.017778757	0	0	0.052776565	0	0.133366969	0.020443748	0.3232259	0	0.055926837	0.079463226	0	0	0.041904673	0.005951755	0.117462153	0.022918595	0	0.081918082	0.014015502	0	0.003155333	0.014339147	0	0.740239433	18.93803597	0.982718002	0.869713057	0.119734079	1.736737804	12.73207731	12.73207731	1.381571419	16.46316609	4.66906119
TCGA-5N-A9KM-01	0.113086318	0.059288597	0.207422603	0.136363818	0.130415552	0.439912304	0	0	0.090871155	0.213094966	0	0.091533883	0	0.092084126	0	0.076960227	0	0.072350442	0.000114922	0.033084723	0.029926001	0.18192745	0.00273915	0	0.107499418	0	0.007813537	0	0.010951357	0.001806866	0.053282461	0	0.053392518	0.012904194	0	0.008956474	0.001999852	0.013407845	0.843298433	5.508849909	3.026108567	2.377809448	0.061462529	1.490919945	20.51187356	20.51187356	0.890292164	8.368111429	4.262049458
TCGA-BL-A0C8-01	0.054705925	0.084275407	0.134893817	0.07293839	0.092907715	0.381006579	0.020502022	0	0	0.035059426	0	0.07362875	0	0.068318232	0.054842672	0	0.111982713	0	0.117751242	0	0.00089559	0.447737708	0	0.032484488	0	0.026533682	0	0.010263477	0.002551094	0	0.027013358	0	0.09038629	0.00424379	0	0	0.011747217	0	0.864058251	1.881072765	0.055309796	0.296458872	0.094804157	0.529770604	19.50165466	19.50165466	0.669013462	12.57841179	25.24852675
TCGA-BL-A13I-01	0	0.261580974	0.139131752	0.203186192	0.678549709	0.756424912	0.008464479	0	0	0.03130623	0	0.167483956	0	0.017316613	0.018444334	0.006183389	0	0	0.001900256	0	0.014078044	0.658487437	0.000841766	0	0.026273185	0.045950303	0	0.003270008	0.003309746	0.099193681	0.153050807	0	0.016152371	0.010766376	0.007431117	0.00439832	0.02107735	0.006201477	0.678418754	8.185273963	2.416388543	2.816450661	0.18909915	0.170460648	103.0021478	103.0021478	7.04661285	4.98050097	16.95449148
TCGA-BL-A13J-11	0.011743069	0.136219971	0.285468743	0.163696212	0.087270896	0.655946347	0.059607876	0	0	0	0	0.081687237	0	0.005801364	0	0	0	0.038849769	0.059214103	0	0.003311805	0.431827397	0	0	0.268035683	0.01782154	0	0.033843224	0.008481307	0.011782457	0.123613278	0	0.029839596	0.007238835	0.03966116	0	0.005559765	0.028616677	0.745206926	2.182251523	0.088662365	0.858930263	0.127360737	0.487553657	10.37424514	10.37424514	4.231523346	6.603026435	16.78467924
TCGA-BL-A13J-01	0.048914647	0.096607867	0.148215056	0.104299487	0.089343365	0.368250648	0	0.009326101	0.094685982	0.100845702	0	0	0.074959296	0.046810613	0.008936501	0	0.045751447	0	0.000608379	0.070060892	0.067880638	0.324790624	0	0.053142359	0.08990775	0	0	0.012293717	0.004203894	0.008668137	0.010969408	0	0.080635851	0.004087818	0	0.001018215	0.00284503	0	0.887571648	2.312994492	0.950594073	0.883769462	0.085367183	0.462474178	3.943629158	3.943629158	1.239077951	13.94455582	6.967242665
TCGA-BL-A3JM-01	0.082620554	0.107629824	0.20540199	0.090052056	0.109632307	0.40273822	0.0027394	0	0.002197312	0.19865763	0	0	0	0.125106703	0.025558545	0	0	0.037999548	0.024063423	0.34233263	0.061280827	0.165949123	0	0	0.01411486	0	0	0	0.005817159	0.00330722	0.018539352	0	0.019278823	0.014122868	0	0.047493816	0.021304171	0.029337259	0.840799331	3.836916518	36.36112143	2.303132586	0.228210791	0.662602345	7.149435572	7.149435572	0.970039469	6.763635911	9.799206114
TCGA-BL-A5ZZ-01	0	0.094561675	0.314032293	0.174703413	0.174438122	0.624675678	0.004217216	0	0.029596169	0.015490253	0	0.009699805	0	0.04889911	0.038603844	0	0.036549903	0.002850993	0	0.398224249	0	0.361916296	0	0.006300477	0	0.034242952	0	0.013408733	0.00429138	0.039516653	0.050414057	0	0.073122803	0.005823066	0	0.030456547	0.014551655	0	0.781823839	3.01028321	25.80383651	5.145608589	0.460510814	0.293919259	15.87479893	15.87479893	1.504259381	6.313565189	25.1987521
TCGA-BT-A0S7-01	0.067101537	0.078169046	0.151651868	0.058898499	0.046376602	0.361704841	0.029899526	0.030969086	0.016589268	0.056101617	0	0.186402037	0	0.115112788	0	0	0	0.012462447	0	0.050812889	0.014171063	0.419398221	0	0	0	0.057437466	0	0.010643592	0.01217102	0.005798875	0.006720686	0.031982506	0.009870591	0.00989242	0	0.032623713	0	0.005518763	0.885421426	0.960378125	28.57421184	0.582500031	0.027530969	1.069000972	2.612606654	2.612606654	1.227191913	4.387280793	8.64094778
TCGA-BT-A0YX-01	0.075725252	0.076048711	0.199694361	0.158911002	0.096251871	0.418830297	0.025885823	0	0.051852074	0.179716543	0	0.093930442	0.061110365	0.061972696	0.017750664	0	0.024209266	0.036722366	0.027225686	0	0.068023993	0.198248083	0.033367441	0.027864157	0	0.070845568	0	0.021274832	0.008119139	0.024867142	0.017564461	0	0.060539593	0.003359988	0	0.013208847	0.009172614	0	0.863168216	3.463105408	4.562130881	3.711383396	0.32312985	1.055087311	26.33665255	26.33665255	1.529857742	10.33898917	4.291842167
TCGA-BT-A20J-01	0.370522486	0.2999075	0.122114473	0.254500453	0.082171487	0.964570064	0.006206856	0.0030064	0.01202227	0.123318019	0	0.143520878	0	0.05673405	0.038941261	0	0	0.059927114	0.013184057	0.068991284	0.126708062	0.306219323	0.004241725	0	0	0.036978702	0	0	0.074792413	0.025139266	0.037003414	0	0.070897467	0.000467911	0	0.019589344	0.031661647	0.000131457	0.740317081	8.840312993	16.41576862	5.454104289	0.349737711	4.830631637	20.97829794	20.97829794	6.363207496	2.411967135	4.70293192
TCGA-BT-A20N-11	0	0.10502611	0.284176612	0.219974935	0	0.791337743	0.029206194	0.03791508	0	0.020172483	0	0.268697779	0	0.021879725	0	0	0	0.064835831	0.071468773	0	0.007902731	0.319813938	0	0.008118268	0.111779279	0.004762225	0	0.033447692	0.01387368	0.041617193	0.064539971	0.024594749	0.041889953	0.003746647	0.055154351	0	0.01141862	0	0.743164836	2.368799499	0.551459815	0.540411384	0.108496002	4.941489616	9.010733146	9.010733146	5.184236384	7.258037037	11.27338153
TCGA-BT-A20N-01	0.05935836	0.062203856	0.184126137	0.033134358	0.098592417	0.498188327	0	0	0.167804725	0.126960378	0	0.053832111	0	0.054794928	0	0	0	0	0.027513715	0	0.162652124	0.270739525	0.01684255	0.012092941	0	0.090858248	0	0.015908754	0.004136807	0.004902493	0.006686062	0	0.064870051	0.005173566	0	0	0.000211669	0	0.914019352	1.605205608	0.175356024	0.389804654	0.040766136	0.343273504	5.003115049	5.003115049	0.49148821	6.634329716	3.614762852
TCGA-BT-A20O-01	0.415039979	0.076498127	0.836185496	0.369110598	0.337488165	1.428579953	0.033262395	0	0.030051736	0.260225704	0	0.063912991	0.100417244	0.028955092	0	0.052505642	0	0.037053209	0	0	0.084674772	0.272678346	0.006183472	0	0.010814699	0.013369656	0	0.005895043	0.0279365	0.139661851	0.063679566	0.005272128	0.021662768	0.000899287	0	0.220360269	0.009035373	0.010828384	0.500663874	20.61030009	62.56907854	27.37030711	1.630238677	16.94491336	105.3712629	105.3712629	8.960426508	5.417417432	6.549991659
TCGA-BT-A20P-01	0.061692829	0.104417363	0.076152485	0.069142463	0.00179219	0.350458372	0.000842329	0	0.020803912	0.014740964	0	0.258437642	0	0.117208694	0.075088243	0	0	0.033759681	0.208357528	0.209181921	0.013744964	0	0	0.019419588	0	0	0.028414534	0	0.002651848	0.001231279	0.018721311	0.001970159	0.024408779	0.006816563	0	0.009773241	0.002291846	0.006438721	0.925696253	3.841777885	8.67479835	0.208273134	0.055611413	0.23474173	5.904710659	5.904710659	0.37528762	5.8280366	4.636530352
TCGA-BT-A20Q-11	0.012334829	0.133733309	0.228768988	0.108635672	0	0.73855725	0.001338401	0.003153647	0	0.037486798	0	0.228596296	0	0.006512091	0.004761522	0	0	0.04703353	0.091609921	0	0.001801341	0.229017558	0.001288213	0	0.347400681	0	0	0	0.006706101	0	0.065842989	0.022506667	0.036969941	0.004024116	0.050386454	0	0.005146022	0.011890837	0.796526873	1.389733713	0.09836976	0.435301613	0.155248659	0.278063331	5.916415361	5.916415361	2.962084883	4.493235732	12.20746378
TCGA-BT-A20Q-01	0.109583907	0.145972972	0.162111567	0.131401927	0.06268166	0.502948544	0	0.00277043	0.147062931	0.139112609	0	0.065451536	0	0.084996107	0.048768077	0	0	0.050048862	0.022954056	0.007198602	0.081422055	0.326724273	0.002945351	0.011876151	0	0.008668958	0	0	0.007114688	0.015589236	0.043799281	0	0.073456886	0.007625722	0	0.012359908	0.014364455	0.013295567	0.812394257	5.173981017	4.854229464	1.618809096	0.081657718	5.461608912	16.22335331	16.22335331	2.150745547	9.229078219	9.968260528
TCGA-BT-A20R-11	0	0	0.301236504	0.332871653	0	0.736225824	0.001993683	0.000441649	0	0	0	0.259699587	0	0.003614802	0	0	0	0.060662122	0.03638901	0	0.003996403	0.168693724	0	0.007309975	0.348227124	0.108971921	0	0	0.008436106	0.101697317	0.094861696	0	0.049990387	0.006450463	0.029432894	0	0.022067047	0	0.687064091	1.632917454	0.202399546	0.587464168	0.040300254	0.204673937	4.375827722	4.375827722	3.00225452	7.16041391	17.46903689
TCGA-BT-A20R-01	0.031840658	0.106678432	0.191220234	0.132191465	0.230461121	0.497413052	0	0.003220211	0.006285341	0.068931533	0	0.088536591	0	0.030056547	0.01923136	0	0	0.001239128	0	0.549470888	0.010281871	0.196864496	0	0	0.025882035	0	0	0	0.007110699	0.065110337	0.05269997	0	0.08820813	0.008026368	0	0.004104154	0.013639073	0	0.761101269	56.17714068	0.897522299	2.743758927	0.208406782	1.228702088	12.563377	12.563377	3.188327734	8.300926243	10.21607083
TCGA-BT-A20T-01	0.093994428	0.131199707	0.115841713	0.100683698	0	0.438283519	0	0.021725372	0.045713845	0.149336348	0	0.131232856	0	0.098017504	0.045407445	0	0	0.103364809	0.00299119	0	0.076381655	0.227708805	0.046660347	0.016233239	0.033326615	0	0	0.001899972	0.003983309	0.011487458	0.015320362	0	0.069524634	0.005594011	0	0.00648757	0.008019696	0	0.879582962	12.01229019	3.184642494	2.406158843	0.281712319	0.742479094	7.225890397	7.225890397	1.970021299	6.562169874	5.291989663
TCGA-BT-A20U-11	0.046144163	0.099098544	0.160080718	0.12016513	0.00959285	0.350441878	0.054059966	0.103435044	0.056049124	0.158253462	0	0.212226108	0	0.069240869	0	0	0	0.122461846	0.000599833	0.006470822	0.013254033	0.114700402	0.014351854	0.011197249	0.063699388	0	0	0	0.014644774	0.010858588	0.017130917	0	0.050863777	0.003412675	0.005481952	0.007377001	0.002874621	0	0.887355696	58.27130988	4.52060911	3.178673648	1.090088034	6.26847237	7.786226885	7.786226885	1.721923736	11.69828984	3.701332773
TCGA-BT-A20U-01	0.081530317	0.113010466	0.13024923	0.158389781	0.052455574	0.413877752	0	0.0061264	0.064404674	0.087395222	0	0.075099693	0	0.075479903	0.061735891	0	0	0.038016152	0	0.197826564	0.070493363	0.283507127	0.011656321	0	0.007628486	0	0	0.020630204	0.008215641	0.050095015	0.01958718	0.007465444	0.035739324	0.002249316	0.029746394	0.00460739	0.00759226	0.023616243	0.811085794	1.916786181	1.750003311	1.298483974	0.12625171	0.398529108	30.83950648	30.83950648	0.976112626	12.10445267	5.971106227
TCGA-BT-A20V-01	0.122662686	0.15480848	0.184177287	0.147511187	0.075649094	0.464323066	0	0.017736491	0.008941543	0.144321142	0	0.091077053	0	0.08272944	0.010415244	0	0	0.098666639	0.071157178	0	0.07883066	0.18814219	0.014835122	0.186761661	0	0.006385638	0	0	0.014468095	0.033013176	0.015839998	0	0.057532249	0.022303067	0	0	0.001092186	0	0.855751228	3.334832851	1.108199045	3.593106422	0.236896315	0.427536732	5.426161792	5.426161792	0.982123317	5.568412233	2.191150477
TCGA-BT-A20W-11	0.06557669	0.200297291	0.343660128	0.174564379	0.075466915	0.71050952	0.004994052	0.016074554	0.007124503	0.208392538	0	0.202321225	0	0.048938733	0.041147551	0.034318615	0	0.091014656	0.027789699	0	0.031828065	0.161658804	0	0.013984079	0.110412926	0	0	0	0.013317055	0.043240599	0.059845392	0.00211078	0.037538461	0.008647683	0.034626453	0.036998901	0.025058294	0.010308867	0.728307515	10.16911203	11.598766	5.272205864	0.350357223	3.976013879	11.75185401	11.75185401	11.31320197	7.328695081	21.82547152
TCGA-BT-A20W-01	0.067627127	0.154091878	0.170507603	0.079178648	0	0.401276143	0.113526001	0	0.027319863	0.136295374	0	0.204916973	0	0.067392192	0.067085049	0	0	0.077481543	0.011541076	0	0.061173881	0.159979721	0.015825117	0.021881589	0.035581621	0	0	0	0.011195146	0.01984863	0.02030822	0	0.053674722	0.018516455	0	0.010021169	0.019894693	0.017026938	0.829514028	18.70238334	3.28861477	1.787749492	0.09212171	3.161245132	4.393299073	4.393299073	3.193135829	6.361506988	15.9196505
TCGA-BT-A20X-01	0.064021148	0.094510502	0.222725552	0.125037826	0.025657436	0.497177098	0	0	0.340317706	0	0	0.022883915	0.080868675	0.029521013	0.000197816	0	0.099622439	0	0.035990398	0.072609963	0.111029162	0.127805847	0	0.035391558	0	0.041697559	0	0.00206395	0.003544853	0.051450971	0.00242457	0.001134965	0.023155796	0.004484048	0	0.006107618	0.010844279	0	0.896852899	3.111346573	1.693187448	3.118345531	0.175851727	1.281747234	15.87460561	15.87460561	1.675754465	3.575170704	10.10662886
TCGA-BT-A2LA-11	0.001209173	0.072138592	0.261158759	0.129652679	0	0.456850563	0.005445111	0	0.011911575	0.232469002	0	0.159835279	0	0.036285456	0	0.062206336	0	0.041837799	0.016228225	0	0.002058563	0.168585262	0	0.012416653	0	0.250251157	0	0.000469583	0.004603507	0.00513056	0.021811956	0	0.041564174	0.003550153	0.011502089	0.013783328	0.002032612	0	0.896021622	3.912856838	5.627796485	2.455388705	0.211118592	0.762491667	6.48813678	6.48813678	2.162993194	5.196047673	5.693529918
TCGA-BT-A2LA-01	0.063415351	0.116825594	0.142719321	0.052827573	0.104051742	0.328981451	0.253399135	0	0.100063605	0.097742943	0	0	0	0.216673505	0	0	0	0.106144048	0.031757061	0.043016757	0	0.049758934	0	0.000955224	0	0.100488788	0	0	0.012384935	0	0	0.048458227	0	0.022785171	0.01114911	0.018561963	0.000628049	0.00231052	0.883722025	1.786074937	6.288794479	1.660309641	0.10874937	0.813974302	2.708372677	2.708372677	0.362519157	5.237408502	7.655188628
TCGA-BT-A2LB-11	0.064027699	0.112273585	0.205864451	0.127268373	0.032752884	0.426260707	0.069928683	0.107196494	0.044018537	0.121042543	0	0.114546137	0.013551038	0.046825434	0.002887483	0.001820341	0	0.065490427	0.02557547	0	0.015296236	0.177935275	0	0.044835383	0	0.131436493	0	0.017614025	0.019357909	0.029391641	0.014976302	0	0.054628321	0.000877808	0.011740409	0.006714769	0.010028943	0	0.852283897	192.9194023	3.015350464	2.077050739	0.457766307	10.62136876	4.941652792	4.941652792	2.71888034	6.71726631	9.504013659
TCGA-BT-A2LB-01	0.033843245	0.180851234	0.199521295	0.146292556	0.056916615	0.481301396	0	0.01753895	0.098830109	0.122216088	0	0	0.070803173	0.065128664	0.037087098	0	0.023182611	0	0.015723477	0	0.103625479	0.265937682	0	0.050921218	0	0.060483779	0	0.068521672	0.005296709	0.020705696	0.02590179	0	0.105148938	0.007911346	0	0.003837153	0.010058875	0	0.821139492	6.331949399	2.380767746	4.214689099	0.195894613	2.224197129	6.571892194	6.571892194	1.323738988	9.387297958	6.801692083
TCGA-BT-A2LD-01	0.073574851	0.116536962	0.132511795	0.106852203	0.12877676	0.406873397	0.042080391	0	0.10917139	0.161074139	0	0.025673828	0	0.164456677	0.000346214	0.003513418	0	0.064193985	0.002425001	0.045949197	0.105260648	0.162869423	0	0.010511534	0.102474156	0	0	0	0	0.008143039	0.010171303	0	0.024958802	0.062734326	0.024140652	0.011452162	0.003952995	0	0.854446721	2.387480692	3.108770602	0.740015464	0.505804906	1.601562248	5.006342929	5.006342929	0.74971735	6.561596737	4.608852135
TCGA-BT-A3PH-01	0.031533968	0.092858107	0.106584997	0.063927683	0.053102555	0.440024499	0	0	0.059630681	0.067087289	0	0.143211201	0	0.060338483	0.071730263	0	0.018344039	0	0	0.055881357	0	0.148611462	0	0.173103465	0.16813369	0	0	0.03392807	0.00054648	0.000345546	0.019647121	0	0.055865911	0.008605369	0	0	0.000819699	0.008626946	0.905542927	7.121407474	0.261815226	0.098109737	0.037999442	0.126368468	6.309093833	6.309093833	0.155518566	8.039837661	14.96338232
TCGA-BT-A3PJ-01	0.120267168	0.117897475	0.158454023	0.221070112	0.035053748	0.708507773	0.00437644	0	0.018512314	0.087273985	0	0.050856587	0	0.097397237	0.044252192	0	0.029883347	0.045819562	0	0.109809282	0.157830275	0.293833855	0	0	0	0.058016728	0	0.002138197	0	0.106520384	0.003274506	0	0.048460603	0.00792155	0	0.007656048	0.026113804	0	0.800053105	7.597491763	1.957428282	11.23364289	0.219882871	1.279129386	17.66465505	17.66465505	1.750294781	7.445323419	5.666966294
TCGA-BT-A3PK-01	0.042535313	0.071356831	0.210187432	0.301624457	0.001596002	0.476922885	0.000721381	0.001545665	0.002659904	0.026227633	0	0.145142587	0	0.061141011	0.019460957	0	0	0.030766965	0	0.185188945	0.06359096	0.185825202	0	0.145431222	0	0.090786622	0	0.041510948	0.003634832	0.044109667	0.007253367	0	0.108792218	0.005772577	0	0.001636078	0.013064923	0	0.815736338	3.092960011	1.281011925	1.631561004	0.089771784	0.46672503	12.92040161	12.92040161	1.460680653	6.971426421	16.08623332
TCGA-BT-A42C-01	0.081331314	0.073671486	0.122727158	0.102760841	0.06816777	0.337065967	0	0.031160815	0.106816897	0.063031896	0.111036019	0.007082453	0	0.129427664	0.071594293	0	0	0.023482103	0	0.003527581	0	0.143838954	0	0.23569593	0	0.055803291	0	0.017502104	0.005501229	0.016804566	0.011744173	0	0.067422303	0.008333252	0	0.002755735	0.003666101	0	0.883772643	3.530239991	4.099648984	0.256227947	0.12729048	1.118727047	13.67135933	13.67135933	0.570029362	10.48041741	5.93177621
TCGA-BT-A42E-01	0.078682595	0.240388982	0.093888938	0.179790055	0	0.608346451	0	0.063041084	0.030488502	0.18353753	0	0.030480711	0.023568574	0.074014508	0.074498051	0	0.001090893	0.052584349	0.012115684	0.030609956	0.156755589	0.164859953	0.006161093	0.034303786	0	0.056564288	0	0.005325449	0.003070627	0.086124564	0.021221886	0	0.026596724	0.016683576	0	0.015281702	0.024372062	0	0.806648859	8.785002493	3.491149763	10.68995794	0.625198059	0.409312066	21.95358105	21.95358105	2.762712429	4.763523041	3.542158548
TCGA-BT-A42F-01	0.050525315	0.091923297	0.200506843	0.170315179	0	0.559164555	0.002455169	0.010497652	0.066240359	0.118017838	0	0.036538032	0.018000784	0.11839372	0.027344069	0	0	0.035320274	0.002127544	0.235372373	0.06786916	0.183343604	0	0	0	0.075983474	0	0.00249595	0.009404882	0.045243095	0.024339817	0	0.041815702	0.005571947	0	0.015691405	0.017841717	0.001282823	0.838808611	5.129007481	4.920605621	12.35206518	0.253252132	6.328643645	21.43199239	21.43199239	1.901069442	14.35467556	4.046177786
TCGA-C4-A0EZ-01	0.014261048	0.218055971	0.021249117	0.044086518	0.064995079	0.280582825	0	0.002234956	0.02400708	0.117996386	0	0.053376024	0	0.138881409	0.09417749	0	0.049552256	0	0.013770139	0.141008182	0	0.320699729	0.013380977	0.006763577	0	0.024151796	0	0	0.005934684	0	0.010021387	0.000751543	0.038759455	0.010341066	0.03281782	0	0.003653829	0.001650188	0.896070027	6.462672109	1.600276007	0.738527816	0.143559362	0.255934922	2.290581103	2.290581103	0.914531357	4.098521631	9.251079535
TCGA-C4-A0F0-01	0.057875448	0.072678312	0.235206747	0.101448536	0.036745163	0.563354546	0.009472402	0	0.020281449	0.093284679	0	0.041303145	0.013490146	0.039147181	0	0.024769496	0	0.042823473	0.021778285	0.062548019	0.108536342	0.29714561	0.05596017	0.005708742	0	0.149321255	0	0.014429606	0.001799808	0.026427674	0.013741714	0	0.026352277	0.003155217	0.004482359	0.005943036	0.003559609	0	0.914538306	1.813230033	3.001657453	2.569951053	0.088575979	0.159869007	7.767322183	7.767322183	1.408174565	1.774331905	7.971630071
TCGA-C4-A0F1-01	0.032242118	0.096444947	0.204278703	0.10099734	0.023652969	0.459487195	0.003404872	0	0.26601379	0.017304038	0	0.104260166	0	0.082786763	0.021260155	0	0.064634264	0	0.031477548	0.078538494	0.165948316	0.06455152	0.02955858	0.012918093	0	0.051018555	0.006324847	0	0.002416556	0.03613634	0.011656987	0	0.041258601	0.00324194	0.023178215	0	0.004345705	0	0.877765655	1.089017344	0.171059531	4.852192716	0.11569458	1.004087294	53.54942007	53.54942007	0.858968801	4.179764591	3.774049106
TCGA-C4-A0F6-01	0.021896726	0.123004645	0.212473544	0.057418403	0.042750874	0.369503625	0	0.003261886	0.174169892	0.120146598	0	0.018651623	0	0.048501344	0	0.04665833	0	0.018304166	0	0.15185862	0.067443525	0.315451669	0.001422507	0.002030816	0	0.029026845	0	0.00307218	0.003744106	0.006494648	0.017855872	0	0.049439151	0.003918661	0.001612587	0.002421772	0.004864	0	0.909649204	1.82462812	1.285109747	0.527843276	0.08039018	2.09275326	7.666232011	7.666232011	0.513815909	7.904288767	8.252899481
TCGA-C4-A0F7-01	0.072386402	0.114335544	0.178434731	0.072991057	0.01870588	0.434378477	0	0.01047597	0.001224081	0.162928816	0.037104486	0	0	0.097724211	0.018739639	0	0	0.003764886	0.084858734	0.082404496	0.040515386	0.171247841	0.038672125	0.172917831	0.064230177	0	0.000179432	0.01301189	0.008702439	0.007778992	0.017303788	0	0.023404621	0.01096748	0	0	0.000804086	0.006159718	0.924878876	0.655423663	0.31688514	0.648367842	0.032583414	0.429180428	5.921321985	5.921321985	1.452947111	6.478635662	6.953586485
TCGA-CF-A1HR-01	0.07506651	0.121399618	0.148805458	0.075601062	0.073818801	0.423660146	0	0.01974152	0.162438436	0.221936423	0	0	0.024511035	0.050988893	0.05386393	0	0	0.081622704	0.021600808	0	0.015440581	0.210679561	0.000170692	0.042913547	0.09409187	0	0	0	0.005487717	0	0.03883108	0	0.06709335	0.011628472	0	0.004894729	0.003088838	0.004013991	0.864961824	90.25607152	3.272844925	2.05435083	0.051567242	1.768188814	9.160811132	9.160811132	1.394878122	6.26221679	15.76582208
TCGA-CF-A1HS-01	0.111033657	0.100937574	0.248591766	0.124233794	0.070962297	0.629299206	0.006523044	0	0.008559248	0.034537638	0	0.036448503	0	0.060816594	0	0	0	0.044092058	0.036309065	0.047764657	0.063213067	0.323184263	0.227706536	0.047236001	0	0.06200351	0	0.001605818	0.002114052	0.017675054	0.016990374	0	0.061248293	0.01281196	0.000387968	0.000422549	0.003722052	0.003653014	0.880974684	4.588917145	0.495736661	1.195735439	0.059404354	0.578024719	11.07454685	11.07454685	5.385647463	7.335508507	4.825412414
TCGA-CF-A27C-01	0.093502815	0.077200129	0.128484903	0.062649963	0	0.330905524	0	0.001348775	0.018958412	0.154419737	0	0.307496331	0	0.184805813	0.001591394	0	0.00288082	0.104172221	0.059525749	0.007537364	0	0.064318336	0.0149251	0.021362731	0.046771968	0	0.009885249	0	0.002009226	0.000446782	0.008529205	0	0.051796383	0.007057478	0	0.000167179	0.000503314	0	0.929490434	4.01025859	0.60280972	0.400074667	0.130775247	0.315458858	4.515344835	4.515344835	0.695364149	9.418893799	8.046900544
TCGA-CF-A3MF-01	0.040732872	0.067024171	0.051802866	0.032548152	0	0.18047653	0	0	0	0.168331927	0.119993885	0	0	0.210754984	0	0	0.082407901	0	0.003518326	0	0	0.222773888	0	0.078025582	0	0.108497655	0	0.005695853	0.002417459	0.000465783	0.007908739	0	0.051365993	0.012084431	0.007482011	0.000533908	0.001402427	0.008478029	0.907861221	6.663934133	0.275506429	0.21162678	0.022626248	0.068860647	4.599600294	4.599600294	0.25116702	3.004531618	4.747271905
TCGA-CF-A3MG-01	0.093599829	0.07835751	0.146251237	0.073827116	0.054865167	0.32699535	0	0	0.319096213	0	0.15142375	0	0	0.114478655	0	0	0.089500219	0	0.029103187	0	0.007687774	0.091974941	0.043447597	0.142901298	0	0.010386366	0	0	0.002933146	0.000544962	0.014996366	0	0.068568006	0.006635534	0.006745848	0	0.001160119	0.009637411	0.888778608	16.48224519	0.256310093	0.057390499	0.032350036	0.392139952	7.159697605	7.159697605	0.255811065	9.04025974	9.167166281
TCGA-CF-A3MH-01	0.089813641	0.115128436	0.097389492	0.065950148	0	0.332934976	0	0.005026905	0.068623076	0.08187097	0.260859442	0	0	0.18991929	0	0	0	0	0.019595727	0	0	0.169611068	0.048346794	0.114203744	0	0.038975307	0	0.002967677	0.003045367	0	0.014631638	0	0.046842604	0.007246134	0	0	0.00156054	0	0.926673716	6.437223058	0.130132897	0.124060487	0.039995873	0.479172135	3.626565635	3.626565635	0.399174301	6.265829883	6.087575117
TCGA-CF-A3MI-01	0.034749508	0.104581759	0.101584919	0.04572698	0	0.257448921	0	0.026937237	0.029294764	0.184788719	0.050009103	0.040776454	0	0	0.0327731	0	0	0.060569604	0.011964689	0.076627259	0	0.360589611	0	0.079361183	0.032656805	0.008844384	0	0.004807088	0.000602297	0.002610489	0.009329559	0	0.046717427	0.008232927	0	0.001356658	0.001916921	0.009735522	0.9194982	1.692848476	0.395289694	0.333783193	0.07543029	0.114658515	2.082710839	2.082710839	0.802494866	2.986298155	6.067760519
TCGA-CF-A47S-01	0.078837838	0.146130138	0.084115419	0.0842869	0	0.396413703	0.044751566	0	0	0.098129859	0.099461231	0	0	0.114384886	0.086671141	0	0	0.033690502	0.026149397	0	0.113873724	0.146088107	0	0.162565473	0	0.074234114	0	0	0.004718167	0.009002847	0.009334566	0	0.065493525	0.008088344	0.036211639	0	0.002049957	0.002440218	0.862660736	4.497538768	0.35291454	0.497084023	0.040216036	0.290591787	1.992771976	1.992771976	0.947265592	5.890372165	3.969853271
TCGA-CF-A47T-01	0.053747239	0.110640209	0.090573037	0.03817712	0	0.301211623	0.031257905	0	0.140318587	0.002710943	0.338073317	0	0	0.209092261	0	0	0.048714444	0	0.011714255	0.028817313	0	0.117405794	0.002510857	0.039635996	0	0.029748328	0	0	0.001758374	0.00063916	0.004089378	0	0.038307452	0.004514242	0.008429904	0	0.000334855	0	0.941926635	2.209288114	0.098502617	0.113731961	0.025814552	0.127034941	2.592166525	2.592166525	0.319530061	5.250339433	5.163171189
TCGA-CF-A47V-01	0.070222671	0.161278394	0.080877304	0.093654277	0	0.333318701	0.026763668	0	0.032849099	0.122917622	0	0	0	0.306177683	0.100380333	0	0	0.057700891	0.062712494	0	0.02814323	0.125396434	0.005708714	0.061303782	0.069946049	0	0	0	0.005191621	0.0012171	0.018897007	0	0.091656405	0.012370394	0	0	0.00144943	0.000669849	0.868548194	7.303915091	0.924805615	1.14161595	0.081407055	0.547817999	3.115808168	3.115808168	1.623729114	7.17741289	14.91996618
TCGA-CF-A47W-01	0.079927328	0.118232377	0.051420834	0.051874261	0	0.315065837	0.003365071	0.002885479	0.037745995	0.079007763	0	0.247060883	0	0.022815437	0.04670383	0	0.12363002	0	0.09776377	0	0.025241268	0.177913277	0.025560366	0	0.110306839	0	0	0	0.003841782	0.002875935	0.005801452	0	0.029013489	0.003345484	0.046640959	0	0.001682733	0.006599282	0.900198885	2.649901807	0.321331876	0.49984739	0.077222239	0.161413901	0.981740654	0.981740654	0.450174457	3.805335166	4.084688167
TCGA-CF-A47X-01	0.08695954	0.077162283	0.090440676	0.067214537	0	0.29246557	0.008723234	0.038265473	0.069906665	0.113106937	0	0.04092834	0	0.123850351	0.091785429	0	0	0.049423969	0	0	0	0.282229462	0.039696287	0.124534053	0.011476703	0.006073096	0	0	0.004842145	0	0.017234757	0	0.058947872	0.00639627	0.003126685	0.000115399	0.003468793	0.021777959	0.88409012	13.70641067	0.179499466	0.118040879	0.058209647	0.487542224	3.297745811	3.297745811	0.752222505	4.781194565	4.281298979
TCGA-CF-A47Y-01	0.048697822	0.121197342	0.067686165	0.044766449	0	0.307948663	0	0.003848842	0.01889643	0	0	0.234088863	0	0.054815242	0.188823977	0	0.083243944	0	0	0.018901041	0.004268902	0.176605352	0.004611566	0	0.210783882	0	0.00111196	0	0.001635246	0	0.009993416	0	0.045329263	0.007310812	0.009938879	1.40E-05	0.000340784	0.002556414	0.922881176	2.666189701	1.371528322	0.216069506	0.033285045	0.171917387	1.253660062	1.253660062	0.356201212	5.560236775	4.209762085
TCGA-CF-A5U8-01	0.067723603	0.12311488	0.069951343	0.057276376	0	0.327730061	0.064585439	0	0.303689507	0.16337511	0.053749196	0.036184716	0	0.048106872	0.003458928	0	0	0.108823552	0	0.008355949	0.01581772	0.095736	0	0.007164185	0.038416184	0	0	0.052536643	0.00145496	0.001642627	0.007685481	0	0.044497007	0.00825493	0.005880219	0.00125006	0.000519309	0.000914903	0.927900505	6.655444586	2.61820222	0.228957063	0.07291655	0.358511139	0.778520247	0.778520247	0.329121698	6.729186195	6.494288351
TCGA-CF-A5UA-01	0.059753432	0.101697697	0.081359097	0.054223225	0	0.312432076	0	0.011131515	0.082472581	0.102549813	0	0.107051036	0	0.09145782	0.034982524	0	0.022674989	0.023311659	0.025724504	0.171277266	0	0.209097256	0.086994026	0	0	0.03127501	0	0	0.004693663	0	0.011969209	0.017460063	0.01901221	0.016956014	0.003328894	0	0.000290255	0	0.926289692	2.820981017	0.573997359	0.226953823	0.055350528	0.172671903	1.093625587	1.093625587	0.635978876	3.370238849	5.430902578
TCGA-CF-A7I0-01	0.046619666	0.114174521	0.108492199	0.063320171	0	0.322541798	0	0	0.044487081	0.261794137	0	0.121839605	0	0.069406071	0.03396303	0	0	0.044321049	0.075403842	0	0.010666449	0.178897602	0.031220273	0.033128488	0.094872373	0	0	0	0.003423911	0.001735553	0.017562026	0	0.053560242	0.007115093	0.014602299	0.003192715	0.002939774	0.005595831	0.890272556	4.311424539	1.666819882	1.047169872	0.097716912	0.627654843	3.084356868	3.084356868	1.818153292	5.226510059	13.43145088
TCGA-CF-A8HX-01	0.041020469	0.115317073	0.047848159	0.045347507	0	0.257436671	0	0.011809592	0	0.087376626	0	0.147835727	0	0.15417742	0.06018432	0	0	0.094072461	0.038431912	0	0	0.23922296	0.059240739	0.085582537	0	0.020245208	0.001820498	0	0.004408728	0	0.007190554	0	0.064962069	0.010104574	0	0	0.000604532	0	0.912729543	6.19038338	0.108191458	0.073382559	0.125214185	0.138769009	2.134925991	2.134925991	0.529502281	9.505879261	4.134650917
TCGA-CF-A8HY-01	0.060079831	0.079177961	0.129971503	0.058241789	0	0.287897298	0	0.013438249	0.043175827	0.20597534	0	0	0	0.194463328	0.121119257	0	0	0	0.077114106	0	0.008209722	0.032108132	0.297853164	0	0.006542877	0	0	0	0.000801651	0.000292946	0.004282086	0	0.047549441	0.004694938	5.81E-05	0.000517208	0	0	0.941803648	3.803484725	1.590343004	0.447474165	0.043506366	0.134012762	0.644293872	0.644293872	0.637895291	2.969294785	5.332212759
TCGA-CF-A9FF-01	0.072195974	0.158041768	0.098586519	0.053707412	0	0.30265073	0.304841726	0	0.099770996	0.125140119	0	0.114545009	0	0.089972721	0.045714086	0	0	0.043504059	0.009506655	0.009452111	0.025860385	0.065088371	0	0.029459115	0.031311561	0.005833088	0	0	0.017858418	0.005395827	0.01268862	0	0.056683914	0.005588451	0	0.002553174	0.004638388	0.013959054	0.880634153	4.642560808	1.291454476	0.694479662	0.057746291	7.482351646	5.299837431	5.299837431	1.124056895	4.947447434	8.535381483
TCGA-CF-A9FH-01	0.053675987	0.133609486	0	0.197257697	0	0.222279693	0	0	0.172187669	0.070027701	0.144366874	0	0	0.041384173	0	0	0.021221547	0.013292624	0.021896747	0	0.06588169	0.123704049	0	0.304902197	0.02113473	0	0	0	0.005706773	0	0.017882033	0	0.039446647	0.013378956	0	0	0.003447464	0.005956195	0.914181933	5.24364728	1.759230322	0.1924741	0.077118337	0.503434808	6.759852843	6.759852843	0.323470285	6.25963061	6.258731286
TCGA-CF-A9FL-01	0.073553254	0.118364756	0.106863966	0.053860073	0.01030284	0.369121593	0.007728791	0	0.146929626	0.023816445	0	0.021458454	0	0.095805959	0.007094652	0.014204578	0	0.020077014	0.012748492	0.056486668	0.015697355	0.353657193	0.014169809	0.011916663	0.186311113	0	0.008587046	0.003310142	0.00291793	0.002325157	0.013671674	0	0.057035165	0.003866621	0	0.004324124	0.004530221	0	0.911329107	3.397329665	5.26176766	0.383376417	0.068778833	1.270176201	4.614241227	4.614241227	1.694513021	8.175202965	7.582425466
TCGA-CF-A9FM-01	0.079093168	0.154580193	0.085870393	0.109186139	0.0006509	0.459703882	0	0.002362993	0	0.052153524	0.051582485	0.12157136	0	0.03780712	0.028764569	0	0	0.127963897	0.024938713	0	0.023143361	0.165358141	0.035909336	0.123018832	0	0.180980369	0	0.0244453	0.005110209	0.011740872	0.014990523	0	0.06869342	0.005988382	0.025274979	0	0.002750648	0.002730415	0.862720553	4.253982975	0.61968358	1.365058974	0.058120219	0.744541441	16.63465684	16.63465684	2.019289206	11.12354882	5.400747652
TCGA-CU-A0YN-11	0.010533403	0.156833664	0.206005616	0.110620157	0.040335586	0.740975913	0.061255491	0	0.010826311	0.029195847	0	0.152833827	0	0.041822466	0.003644297	0	0	0.041852242	0.046350308	0	0.005397295	0.444352453	0	0	0.162469463	0	0	0	0.012255603	0	0.130313813	0	0.016530427	0.002628836	0.068070593	0	0.006699107	0.040676799	0.722824823	1.822363784	0.463483318	0.472081598	0.087629849	2.000533265	8.252528003	8.252528003	5.818877175	4.806695336	16.13434272
TCGA-CU-A0YN-01	0.010679659	0.157969966	0.153839676	0.185859501	0.014957757	0.575898775	0	0	0.053969985	0.092517917	0	0.120385827	0	0.067790356	0.056591418	0	0	0.025057587	0	0.272271573	0.004723488	0.150399166	0.022983213	0.037978049	0	0.073996855	0	0.021334566	0.003591676	0.036280326	0.013414706	0	0.079493186	0.00466063	0	0.007574202	0.017464421	0	0.837520853	4.760367354	3.118101642	4.502401375	0.189581879	2.280269334	12.00181027	12.00181027	5.199800215	12.14107648	7.189260403
TCGA-CU-A0YO-01	0.068144458	0.141240117	0.183753774	0.138967009	0.031841281	0.461226684	0	0.006623041	0.023836732	0.068073821	0	0.326034904	0	0.012607709	0.004111259	0	0	0.027564237	0.025921613	0	0.057896923	0.266456855	0.031910119	0.097400941	0.043962573	0.007599275	0	0	0.010232556	0.014330641	0.027615072	0	0.061409478	0.009604887	0.040559768	0.001111653	0.006128472	0	0.829007473	4.184329959	0.925434582	1.475329295	0.054872598	1.611238899	7.675192765	7.675192765	2.882460027	6.747163398	8.910566406
TCGA-CU-A0YR-11	0.088365025	0.18216561	0.278857233	0.142682256	0.009241639	0.74031422	0.178736846	0	0.094775389	0.132317294	0	0.095360101	0	0.108446662	0	0.011699438	0	0.077800157	0.00442332	0	0.019885758	0.137643619	0	0	0.094841391	0.044070025	0	0	0.041125563	0.027973138	0.08072012	0.018720366	0.039418955	0.007578098	0.007113424	0.008405237	0.015075048	0.013998584	0.739871465	5.604576882	3.888072074	2.024556777	0.277545582	18.46142577	7.409790655	7.409790655	5.405193828	6.881345607	28.16330102
TCGA-CU-A0YR-01	0.009814794	0.061095413	0.244580035	0.106214172	0.045844174	0.648624256	0.028355598	0	0.05041698	0.031579759	0	0.020333403	0.010480587	0.054418251	0.022989529	0	0	0.035886236	0	0.346698934	0.061975504	0.231801326	0.040299632	0.0063917	0	0.056763435	0.001609126	0	0.004074769	0.028061906	0.030254527	0	0.090184059	0.003604928	0	0.003426156	0.013712745	0	0.826680909	34.52840094	1.372687933	3.536218349	0.20930139	1.463246135	19.74324893	19.74324893	2.00822474	5.892001253	12.17284527
TCGA-CU-A3KJ-01	0.008860566	0.158072128	0.186144134	0.187664021	0.001798261	0.565605259	0.001729439	0	0.002846649	0.076637609	0	0.255149618	0.058859277	0.033556898	0.006732981	0	0.020894096	0.01902535	0.016929846	0.086251095	0.110359576	0.11706545	0.018919777	0	0	0.155372891	0	0.019669447	0.000519137	0.097853104	0	0	0.064722797	0.004784427	0	0.007906364	0.010509082	0	0.813705089	3.84343711	7.241486945	2.094409422	0.176391974	0.246571683	10.87262652	10.87262652	1.316056465	8.241047414	2.389944055
TCGA-CU-A3QU-01	0.073008177	0.051557394	0.152464643	0.094592851	0.010352951	0.415664669	0	0	0.093510263	0.029603648	0	0	0	0.029791938	0.023906004	0.007253616	0.023329138	0	0.198979699	0.232062274	0	0.0878071	0	0.080679961	0	0.193076359	0	0	0.002797557	0.043289762	0.028425237	0	0.139952918	0.022120606	0.035559587	0.001759726	0.005965071	0.000879487	0.719250047	4.190963626	0.041920427	0.792499194	0.048403735	2.38083593	9.102916684	9.102916684	0.522650409	12.12704295	5.325738132
TCGA-CU-A3YL-01	0.091534289	0.136405485	0.069959934	0.067409411	0.023255373	0.328719982	0.013417137	0	0.091527941	0.228021999	0	0.074847044	0	0.165554308	0.002083999	0	0	0.082826628	0.023956962	0	0.09613888	0.180447765	0.008766289	0.002764242	0.029646808	0	0	0	0.002607685	0	0.017718611	0	0.056921817	0.009054641	0	0.004587983	0.006932485	0.030245905	0.871930872	57.26969197	2.929759701	0.850928408	0.158278285	0.739807955	5.533558646	5.533558646	1.499614866	8.358333033	12.30428824
TCGA-CU-A5W6-01	0.03572943	0.080446802	0.092741496	0.087691515	0.132798828	0.337580624	0.031873649	0	0.079979465	0.141906005	0	0.005114673	0	0.103083561	0.028226869	0	0	0.023651382	0.075556991	0.040932643	0.080615237	0.160054471	0.039610362	0.045659829	0	0.116035364	0	0.0276995	0.001457279	0.003381621	0.011873682	0	0.113921026	0.008200805	0	0	0.000261173	0	0.860904414	4.091521999	0.367161258	0.777102031	0.14393925	1.048677128	15.2785481	15.2785481	1.396170691	6.087233481	5.18374838
TCGA-CU-A72E-01	0.042318442	0.104723379	0.109756979	0.091528166	0.062621831	0.380371213	0.000704851	0	0.004390578	0.032006007	0	0.175920533	0	0.049307051	0.008428987	0	0.007250633	0.051922599	0.027470342	0.262156297	0.007926398	0.344445619	0	0	0.024424468	0	0	0.003645638	0.001594899	0.024003375	0.021212286	0	0.04093053	0.00544897	0.020407324	6.65E-05	0.003245214	0	0.883090943	2.961610519	0.492929235	0.935492272	0.093314337	0.335097862	20.21262273	20.21262273	1.177356907	6.957057555	3.748793666
TCGA-DK-A1A3-01	0.100475951	0.077042407	0.191381624	0.115478145	0.189094644	0.426563587	0.047052952	0	0.034311619	0.078221389	0	0.147439066	0	0.04798757	0.012281195	0	0	0.048637092	0.018820374	0.020246782	0.13136644	0.32856855	0.002583802	0	0.082483168	0	0	0	0.007041126	0.041934747	0.052449629	0	0.141028167	0.004492135	0	0.003910438	0.01837157	0.002847474	0.727924714	137.4582417	2.141974246	1.352257166	0.084129567	2.03532376	12.16211053	12.16211053	2.5231161	3.209302938	9.758242488
TCGA-DK-A1A5-01	0.007033625	0.145403234	0.221027267	0.099821252	0.038019567	0.597799494	0	0.015992131	0.028096469	0.1192128	0	0.025025552	0	0.141133835	0.009112763	0	0	0.046292694	0.014777362	0.177092612	0.062569026	0.201539586	0.064988143	0.069340687	0.024826341	0	0	0	0.002283792	0.017652679	0.016436064	0	0.08151087	0.00962051	0	0.001973043	0.005202788	0	0.865320254	2.966666135	1.493848836	0.842689614	0.253479958	0.39281901	37.27968026	37.27968026	1.826879242	9.549227543	5.408043863
TCGA-DK-A1A6-01	0	0.094954171	0.208536813	0.159823939	0	0.487980128	0	0	0.000540795	0.224339744	0	0	0.100858346	0.079983052	0.001927678	0	0	0.080100794	0.023790387	0	0	0.249579629	0	0.165629421	0	0.07107356	0	0.002176592	0.000731419	0.009685105	0.035154513	0	0.056414481	0.0049252	0	0.018805966	0.008306253	0.003910806	0.862066257	10.95567167	7.648648713	4.846448379	0.954877278	0.164412936	9.966293801	9.966293801	0.67415666	6.044930785	3.867478254
TCGA-DK-A1A7-01	0.07046619	0.074721542	0.092434815	0.049004429	0	0.229046488	0.203052775	0	0.143613493	0.100495067	0	0.150850535	0	0.105975683	0.040228539	0	0	0.05773622	0.00452531	0	0.003021887	0.110274705	0.000826518	0.025058236	0.054341031	0	0	0	0.01211079	0.003513676	0.011360413	0	0.052764992	0.01288842	0	0.003292274	0.003729151	0.005870272	0.894470013	7.329085715	0.842231338	0.337015366	0.049257004	3.520362011	1.804618673	1.804618673	0.769822998	2.90478177	3.363771185
TCGA-DK-A1AA-01	0.071906725	0.11688331	0.147371521	0.083070225	0.039409053	0.435555916	0	0.02079385	0.126613384	0.001983	0	0.150408863	0	0.003983613	0.043281636	0	0	0.08261981	0.016584272	0	0	0.26163272	0.064090052	0.082753646	0.130862542	0	0	0.014392611	0.002816677	0.006289782	0.015163571	0	0.057736315	0.004946553	0.001364151	0	0.003201938	0	0.908481014	3.964210301	0.41161048	1.661619154	0.132179111	0.611547907	9.427749899	9.427749899	1.990524269	10.30322372	8.841361162
TCGA-DK-A1AB-01	0.074682651	0.179270667	0.116806089	0.186062768	0.059588828	0.619214291	0	0.023330077	0.040560571	0.038324173	0	0.119633208	0.004430463	0.045443467	0.005429204	0	0	0.050708951	0.003583183	0.091637615	0.239671006	0.216311172	0.048883902	0	0.067367239	0	0	0.004685767	0.012909692	0.033586531	0.037214375	0	0.100640787	0.020012882	0	0	0.008081243	0	0.787554489	4.787926667	2.306528585	1.760799906	0.254554001	1.470499762	17.10815679	17.10815679	4.949038961	11.88702552	6.805261787
TCGA-DK-A1AC-01	0.017219326	0.08027418	0.273911057	0.169318086	0.088201681	0.514279616	0.033995875	0	0.041133515	0.209904406	0	0.049743467	0.013691821	0.082339705	0.012775029	0.036467702	0	0.034861542	0	0.065871608	0.059859266	0.159260792	0	0	0	0.194546007	0.005549266	0	0.000650734	0.171631114	0	0	0.122947208	0.001540908	0	0.0216586	0.02791235	0	0.653659086	5.058216302	6.87267269	3.875237235	0.350758526	1.382082191	11.33396289	11.33396289	1.817511743	23.6948592	3.536932557
TCGA-DK-A1AD-01	0.011597804	0.158843866	0.087945332	0.053775035	0.127159408	0.272789529	0.049754251	0	0.120514761	0.215244704	0	0	0.018619958	0.091766412	0.061114256	0	0	0.032910209	0.047080856	0.012199338	0.195149365	0.114573431	0.013818486	0.020122741	0	0.007131233	0	0	0.003234215	0.004080439	0.022296689	0	0.078760383	0.005915784	0.009461086	0.002408875	0.001885311	0	0.871957219	1.746779206	1.446769216	1.159675262	0.101573711	1.189727247	13.50504514	13.50504514	1.386143187	9.481355397	4.550565961
TCGA-DK-A1AE-01	0.077735383	0.066113688	0.169847207	0.135475585	0.000247174	0.317822205	0	0	0.160135331	0.042093425	0	0.076323555	0.002953688	0.156767786	0	0.01710531	0	0.186368799	0.00804637	0.005960461	0.069730633	0.179354904	0.05032307	0.015478171	0.029358498	0	0	0	0.022400956	0.001534156	0.015241852	0.000182101	0.010021793	0.011289573	0	0	0.00206485	0.002421894	0.934842826	12.63049817	0.981821937	6.208964374	0.397522882	0.423759257	40.76781762	40.76781762	1.148046829	13.77922724	2.376797174
TCGA-DK-A1AF-01	0.073676547	0.172009861	0.362754871	0.221037497	0.183759917	0.659965893	0.008112115	0.007164256	0.017936827	0.112984407	0	0.181888993	0	0.020878039	0.001984511	0.009520513	0	0.032777696	0.057131491	0.165849193	0.080605154	0.236123066	0.003211408	0	0.010452905	0.029087009	0	0.024292417	0.009909588	0.049521602	0.053475927	0	0.103131358	0.004915156	0.010963255	0.017054018	0.024238627	0	0.72679047	39.81169775	6.39255876	8.969091243	0.256745846	3.38398249	20.27681922	20.27681922	6.129077552	10.88611787	29.37128729
TCGA-DK-A1AG-01	0.064582029	0.137354195	0.105656254	0.093591355	0.008301735	0.390167623	0	0	0.136383611	0.173391624	0	0.174409133	0	0.122177335	0.014252909	0	0	0.097769489	0.034158462	0	0	0.11583376	0	0.040922146	0.027869916	0	0	0.062831615	0.003042733	0.002673543	0.019855756	0	0.046365506	0.008922509	0.004887686	0.003367122	0.000982534	0.004209027	0.905693584	4.348083295	2.270084725	1.725007977	0.130539644	0.388851906	4.393952923	4.393952923	0.287394018	9.495825546	7.132578985
TCGA-DK-A2HX-01	0.016165459	0.120991023	0.205741079	0.117731491	0.139451349	0.56647276	0.022739319	0	0.04765339	0.051668072	0	0.128347211	0	0.032278085	0.034270729	0	0	0.052738409	0.032336169	0	0.002090875	0.366724147	0	0.077444327	0.150052869	0	0	0.001656397	0.002618038	0.066384072	0.032801951	0	0.093742476	0.008482275	0.000835156	0.002569639	0.015089722	0.004546124	0.772930546	8.264186196	1.334947074	0.589820962	0.198657623	1.380174087	8.152045289	8.152045289	2.15356959	12.01308333	10.99246226
TCGA-DK-A2I1-01	0.083364215	0.118294749	0.132877917	0.072100602	0.11450797	0.390244556	0.079669749	0	0.147232555	0.090591415	0	0.033520571	0	0.04042372	0.051631198	0	0	0.053706783	0.020424714	0.041103644	0.143463797	0.263439282	0.011387288	0	0	0.021636461	0	0.001768822	0.006842821	0.014180113	0.019357367	0	0.105111597	0.005681582	0	0.002413231	0.007625524	0	0.838787765	9.346615933	1.255515533	1.233532823	0.099577952	4.974861318	8.453084199	8.453084199	1.948429672	8.113818654	8.670315458
TCGA-DK-A2I2-01	0	0.258005025	0.18731795	0.208179312	0	0.870132212	0	0.026308229	0.011609859	0	0	0.090653018	0	0.039139417	0.045189004	0	0.028594159	0	0	0.192512573	0.037889618	0.190589949	0.056526656	0	0	0.2240129	0.002183935	0.054790683	0.003565601	0.061149992	0.018663658	0	0.075059296	0.002801235	0	0.003065029	0.008760792	0	0.826934396	2.515276566	1.199408102	2.782846463	0.157309404	0.338863803	22.00169137	22.00169137	18.06350548	8.229397293	7.041340914
TCGA-DK-A2I4-01	0.035001339	0.256787038	0.439308644	0.399282546	0.234132218	1.069451853	0	0	0.025117915	0.216248898	0	0.065583802	0.034978654	0.051172732	0	0	0	0.069424693	0.014306383	0.051743159	0.097313628	0.369241321	0	0	0.002068523	0	0	0.002800292	0.013434456	0.157644267	0.083300885	0	0.049165051	0.009055177	0	0.083705828	0.026844528	0	0.576849809	13.77290926	22.93739527	31.71087982	3.201029462	4.880754875	53.66155312	53.66155312	11.81199288	6.567703911	9.176077164
TCGA-DK-A2I6-01	0.127356963	0.078633063	0.134891022	0.076323862	0	0.432235199	0	0	0.023469694	0.117197344	0.014443028	0.107342672	0.024972136	0.046592981	0	0	0.036915918	0	0.023211249	0	0.028170684	0.218339192	0	0.289334575	0	0.070010526	0	0	0.027980562	0.019885996	0.000854695	0	0.066640541	0.010903713	0	0	0	0.003772901	0.869961591	1.483453315	0.640637642	0.371159518	0.061749728	0.101035903	2.124678678	2.124678678	0.362788472	9.354637131	3.29162126
TCGA-DK-A3IK-01	0.039409258	0.119679829	0.100302786	0.054257668	0.016718538	0.300454726	0.003414004	0.107903719	0.156969181	0.086653297	0	0	0	0.136751698	0.031526671	0.060126121	0	0.012199386	0.005185705	0.113123315	0.041095835	0.165749301	0	0.017188468	0.062113298	0	0	0	0.008058284	0.005958439	0.020845841	0	0.083897272	0.009580295	0.007829816	0	0.001478791	0	0.862351264	6.518987631	0.895871803	0.643492195	0.101759544	3.350923524	2.274799841	2.274799841	0.861982367	8.56127275	5.663656987
TCGA-DK-A3IL-01	0.056818793	0.135353747	0.078428806	0.063369403	0	0.341165688	0.179195389	0.20072387	0.002512015	0.06539151	0	0	0	0.182145648	0.008079915	0.0068935	0	0.054937273	0	0.090288091	0.02839386	0.085152474	0	0.049817257	0.046469197	0	0	0	0.008197991	0.005728625	0.01924031	0	0.066632655	0.005779882	0.013727432	0.000249034	0.002075793	0.003971606	0.874396673	25.519323	0.462574243	0.119935659	0.107990315	5.017603237	3.978133232	3.978133232	0.830481734	5.85948281	4.130737481
TCGA-DK-A3IM-01	0.040042951	0.104557332	0.184717657	0.072262319	0.029652163	0.488081414	0	0	0	0.020583989	0	0	0	0.123679761	0.03596491	0	0	0	0	0.552884324	0.012795375	0.120951915	0	0.005128308	0	0.128011418	0	0	0.004627787	0.037475343	0	0	0.046758194	0.005669059	0.011932649	0	0.001101718	0.001623632	0.890811617	1.985321792	0.130674179	0.49117212	0.059543728	1.289811237	10.80965676	10.80965676	1.50818568	5.889426977	2.773690725
TCGA-DK-A3IN-01	0.057187991	0.112769246	0.267359624	0.160506481	0.135141902	0.702900085	0	0.002065449	0.056538393	0.092534452	0	0.07913266	0.011301696	0.028725339	0.037811083	0	0	0.046564159	0.012944881	0.049933919	0.03430023	0.501980874	0.000467285	0	0	0.026854831	0	0.01884475	0.00953559	0.043401214	0.038699129	0	0.072230313	0.011219006	0	0.00580238	0.019184965	0	0.799927403	3.216211196	3.173900475	1.758883011	0.167301985	1.51876589	22.06270539	22.06270539	1.655901629	8.701252416	8.758805348
TCGA-DK-A3IQ-01	0.028622306	0.157585667	0.211896573	0.10624236	0.219649225	0.464256956	0.021898451	0	0.0858711	0.038208477	0.053670365	0.128356086	0	0	0	0	0	0.029789713	0.008444232	0.007890302	0	0.414962683	0	0.013857812	0.19705078	0	0	0	0.002667348	0.012707964	0.048820532	0	0.064217311	0.014504976	0	0	0.009473188	0	0.847608681	2.969309558	0.290098546	0.335190063	0.09560757	0.347251194	9.177974973	9.177974973	1.602691335	6.548503512	11.2810606
TCGA-DK-A3IS-01	0.105574059	0.076067143	0.125336449	0.06969819	0.013701177	0.346230615	0	0	0.088109368	0.240936469	0	0	0	0.218193288	0	0	0	0.100538927	0.030981223	0	0.061227831	0.18156238	0.019175466	0.011339134	0.046219928	0	0	0.001715986	0.000378238	0.004337178	0.009852457	0	0.053511924	0.002136692	0.008086287	0.002605344	0.000985524	0	0.918106356	28.84650128	2.772698546	0.536471522	0.124682822	0.154580941	5.969551167	5.969551167	0.553411641	5.686293864	5.272275925
TCGA-DK-A3IT-01	0.091406819	0.143315377	0.176258789	0.1028353	0.075494201	0.438506479	0.044635675	0.036231758	0.153812131	0.051075419	0	0.114182358	0	0.043158596	0.028078606	0	0	0.017187284	0.030495072	0.017350877	0.076385637	0.258401193	0	0.009884252	0.119121142	0	0	0	0.008134746	0.018125449	0.024724659	0	0.075887625	0.007059107	0.007170787	0.001293411	0.011544442	0	0.846059773	76.30185984	0.634902661	0.810941495	0.105016094	6.599883807	9.977517862	9.977517862	1.399151895	7.308485087	12.25384458
TCGA-DK-A3IU-01	0.258925362	0.427848691	0.235291163	0.302975171	0	0.884569226	0.067637613	0.030631968	0.021792386	0.206925529	0	0.101158673	0.026068315	0.036899369	0.043937079	0.005145419	0	0.080582206	0	0.086632586	0.136130748	0.118800844	0.006571729	0	0.011077508	0	0	0.02000803	0.079574554	0.052306135	0.044013181	0	0.023428372	0.002921244	0	0.080445031	0.016008004	0.015389957	0.685913521	15.98395508	25.51883867	17.61202693	0.783164494	45.98233131	23.84372035	23.84372035	5.983941502	6.992215851	6.261442125
TCGA-DK-A3IV-01	0.169563429	0.321437402	0.111306262	0.202935198	0	0.569893776	0.02028857	0.095742427	0	0.081063769	0	0.239448883	0	0.081421595	0.095500476	0	0	0.031334983	0	0.013132669	0.117386126	0.130579385	0	0.053129336	0.04097178	0	0	0	0.020180582	0.039052101	0.025667473	0	0.092148153	0.012818006	0.025008657	0.012849724	0.031167952	0.014428407	0.726678945	14.65180801	5.029330567	4.021719118	0.648056094	9.825886998	12.01699419	12.01699419	3.806501507	11.05009691	4.867494616
TCGA-DK-A3WW-01	0.057854925	0.10256648	0.368897021	0.227803541	0	0.622642279	0.003787955	0	0.009987158	0.265178251	0	0.024025735	0.126695353	0.067489841	0	0	0.028004419	0.070412001	0.010837787	0	0.142675749	0.162310296	0.022599623	0	0	0.065995833	0	0	0.00067818	0.080650253	0.015811602	0	0.046230049	0.004102525	0	0.043115801	0.016240971	0	0.793170619	10.45865329	13.66999071	30.44834173	0.999151205	0.406570665	11.36015533	11.36015533	3.567009072	5.523424416	4.593199045
TCGA-DK-A3WX-01	0.000157658	0.168811369	0.206289108	0.299111322	0.06663254	0.562276145	0	0	0	0.103815582	0	0.128257135	0.021071156	0.056475351	0	0	0.014183711	0.063748367	0	0.122926139	0.154468052	0.045446499	0.028379458	0	0	0.076307344	0	0.184921205	0	0.034470321	0.011386107	0	0.114086227	0.008652503	0.025775502	0.009359969	0.006817685	0	0.789451687	6.064554282	5.03741137	17.87655362	6.668838952	0.748616564	24.96640263	24.96640263	1.105704149	22.31867103	12.72276835
TCGA-DK-A3WY-01	2.086828414	0.758633958	0	0.251227772	0	1.035934676	0.212516888	0.202669281	0.031322233	0.08734768	0	0.053596975	0	0.153652751	0.044617003	0	0	0.02892802	0.001395758	0.052534291	0.029447428	0.084805899	0	0	0.017165794	0	0	0	0.600047107	0.027994427	0.041856266	0	0.002833789	0	0	0	0	0.026437811	0.300830599	23.98726045	20.49474901	6.155628156	0.245439796	345.7066782	20.64610321	20.64610321	8.28427886	4.183383098	8.950078827
TCGA-DK-A3X1-01	0.074185911	0.106126301	0.105083023	0.057384518	0.007403916	0.329370604	0.007342945	0	0.05581192	0.128266422	0	0	0	0.165522269	0.040892732	0.030861622	0.00628937	0	0.03516928	0.157202425	0.009110411	0.194911294	0.003928361	0.022204186	0	0.142486764	0	0	0.000825398	0.004951405	0.016972445	0	0.067050397	0.01150353	0	0.001169903	0.003003392	0.009741654	0.884781876	3.189005802	0.369651862	0.420365969	0.099317659	0.204585915	2.094669747	2.094669747	1.017967042	4.381030317	3.305416554
TCGA-DK-A3X2-01	0.059716862	0.128980465	0.083212125	0.076212679	0.023188362	0.342565798	0	0	0.217797724	0.062067474	0	0	0	0.076427671	0	0	0	0.086610277	0.015273691	0.070612474	0	0.382822027	0	0.050626629	0	0.037762033	0	0	0.00399333	6.61E-05	0.006077132	0.007711865	0.027013992	0.004747278	0	0.001413567	0.001496419	0	0.947480319	4.144391507	1.295731179	0.123455864	0.053913822	0.342058595	2.147514637	2.147514637	0.713471847	5.68792652	10.34074148
TCGA-DK-A6AV-01	0.069500823	0.107210928	0.204943933	0.070842467	0.036700141	0.393998286	0.025779396	0.051477689	0.070450014	0.131747765	0	0.050857085	0	0.121581589	0.037835464	0	0	0.07764711	0.014589493	0	0.071191923	0.205241512	0	0.104988253	0.036612708	0	0	0	0.005123103	0.002025616	0.01471822	0	0.058221927	0.002747838	0	0.003001368	0.0047659	0.005004652	0.904391376	7.264431341	1.62232889	1.017716706	0.131285217	2.542072433	3.826008689	3.826008689	1.6819427	5.128308851	8.174952791
TCGA-DK-A6AW-01	0.075964608	0.099588248	0.067859528	0.071046574	0	0.343851488	0	0.015113342	0.045389005	0.197603623	0	0.026806446	0	0.142153851	0.085626015	0	0	0.13592568	0.028284739	0	0.001279013	0.222895163	0	0.048357648	0	0.050565475	0	0	0	0.023955189	0.029171377	0	0.036421981	0.005389852	0.023164971	0.001153323	0.004012377	0	0.87673093	49.70146548	0.94377888	0.825211083	0.107763699	0.310042017	9.553351818	9.553351818	0.421533664	2.526229509	11.33933309
TCGA-DK-A6B0-01	0.076422143	0.132299764	0.056981499	0.063280376	0	0.399370625	0	0.00429563	0.053711185	0.0460995	0	0.111815665	0	0.034264062	0.053145333	0	0	0.108751064	0.100725534	0	0	0.355248779	0.002978174	0.031696475	0	0.097268599	0	0	0.004012283	0.000498308	0.012977521	0	0.036613286	0.00684556	0.011747365	0.000618526	0.00045758	0.008511982	0.91771759	2.88334215	1.635908743	1.876173084	0.023985437	0.17595573	2.202680805	2.202680805	0.583771057	5.257456655	5.070742467
TCGA-DK-A6B1-01	0.079238888	0.092837594	0.125179032	0.081397567	0.041612999	0.388283715	0.004402707	0	0.062644367	0.081361343	0	0.12973212	0	0.08390492	0.042329829	0	0	0.001433359	0.12071263	0.03156786	0	0.15602968	0	0.151419391	0.119654128	0	0.014807667	0	0.005007045	0.02398147	0.010944862	0	0.061354315	0.008658227	0.021877889	0.006354722	0.004265769	0.008435324	0.849120377	2.447861598	7.102579939	0.387903389	0.052305405	1.069943856	9.26788744	9.26788744	1.122222221	7.897088552	11.89003665
TCGA-DK-A6B2-01	0.138575512	0.190182575	0.149746083	0.121236673	0.129170705	0.559557812	0.029448329	0	0.084754344	0.088842112	0	0.061181365	0	0.028876516	0.062759576	0.002257823	0	0.036832256	0.015212284	0.022852712	0.133210404	0.347728543	0.023078911	0.01162167	0.046146976	0	0	0.005196179	0.007222447	0.010974701	0.032398877	0	0.108425382	0.009613216	0	0.008042492	0.014644441	0.016448098	0.792230346	12.19382179	4.846169013	2.865581687	0.159583022	2.656067548	13.14507254	13.14507254	3.727437058	11.09084141	12.0001229
TCGA-DK-A6B5-01	0.057557736	0.178630794	0.129142819	0.146410325	0.0685579	0.57439841	0	0.001538471	0	0.125959702	0	0.014642291	0	0.187596601	0.010531391	0	0	0.027418706	0.035523959	0.100817971	0.074789492	0.107773001	0.19380519	0.030631389	0.088433153	0	0.000538683	0	0.003798568	0.047988215	0.028693565	0	0.073898595	0.018043263	0	0.006394214	0.007237372	0.017494508	0.796451698	4.744516257	6.27019536	1.815489515	0.08337251	0.67359541	18.83437471	18.83437471	4.214319816	9.1980255	4.157632139
TCGA-DK-A6B6-01	0.084876751	0.130589444	0.137617819	0.093478333	0.009555592	0.415052991	0.013425623	0	0.123514153	0.198161932	0	0	0.053083384	0.14776221	0.075222362	0.023484932	0.038708321	0.025328268	0	0	0.105864135	0.138697832	0	0.03915615	0.015657803	0	0	0.001932896	0.01080262	0.007592699	0.041188737	0	0.065757191	0.01859433	0	0.002419939	0.020275309	0.022988359	0.810380817	5.174717593	0.840959223	5.044004444	0.823546207	2.965181915	8.867989744	8.867989744	1.960271186	6.570117418	2.159886205
TCGA-DK-AA6L-01	0.090984968	0.178381169	0.109050572	0.118378046	0.070763521	0.554873044	0	0.01770295	0	0.064934738	0	0.098965852	0	0.049827213	0.035801989	0	0	0.042722158	0	0.247531272	0.021062317	0.282439062	0.110517221	0	0	0.028495227	0	0	0.002390287	0.027900499	0.022972143	0	0.07223102	0.016464905	0	0.001680262	0.00637583	0.005520914	0.84446414	5.727873033	1.016993854	2.9537986	0.136379835	0.377966051	12.71399035	12.71399035	6.187887668	10.13316788	3.899752941
TCGA-DK-AA6M-01	0.090646607	0.21553309	0.087711003	0.133042925	0.101067193	0.657269675	0	0.0109121	0.003816791	0.036313692	0	0.085459414	0	0.072630663	0.081593118	0	0	0.064146255	0.049840816	0	0.054393948	0.339245036	0.148470788	0	0.050288759	0	0	0.002888621	0.005606889	0.033390145	0.048023231	0	0.06584494	0.011204161	0	0.000960107	0.007396167	0	0.82757436	4.307322075	1.055819804	13.93840047	0.3863329	0.644534143	20.36147415	20.36147415	7.03025817	7.010981238	4.109998292
TCGA-DK-AA6P-01	0.079060697	0.134380094	0.076699495	0.062308077	0.063103541	0.29819886	0	0.020376402	0.064994002	0.032921851	0	0.190798594	0	0.122938102	0.04914018	0	0.036596639	0.079719961	0.04921155	0.120645383	0.003528124	0.130667995	0	0.009023145	0.08943807	0	0	0	0.005459099	0.001221342	0.02230917	0	0.0859376	0.011266141	0.005960656	0.000603125	0.000572536	0.004832558	0.861837772	3.349219146	0.399428647	0.485004678	0.067748257	0.711743676	1.589673066	1.589673066	0.769039601	8.396254831	8.558927989
TCGA-DK-AA6Q-01	0.036792615	0.143578926	0.2028739	0.167353287	0.135149128	0.422736501	0.000615153	0	0.008513505	0.354373314	0	0	0.056829885	0.153707204	0.005448602	0	0	0.051785996	0.092161286	0	0.123082757	0.082560332	0.042266209	0	0.012523891	0.016131865	0	0	0.01293581	0.021957258	0.0472535	0	0.03550143	0.01220122	0	0.035046029	0.002001891	0	0.833102861	5.551035377	9.416387892	13.54400678	0.760760172	0.243241884	22.54802373	22.54802373	2.837302369	12.17582271	2.465654711
TCGA-DK-AA6R-01	0	0.182357207	0.212028843	0.138926059	0	0.605802602	0.00421246	0	0.014301934	0.091256763	0	0.119886788	0.021155287	0.072380324	0.015629189	0	0.067722281	0.08643651	0.023084338	0.068204615	0.100602789	0.069982421	0.027488578	0.109217884	0	0.103822078	0.000684203	0.003931558	0.002010042	0.031277554	0.00815526	0	0.069955987	0.005328551	0.023339542	0.001971178	0.00455166	0.00962056	0.843789666	5.227202724	1.029218927	7.955340821	0.447900955	0.421151388	3.461612556	3.461612556	2.357435399	7.157587304	5.826321576
TCGA-DK-AA6S-01	0.030168709	0.237936494	0.084323418	0.144523551	0.074538624	0.533497881	0.004025712	0	0.021890183	0.117283843	0	0.092566908	0.009093006	0.098491164	0.054795539	0	0	0.120811908	0.026403223	0.074042289	0.155220204	0.190744979	0.026430161	0	0.000668445	0.005603538	0	0.001928898	0.007563176	0.054227499	0.024159719	0.016443479	0.052733213	0.011943126	0.001511675	0.009003394	0.023385734	0	0.799028986	7.196776198	2.370117745	3.44087009	0.111059728	0.421977274	11.22093625	11.22093625	2.051432382	4.015946313	4.979095431
TCGA-DK-AA6T-01	1.662701331	0.303982622	0	0.196172954	0	0.866513128	0.105886589	0.653109703	0	0.045628858	0	0.026996882	0.036483192	0.035824206	0.000606359	0	0	0	0.015564836	0	0	0.050134884	0	0.02976449	0	0	0	0	0.46958707	0	0	0	0	0	0	0	0	0.176385374	0.354027556	3.795735753	22.6081348	1.886982814	0.088324678	262.3368448	7.981393101	7.981393101	3.500323047	3.603830306	3.406726554
TCGA-DK-AA6U-01	0.074123703	0.114032697	0.102552449	0.074314935	0.03577013	0.364716123	0.003450228	0.031561871	0.036423565	0.152777689	0	0	0	0.088735617	0.149602109	0	0	0.063927297	0.012300455	0.043521571	0.047473924	0.090264922	0	0.053759323	0.18562966	0	0	0.040571769	0.002946296	0.014134051	0.016489869	0	0.083210276	0.041059151	0.023639832	0.005141175	0.00485739	0	0.80852196	3.669567856	1.52980797	0.735589806	0.207420339	0.561830846	3.275480997	3.275480997	0.842532653	8.02132542	2.631548751
TCGA-DK-AA6W-01	0.094332471	0.12723146	0.093360185	0.071446952	0.074367496	0.458517349	0	0.032935536	0	0	0	0.02269466	0	0.066220114	0.118183352	0	0.024096184	0.016040204	0	0.17446099	0.048537611	0.351447642	0.139147344	0	0	0.006236363	0	0	0.008088537	0.002360391	0.037390449	0	0	0.024384689	0	0	0.020555475	0.059224895	0.847995564	4.776318544	0.500031157	1.362407047	0.132304901	0.837983471	12.05741483	12.05741483	5.953708668	5.034877403	3.515844246
TCGA-DK-AA6X-01	0.165696962	0.139183446	0.139744085	0.142319062	0.180544486	0.496270562	0.018962634	0.032112629	0	0	0	0.074508644	0	0.091771942	0.087816642	0	0	0.012546723	0.023596083	0.00681752	0.051754757	0.265716978	0.117197886	0.043556844	0.16387554	0	0	0.009765179	0.017672763	0.011164017	0.064290968	0	0.054898886	0.007363232	0	0.011165203	0.020630908	0.012449357	0.800364667	3.784594962	6.647530438	0.988291566	0.182057047	4.133497378	15.39247194	15.39247194	4.348451617	9.321027962	7.631223307
TCGA-DK-AA71-01	0.044387639	0.091740853	0.069377539	0.077745225	0	0.333987586	0	0.016186526	0.012975455	0.174971947	0	0	0.00230857	0.068746549	0.026724525	0	0.029481133	0	0.007165736	0.144729319	0.047975482	0.135822678	0	0.088473668	0.244438414	0	0	0	0.000863831	0.00458876	0.006838111	0	0.055993701	0.003956134	0.003768408	0.001877954	0.001481968	8.62E-05	0.92054498	35.10839462	0.780365348	0.789766009	0.074274601	0.374982852	2.439759019	2.439759019	0.977837801	4.465662527	3.997003203
TCGA-DK-AA74-01	0.085628588	0.232810359	0.155510133	0.187935878	0.170274899	0.69969606	0	0.009688462	0.006429267	0.139571287	0	0.053205234	0	0.124054827	0.028303249	0	0	0.051993835	0.010373773	0.067066081	0.112650604	0.364901476	0.006489889	0	0.016920422	0	0	0.008351593	0.003434358	0.071051319	0.063858975	0	0.053240285	0.011184595	0	0.02034808	0.017883534	0	0.758998854	11.12060375	9.073748798	10.41986833	0.33234771	0.958680198	27.93809044	27.93809044	4.317717908	5.180197932	8.617548259
TCGA-DK-AA75-01	0.032473331	0.138372585	0.013995338	0.041525735	0.011921081	0.253358949	0.012556656	0	0.107767135	0.154276485	0.204396168	0	0	0.061294997	0.040632748	0	0.042552788	0.047269215	0.061138075	0	0.036988806	0.078711912	0	0.044991604	0.10742341	0	0	0	0.001984197	0.003926138	0.003886754	0	0.037762614	0.011227193	0.006525925	0.00114129	0.002057551	0.012956325	0.918532012	5.07933114	0.338040682	0.280529463	0.090999161	0.145679895	2.931594411	2.931594411	0.316453413	5.858620728	3.636294298
TCGA-DK-AA76-01	0.085430473	0.121590058	0.042872803	0.066136486	0.074698375	0.270061533	0	0.048499415	0.123625739	0.048061121	0.079331375	0.021389096	0	0.020300629	0.076967218	0	0.010562277	0	0.004472445	0.087236816	0	0.264330754	0	0.135569041	0	0.079654074	0	0	0.001038847	0.004367599	0.02019031	0	0.074947902	0.003020056	0.010637405	0	0.001891954	0.000587498	0.88331843	3.620053666	0.278334402	0.04811766	0.095639377	0.274433064	2.014609519	2.014609519	0.433436634	6.473347109	5.032049755
TCGA-DK-AA77-01	0.122072537	0.102184622	0.105603167	0.10672024	0.025313363	0.451237709	0	0	0.116177098	0.269376258	0	0.029401724	0.005620472	0.145676701	0.004634297	0	0	0.047788528	0.026403793	0	0.092344822	0.181028083	0.000551804	0.080996422	0	0	0	0	0.003279658	0.003947496	0.013152967	0	0.070300022	0.003016331	0	0.006568881	0.002862424	0.000481168	0.896391054	6.580771708	3.631622769	2.170526361	0.155522434	0.494609248	5.128158318	5.128158318	0.71150691	7.125757643	5.561177045
TCGA-E5-A2PC-01	0.054244822	0.116239284	0.112373265	0.124443101	0.028062921	0.409253807	0	0	0.046562158	0.172953506	0	0.001125753	0.009396147	0.226856199	0.012666366	0	0	0.123157664	0.054809339	0	0.095809604	0.204800954	0.030167708	0.010800663	0	0.010893941	0	0	0.000552612	0.016308594	0.022526531	0	0.028469072	0.011729171	0	0.004126811	0.004416752	0	0.911870458	2.490708951	1.467711996	2.996682814	0.205064267	0.258604831	26.44909468	26.44909468	6.08152269	6.088812952	2.751002241
TCGA-E5-A4TZ-01	0.047471929	0.12929153	0.191382335	0.08767589	0.041155496	0.452000549	0.091904694	0	0.014493086	0.064344061	0	0	0	0.133963836	0.117788555	0	0.012932732	0.018699784	0.012832841	0.254482886	0	0.157027342	0	0.091166814	0.028499087	0	0.001864283	0	0.005354667	0.006699804	0.01684085	0	0.057597081	0.013865691	0	0	0.002719274	0	0.896922631	14.22323969	0.268039606	0.47432164	0.267436663	0.780360785	4.329591258	4.329591258	0.490718584	8.826957886	3.239516412
TCGA-E5-A4U1-01	0.055391317	0.103585039	0.081238366	0.049728194	0	0.257223019	0	0	0.072629225	0.089758587	0.284415931	0	0	0.118195009	0	0	0.09557173	0.042252598	0.016153684	0	0	0.176116991	0	0.044076709	0.060829536	0	0	0	0.00212905	0	0.011814118	0	0.049641958	0.013656327	0	0	0	0.000212759	0.922545788	8.480650516	0	0.462447596	0.191970994	0.097454303	2.792823628	2.792823628	0.573086103	7.678110352	4.880946937
TCGA-E7-A3X6-01	0.059273136	0.186659114	0.12225555	0.18216746	0.041532332	0.479424867	0	0	0.017330851	0.190326368	0	0	0.018913578	0.146259175	0.051680324	0	0	0.115759908	0.026534807	0.000997065	0.14543108	0.196665548	0.055286482	0.01664663	0.015014681	0	0	0.003153503	0.001288785	0.029238826	0.020311445	0	0.061388204	0.00514041	0.012586025	0.012067761	0.006536764	0	0.85144178	5.816762198	4.831888064	3.641681318	0.557684629	0.815385538	16.63651593	16.63651593	1.285389143	7.997929461	6.959898267
TCGA-E7-A3Y1-01	0.067207277	0.115078386	0.063498759	0.048222093	0	0.300993839	0	0.043661668	0.075660055	0.206388229	0	0.087467956	0	0.119816288	0.023832915	0	0.037518734	0.092016993	0.025650869	0	0.010109669	0.210589664	0	0.002294171	0.064992789	0	0	0	0.004124475	0.000248529	0.009209448	0	0.035535225	0.005403442	0.013647012	0.000750836	0.001471458	0.002381796	0.927227778	3.374419379	0.806296546	0.909669141	0.071539557	0.496505813	5.220368378	5.220368378	0.927369184	6.207723634	7.743977853
TCGA-E7-A4IJ-01	0.05710048	0.099457857	0.160685232	0.082522489	0.005364296	0.395094332	0.000752989	0.002770561	0.051899959	0.245505883	0	0	0	0.261782024	0	0	0.021173492	0.105731272	0.003780699	0	0.023605514	0.125873041	0	0.088910222	0	0.068214344	0	0	0	0.007767873	0.020089794	0	0.099604612	0.039895646	0.020213214	0.013043562	0.003492383	0.002466763	0.793426153	4.190031274	3.828195832	6.014457632	0.590616227	0.798678823	11.87045595	11.87045595	1.021601777	13.21856653	6.603664079
TCGA-E7-A4XJ-01	0.032497214	0.126221083	0.067796606	0.042867073	0	0.285049722	0.13813659	0	0.088121691	0.004327193	0.063104034	0.093130996	0	0.031405728	0.066508551	0	0.037128463	0.049985829	0.013264443	0	0	0.231197098	0.038371985	0.11963271	0.00311201	0.022572678	0	0	0.004708244	0.000797755	0.005888276	0	0.053601711	0.015634657	0	0	0	0.02148883	0.897880527	8.142276578	0.060827151	0.201336127	0.040894731	0.320380286	1.910014932	1.910014932	0.744499105	5.327709188	7.670736457
TCGA-E7-A519-01	0.153765849	0.254213953	0	0.076125418	0	0.450506757	0	0.108630783	0.033416498	0.166191504	0	0.079325072	0	0.079254141	0.126235295	0	0	0.011280233	0.108243816	0.100562053	0	0.089013513	0	0.075059601	0	0.022787493	0	0	0.00225762	0.009654072	0.00593766	0.020291004	0.021198198	0.010181332	0.020055279	0.001960505	0.003426889	0	0.905037442	8.903634899	1.902213622	2.654992866	0.11414036	0.748925805	4.346084721	4.346084721	1.135806624	4.06970171	4.783078704
TCGA-E7-A541-01	0.087253307	0.154618195	0.17235277	0.125846665	0.092647527	0.444170311	0	0.005958099	0.025097088	0.355501326	0	0.050779079	0	0.12731524	0.006405643	0	0	0.113408183	0.012124333	0	0.045766077	0.189592837	0.020824933	0.023853115	0.020736757	0	0	0.002637291	0.003982355	0.006203547	0.024498659	0	0.067365713	0.011978747	0	0.030174023	0	0.015905828	0.839891128	8.20738929	12.08355592	7.748360573	0.386553681	1.551640637	7.369538559	7.369538559	3.175547259	6.668195769	8.774193625
TCGA-E7-A5KE-01	0.077071492	0.092378836	0.079723143	0.04983085	0.04858892	0.335618798	0.01832516	0.007878346	0.056168294	0.070519327	0	0	0	0.036426704	0.215775607	0	0.136129787	0	0.039727428	0.024634076	0	0.155239011	0	0.191117892	0	0.018837128	0.002463359	0.02675788	0.003355753	0.0034949	0.01306207	0	0.052953754	0.005987671	0	0.000257909	0.007918119	0.003648064	0.90932176	14.90995999	0.027549441	0.426965964	0.103667981	0.919035895	6.764946445	6.764946445	0.567043264	5.491251188	6.269443637
TCGA-E7-A5KF-01	0.095167203	0.124696283	0.074845654	0.086766672	0	0.399632236	0	0.010386548	0.125574607	0	0.181151361	0.036851115	0	0.208080324	0.058694763	0	0.068253673	0	0.002615572	0	0	0.092504933	0	0.102954214	0	0.10865127	0	0.00428162	0.003072904	0.000512001	0.006389058	0	0.080115672	0.004003793	0.005463086	0	0.000271898	0	0.900171587	3.102422148	0.024143315	0.054983188	0.054945796	0.725765448	1.149271022	1.149271022	1.158503111	10.73249563	3.720838759
TCGA-E7-A677-01	0.05015306	0.101827549	0.252857662	0.164611034	0.022702552	0.624869621	0	0.007580143	0.045595836	0.129192234	0.006494351	0	0	0.185610124	0.11035646	0	0	0.070001971	0.016499659	0.022625727	0.06997125	0.075560788	0.037860861	0.086711059	0.135227487	0	0	0.00071205	0.00614829	0.00671069	0.030900923	0	0.136890069	0.013544514	0	0.000264562	0.005682431	0.0098942	0.789964322	6.668875107	0.791601758	0.881884559	0.083203384	0.979140086	10.21800932	10.21800932	1.311494202	23.36669631	11.99450954
TCGA-E7-A678-01	0.08445205	0.122512786	0.104388107	0.058292589	0	0.359521052	0	0.004637538	0.273699867	0.064425419	0	0.408840457	0	0.015551529	0.040309668	0	0.048886881	0.038390628	0.015620397	0	0.00376119	0.059532428	0	0.023473178	0.00287082	0	0	0	0.002440509	0.0033843	0.006571707	0	0.037450249	0.003994	0.012452718	0.000118766	0.000824395	0	0.932763356	3.136060525	0.831622151	1.0042899	0.123885249	1.415953422	5.695291506	5.695291506	0.193604472	5.548364579	2.318139246
TCGA-E7-A6MD-01	0.154912083	0.252792142	0.078804824	0.095590571	0.081749367	0.443751313	0.045826333	0.086043945	0.02767294	0.142437815	0	0.230189142	0	0.079912	0.0482285	0	0	0.014273358	0.032789345	0	0.02991001	0.204371591	0.002334644	0.012647171	0.043363205	0	0	0	0.022270937	0.007485411	0.044651888	0	0.017294168	0.008954767	1.91E-05	0.009144106	0.013649726	0.006724742	0.869805196	10.27781612	3.47774818	2.133659261	0.113216878	11.22194625	7.493606798	7.493606798	4.313035547	4.397803018	6.539133854
TCGA-E7-A6ME-01	0.25704055	0.0619946	0.158600675	0.081199599	0	0.640082197	0.048597621	0	0.092165153	0.277084667	0	0	0	0.157797314	0.020916508	0	0	0.0878957	0.008176803	0	0.042692358	0.17032867	0	0.054808537	0	0.033442771	0	0.0060939	0.008757488	0.016405883	0.022570358	0	0.095545078	0.015800619	0.010311468	0.021049091	0.007035463	0.00919949	0.793325061	3.630953233	14.1207413	2.894127536	0.230601113	1.634361646	5.37747043	5.37747043	0.471694896	15.36578698	4.480640029
TCGA-E7-A6MF-01	0.041347244	0.109010253	0.20859451	0.096583689	0.06242475	0.416600166	0.037745467	0	0	0.115570488	0	0.273329909	0	0.07684593	0	0	0.015690137	0.039721036	0.105201578	0	0.000606195	0.252673083	0.009293391	0.037920888	0.032837989	0	0	0.00256391	0.006864662	0	0.038056654	0	0.107702963	0.016112314	0	0	0.01034924	0	0.820914167	2.982144189	1.411598247	0.704984718	0.073463321	0.307097515	7.848557776	7.848557776	1.335215808	13.59486098	6.600758415
TCGA-E7-A7DU-01	0.088387828	0.121099324	0.057944643	0.061605036	0	0.337114219	0	0	0	0.091712536	0	0.273168639	0	0.048742828	0.062858157	0	0.057893888	0	0.046580449	0	0.008222912	0.295956575	0	0.079304181	0.03480006	0	0	0.000759775	0.001731002	0	0.007160726	0	0.032651285	0.005828754	0.001153534	0.000236613	0.000881097	0.003413079	0.94694391	5.201265115	0.796011351	0.508974696	0.063911171	0.114453066	1.276588645	1.276588645	0.44166538	5.685803157	5.7564797
TCGA-E7-A7DV-01	0	0.178148475	0.247490738	0.161706164	0.369804588	0.953365054	0	0.009425151	0	0.038560667	0	0.033189428	0.002804001	0	0.015633408	0	0	0.008266547	0.034947726	0.04781807	0.028416236	0.735804116	0	0	0	0.04175067	0	0.00338398	0.006715362	0.078999093	0.193288944	0	0	0.004614007	0	0.00897161	0.006463583	0	0.700947401	3.296955936	5.282557761	3.021731498	0.163122249	0.720138501	50.76038424	50.76038424	1.193067554	3.012479077	2.971850292
TCGA-E7-A7PW-01	0.037061081	0.120210832	0.072833327	0.045849465	0.004465638	0.299219292	0	0.003943739	0.105508405	0.290509221	0	0	0	0.20550005	0	0	0	0.050729268	0.041934748	0	0.087379302	0.099843942	0.00113961	0.069388782	0	0.044122932	0	0	0.006750374	0.010212445	0.007176504	0	0.061912498	0.013513081	0.017062493	0.002755568	0.001156526	0.007049108	0.872411403	4.335910017	0.820679581	0.895889912	0.151131191	0.337684038	2.536872464	2.536872464	1.244623281	6.578360067	3.071434266
TCGA-E7-A7XN-01	0	0.217012099	0.217960714	0.340631313	0	0.498570224	0	0	0.020646297	0.315579804	0	0	0.127921683	0.107568942	0.011356526	0	0	0.1239126	0.015271627	0	0.14406678	0.105981348	0.006652752	0.00231577	0	0.016167	0	0.002558872	0	0.078177703	0.017266824	0	0.065351797	0.001806216	0.011696593	0.076394536	0.009597917	0	0.739708413	11.85063445	24.1311831	41.98308256	1.34674052	0.272849417	19.44809923	19.44809923	3.260472298	5.099982765	3.2519204
TCGA-E7-A85H-01	0.067947148	0.132262404	0.084997817	0.067618686	0.067716143	0.345095585	0.045832828	0	0.033653988	0.151294452	0	0	0.011516353	0.088760665	0.146770997	0	0	0.076933098	0.011314866	0.037942507	0.123938484	0.198479102	0.044110219	0	0	0.029452442	0	0	0.003508561	0.019489978	0.016403769	0	0.071559972	0.008748131	0	0.007708685	0.006173777	0.005308599	0.861098527	3.920957907	3.124068205	1.560082161	0.105175377	1.061460043	9.774437718	9.774437718	4.207623786	4.916174966	2.783315301
TCGA-E7-A8O7-01	0.139978816	0.174110203	0.125979599	0.173284986	0	0.536108389	0	0.038028514	0.070874789	0.130416668	0.029896726	0	0	0.128683286	0.070993129	0	0	0	0.021214622	0	0.033447036	0.14090094	0.096567263	0.091291833	0	0.118269587	0	0.029415607	0.010226054	0.017161127	0.020960247	0	0.102164142	0.011502685	0.064791201	0.000787257	0.006124913	0.006677308	0.759605067	4.551205557	1.13263344	0.912276844	0.070064007	2.420316409	12.01507788	12.01507788	4.145012221	13.13629879	7.395043503
TCGA-E7-A8O8-01	0.045985827	0.074526718	0.100623178	0.037401646	0	0.257121054	0	0.00170525	0.035344779	0.120423369	0	0.064978535	0	0.147029258	0.080167364	0.009625117	0	0.001082658	0	0.195792946	0	0.217193423	0.040051235	0.065208305	0.008930211	0	0.012467549	0	0.002887195	0.000519722	0.006701971	0	0.036833932	0.016993853	0	0	0	0.015772709	0.920290619	24.07190249	0.15809445	0.432569902	0.083275278	0.085679711	6.637690502	6.637690502	0.371914728	3.690036989	5.105221013
TCGA-E7-A97P-01	0	0.171882339	0.262030823	0.271533358	0	0.587523982	0.012842802	0	0.053438665	0.284340925	0	0	0.093766622	0.15807933	0	0	0	0.10734365	0.016833591	0	0.138892897	0.071187801	0.011417865	0.010651215	0	0.034238556	0.00696608	0	0	0.08790648	0.011763888	0	0.075655061	0.004225715	0.017669473	0.06763455	0.010803705	0	0.724341126	11.00665264	17.66521777	37.13781734	0.517967723	0.526975604	16.45136866	16.45136866	1.989078135	4.415481426	7.051894573
TCGA-E7-A97Q-01	0.031359978	0.144468794	0.12513894	0.077261486	0.102728815	0.360571833	0.003312571	0.009401313	0.095586966	0.166078539	0	0.083567354	0	0.036437584	0.028858857	0	0	0.084076458	0.011787611	0	0.111664818	0.288727851	0	0.015218556	0.065281522	0	0	0	0.004513668	0.010289761	0.017842575	0	0.086783215	0.002262629	0	0.02834502	0.006027071	0.001942748	0.841993313	80.80014047	28.25023241	0.745116041	0.118676869	1.875585065	5.700628345	5.700628345	1.222654404	7.160240546	5.665422721
TCGA-FD-A3B3-01	0.060630806	0.251675871	0.204186854	0.289662998	0.024825225	0.708946314	0	0.018518519	0.070089868	0.138728854	0	0.033068377	0.025228962	0.10949435	0.001886669	0	0	0.077519679	0.004901559	0.08871856	0.189246516	0.203803999	0	0	0	0.029365638	0	0.00942845	0.013117692	0.081118957	0.023234621	0	0.056490445	0.007876361	0	0.026022509	0.029722067	0	0.762417349	9.4319704	7.908099778	26.68048118	0.421738123	6.587650094	30.02418861	30.02418861	2.849988718	6.733531831	9.415645758
TCGA-FD-A3B4-01	0.125766697	0.235326681	0.161513066	0.178409559	0.100465424	0.52132932	0.088505917	0.042459879	0.058317801	0.069031772	0	0.074981892	0.002028797	0.081892352	0.005734655	0	0	0.059775916	0.001206744	0.1066921	0.119570245	0.179286746	0	0.017409597	0.092483676	0	0	0.000621912	0.024825722	0.026280122	0.029156553	0	0.04214303	0.007270339	0.011867205	0.006179216	0.009258336	0.001117252	0.841902225	5.767516973	2.840745492	12.91364837	0.361448411	18.20695058	7.594183643	7.594183643	1.174954282	6.097650912	5.539750908
TCGA-FD-A3B5-01	0.052354278	0.092782575	0.19350968	0.098278643	0.046714965	0.449916804	0	0	0.156291896	0.007090306	0	0.033174098	0	0.09802657	0	0	0.028412916	0	0.045813832	0.225718499	0.037223799	0.219262658	0	0.013661205	0	0.124509565	0.010814657	0	0.004318812	0.016692698	0.011653019	0	0.04338996	0.00602585	0	0.001777588	0.00245871	0	0.913683363	2.949676755	2.548616936	5.81554282	0.049093232	0.595436689	9.750358582	9.750358582	2.097144241	7.254445046	5.288045017
TCGA-FD-A3B6-01	0.101320441	0.150712432	0.260590249	0.194907563	0.090090947	0.729019791	0.011021433	0	0	0.187495917	0	0.056185684	0.036757452	0.097937404	0	0	0	0.072770545	0.016175079	0.037862441	0.095517476	0.355509319	0	0	0	0.031110226	0	0.001657024	0.015584796	0.056785494	0.035538329	0	0.06083254	0.00367224	0	0.025377914	0.00917511	0	0.793033577	5.928381382	8.339220679	10.77447328	1.987254468	0.941041917	18.65331808	18.65331808	2.559791306	9.183112894	4.305327404
TCGA-FD-A3B7-01	0.103290353	0.136747677	0.462452436	0.242428515	0.166852886	0.817030135	0	0.007644052	0.029669354	0.246174252	0	0.013857321	0.033075886	0.046482005	0.010054314	0.026852572	0	0.018799714	0	0.154267259	0.104963579	0.23202084	0	0	0	0.070861462	0	0.00527739	0.009078032	0.081563677	0.05752733	0	0.081380113	0.011590845	0	0.074032431	0.027793718	0	0.657033854	10.33259531	19.90654274	11.61546811	0.359387609	7.620006841	26.77944198	26.77944198	2.401213164	7.737814737	16.68717906
TCGA-FD-A3B8-01	0.140983506	0.336813859	0.276007434	0.371250968	0.210375967	0.957317285	0.039908117	0	0.001404498	0.134177404	0	0.22172308	0.003146702	0.038733481	0.002763259	0	0	0.025729596	0.023893148	0.060810026	0.1869546	0.199403948	0	0	0.050997007	0	0	0.010355133	0.03387594	0.129901643	0.075863066	0	0.087242605	0.010234918	0	0.056951395	0.059183929	0	0.546746504	14.38327617	16.88781218	15.06543444	0.655747749	17.78606754	47.78599679	47.78599679	7.107687537	7.561533822	14.90901378
TCGA-FD-A3N5-01	0.025156	0.185480175	0.131714723	0.121969728	0.008376743	0.567100743	0	0	0	0.079818885	0	0	0.021657123	0.065349396	0.00797091	0	0	0.095455364	0	0.418893458	0.024968568	0.158214752	0.007925015	0	0	0.107045524	0	0.012701006	0.001964858	0.023908159	0.020583007	0	0.077302343	0.007674812	0.008102667	0.001863079	0.005510577	0	0.853090497	3.874338666	0.933519048	3.994759357	0.175688633	0.151623879	5.132075468	5.132075468	2.898803293	12.16983822	8.931395151
TCGA-FD-A3N6-01	0.046641125	0.135337591	0.144949655	0.130239381	0	0.43248627	0.013445162	0	0.22255481	0.098922615	0	0	0	0.09987142	0.014571234	0	0	0.064907261	0.004873651	0.074695577	0.225557148	0.042621782	0.023617931	0	0	0.106805321	0	0.007556087	0.002539343	0.036239301	0.012904381	0	0.029640527	0.002966585	0.007744723	0.008631529	0.005520866	0	0.893812745	5.58775123	2.36113311	5.784590752	0.188668446	0.412289055	24.24355363	24.24355363	8.388286025	7.036493274	4.591322537
TCGA-FD-A3NA-01	0.039146128	0.078789297	0.250259695	0.141667773	0.077345434	0.543151296	0	0.001541594	0.006568154	0.169023118	0	0	0.074791222	0.084354944	0.019816569	0	0.012656219	0.031287415	0.005715873	0.123945442	0.062193557	0.336372019	0	0.040668159	0	0.013515011	0	0.017550707	0.002241599	0.026399725	0.013757371	0	0.107561054	0.008804082	0	0.006155323	0.009433856	0	0.82564699	4.120280541	2.272105596	7.373774273	0.263959631	0.504381325	10.85163883	10.85163883	1.123096733	10.96640732	7.287451418
TCGA-FD-A3SJ-01	0.073781415	0.137380101	0.107678546	0.067001577	0.064436358	0.389378698	0.130471852	0	0.075189809	0.032526547	0.046443813	0.041088594	0	0.046821133	0	0	0	0.03686625	0.044535622	0.07871817	0.060931904	0.309183584	0.004409423	0	0.0928133	0	0	0	0.011613947	0.010128082	0.019227983	0	0.063544596	0.011497866	0.028319949	0.004409933	0.004013338	0.039755731	0.807488576	4.471337832	2.458728734	0.413471437	0.0611022	3.323116006	6.253603237	6.253603237	1.312669625	9.442138863	6.044040213
TCGA-FD-A3SL-01	0.012876126	0.132338206	0.238520869	0.121511095	0.172016051	0.488577461	0.060265858	0	0.004312456	0.045085917	0	0.037808297	0	0.070219171	0	0	0	0.049783409	0.001323688	0.112924438	0.146018424	0.357727138	0.019775811	0	0.094755392	0	0	0	0.006809109	0.024229345	0.036400669	0	0.066947247	0.010854108	0	0.004924767	0.01304166	0.002962564	0.833830529	227.2486447	1.351448928	1.023968707	0.078609206	2.150102862	11.71906591	11.71906591	3.240151855	8.013113339	20.39902121
TCGA-FD-A3SM-01	0.060030958	0.100755832	0.140187205	0.082860598	0.145012534	0.436401699	0	0.020853879	0.100804265	0.021488975	0	0.046358388	0	0.049427295	0	0.007273557	0	0.025142131	0	0.397292294	0.070194398	0.203194932	0	0	0.057969887	0	0	0	0.003619871	0.023021145	0.026478013	0	0.032752421	0.009047122	0	0	0.007948075	0.002128694	0.89500466	11.52864522	0.52551347	0.20461796	0.038366738	1.095834292	12.95617289	12.95617289	1.065940455	11.30983863	8.147199919
TCGA-FD-A3SN-01	0.022479769	0.122837395	0.181136298	0.110414561	0.048533559	0.499700145	0	0.002935098	0.071082363	0.174195251	0	0	0.063172665	0.070881061	0	0	0	0.100746409	0.004781224	0.075108278	0.069803194	0.293332685	0	0.031212911	0	0.04234572	0	0.000403142	0.002095936	0.013945429	0.004464092	0	0.108306989	0.010278442	0	0.000846076	0	0	0.860063035	3.597654526	1.083230648	5.850107113	0.278983566	1.069250272	4.778766778	4.778766778	0.379225057	11.47967099	6.942467895
TCGA-FD-A3SO-01	0.023950765	0.137905147	0.209050927	0.191083392	0.054178379	0.640425059	0.01661356	0	0.028742831	0.054837271	0	0.10533988	0	0.068122711	0.021230934	0	0.002409005	0.030696692	0.088374262	0.071076393	0.116522148	0.353697351	0	0	0	0.028503506	0	0.013833457	0.005188231	0.038703753	0.027084592	0	0.07676908	0.005623264	0.021406959	0.00139281	0.00432906	0.011215473	0.808286778	2.282463632	0.978159921	2.544766892	0.134352079	0.91588923	43.47303473	43.47303473	0.910074943	22.58508188	9.400024274
TCGA-FD-A3SP-01	0.053439286	0.211353303	0.215969999	0.233286395	0.207504612	0.823993437	0	0.001192201	0.007977755	0.082587054	0	0.140087432	0	0.032031075	0.030025531	0	0	0.010505627	0	0.223539523	0.084417026	0.318149565	0.024981594	0	0	0.043102703	0	0.001402915	0.00664399	0.141905835	0.05575316	0	0.063421809	0.011764304	0	0.016812456	0.03068122	0	0.673017227	5.795530028	6.343068219	3.698905952	0.191586551	1.768789476	37.69962361	37.69962361	8.944933158	6.01589124	11.28834443
TCGA-FD-A3SQ-01	0.096050045	0.180972277	0.108814463	0.147869489	0.101237963	0.576982087	0.014032395	0.024201012	0.167726071	0.049559312	0	0.020780075	0	0.03317909	0.05224704	0	0.012053533	0.009010642	0	0.190638853	0.066001436	0.272324673	0.005453547	0.008972582	0.073819739	0	0	0	0.0178471	0.015066706	0.051905739	0	0.080311174	0.018623467	0	0	0.010354324	0	0.80589149	14.71463362	0.767511902	1.086258172	0.106824305	7.514882972	15.04255842	15.04255842	1.801534308	11.35831049	11.55604617
TCGA-FD-A3SR-01	0.064427917	0.233506089	0.049893727	0.209650654	0.167616362	0.476170475	0.007508749	0	0.027349868	0.124523908	0	0.138788709	0	0.037374981	0.076984424	0.000301196	0	0.046172678	0.039516187	0	0.195912448	0.204986309	0.003344247	0	0.097236296	0	0	0	0.018604927	0.054496862	0.056962942	0	0.073361309	0.02732169	0	0.017106798	0.019933581	0	0.732211891	21.98947385	6.831518145	2.464989355	0.373575435	2.531593404	15.73330146	15.73330146	3.90084098	8.037070031	5.325872335
TCGA-FD-A3SS-01	0.051249931	0.079431389	0.133333946	0.101137388	0.026542629	0.444129038	0	0	0.076323702	0.081435341	0	0	0	0.184171033	0	0	0	0.057960914	0	0.065468593	0.048779847	0.312018478	0	0.061745482	0	0.105277001	0	0.006819608	0.004920965	0.015182468	0.011878815	0	0.05218324	0.005629476	0	5.68E-05	0.004128784	0	0.90601942	21.19578397	0.367659118	0.269607749	0.18575732	1.019992499	2.825520681	2.825520681	0.802308943	5.435896318	4.34995101
TCGA-FD-A43N-01	0.024144219	0.104431816	0.130050774	0.090414845	0	0.358821492	0.018782537	0	0.088287225	0.060039114	0	0.12402753	0	0.033568132	0.04953925	0	0.043958188	0.015602835	0.019798589	0.051393958	0.051814172	0.207523039	0	0.100115212	0	0.114462297	0	0.021087921	0.004256615	0.014344651	0.010986513	0	0.086943743	0.00586772	0.004592077	0.001185626	0.007001995	0.001402962	0.863418096	12.0638396	0.621424494	0.998712344	0.060950147	1.413698357	6.678823953	6.678823953	0.726835156	7.574041219	9.438313585
TCGA-FD-A43P-01	0.11815563	0.289928955	0.276393156	0.157664085	0.031034149	0.600159986	0.012832887	0.014821564	0.057534138	0.213963926	0	0.027595073	0.047814393	0.099185611	0.063199566	0	0	0.117255059	0.024572723	0.049950907	0.146414994	0.090711771	0.004204956	0	0	0.029942434	0	0	0.015750468	0.034171388	0.038181464	0	0.077195086	0.013527207	0.011938459	0.051313754	0.027743781	0.013056084	0.71712231	16.66181537	22.63914726	14.13695962	0.552855245	7.17385813	14.1276424	14.1276424	3.259139632	5.549482867	4.960559434
TCGA-FD-A43S-01	0.244262698	0.462953053	0	0.128723187	0.049747416	0.478255536	0.079891978	0.096830984	0.009287692	0.232595391	0	0.039465344	0	0.146874664	0.033287679	0	0	0.083973075	0.021109805	0.002524097	0.008833601	0.181828308	0	0	0.06349738	0	0	0	0.071099286	0.020631694	0.033721573	0.014591603	0.029946789	0.006873049	0	0.02983366	0.012217985	0	0.781084362	14.70798015	16.00297195	5.45979372	0.2106718	32.57115799	12.55250827	12.55250827	4.454271239	4.813987739	9.613480343
TCGA-FD-A43U-01	0.039783338	0.26986255	0.131399714	0.119347986	0.102152053	0.609819203	0	0.021089466	0.031574399	0.12160396	0	0.051668914	0	0.041771221	0.032584415	0	0	0.026074146	0.034337069	0.409973415	0.019253914	0.202217948	0	0	0.007851134	0	0	0	0.007521666	0.05235159	0.085550351	0	0.058903269	0.014063784	0	0.014965785	0.01008371	0	0.756559846	16.06807103	5.145052187	5.058690405	0.22352314	4.856615069	23.24246058	23.24246058	2.522688418	5.281280074	7.358266003
TCGA-FD-A43X-01	0.049254996	0.124892002	0.063452255	0.043566798	0	0.350016721	0	0.002013157	0.029427178	0.134881567	0	0.139392371	0	0.073324164	0.030290973	0	0	0.039239317	0.027290838	0.1465984	0.01539055	0.12613725	0.00800394	0	0.223505207	0	0.004505088	0	0.000478249	0	0.005981113	0	0.059767092	0.005294968	0	0	0.000405542	0	0.928073036	4.861085491	1.022587206	0.336201308	0.094789857	0.156489744	0.864414931	0.864414931	0.314927631	6.624534606	4.385350767
TCGA-FD-A43Y-01	0.00612019	0.185323931	0.122030274	0.120207948	0.042523868	0.648319749	0	0	0.003563276	0.098070962	0	0	0.000821104	0.109983637	0.003034224	0	0	0.082580684	0.070526265	0.079150696	0.20027702	0.249955924	0.071562195	0.011195857	0	0.019278155	0	0	0.000776467	0.006788586	0.035391906	0	0.05206698	0.007798056	0	0.003624815	0.006060176	0	0.887493015	2.62156993	2.476619351	4.078461141	0.169389792	0.175916092	15.92562122	15.92562122	1.761143177	6.135096479	3.033382174
TCGA-FD-A5BR-01	0.120883029	0.18282997	0.124335671	0.102056263	0.028639562	0.434668305	0.101591362	0	0.134050855	0.047599619	0	0.24688932	0.000258913	0.105388999	0.067501599	0	0.019506823	0	0.030594656	0.042299949	0.009875694	0.143548707	0	0.018136897	0.008278254	0.02247835	0	0.002000003	0.021524753	0.016634664	0.018836246	0	0.06595727	0.007744868	0	0.000897042	0.022295802	0	0.846109356	9.19909216	0.861945975	1.021380632	0.057724842	13.48862631	10.76192786	10.76192786	2.766316265	6.326362962	7.261846967
TCGA-FD-A5BS-01	0.422738291	0.196798479	0.437035755	0.23744428	0.041795429	0.886644111	0	0.09206454	0.047932074	0.171300682	0	0.016850266	0.028468668	0.088448543	0.035173948	0.011872759	0	0.10744857	0.012401764	0.085999298	0.139666748	0.11265972	0.014543407	0	0.035169012	0	0	0	0.084902636	0.091624529	0.057895974	0.019952042	0.010509041	0.002217094	0	0.094614284	0.043272625	0	0.595011776	17.63710871	32.1414648	61.79912109	0.511577329	41.28131783	30.93238399	30.93238399	5.428116309	3.131166089	5.154330436
TCGA-FD-A5BT-01	0.042744696	0.223066843	0.170131675	0.151406259	0.078179499	0.654551718	0	0.06049839	0	0.258342417	0	0	0.021111861	0.061122344	0.034932234	0	0	0.11574608	0.030135305	0	0.079806924	0.287261543	0.006966483	0	0	0.039676692	0	0.004399729	0.012578967	0.050590096	0.047177798	0.016401556	0.013085937	0.007650313	0	0.02612339	0.008146806	0	0.818245137	53.7656911	11.9925616	15.23418123	0.397144252	2.991341117	20.01557041	20.01557041	1.888069055	2.99933243	6.357275312
TCGA-FD-A5BU-01	0.095425286	0.219971396	0.095286786	0.154216361	0.07435673	0.663472315	0.045025428	0.00518401	0.03294561	0.042601173	0	0.107511456	0.003013507	0.065477007	0.053616871	0	0.025070903	0.063453842	0.030684502	0.068106594	0.11005874	0.215164359	0.101994351	0	0.028797701	0	0	0.001293946	0.011514487	0.042653626	0.031167703	0	0.098768096	0.016439511	0	0	0.007371598	0	0.792084977	3.232249505	0.979390973	4.15298597	0.244424428	6.677546892	29.05442694	29.05442694	2.795357514	5.531346051	7.337344991
TCGA-FD-A5BV-01	0.075815258	0.092994652	0.115589109	0.058446623	0.007283425	0.351049922	0	0	0.052927218	0.114479781	0.098241822	0.049837069	0	0.091667061	0.047778068	0	0	0.026199398	0.025430314	0	0	0.376427543	0	0.051223286	0	0.055641694	0.010146745	0	0.004188092	0.00786828	0.009865209	0	0.043742295	0.006572431	0	0.001282693	0.005153883	0.004336446	0.916990672	7.705557988	1.886204351	0.585151908	0.016557202	0.998878988	2.501173923	2.501173923	0.794893718	5.96540085	4.804485226
TCGA-FD-A5BX-01	0	0	0.771949453	0.119715159	0.172095257	0.71530064	0	0.004456382	0	0.035858452	0	0.028443532	0	0.018590512	0.026423664	0.045251454	0	0.03371359	0.027064968	0.197981658	0.029947335	0.468259449	0.028974733	0	0	0.055034271	0	0	0.000771544	0.031885871	0.11504793	0.051510604	0.010670413	0.033078886	0	0	0	0	0.757034753	1.705391614	0.632471957	2.643125711	0.207706386	0.509850214	35.12214437	35.12214437	3.333161743	4.12786182	14.0880738
TCGA-FD-A5BY-01	0.060420213	0.136932356	0.157285367	0.107312666	0.089049625	0.477138223	0	0	0.006675276	0.055939194	0	0.125845393	0	0.029825337	8.00E-06	0	0	0.075384791	0	0.187300604	0.04679556	0.27105775	0.031770431	0.043757418	0.119170821	0	0	0.006469422	0.006534524	0.011597736	0.026284107	0	0.059172159	0.01249146	0	0	0.002505056	0	0.881414959	3.75450125	0.971594938	1.633941599	0.420464515	0.340355087	10.64221677	10.64221677	3.748887887	7.200167952	4.319905987
TCGA-FD-A5BZ-01	0.022882379	0.143179497	0.187853735	0.110632162	0.128420439	0.405084017	0.02864695	0	0.104671907	0.00507415	0	0.030105195	0	0.008294829	0.021463157	0	0	0.020275121	0	0.373132606	0.095031917	0.207588454	0	0	0.105715714	0	0	0	0.005893836	0.015515766	0.023233272	0	0.06801572	0.009813025	0	0	0.008973037	0	0.868555345	16.93423299	0.218993306	0.29018499	0.060953251	2.824797062	6.467684732	6.467684732	1.150362196	6.781558781	10.13858155
TCGA-FD-A5C0-01	0.051755868	0.098721082	0.200835942	0.108732288	0.06693654	0.422755303	0.003349449	0.029877711	0.023687114	0.144264869	0	0.133662325	0	0.100124439	0.020372501	0	0	0	0.082161205	0.011745677	0.02534108	0.199928046	0.0281804	0.03768913	0	0.152565066	0	0.007050988	0.003746474	0.008882299	0.025210651	0	0.078107125	0.011166729	0	0.001158163	0.004230152	0	0.867498408	3.733189928	1.302616703	0.576153307	0.07073087	1.147811537	4.894506901	4.894506901	2.160380674	9.873744964	5.598060398
TCGA-FD-A5C1-01	0.182698036	0.1284126	0.110745162	0.179725192	0	0.756529089	0	0.033573516	0.052255006	0.1472712	0	0	0.04411165	0.081058236	0	0	0	0.046742285	0.014436626	0.024219258	0.101009245	0.293553006	0.006254744	0.067625892	0	0.080318958	0	0.007570377	0.001692054	0.068744435	0.04303939	0	0.053525031	0.007006656	0	0.014192074	0.015909385	0	0.795890976	5.839283721	5.133193333	5.821918896	0.181561568	1.769259411	23.6570505	23.6570505	1.746121253	5.487431638	5.572346049
TCGA-FD-A62N-01	0.040644354	0.307954274	0.300961372	0.296704609	0	1.012144542	0	0.040066158	0	0.207623393	0	0.052445285	0.058531836	0.085981184	0.029229283	0.04107641	0	0.057302923	0	0	0.155147117	0.208194182	0.02372343	0	0	0.03156895	0	0.009109849	0.020880403	0.093052169	0.074471967	0.00539369	0.054592042	0.001339063	0	0.104459739	0.035460205	0	0.610350722	21.37418474	42.7291099	18.34839207	0.270889419	12.92678959	39.15278673	39.15278673	7.591275095	4.796974033	5.475706378
TCGA-FD-A62O-01	0	0.084488083	0.227952885	0.067583574	0	0.37336785	0	0.032644642	0.192163154	0.05565261	0.082646675	0	0	0.054094599	0.029085501	0.009773752	0.010692131	0	0.049605674	0.046850735	0	0.114608988	0	0.074897671	0	0.210839291	0	0.036444577	0.002513223	0.001361811	0.01441564	0	0.073084107	0.00502201	9.46E-07	0	0.001691928	0	0.901910335	4.907072929	0.285384896	0.128343471	0.029662357	0.732661688	1.76628227	1.76628227	0.439326519	9.499080957	7.596294038
TCGA-FD-A62P-01	0.049647888	0.128413498	0.186626511	0.110853332	0.092605621	0.591211038	0.014309063	0	0.015468315	0.171557116	0	0	0.047441241	0.097171861	0	0	0	0.021733819	0	0.251114061	0.054090189	0.262329754	0.006534187	0	0	0.053928133	0	0.00432226	0.005802328	0.016588153	0.028166679	0	0.050725596	0.018385434	0	0.011012109	0.000397128	0.001191814	0.867730759	5.846647335	4.8914023	3.07180506	0.328788259	0.807478548	12.45767079	12.45767079	2.327344033	4.937237123	6.00454205
TCGA-FD-A62S-01	0.104825795	0.234970047	0.143129694	0.1863799	0.151789192	0.688142888	0.005773347	0.001509326	0.023890352	0.033236734	0	0.133138368	0	0.039022677	0.054614061	0	0.006818776	0	0	0.146003041	0.077369734	0.346598154	0.080971427	0	0.046043804	0	0	0.005010199	0.009978361	0.046414574	0.060546985	0	0.054516815	0.014854302	0	0.001625216	0.027796877	0	0.784266871	6.107616727	1.921219438	1.634093252	0.136877947	4.777685799	27.54061467	27.54061467	8.357952799	7.508790865	6.406703903
TCGA-FD-A6TA-01	0.137533025	0.164990396	0.133824626	0.128937672	0.0968089	0.460970049	0	0.041794197	0.166255568	0.078609548	0	0.068595212	0	0.06460773	0.076317566	0	0	0.032288923	0.011565077	0.058519865	0.081821451	0.273953016	0.012346754	0	0.020343088	0	0	0.012982004	0.01546124	0.024692222	0.031672408	0	0.067617268	0.007406853	0	0.006942395	0.017183601	0	0.829024014	32.77069923	2.833963497	1.383442628	0.118408391	7.518810637	15.86186499	15.86186499	1.840038545	5.344334436	8.08462591
TCGA-FD-A6TB-01	0.293000967	0.265226585	0.249758159	0.17461888	0.160045365	0.645133097	0.207923368	0	0.04310944	0.190840881	0	0	8.56E-05	0.114353275	0.024296358	0	0	0.082032141	0.013622874	0.035972082	0.066096716	0.214413024	0	0	0.004207865	0.003046406	0	0	0.066229309	0.036289328	0.040394935	0	0.067425092	0.009626712	0	0.032186749	0.021093531	0	0.726754343	12.34758308	12.55585372	9.575025855	0.434877721	36.34541257	17.06616182	17.06616182	4.495572234	6.856054075	8.566587463
TCGA-FD-A6TC-01	0.046396389	0.124395301	0.164246733	0.113690381	0.118553967	0.40556408	0	0.009920936	0.080363397	0.025740266	0.011453034	0.001758026	0	0.037104424	0.006165123	0	0	0.028826319	0	0.309568231	0	0.347475816	0	0.025796241	0	0.10407429	0	0.011753897	0.000893719	0.028533281	0.020789211	0	0.079296411	0.021952334	0	0	0	0	0.848535045	3.494056106	0.548051608	0.27253089	0.062176018	0.731046359	10.25132304	10.25132304	0.833098658	15.70898138	6.806869581
TCGA-FD-A6TD-01	0.123974764	0.122412936	0.180877575	0.183946038	0.044237934	0.723744392	0	0.015333522	0.052478084	0.108534148	0	0.01663894	0.012017335	0.066429167	0.017586425	0	0	0.1148693	0.034289481	0.015713753	0.103706417	0.358581072	0.057876682	0	0.004105822	0.018689501	0	0.00315035	0.00654819	0.057177083	0.036165468	0	0.051644304	0.012813576	0	0.009104474	0.014254301	0	0.812292604	6.231670876	3.250264165	11.0911797	0.280764825	3.208843497	21.21374773	21.21374773	3.840458344	6.020960567	6.119754784
TCGA-FD-A6TE-01	0.156404006	0.07924294	0.107782722	0.060561727	0.003582447	0.499769043	0	0.013646839	0.128991054	0.153927309	0	0.034411147	0	0.244704461	0.009011489	0.11414183	0	0	0	0.100408025	0.037085783	0.045374942	0.008425855	0.027299729	0.072335523	0	0.010236014	0	0.007019024	0.014457149	0.01423623	0	0.07120039	0.01221231	0	0.000889138	0.00558925	0.004947389	0.869449121	3.41696532	1.16258136	1.476299593	0.137900007	3.745801972	4.128283953	4.128283953	0.474767525	7.86861687	7.005900971
TCGA-FD-A6TF-01	0.055887535	0.136095439	0.175486641	0.119586674	0.074846152	0.512128482	0.044048039	0.022250599	0.039885922	0.120803186	0	0.026893112	0	0.077309919	0.019547527	0	0	0.069709886	0.020253266	0.087548848	0.056787732	0.307948133	0	0	0.10701383	0	0	0	0.005539316	0.111588988	0.025628129	0	0.089012035	0.008497793	0	0.003812138	0.019646382	0	0.736275218	5.536593856	2.028203788	0.951727474	0.094911091	4.448975169	6.468654377	6.468654377	1.122497597	5.096314353	10.53155803
TCGA-FD-A6TG-01	0.125936063	0.132046046	0.127866368	0.08207465	0.097333392	0.513976784	0.027401711	0	0.110632894	0.107402867	0	0	0	0.057725237	0.051810035	0.00883956	0	0.053271834	0.018819165	0.071377567	0.043582507	0.356858071	0.009224332	0	0.083054221	0	0	0	0.006862721	0.001884861	0.045665981	0	0.103340113	0.009842	0	0.003644717	0.00630691	0.013210078	0.80924262	6.844598013	2.331411612	1.752842896	0.159169371	4.174290869	11.0783792	11.0783792	2.597487869	6.923765515	8.361869068
TCGA-FD-A6TH-01	0.030017774	0.092939057	0.13233082	0.119507811	0.021966108	0.717370382	0.083417336	0	0.011482707	0.026038823	0	0.120019873	0	0.096401479	0	0	0	0.044553751	0	0.329002537	0.073271788	0.188150261	0	0	0	0.027661444	0	0	0.003983515	0.008066216	0.012679922	0	0.046519298	0.00302887	0.006856452	0.000381219	0.002094764	0	0.916389744	27.48836195	0.918382654	0.997059655	0.16659026	3.34054455	29.01000395	29.01000395	0.674519362	3.085641485	7.902239567
TCGA-FD-A6TI-01	0.04428884	0.031626771	0.227904071	0.125654701	0.07557522	0.417223054	0	0.001650176	0.013190419	0.150961212	0	0.078747019	0	0.111641975	0	0	0	0.080467918	0.017815928	0	0.028320837	0.326615549	0	0.003134692	0	0.184669065	0	0.002785209	0.006711902	0.012372066	0.033589202	0	0.024039607	0.010191347	0.000130737	0.005886427	0.006797939	0.046706568	0.853574206	34.6246467	1.870947059	0.91041056	0.031209239	0.584263929	6.697988549	6.697988549	0.652360689	6.013890222	6.392082185
TCGA-FD-A6TK-01	0.047145021	0.240811088	0.291770088	0.196661137	0.065415584	0.898187101	0	0	0.033685695	0.173512314	0	0.018183345	0.081780782	0.099883131	0.00076362	0.003798349	0	0.067585877	0	0.004283386	0.127174521	0.346562134	0	0.012382486	0.022042768	0.008293543	0	6.80E-05	0.003379167	0.053263521	0.04382723	0	0.041432859	0.005759499	0	0.024136514	0.031520059	0	0.796681152	7.641124664	6.789682498	7.230726605	0.320464667	1.686292572	19.94743996	19.94743996	1.890151801	4.093366002	9.115610216
TCGA-FJ-A3Z7-01	0.018694964	0.058559299	0.214661312	0.108608051	0	0.313094045	0.137405631	0	0.133394953	0.161461556	0	0.080085383	0	0.102228296	0	0	0	0.005743437	0.02400226	0	0.084107723	0.131488352	0	0.015190026	0	0.124892383	0	0	0.000529263	0.243392474	0	0	0.105868694	0.027770601	0	0.007269193	0.024564805	0	0.590604971	2.206082438	0.981001253	0.85879856	0.112575415	0.694064472	5.098797548	5.098797548	1.257039366	4.923020257	19.93657531
TCGA-FJ-A3Z9-01	0.037407134	0.131147813	0.118344043	0.042959099	0	0.327409533	0.069889586	0	0	0.005754226	0.288442233	0	0	0.159837851	0	0.011424749	0	0.070360055	0	0.180694517	0	0.096195591	0	0.080634679	0.036766513	0	0	0	0.001754652	0.005267789	0.002281988	0	0.059090613	0.005199299	0.008940144	0	0.001480225	0	0.915985289	2.748635402	0.02760054	0.170596402	0.06614407	0.15705782	3.365995973	3.365995973	0.206429675	7.032536971	4.681963291
TCGA-FJ-A3ZE-01	0.055552696	0.102234232	0.094227677	0.063483644	0.00854526	0.300275975	0	0.00409013	0.117199045	0.265185862	0	0	0	0.125225103	0.133624314	0	0	0.019211763	0	0.026802004	0	0.13533372	0	0.037223852	0.094368058	0	0.035045733	0.006690417	0	0.006339372	0.009131352	0	0.050907749	0.032655153	0	0	0	0	0.900966374	2.542242083	1.18767847	0.21496797	0.078386821	0.748064028	5.482084949	5.482084949	0.304106925	8.079797959	4.083153546
TCGA-FJ-A3ZF-01	0.050992836	0.086388015	0.094200406	0.045619185	0.010983003	0.286888224	0.056967464	0	0.212923797	0.148931553	0	0	0	0.071323623	0.123505505	0	0.032131654	0.005607368	0.041073811	0	0	0.182924901	0	0.093204941	0	0.031405384	0	0	0.00995438	0.022663483	0.008166611	0	0.099036217	0.009840187	0.034746801	0.00155411	0.005692815	0.02251595	0.785829447	22.53805129	0.125960428	0.218803084	0.085168104	0.102116087	2.809872512	2.809872512	1.13325815	8.433443692	6.004552091
TCGA-FJ-A871-01	0	0	0.438628107	0.050909307	0.032441697	0.547696772	0.001403224	0	0	0.055429563	0.056859445	0.067390158	0.047600042	0	0	0	0.020931336	0.003146194	0	0.341810722	0	0.313191417	0	0.072093858	0.02014404	0	0	0	0.003269698	0.009457329	0.000917481	0.025959537	0	0.013270063	0	0.000695752	0.003942009	0.027869196	0.914618936	3.207605498	0.867195794	0.184693992	0.063993778	0.06695468	1.285852774	1.285852774	0.393889791	4.145053669	2.526373472
TCGA-FT-A3EE-01	0.028667758	0.125883535	0.222420804	0.080603251	0	0.523954504	0.051290742	0.062224492	0.076706342	0.037458916	0	0.122095472	0	0.080817978	0.004811141	0	0	0.040444409	0.009772476	0	0	0.269605219	0	0.164496318	0.045873587	0.007848586	0	0.026554323	0.010939017	0.030145806	0	0	0.0477521	0.005467918	0.009408541	0	0.001628326	0	0.894658291	1.148132866	0.34728912	0.246116746	0.163457299	1.534573029	8.998844389	8.998844389	1.23961473	8.656662257	5.576948947
TCGA-FT-A61P-01	0.011192347	0.237892202	0	0.16868187	0.014440709	0.603489194	0.008234994	0	0.014792683	0.104400445	0	0.047377843	0.039603927	0.133126856	0	0	0.028841201	0.069686885	0	0.101731472	0.107537317	0.317718333	0.014602402	0	0	0.012345641	0	0	0.007813379	0.057849925	0.023170378	0	0.081831533	0.002850288	0.010748042	0.006690396	0.010148683	0	0.798897375	6.464239162	2.827714777	4.350378715	0.313503649	0.751935661	14.61507029	14.61507029	4.035069562	3.238874285	5.797677663
TCGA-G2-A2EC-01	0.077322278	0.203352016	0.143448168	0.07109527	0.068068673	0.505967818	0.013100002	0	0.091043359	0.073326346	0	0.29935041	0	0.024663881	0.122753235	0	0	0.051385836	0.011466874	0	0.003825882	0.141790538	0	0.055579563	0.111714075	0	0	0	0.00768737	0.002922487	0.035898428	0	0.056206861	0.020855541	0	0.002973297	0.024031758	0	0.849424258	7.116307316	1.726457801	1.896345524	0.043182679	4.357830977	5.176438411	5.176438411	2.116908054	7.1171505	9.059083635
TCGA-G2-A2EF-01	0	0.141365655	0.298913205	0.267221126	0	0.817472364	0.00810162	0	0.012437319	0.158993564	0	0	0.158124089	0.05147188	0	0	0	0.133873663	0	0.027013559	0.144781464	0.218879728	0.011775307	0	0	0.074547806	0	0	0.0059769	0.104145315	0.003652535	0	0.120434593	0.012504734	0	0.016970618	0.018434561	0	0.717880744	7.637773872	6.121885934	71.10565789	1.000152726	0.791576557	25.84565107	25.84565107	2.309694892	7.257599185	13.23462691
TCGA-G2-A2EJ-01	0	0.139488076	0.161169027	0.296860097	0	0.509947682	0.003499341	0	0.004600405	0.087045562	0	0	0.085675047	0.065695208	0.003306913	0	0	0.064037788	0	0.125998224	0.079719235	0.073647539	0	0.153918622	0	0.250208263	0	0.002647853	0.000342418	0.09540115	0	0	0.069801997	0.008746858	0.042876231	0.003174096	0.008229396	0	0.771427853	3.582988576	1.189861309	5.326881119	0.300300873	0.238220096	26.25480676	26.25480676	0.201651582	7.096889306	6.363008207
TCGA-G2-A2EK-01	0.094110838	0.161224499	0.106718018	0.079114156	0.020523047	0.341275384	0.017924899	0.193833266	0	0.110415912	0	0.18292092	0	0.048856387	0.080759703	0	0	0.072370056	0.021337481	0.01445109	0	0.130269755	0	0.040659023	0.086201508	0	0	0	0.012387805	0.001546623	0.037631043	0	0.085930338	0.009435272	0	0.000322768	0.00745493	0	0.845291221	26.22932078	1.110996762	0.380426526	0.04820555	6.828057062	2.33490636	2.33490636	1.362313464	10.2237945	4.885850556
TCGA-G2-A2EL-01	0.077082351	0.133277638	0.085443396	0.062089755	0.015961183	0.318160997	0.082636207	0	0.09215081	0.147464763	0	0	0	0.207627728	0.022622557	0	0	0.096558316	0.003126802	0.177963141	0.052587889	0.063920169	0.041824162	0	0	0.011517457	0	0	0.003993486	0	0.001629408	0	0.007482113	0.019108529	0.010403937	0	0.005371481	0.018853284	0.933157761	1.961170772	0.936451025	1.904782449	0.091011569	0.856603553	1.063850939	1.063850939	1.229744534	3.855830431	4.417468861
TCGA-G2-A2EO-01	0.068267011	0.123918347	0.279989589	0.106393531	0.081197212	0.446872741	0	0.00976703	0.058769445	0.199252916	0	0	0.088181029	0.134559083	0.008872149	0	0	0.069261105	0	0.104933023	0.0764908	0.242283369	0	0	0.00763005	0	0	0	0.004445372	0.02204649	0.02718007	0	0.029083047	0.004858507	0	0.01719462	0.013206209	0	0.881985684	7.267042306	5.578339456	9.497389593	0.163497328	3.524371822	11.53110428	11.53110428	1.684074111	5.531764844	5.094995262
TCGA-G2-A2ES-01	0.035127232	0.120963032	0.117165612	0.204219283	0	0.447196411	0.007657281	0	0	0.05049858	0	0.179009123	0.033815184	0.086708433	0	0	0.030635816	0.040660535	0.017956639	0.116653702	0.092165205	0.164033351	0	0.080233204	0	0.094713579	0.004440161	0.00081921	0.004337753	0.070020999	0.013915231	0	0.057861085	0.001949701	0.04343759	0.004104258	0.009464575	0	0.794908806	4.268018144	1.466505344	4.551070578	0.210554769	0.302863715	33.09723447	33.09723447	1.363213364	6.813889377	5.887857031
TCGA-G2-A3IB-01	0.02211011	0.108627066	0.17327357	0.137255065	0.00892208	0.477787871	0	0	0.054865372	0.113031287	0	0.052319229	0.000736044	0.020427769	0	0	0	0.088110319	0.033446843	0.288550403	0.008184612	0.227200557	0	0.079219707	0	0.033907859	0	0	0	0.041462612	0.020901132	0	0.043696563	0.008042397	0.011907046	0.000179085	0.008964887	0	0.864846278	6.615656551	0.576941727	3.100887705	0.252415121	0.853637213	11.27361444	11.27361444	0.294136634	9.815176184	3.635232711
TCGA-G2-A3IE-01	0.054827977	0.107883975	0.142399461	0.042652067	0.034513534	0.33480767	0	0.018302335	0.158296927	0.105571489	0	0.077559104	0	0.083988029	0.172200872	0	0	0.02467687	0.00213458	0	0	0.296351753	0	0.041545016	0.019373027	0	0	0	0.001549843	0.002635966	0.012974502	0	0.094908084	0.007032376	0	0.000314077	0.003868775	0	0.876716379	3.75249538	0.381874551	0.242199865	0.081975443	1.076580258	3.199344388	3.199344388	1.413964132	10.32832924	7.185108542
TCGA-G2-A3VY-01	0.072367271	0.084863003	0.128071052	0.064038135	0.099816908	0.350590448	0.049505755	0	0.325545627	0.113591196	0.204652093	0	0	0	0	0	0.030373382	0	0.003945701	0	0	0.103065484	0.024252049	0.08846576	0	0.056602952	0	0	0.006046603	0.008904065	0.015602644	0	0.072744358	0.023207694	0.013227228	0.002334747	0.003858706	0.01332597	0.840747985	3.914853054	0.254180051	0.358565169	0.069100723	1.219995612	5.690653108	5.690653108	0.919277325	6.740131072	3.935768421
TCGA-G2-AA3B-01	0.080103074	0.09743182	0.068173422	0.078485769	0	0.332617755	0	0.006474988	0.092653386	0.152506906	0	0	0.05371921	0.253141645	0.064450882	0	0.008983479	0.051259515	0.005445031	0	0.043676025	0.130037086	0	0.086405935	0	0.051245912	0	0	0.003644265	0.00803931	0.013714362	0	0.077832522	0.00897588	0	0.002939017	0.00631447	0	0.878540175	5.676537173	1.005669688	1.974864102	0.145692368	1.623543733	4.36298747	4.36298747	2.029311109	6.901129347	3.866519669
TCGA-G2-AA3C-01	0.004240784	0.222930787	0.138776188	0.136908026	0.409608878	0.628740626	0.002821696	0.001225195	0	0.029964322	0	0.09511861	0	0.009414503	0.008042546	0	0.023891826	0.047766591	0.237652953	0	0.004445433	0.536332029	0	0	0.000881118	0.002443178	0	0	0	0.111192165	0.045107366	0	0.02519188	0.004647767	0.028553276	0.002025095	0.005515037	0	0.777767414	2.068995913	1.305468008	2.449330567	0.278632747	0.062919884	36.14042356	36.14042356	2.818688562	3.280327688	4.929619522
TCGA-G2-AA3D-01	0.13497202	0.158778707	0.026408811	0.087417467	0	0.445293557	0	0.240445718	0.055106194	0.095899713	0	0.089814454	0	0.202132134	0.040103851	0	0.024269628	0.010248472	0.034747745	0	0	0.100859268	0	0.060267622	0	0.0461052	0	0	0.011418141	0.001154728	0.01410003	0	0.046355038	0.01783155	0	0	0	0.040500306	0.868640206	26.76211636	0.579452439	0.294975255	0.062206685	3.035492055	5.593403775	5.593403775	1.047345375	7.26262921	9.314915969
TCGA-G2-AA3F-01	0.057856623	0.112096525	0.126665624	0.051768684	0.039217027	0.355255017	0.057715174	0	0.095246052	0.052092918	0.08726407	0	0	0.000879583	0.034906727	0	0.07339887	0.022242506	0	0.08638314	0.064210933	0.405485342	0.00313441	0	0	0.017040274	0	0	0.002747437	0.008993487	0.020912682	0	0.095222355	0.01516152	0.026445752	0.000776934	0.004529294	0.022688001	0.802522539	4.909047514	0.198561468	1.869061344	0.087835625	0.538379921	7.105109559	7.105109559	0.15455963	11.15053222	6.58099909
TCGA-GC-A3BM-11	0	0	0.459803009	0.229418446	0	0.586379845	0.053717348	0	0.009235141	0.110005397	0	0.127480676	0	0.039792929	0	0.003027305	0	0.08553857	0.045860878	0	0.003117723	0.047692326	0	0.011911852	0	0.453312381	0.009307473	0	0.008660665	0.059043519	0.022252697	0	0.043388969	0.004678206	0	0.037125836	0.011499429	0	0.813350678	4.285152532	13.75053632	3.715209773	0.250194702	0.680592016	3.994019765	3.994019765	3.338013142	8.353209993	12.92150576
TCGA-GC-A3BM-01	0.071619122	0.098662133	0.188357045	0.104085289	0.018288431	0.389932155	0.029263748	0	0.077582631	0.128526933	0	0.091276491	0	0.177000114	0	0	0	0.048980715	0.01393321	0	0.128942234	0.174450152	0.059662269	0.006834372	0	0.063270373	0	0.00027676	0.003393723	0.003279162	0.011374662	0	0.058885097	0.00545544	0	0.003852366	0.00299151	0	0.91076804	3.525246197	4.447729433	0.645985371	0.059374983	0.557592451	4.8563513	4.8563513	1.61268109	8.984462563	7.049119688
TCGA-GC-A3I6-01	0.04373634	0.177560394	0.172753468	0.186207125	0.054766869	0.580438016	0	0	0.062883763	0.063548845	0	0.058031197	0	0.082354659	0.01403848	0	0	0.077174992	0.001050875	0.075545109	0.108446637	0.308964685	0	0.105755324	0.041493056	0	0	0.000712378	0.003647663	0.039287113	0.030925518	0	0.059173191	0.017976267	0	0.002154848	0.01701798	0	0.82981742	3.888693505	1.237163033	9.572134902	0.79831835	0.317240619	16.47569018	16.47569018	1.148647999	9.211630144	5.026100433
TCGA-GC-A3OO-01	0.068231492	0.124524407	0.163421243	0.117904132	0.068090021	0.529186385	0.01525828	0	0.015241418	0.025493989	0	0.000534458	0	0.120445863	0.028187942	0	0.021384892	0.000747328	0	0.361375428	0.027033683	0.300956991	0.008769916	0	0.036881931	0.037687881	0	0	0.005249488	0.017471825	0.031005108	0	0.078400392	0.010447413	0	0	0.007228082	9.24E-05	0.850105295	1.807384981	0.557228559	0.429079403	0.075564759	3.028387431	9.212979218	9.212979218	1.731383553	9.137125369	11.30983389
TCGA-GC-A3RB-01	0.102219247	0.119432863	0.101599281	0.08604055	0.012331208	0.43222082	0.019969193	0	0.026402278	0.062766174	0	0.028268871	0.011504033	0.115570555	0	0	0	0.077928115	0	0.054747391	0.057058706	0.275845191	0.206272615	0	0	0.063666877	0	0	0.011107192	0.004367076	0.018237121	0	0.057062191	0.018523652	0	0.000704682	0	0.015259677	0.87473841	2.760666063	0.899809392	1.20909553	0.095505867	0.836566247	5.122389853	5.122389853	0.602543105	7.860212927	3.481198291
TCGA-GC-A3RC-01	0.000391941	0.233981192	0.168514557	0.144177182	0.075374566	0.829544751	0.001364895	0	0.006979849	0.106303855	0	0.065208104	0.003193455	0.072470998	0.020365204	0	0	0.073284584	0	0.239382556	0.043199238	0.326975784	0.009408935	0.006748766	0	0.025113777	0	0	0	0.036912526	0.046556985	0	0.066352158	0.00694914	0	0.014411561	0.022954693	0	0.805862937	7.116691324	5.286479799	14.44377054	0.692835456	0.664557217	20.97618354	20.97618354	1.653585218	9.221878714	6.964758555
TCGA-GC-A3RD-01	0.07291279	0.062631347	0.153197521	0.079102854	0.08364765	0.359025095	0	0.00991989	0.120367891	0.002079432	0.039969755	0.014092501	0	0.000243497	0	0	0.041274056	0	0.001994102	0.27410824	0	0.315794165	0	0.096143733	0	0.072885988	0	0.01112675	0.001896674	0.005081075	0.009517452	0	0.09719263	0.005985271	0.00126951	0.000842246	0.000106143	0	0.878108999	2.682269885	1.500634643	0.4368072	0.047678343	0.294467738	3.422314685	3.422314685	0.735477566	10.34876067	4.16036197
TCGA-GC-A3WC-11	0.152068978	0.284978491	0.209896793	0.162123125	0.014178058	0.694283784	0.112149916	0.064683851	0.047997008	0.035365065	0	0.345651577	0	0.095261675	0	0	0.00555802	0	0.021921858	0	0.0038605	0.144706324	0	0.022573914	0.074674716	0.025595577	0	0	0.053930807	0.00844312	0.086115927	0.000936104	0.027797508	0.005969467	0.03461594	0.004028664	0.019318624	0.022106187	0.736737652	8.171939931	2.817635738	1.581597543	0.209011461	22.22460388	13.17502551	13.17502551	5.118747152	5.751018906	15.76801478
TCGA-GC-A3WC-01	0.085606029	0.096753341	0.332623392	0.255071981	0.086688509	0.514956968	0.021972054	0.027450149	0.044026624	0.148008124	0	0.061162849	0.003198337	0.097275217	0.009932739	0.004299959	0	0.078253647	0	0.006733751	0.158449351	0.239791228	0.072975737	0	0.025244883	0.001225353	0	0	0.062410008	0.030001467	0.04175587	0	0.024898751	0.003254964	0	0.020029703	0.015106994	0	0.802542243	7.113137642	6.771922966	59.16558696	0.559191057	10.80594561	46.0555973	46.0555973	11.12103643	19.79136427	5.450043946
TCGA-GC-A3YS-01	0.028542402	0.136115966	0.235397788	0.128556595	0.213898451	0.488744603	0	0.037617247	0.01308332	0.02974329	0	0.101463017	0.012496375	0.061754797	0.039339217	0.010541763	0.026362096	0.036916469	0	0.03830778	0.020097182	0.415341358	0.047701712	0.050332218	0	0.055449685	0	0.003452473	0.003284901	0.017858469	0.049201177	0	0.054525335	0.011333319	0	0.000682558	0.013032457	0	0.850081784	3.39969197	0.934340117	7.955587099	0.485771983	0.38019763	14.93756075	14.93756075	1.499412813	7.905238607	8.214681042
TCGA-GC-A4ZW-01	0.067224409	0.138046598	0.149842455	0.119309148	0.056717306	0.381978755	0.025109471	0	0.158986104	0.184803245	0	0.038171722	0.064133386	0.142741931	0	0	0	0.101849829	0.027841088	0.052372656	0.038504614	0.146757941	0	0.010519876	0.008208137	0	0	0	0.001630239	0.006141933	0.013643452	0	0.013705625	0.011428368	0	0.007922803	0.004771124	0.014881356	0.9258751	6.09893695	4.342835167	1.345416396	0.157536413	0.551139202	4.65189753	4.65189753	0.317341103	5.195439674	3.853512472
TCGA-GC-A6I1-01	0.099571896	0.12546891	0.28444456	0.214312673	0.012740296	0.745764565	0.009836778	0	0.050084224	0.138561066	0	0.067641762	0.03615859	0.039095157	0.027387304	0	0	0.031848876	0	0.194632347	0.047032914	0.187966534	0.00321464	0	0	0.148177499	0.0078382	0.01052411	0.006524713	0.086640627	0.03221582	0	0.027184472	0.033424093	0	0.035402677	0.018025933	0	0.760581665	8.40903925	11.86922508	24.39098125	0.240124268	12.95887524	23.18998335	23.18998335	4.551827167	4.054920723	3.2762744
TCGA-GC-A6I3-11	0.443066032	0.635297736	0	0.200811184	0	0.546047413	0	0.184755478	0.046839833	0.153597194	0	0.150579193	0	0.219835982	0.013685885	0	0	0	0.023680512	0.032048325	0	0.102735942	0	0.052221577	0.008152299	0.004972509	0	0.00689527	0.10506768	0.073592958	0.018750789	0.015246676	0.03407254	0.01141475	0	0.014392309	0.045340225	0	0.682122073	27.45982371	8.595391232	4.707007386	0.076648757	47.67844158	11.1319828	11.1319828	4.71939069	8.674481181	12.16818939
TCGA-GC-A6I3-01	0.147143657	0.204814081	0.038254709	0.066761904	0	0.49568537	0	0.034704689	0.085661505	0.224455059	0	0	0	0.157948574	0.070617344	0.027199564	0	0.031685865	0.001243184	0.131529637	0.044615499	0.182896317	0	0.004092618	0.003350146	0	0	0	0.005235419	0.013047537	0.014230449	0	0.062173756	0.008862062	0	0.010188722	0.009490559	0	0.876771496	10.38737518	5.359903542	3.210818717	0.084073977	3.284945851	8.876348154	8.876348154	2.755582694	4.809545497	2.379549196
TCGA-GD-A2C5-11	0.18409795	0.234855044	0.245325706	0.134372914	0.092414773	0.55289277	0.068583914	0.056184188	0.087001585	0.107827957	0	0.373874021	0	0.036917812	0.018535947	0	0	0.03196074	0.028057841	0	0.000765477	0.105417085	0.027696733	0.01540762	0.023429575	0.018339507	0	0	0.031790178	0.007841908	0.034784178	0	0.050309403	0.006413549	0.011148145	0.024246622	0.041257776	0.003050738	0.789157501	8.831047262	14.7884728	2.153219312	0.270061392	15.97848408	7.711224589	7.711224589	5.147176511	7.027680677	8.120102544
TCGA-GD-A2C5-01	0.059541315	0.105315524	0.1157403	0.090950299	0.045043855	0.372338473	0	0	0.080259657	0.013181311	0	0.169451896	0	0.075045326	0.035389477	0	0	0.044336471	0.050314803	0.013746185	0	0.271962897	0.056698414	0.079464362	0.099332287	0	0	0.010816915	0.005606836	0.004467054	0.029817437	0	0.074298405	0.0084308	0	0	0.004433389	0.001556441	0.871389637	19.50237376	0.229334879	0.27192153	0.093843862	0.796453584	3.688992326	3.688992326	2.897243379	7.218183691	11.91261299
TCGA-GD-A3OP-11	0.0297075	0.132210122	0.191874302	0.161754399	0.013200113	0.551633067	0	0	0.015379208	0.113995526	0	0.156640323	0	0.045947055	0	0.002557999	0	0.079323242	0.062517081	0	0.169594915	0.19798335	0.047402456	0.025045452	0.019270036	0.064343356	0	0	0.007367484	0.01196261	0.028400274	0	0.062332131	0.004929304	0.003355575	0.009322334	0.008437294	0.003233728	0.860659267	10.98800589	4.257082726	1.653288212	0.260011873	0.916091676	7.853969526	7.853969526	7.744155339	7.726724073	9.452144512
TCGA-GD-A3OP-01	0.07626582	0.1226901	0.163326619	0.107579445	0.0697533	0.398317756	0.051857174	0	0.063506133	0.110042141	0	0.109543065	0	0.072791464	0.019018628	0.011437158	0	0.058806608	0	0	0.070009333	0.297070234	0.011830352	0	0.12400703	0	0	8.07E-05	0.009000498	0.012425486	0.032808861	0	0.078760068	0.011300991	0.002462251	0.00857329	0.008398248	0.008891937	0.827378372	3.807162128	4.628041921	1.170375112	0.104841128	2.616854891	11.21497591	11.21497591	3.143190056	9.44869022	10.97377426
TCGA-GD-A3OQ-11	0.008567728	0.138853306	0.270996191	0.124703914	0.056797351	0.600549481	0	0	0	0.256082874	0	0.117483468	0	0.047647088	0.004248351	0	0	0.03811976	0.030345771	0	0.000951451	0.323363994	0.002884804	0.014084822	0.062168093	0.096618523	0	0.006001002	0.009634963	0.004994675	0.048332658	0	0.072119391	0.008117683	0.021638377	0.017668787	0.004156962	0.001667044	0.811669462	4.911232739	8.235140073	3.729892408	0.170273049	1.410552123	8.457269648	8.457269648	5.591710323	10.26687692	11.8409288
TCGA-GD-A3OQ-01	0.058278269	0.11677091	0.271153301	0.135265394	0.002761483	0.621848597	0	0	0.006662799	0.079977184	0	0	0.014845174	0.202998671	0	0	0.04232756	0	0.030773568	0.128092871	0	0.251551086	0	0.145248768	0	0.078513374	0	0.019008942	0.001958808	0.025141889	0.006194755	0	0.087098843	0.004087258	0.010222068	8.80E-05	0.007967903	0	0.857240445	3.33809002	0.409050898	0.725046686	0.104859244	0.523032043	6.837312375	6.837312375	0.642187428	10.90232581	7.883159716
TCGA-GD-A3OS-01	0.02617095	0.265307311	0.048382236	0.088554108	0.242918576	0.459116807	0.022432296	0	0.025923492	0.076357962	0	0.056950387	0	0.11451136	0.092533784	0	0	0.033560437	0.011357615	0.193880637	0	0.30165651	0	0.034309784	0	0.035846995	0	0.000678742	0.007459859	0.027878491	0.010903054	0.112240916	0.009297395	0.015107989	0	0.031441908	0.011422849	0	0.774247539	5.471434817	17.24268042	1.147575932	0.222390761	0.746022337	7.782733026	7.782733026	0.355178082	8.707801491	5.219464961
TCGA-GD-A6C6-01	0.066112441	0.109845541	0.05724765	0.049416818	0	0.329551794	0	0.004192999	0.03596117	0.147372403	0	0	0	0.088610869	0.070250882	0	0	0.055059275	0.017139023	0	0	0.383375714	0	0.150958437	0.04575924	0	0	0.001319988	0.001721311	0.010222577	0.006233827	0	0.033089591	0.007298112	0.005785807	5.33E-05	0.00062138	0	0.934974079	1.866175345	0.238938546	1.661995687	0.070275146	0.111760651	1.760375764	1.760375764	0.286830006	4.426741081	1.759640826
TCGA-GD-A76B-01	0.103460497	0.164162875	0.09944814	0.110679547	0.000745411	0.425805191	0.009328796	0.001715091	0.209071006	0.151333603	0	0.105361736	0.011630503	0.06875737	0.0698512	0	0	0.033291858	0.028956975	0	0.111115893	0.159676393	0.022658605	0.012161746	0.002165236	0	0	0.002923988	0.010236143	0.026014688	0.032482975	0	0.041118148	0.008565357	0.016540412	0.012625595	0.022491922	0.017366972	0.812557788	26.1038893	3.800799274	5.11843871	0.173916938	4.242403888	9.272872047	9.272872047	2.897875105	3.93648613	8.163645317
TCGA-GU-A42P-01	0.074873249	0.10578454	0.088160113	0.062914683	0.090092964	0.29339535	0.131494078	0	0.053149242	0.093361717	0	0	0	0.116017066	0.116771375	0.011562423	0.071898035	0	0.028725076	0.269702549	0.004818186	0.025348882	0	0.071095401	0.00605597	0	0	0	0.004523275	0.00646029	0.018618679	0	0.031158711	0.006335143	0	0.003330648	0.006839552	0.012606428	0.910127274	3.210849871	3.319809439	0.090770531	0.056128632	0.434255875	1.421118929	1.421118929	0.451894469	8.49548732	8.139517335
TCGA-GU-A42Q-01	0.083880839	0.108161914	0.179435336	0.117170205	0.072849472	0.389806524	0	0	0.363877691	0.030976797	0	0	0	0.067821674	0.016498446	0	0	0.07353839	0	0.285024609	0.029703286	0.086502249	0.032784319	0	0	0.01327254	0	0	0.003208543	0.015491009	0.01667971	0	0.046513429	0.012107397	0	0	1.69E-05	0	0.905983053	1.920091133	0.321743263	1.565967061	0.070398856	0.139272448	35.73585004	35.73585004	1.255022705	11.77058314	3.396172207
TCGA-GU-A42R-01	0.085568821	0.073744488	0.154356765	0.085807633	0.029333403	0.34397336	0	0	0.077272173	0.142441563	0	0	0	0.231811544	0.056039024	0	0.015169196	0	0.112230359	0	0	0.223503865	0	0.127647677	0.013884599	0	0	0	0.002711635	0.003235623	0.017855756	0	0.057157365	0.005269411	0	0.002956265	0.005943514	0.008626564	0.896243868	8.340501122	3.364630617	0.334306688	0.085282322	0.343319863	16.2897025	16.2897025	0.659311307	6.131729606	8.173552557
TCGA-GU-A762-01	0.183057527	0.20334896	0.335205728	0.181869302	0.030820333	0.873636008	0.024617511	0	0	0.2349479	0	0	0.181250573	0.064848134	0	0	0.00129771	0.068379299	0.009582304	0	0.149874388	0.253620247	0.008699264	0.00288267	0	0	0	0	0.005456227	0.092019138	0.04832067	0	0.046799089	0.005887743	0	0.058818276	0.018792871	0	0.723905985	15.41079382	22.19166619	33.91540205	1.223919991	1.711318803	29.93030433	29.93030433	2.925905903	4.096884443	5.975770091
TCGA-GU-A763-01	0.064295903	0.10135309	0.091451378	0.04478506	0	0.315346251	0.011611334	0.063457916	0	0.150465672	0	0	0	0.350820325	0	0	0.002230982	0.08760517	0.018666618	0	0.020870562	0.233666565	0.027938923	0.0220086	0.010657333	0	0	0	0.00182031	0.00237362	0.006989024	0	0.030791457	0.005272271	0.004563081	0	0.000174995	0	0.948015241	4.842937073	0.940097318	0.323330908	0.041510046	0.230618079	6.136303745	6.136303745	0.295586085	3.609776865	1.483686833
TCGA-GU-A764-01	0.101735972	0.192764338	0.194727139	0.159879355	0.070358225	0.610943627	0	0.033701485	0.129331743	0.082704846	0	0.042893494	0	0.129909795	0	0.007183927	0	0.098822616	0.02810246	0.063825253	0.113797345	0.234034866	0.018918872	0	0	0.016773297	0	0	0.009079676	0.115338598	0.035736451	0	0.061134256	0.016099234	0	0.007792249	0.020846595	0	0.733972942	5.572167805	2.83241777	10.88926205	0.570944229	5.771810024	17.60882788	17.60882788	2.023274137	5.923000547	7.553569534
TCGA-GU-A766-01	0	0.168488414	0.264179091	0.396718096	0	0.7508174	0.007655018	0	0.00738963	0.142479851	0	0	0.133794456	0.091579656	0.001008667	0	0.004991579	0.079638483	0.062749576	0.007518233	0.180704861	0.09105679	0	0.151471908	0	0.032309852	0	0.005651441	0.001899008	0.23922813	0.013272481	0.003338432	0.115895529	0.009574353	0	0.040613126	0.048271319	0	0.527907622	10.85680378	11.92872832	102.4182048	1.750460483	1.005366361	29.97050194	29.97050194	1.486787779	4.968407662	12.61124498
TCGA-GU-A767-01	0.060572591	0.107464562	0.103835633	0.061762523	0.034797797	0.310689726	0.051367438	0	0.009918251	0.05743851	0	0.058080661	0	0.077827233	0.083161827	0	0.033521957	0.007459854	0.137812951	0	0.022749278	0.299598503	0	0.049752813	0.039310045	0.072000678	0	0	0.000333702	0.011492599	0.013640414	0	0.068824486	0.008047261	0.004263225	0.000352764	0.000609533	0	0.892436016	17.12506517	0.728801003	0.372737446	0.07183282	0.33463052	2.695766795	2.695766795	1.608893755	5.423526011	12.96446918
TCGA-GU-AATO-01	0.079878235	0.101270887	0.181187098	0.142116635	0.126020294	0.395161206	0	0.029490682	0.173144507	0.177997192	0	0.000782118	0	0.100020716	0.009232025	0	0	0.077145341	0.046047651	0	0.095185482	0.252710355	0	0	0.018747122	0	0	0.019496809	0.007727133	0.031939206	0.037036988	0	0.042487416	0.005473454	0	0.007769765	0.011698172	0	0.855867867	4.503125577	3.411252703	1.726713306	0.099133964	4.094022969	8.53625992	8.53625992	1.084876848	9.800403706	2.563997961
TCGA-GU-AATP-01	0.12464876	0.138695263	0.083985267	0.126768196	0.110015989	0.440033023	0.022936545	0	0.014746562	0.100862554	0	0.051900502	0	0.117249746	0.01219926	0	0	0.028333613	0	0.160987898	0.025417322	0.309250438	0	0.123096543	0.031887461	0	0	0.001131556	0.003412294	0.01893778	0.033141033	0	0.049746594	0.006557949	0	0.030719338	0.007765858	0.009393674	0.84032548	18.48414212	23.74617482	2.180776738	0.125458854	1.081432827	16.12892006	16.12892006	1.516479089	5.148696589	8.021713071
TCGA-GU-AATQ-01	0.072353288	0.098477287	0.180070082	0.092606363	0.04297613	0.415109027	0	0.005069857	0.025290057	0.042726279	0	0.051199884	0	0.1123766	0.034680487	0	0	0.075791781	0.009968027	0.118817471	0.158281805	0.329122747	0.0108204	0	0	0.025854604	0	0	0.003114095	0.016602228	0.01945493	0.0029127	0.029597463	0.011485203	0	0.000888716	0.005359051	0	0.910585615	2.228704959	1.436127991	1.605711621	0.126527899	0.306496426	18.84173984	18.84173984	0.647642131	7.408421177	4.029694943
TCGA-GV-A3JV-01	0.074398889	0.103026205	0.196232149	0.096188379	0.0202091	0.391646191	0.029650595	0.001755206	0.060431682	0.169537249	0	0.147385199	0	0.142468677	0.021516054	0	0	0.056290619	0.003542881	0.003761785	0.078232603	0.203930812	0.041079249	0.002800077	0.037617313	0	0	0	0.006519281	0.023390558	0.016810695	0	0.061637	0.012260885	0.014047359	0.007567601	0.009762736	0	0.848003885	12.22593304	3.361642534	2.298318841	0.131926317	3.01323422	9.466528132	9.466528132	1.72963125	7.806735969	7.771470841
TCGA-GV-A3JW-01	0.089715766	0.069546418	0.117020212	0.053362755	0.032197077	0.355020487	0	0.038674825	0.255750272	0.205800899	0	0	0	0.081091005	0.038484647	0	0	0.031423637	0.039667298	0.095574247	0	0.152604797	0	0.017216621	0.034977148	0	0	0.008734605	0.004739356	0.002686956	0.009696362	0	0.134982136	0.00684292	0.002787016	0.000482572	0.00167932	0	0.836103363	15.33135692	0.597482143	0.192656395	0.062881417	2.110473403	4.014352117	4.014352117	2.47215045	16.48443539	6.460143739
TCGA-GV-A3JX-01	0.091724448	0.153149204	0.147027512	0.145518211	0.037902683	0.556977811	0.024580913	0	0	0.163488623	0	0.051861876	0	0.182198625	0	0	0.023264274	0.041730012	0.001364907	0.030722968	0.177954257	0.287906996	0.004865937	0	0	0.010060613	0	0	0.006937507	0.020392974	0.023030324	0	0.097398462	0.004994109	0	0.01167819	0.015804295	0.004972551	0.81479159	8.266688093	6.948924255	4.089723554	0.270465249	2.325333439	13.21146798	13.21146798	1.249093109	8.09105119	6.302743144
TCGA-GV-A3JZ-01	0.080016687	0.093080803	0.099135523	0.079897975	0.109144128	0.395145952	0.037960339	0	0.071822648	0.098921877	0	0.037288726	0	0.068702048	0.019441078	0	0	0.021447922	0	0.164730998	0.057838412	0.352262762	0.002785715	0	0	0.06028015	0	0.006517325	0.005022278	0.020374335	0.01561213	0	0.068288166	0.017252607	0.006055406	0.005066189	0.005388056	0.011797155	0.845143678	1.612830835	1.33892112	1.544213981	0.134921428	0.99395174	7.615035176	7.615035176	1.041049457	9.529378538	6.389203613
TCGA-GV-A3QF-01	0.092815659	0.09427723	0.086722989	0.068515807	0.052285032	0.346818034	0	0.008628113	0.248943157	0	0.179751011	0	0	0.015866973	0	0	0.035593207	0	0.103166618	0.011719132	0	0.011916496	0	0.131626007	0	0.023189228	0	0.229600059	0.004257731	0.001261695	0.017964827	0	0.022985578	0.016428584	0	0.000561684	0.00462448	0.066104407	0.865811013	12.02125817	0	0.088480239	0.042451698	0.521756233	17.21814384	17.21814384	0.179726167	6.863531858	8.726791677
TCGA-GV-A3QG-01	0.321130533	0.494433002	0.196643523	0.237608589	0.094542412	0.761919371	0.154470778	0.006128894	0	0.120344866	0	0.03473128	0.03500993	0.036850081	0.038767635	0.045331561	0	0.051759758	0	0.156284538	0.124370791	0.147948314	0.001571678	0	0.046429897	0	0	0	0.106625557	0.045129866	0.040672806	0	0.046337718	0.004361705	0	0.036131475	0.030189565	0.001705642	0.688845664	15.35822556	16.10581112	6.715116786	0.290784132	60.27741963	28.07006616	28.07006616	6.73537619	7.543992607	14.3186569
TCGA-GV-A3QH-01	0.08413909	0.110780621	0.065369809	0.100886191	0.047326602	0.344156775	0.025922642	0	0.104146019	0.08026811	0	0.028090133	0	0.249082541	0.045832695	0	0	0.086151846	0.03212941	0.037745458	0	0.07644532	0	0.218995603	0	0.011110313	0	0.004079911	0.004000349	0.010313892	0.015495066	0	0.055336874	0.014603844	0	0.011366472	0.003490456	0.02606244	0.859330606	27.70040652	10.36900674	0.173808115	0.052066035	0.558021855	4.964939707	4.964939707	0.671116403	4.423094494	3.822183065
TCGA-GV-A3QI-01	0.103814597	0.104843034	0.173758341	0.067829949	0.055608286	0.398055156	0.124929572	0	0.43553838	0.030088812	0.045119456	0	0	0	0.062898112	0	0	0.016668401	0	0.0081814	0.005911441	0.191449897	0	0.043113995	0.036100534	0	0	0	0.010977988	0.005453724	0.023119852	0	0.08389153	0.014776336	0	0.000237983	0.002229153	0	0.859313434	1.548798669	0.130951308	0.516234189	0.046500379	1.410407631	5.148428598	5.148428598	0.450301366	8.204013299	12.25007943
TCGA-GV-A3QK-01	0.067252408	0.128121241	0.109871171	0.082835947	0	0.34006335	0	0.033180471	0.034500599	0.181586151	0	0.011958077	0.075295423	0.137520907	0.065676994	0	0	0.066470602	0.029170595	0.071108674	0.028554343	0.109541496	0.024501023	0.092912279	0.038022365	0	0	0	0.00491764	0.006946194	0.01405777	0	0.113186418	0.006283309	0	0.004737891	0.013282287	0.001058717	0.835529774	24.51102637	2.32086026	2.359988049	0.367099547	1.482603448	6.744648945	6.744648945	2.625083516	7.375152402	5.115305902
TCGA-GV-A40E-01	0.035990086	0.13967357	0.146363193	0.173272382	0	0.603878595	0	0.004598551	0	0.136865355	0	0	0	0.126344182	0.00567644	0	0	0.067290514	0.006074889	0.014384084	0	0.20843205	0	0.200642151	0	0.187189149	0	0.042502634	0.01150495	0.044037355	0.016282623	0	0.056097376	0.007580883	0	0.006773631	0.007249114	0.001533184	0.848940884	4.97116	3.651390586	3.121738354	0.123095578	0.192455451	32.90016939	32.90016939	0.807376397	9.688363431	4.528649439
TCGA-GV-A40G-01	0.046282334	0.077396322	0.118471815	0.079570713	0.059959766	0.311390574	0	0	0.051182771	0.125593481	0	0	0	0.104362995	0.141604685	0	0	0.075800673	0.051875147	0.179339596	0	0	0	0.091651643	0.172818868	0	0.005770141	0	0.001982261	0.00666085	0.024569486	0	0.079592911	0.013438746	0	0	0.001775429	0.003503921	0.868476396	5.073498315	0.181431257	0.552208838	0.171704686	0.423096924	4.731847981	4.731847981	0.55068669	6.598734105	10.77062592
TCGA-GV-A6ZA-01	0.088226013	0.113835593	0.109286297	0.081807382	0	0.360152244	0	0.00501127	0.023716532	0.209698095	0	0.044079742	0	0.262443015	0.016689175	0	0	0.075345869	0.009442569	0.031308006	0.071326992	0.127008014	0.012174603	0.086542753	0.025213365	0	0	0	0.004058107	0.004959824	0.011326269	0	0.038117113	0.007845069	0	0.007084353	0.004981929	0.012368833	0.909258504	19.34597937	2.392348482	6.518902972	0.309696049	0.835325914	3.522391087	3.522391087	1.032766078	6.414529972	4.705329513
TCGA-H4-A2HO-01	0.02242879	0.122777914	0.165652691	0.059084982	0.033734729	0.341232012	0.050881417	0	0.055602314	0.112696143	0	0.255126636	0	0.003578688	0.037747501	0.018255951	0	0	0.027078915	0.201236614	0.011339463	0.150305219	0	0.061785492	0	0.014365648	0	0	0.007083944	0.00420171	0.020911966	0	0.084644637	0.006286393	0	0.003648734	0.008223192	0.008177557	0.856821867	3.006979394	1.948925961	0.951105851	0.067845732	0.878607775	5.001119377	5.001119377	1.770514621	7.564798465	15.20130575
TCGA-H4-A2HQ-01	0.15086497	0.113174855	0.176312517	0.112231391	0.044662822	0.442685939	0	0	0.143765049	0.089223379	0	0.005025629	0	0.227106347	0.00608934	0	0	0.055079715	0.020752719	0	0.07295554	0.164845879	0	0.189629761	0	0.024943714	0.000582928	0	0.002726144	0.002354578	0.009224615	0	0.058569847	0.007603936	0	0.011977884	0.002287137	0.004822237	0.900433622	2.994457317	14.83096852	0.656781416	0.086639092	0.639253054	2.293378285	2.293378285	0.401684913	11.82648722	5.299797275
TCGA-HQ-A2OE-01	0.02021082	0.067350228	0.242686968	0.096126873	0.084573193	0.385760483	0.01912843	0	0.197603214	0.16580299	0	0.03513232	0.002471212	0.103103647	0.03501353	0	0.066690989	0	0.076737135	0	0	0.082096284	0	0.096795804	0	0.089077726	0	0.030346719	0.004031151	0	0.015377782	0	0.116223137	0.00479404	0	0.000663731	0.003588469	0	0.855321689	1.973506253	2.708259792	0.597488022	0.078084388	0.858509106	3.352530236	3.352530236	1.118488956	10.62095975	7.575442332
TCGA-HQ-A2OF-01	0.172010864	0.039944802	0.166122681	0.068755368	0.083274196	0.362151126	0.041954855	0	0.133987754	0.065684857	0.024065767	0.06397266	0	0.006641773	0	0	0.065767429	0	0.026600714	0	0	0.384764326	0	0.013647465	0	0.1729124	0	0	0.00259388	0.011708536	0.008683401	0	0.071485066	0.017654064	0.005444043	0	0	0	0.882431009	0.544661947	0.2365567	0.462062823	0.243688484	0.388409769	8.662728529	8.662728529	0.53687933	6.212231345	8.804891254
TCGA-HQ-A5ND-01	0.127742543	0.115191489	0.173227786	0.123113904	0.035640332	0.458546408	0	0.011943589	0.103840923	0.17431354	0	0.005177115	0.003917261	0.114344858	0	0	0.035002235	0.113262601	0.020615516	0.12299257	0.161081545	0.015870479	0	0.020069427	0.091495967	0	0.006072374	0	0.002099684	0.023351242	0.006619716	0	0.032588438	0.007786914	0	0.002842453	0.010413372	0	0.914298181	2.522846411	2.112995171	4.324056259	0.181192225	0.737870581	4.480822161	4.480822161	0.201533058	4.019004941	3.785011555
TCGA-HQ-A5NE-01	0.053989623	0.141821038	0.230758416	0.200542617	0.012806271	0.712061149	0.016338665	0	0.048085398	0.004763996	0	0.051598106	0	0.035401861	0.004404645	0	0.022312387	0	0.005354729	0.134496698	0.020223594	0.155780372	0	0.237266295	0	0.253329869	0	0.010643385	0.004959704	0.070153927	0.013560505	0	0.08545907	0.016281894	0	0	0.013136519	0	0.796448382	2.993239893	0.8591325	1.018513016	0.101390275	0.777205686	18.50446101	18.50446101	1.087830867	8.375686212	8.91366018
TCGA-K4-A3WS-01	0.0424346	0.236530872	0.199946133	0.12107255	0.094212229	0.537659936	0.087386895	0	0.035162216	0.135818557	0	0.033186767	0	0.032799311	0.049676491	0	0	0.032246084	0.045954644	0	0.195636331	0.268295115	0.020583874	0	0.052951504	0.01030221	0	0	0.012389084	0.036947464	0.05121673	0	0.055537188	0.008555641	0.001136109	0.010645503	0.022882935	0	0.800689346	6.726754906	3.536971196	4.183390121	0.389693341	5.222884951	14.85300334	14.85300334	4.561656413	7.008053863	11.7128879
TCGA-K4-A3WU-01	0.169984447	0.306938086	0.226032243	0.1235228	0.116441085	0.533913867	0.172339773	0.107745819	0.083882623	0.094189245	0	0.19643792	0	0.007557553	0.031348896	0	0	0.027792949	0.005348522	0.025878626	0.003826462	0.179382785	0	0.028633216	0.019620458	0.00766231	0	0.008352845	0.055395661	0.016736944	0.047405396	0	0.07004496	0.013151126	0	0.028271948	0.017716844	0.021062511	0.730214611	20.88899201	18.37306473	2.099582399	0.319276869	26.63414006	11.72466784	11.72466784	4.306551528	8.443357321	12.1231608
TCGA-K4-A3WV-11	0.035608176	0.125236562	0.205044358	0.086461825	0.061251714	0.374016795	0.103219992	0	0.045716585	0.262297337	0	0.061401409	0	0.04237344	0	0	0.041912392	0.015846485	0.010216029	0	0.016079543	0.269296383	0	0.014169075	0	0.11747133	0	0	0.013637414	0.006599327	0.025025729	0	0.061050409	0.006430594	0.022562352	0.008077098	0.002854256	0.005287369	0.848475453	5.139546061	3.735192679	2.022834968	0.185446429	1.936438477	5.105459932	5.105459932	1.550306328	5.883575736	7.26250119
TCGA-K4-A3WV-01	0.093429969	0.215232726	0.096177683	0.110240769	0.068158232	0.461011827	0	0	0.239920828	0.03696008	0	0	0	0.170741186	0	0	0	0.026887717	0.009147962	0.246897692	0.048599415	0.045230023	0	0.039652375	0	0.131242828	0	0.004719895	0.005931058	0.011352048	0.013364469	0	0.062358491	0.006682363	0.017667698	0.00159883	0.003434717	0.016516565	0.86109376	2.496846157	1.041797375	0.330927839	0.038076392	0.066133838	6.070631954	6.070631954	0.186238141	7.406491634	4.536747056
TCGA-K4-A4AB-01	0.10688116	0.097153291	0.19336019	0.167787523	0.116585087	0.508929558	0	0.070846484	0	0.031273118	0	0.203922247	0	0.07227148	0	0	0	0.066087772	0	0	0.003459935	0.338444792	0.095287562	0.057436038	0.055710269	0	0	0.005260303	0.003691996	0.037541699	0.024781731	0	0.092385192	0.009242513	0	1.61E-05	0.010050337	0	0.822290397	3.677139219	0.551601048	1.247918107	0.091472764	1.65640853	18.12951202	18.12951202	2.684598092	8.74106371	6.637633441
TCGA-K4-A4AC-01	0.015903588	0.159809253	0.09140616	0.178683029	0.093467414	0.496035136	0.00810208	0	0	0.071982292	0	0.041728841	0.020951024	0.047509743	0.020828885	0	0.08230897	0	0.018000803	0.053466372	0.088568333	0.449322136	0.018702729	0	0	0.078527793	0	0	0.003227053	0.036309138	0.033376405	0	0.058530005	0.00982915	0	0.001014713	0.01034854	0	0.847364996	4.547311579	0.551884705	6.087584415	0.177717017	0.142248044	10.06724184	10.06724184	0.883318732	6.284101906	2.380544322
TCGA-K4-A54R-11	0	0.030977394	0.378919261	0.220969499	0	0.624930292	0	0.000957132	0.017635513	0.286037762	0	0.057125311	0.073607758	0.001383483	0	0	0.044549395	0	0.024651497	0	0.003471075	0.159489685	0	0.053375299	0	0.276172765	0	0.001543326	0.00621414	0.018731177	0.033647158	0	0.060052576	0.004710533	0	0.024864582	0.010881038	0	0.840898796	4.72729916	5.642672636	4.264789846	0.304330921	0.82770397	6.200501869	6.200501869	2.759349156	7.55694818	8.104404248
TCGA-K4-A54R-01	0.012283852	0.140752613	0.193576101	0.170013286	0.012362456	0.536984738	0	0.002326021	0.071479903	0.186568335	0	0	0.063848308	0.093965285	0	0	0.041028392	0.094235549	0.010880322	0.003485416	0.141349541	0.262832377	0.002237145	0.005289184	0	0.019929066	0	0.000545155	0	0.046794531	0.018527318	0	0.088039007	0.008895511	0	0.012496917	0.00994324	0	0.815303476	7.546809642	4.171180251	19.14208413	0.93930077	0.852607335	15.40130943	15.40130943	0.941423192	6.332253983	4.556177699
TCGA-K4-A5RH-01	0.407771928	0.034081789	0.587520983	0.210532875	0.214983979	1.308598343	0	0	0.021048503	0.334931123	0	0	0.067510241	0.068084552	0	0.033691058	0	0.089467865	0	0	0.065861454	0.312831325	0	0	0	0.00657388	0	0	0.00330338	0.088534158	0.08865723	0	0.026132324	0	0	0.141151106	0.000503133	0	0.65171867	12.77337762	36.96892581	21.96077169	0.803784778	0.840960474	43.2600231	43.2600231	6.324580345	5.546661638	6.855532405
TCGA-K4-A5RI-11	0.135331938	0.336300607	0.341013421	0.236813834	0.122605272	0.757683903	0	0.06896802	0.034825054	0.122621427	0	0.193251453	0.003562799	0.059665538	0.055460659	0	0	0.018000987	0.080744098	0	0.02103013	0.208534769	0	0.043516096	0.078048393	0	0	0.011770576	0.035531001	0.037153248	0.063849614	0	0.049098512	0.00685281	0.027357441	0.035761328	0.036686269	0	0.707709778	16.79544011	14.17612967	5.56778153	0.18647862	25.1275895	23.6432475	23.6432475	13.24584364	8.965821059	13.54849554
TCGA-K4-A5RI-01	0.083866595	0.092965831	0.156890098	0.115206871	0.075267449	0.415228698	0	0.002074904	0.060535614	0.003578391	0	0.081304102	0	0.027374167	0.006349031	0	0.028606469	0.09432241	0.071424448	0	0	0.242219716	0.104614063	0.024938047	0.252658636	0	0	0	0.002158178	0.006578073	0.02845633	0	0.032338385	0.007016393	0	0.000498302	0.002867566	0	0.920086772	1.694797233	0.831573399	8.146048024	0.516930646	0.366053539	32.34396294	32.34396294	3.034475232	7.703428567	2.59561722
TCGA-K4-A5RJ-01	0.12605242	0.143184988	0.494145355	0.216962992	0.341501212	1.035780715	0.001780457	0	0.007337468	0.238498156	0	0	0.053315718	0.070200244	0.019735888	0.014391432	0	0.052106591	0.01261623	0	0.088586172	0.413395296	0.021762626	0	0	0.006273722	0	0	0	0.06075708	0.07072466	0	0.230418998	0.007611526	0	0.067021642	0.002808813	0	0.560657282	13.06679884	29.57646252	19.38090821	1.28090962	0.568034014	53.78613056	53.78613056	16.92497492	4.600126954	5.301461301
TCGA-K4-A6FZ-01	0.060753706	0.112755215	0.15625135	0.225223903	0.020506203	0.593039454	0	0	0.046398475	0.034840732	0	0.127698765	0	0.038704762	0.001051071	0	0.01339911	0.01990156	0.00570294	0.062081333	0.066086198	0.298666524	0	0.063199973	0	0.195574034	0	0.026694522	0.004984766	0.052755648	0.016598784	0	0.099750572	0.006156471	0	0.005163756	0.010771392	0	0.80381861	3.524155431	2.047050915	3.043043981	0.24712888	1.629734391	12.4236491	12.4236491	3.983047955	10.94980283	9.887920854
TCGA-K4-A6MB-01	0.036700233	0.12805756	0.213294211	0.075296057	0.035557301	0.426544863	0.009639581	0	0.065841111	0.032357321	0	0.043319115	0	0.048529012	0.031009502	0	0.039739232	0	0.019785873	0.325675241	0.006187838	0.317667172	0.003458709	0	0	0.056790293	0	0	0.002260253	0.006980194	0.023829154	0	0.065387834	0.010398008	0	0.001048998	0.008602367	0.005119233	0.876373959	20.99907615	0.83774369	0.374701017	0.349934337	0.489116289	4.754143394	4.754143394	1.543505729	5.315576406	7.035651181
TCGA-K4-A83P-01	0.527017101	0.421357738	0.098167973	0.203315796	0.110038119	0.686544086	0.126049764	0.1022015	0.063302712	0.11683886	0	0.14717752	0	0.067086329	0.050813325	0	0	0.009790723	0.022465968	0.04008918	0.051047488	0.176693635	0	0	0.025227251	0	0	0.001215746	0.141907286	0.059250529	0.05221721	0	0.036489998	0.009215958	0.0032789	0.028025841	0.037379526	0.023920745	0.608314007	13.94775342	9.195522679	4.306409869	0.226558033	77.19274884	21.60010835	21.60010835	6.833651353	6.418062955	8.072261945
TCGA-K4-AAQO-01	0.076224736	0.154763645	0.165548604	0.092883	0.055857901	0.462301339	0.050064245	0.035390469	0.053446647	0.09844115	0	0.047481841	0	0.027294491	0.037012978	0	0	0.031388134	0.07074193	0	0.063761049	0.349881283	0.012090085	0.00814135	0.11486435	0	0	0	0.010682212	0.010690116	0.045386113	0	0.074973133	0.016090582	0.032372205	0.004295132	0.008255605	0.002187608	0.795067293	5.958987576	2.195946183	1.060017806	0.134073767	5.514598175	8.471384428	8.471384428	5.397274946	4.994921912	8.980760669
TCGA-KQ-A41N-01	0.037901794	0.094904797	0.134394539	0.052305656	0.002413935	0.275697679	0.000748157	0.07240559	0.094970161	0.044982361	0	0.007860509	0	0.106851128	0.158057205	0	0.020032832	0.015347989	0.030161391	0.118117784	0	0.093637099	0	0.055221111	0.173012768	0	0.008593914	0	0.001779963	0	0.004558156	0	0.033456298	0.006868227	0	0	0.00099124	0	0.952346116	32.81948561	0.047869678	0.089111291	0.107325906	0.194148768	2.4672366	2.4672366	0.550516026	3.172655202	3.708913638
TCGA-KQ-A41O-01	0.051112847	0.051520862	0.086547786	0.040141048	0	0.219330161	0.007325752	0	0.273187657	0.25720615	0	0	0	0.081403573	0.104221634	0	0	0.049471648	0.020163772	0	0.001045189	0.072604883	0	0.023056263	0	0.101523106	0.008790373	0	0.000699043	0.001478258	0.004956197	0	0.027288289	0.005916218	0	0.009865938	0	0	0.949796057	8.804242369	11.32943505	0.117684937	0.010833488	0.268628178	0.288926277	0.288926277	0.649377661	6.952686628	2.0424902
TCGA-KQ-A41P-01	0.054627781	0.139090646	0.056406061	0.064442523	0.032489742	0.408607138	0.006504982	0.019262822	0	0.045976974	0	0.034331821	0	0.021758436	0.006171394	0	0	0.04339685	0	0.415587906	0.02021968	0.327995537	0	0.017934291	0.040859307	0	0	0	0.006203398	0.003728966	0.027945752	0	0.072057408	0.014902588	0	0.000444005	0.002378059	0	0.872339824	8.944635842	0.828780304	0.69400552	0.108542478	0.845197405	10.54388915	10.54388915	0.865748284	6.40634748	5.066885003
TCGA-KQ-A41Q-01	0.021397085	0.084036606	0.178741045	0.059193101	0	0.335040489	0	0.030256808	0.033749555	0.123583285	0.024197063	0	0	0.088218195	0.004227076	0	0.038157868	0	0.03571393	0.141941349	0	0.22975277	0	0.170042993	0	0.080159108	0	0	0.005942713	0.012361887	0.019525763	0	0.087923795	0.014645916	0	0	0.001416779	0.001791979	0.856391168	4.736612371	0.172208197	1.237250836	0.057125722	0.290734236	1.631559236	1.631559236	0.280496415	12.47582256	2.822046909
TCGA-KQ-A41R-01	0.043998165	0.083261105	0.03927967	0.065924	0	0.228031272	0.001502321	0	0.01555264	0.039475456	0.066472458	0.023327089	0	0.097774149	0.133811503	0	0	0.048111794	0.046360633	0.034709343	0.015407822	0.330675758	0	0.031023874	0.115795159	0	0	0	0.003161395	0.002136037	0.011742965	0	0.057304652	0.008580574	0.000850847	0.000480112	0.005191316	0.042501655	0.868050446	3.434711537	0.098340467	0.164702387	0.070497952	0.290290832	4.748612449	4.748612449	1.323880607	3.22672177	5.955227448
TCGA-KQ-A41S-01	0.045120138	0.121194246	0.173686139	0.099017667	0.069121994	0.465404242	0	0.006197036	0.004643594	0.106971081	0	0.163404643	0	0.058259327	0.002768958	0	0	0.068985365	0.05936093	0.015433435	0.015015734	0.409824619	0	0	0.083356798	0	0	0.00577848	0.004322654	0.038402018	0.030744163	0	0.052620488	0.006208903	0.041411562	0.002297604	0.007767962	0.002636074	0.813588573	2.225136417	1.276207367	0.640354452	0.064204415	0.574345078	7.372315493	7.372315493	1.214364009	8.954129208	10.86647313
TCGA-LC-A66R-01	0.119025122	0.072043643	0.364758548	0.233864983	0.023640007	0.651298909	0	0.01320008	0.105299509	0.197997388	0	0	0.094005729	0.074189162	0.006035613	0.0234549	0	0.010008303	0.003708634	0.061894176	0.079001991	0.208256421	0	0.059885154	0	0.055893755	0	0.007169185	0.013447782	0.06468166	0.021902919	0	0.072606835	0.020070485	0	0.023806179	0.029849717	0	0.753634424	8.415835981	7.973798259	22.59508446	0.204099306	6.411046385	15.2329878	15.2329878	1.655029311	5.394698633	11.25774337
TCGA-LT-A5Z6-01	0.052534209	0.118545158	0.084373889	0.068041771	0.087030755	0.350091943	0.032321093	0	0.108900011	0.25266763	0	0	0	0.151307349	0.020948346	0	0	0.075708059	0	0.050944976	0.03592887	0.232119413	0	0.004620443	0.03453381	0	0	0	0.004601447	0.017267877	0.015166346	0	0.109103757	0.01374993	0	0.011326781	0.012062353	0.020019919	0.796701589	14.24811647	4.730495369	3.357333209	0.219615791	1.446699857	6.446818418	6.446818418	0.815306938	13.68911123	6.676821643
TCGA-LT-A8JT-01	0.068440383	0.1189058	0.133957018	0.072795173	0	0.374753876	0	0.06986766	0.085409123	0.190198739	0	0.018446432	0	0.223081523	0.071696955	0	0.006903642	0	0.025559285	0.011211623	5.16E-05	0.172690189	0	0.108093723	0.016789488	0	0	0	0.004177538	0.002251375	0.013506945	0	0.067929185	0.004490756	0	0.001735615	0.005731107	0	0.90017748	5.99625007	1.852520015	0.586579581	0.104194201	1.392805282	3.061486009	3.061486009	0.812607463	8.253140393	6.306195038
TCGA-MV-A51V-01	0.007046574	0.090486772	0.137740911	0.109078589	0	0.35670642	0.09558506	0	0.00591245	0	0	0.178661355	0	0.205764088	0	0	0	0.07057435	0.018508658	0	0.027722466	0.128858009	0	0.02860371	0	0.239809855	0	0	0.004043973	0.031970853	0.006298963	0	0.078829371	0.01111126	0	0.001825652	0.00564607	0.030031847	0.830242011	8.192143894	1.160279796	0.092092719	0.038565178	0.647078088	2.771711094	2.771711094	0.396502752	9.132643886	9.847983173
TCGA-PQ-A6FI-01	0.080331506	0.167079977	0.164631951	0.12827024	0	0.535093414	0	0	0.016940142	0.156531401	0	0	0.02426147	0.148711505	0	0	0	0.10891211	0.073947731	0	0.004986743	0.130328375	0	0.301195218	0	0.033415308	0	0.000769997	0.000274365	0.048383878	0.002056338	0.003895662	0.05474801	0.002294581	0.037463134	0.004254345	0.006267218	0	0.840362469	4.337219132	2.468895891	8.710193512	0.128810348	0.329575199	17.64785392	17.64785392	0.848106907	5.020672498	3.502928105
TCGA-PQ-A6FN-01	0.099685964	0.184635853	0.066122715	0.062896481	0	0.483548116	0.031838721	0.02035261	0.095185433	0.112775559	0	0	0	0.111578211	0.019665983	0	0	0.016841439	0	0.269824042	0.097120926	0.189895671	0.004961335	0	0	0.029960069	0	0	0.006986169	0.01373028	0.010034124	0	0.032266739	0.007873131	0	0.001850298	0.002375427	0	0.924883833	3.369670527	1.01591085	1.554892228	0.062928531	4.06691684	12.73692406	12.73692406	1.141413392	5.020959969	5.358597119
TCGA-R3-A69X-01	0.154751154	0.188934866	0.196720136	0.162307305	0.135743576	0.693658093	0.033248555	0.024619233	0.01961319	0.069757031	0	0.164072131	0	0.055666462	0.025907026	0	0	0.044437055	0.063683281	0	0.031447093	0.312975601	0.045195277	0.009154215	0.100223851	0	0	0	0.012863399	0.022640512	0.040161264	0	0.104699954	0.010477515	0	0.007198194	0.019764297	0.001394917	0.780799948	19.97670066	4.68477599	1.910291857	0.15068551	6.540471142	24.51059218	24.51059218	8.466436906	10.59624264	17.85343011
TCGA-S5-A6DX-01	0.041704902	0.186386775	0.096187576	0.091104695	0.059211397	0.422391305	0.004855431	0.00452827	0.089074608	0.319002496	0	0	0.005083701	0.07680347	0.063192224	0	0.008992418	0.013410206	0.02733388	0	0.124750994	0.237028644	0.003718145	0	0.022225515	0	0	0	0.008131131	0.014570999	0.027285393	0	0.069419483	0.011851689	0	0.006890382	0.004818557	0	0.857032367	28.78277928	3.411879081	7.887581833	0.071979538	4.497474475	11.47518372	11.47518372	1.796962862	6.058608383	7.411877986
TCGA-S5-AA26-01	0.046346739	0.094989923	0.083532341	0.050643476	0	0.261737131	0	0.014362566	0.068590606	0.02110749	0.043277359	0.096966457	0	0.130551541	0.016685069	0	0	0.124640201	0.007565849	0.023564949	0.007923692	0.29171035	0.022948555	0	0.130105317	0	0	0	0.003286993	0	0.009043272	0	0.045015076	0.008201985	0	0	0.002433214	0	0.93201946	4.640971018	0.063259297	0.058655478	0.135225885	0.143284927	1.072405064	1.072405064	0.232812018	9.006022509	4.221820345
TCGA-SY-A9G0-01	0.110718944	0.183390555	0.164493505	0.109799723	0.071437963	0.500744548	0.106475429	0.102400598	0.068426228	0.069856168	0	0.107192373	0	0.031512656	0.013124929	0	0	0.086461139	0.011753584	0	0.005927543	0.195291359	0	0.019891961	0.175878549	0.005807484	0	0	0.02094856	0.018574905	0.033285331	0	0.061557639	0.008743244	0.018146171	0.000902033	0.010631851	0	0.827210266	3.427303451	1.344032053	0.99416618	0.168097858	14.19527378	6.653804137	6.653804137	2.564482482	5.441516675	17.83059172
TCGA-SY-A9G5-01	0	0.197239308	0.18931532	0.194259618	0	0.717611991	0	0	0.026192771	0.20860791	0	0	0.066254449	0.167684714	2.59E-05	0	0	0.065898862	0.013608311	0.000574951	0	0.241149808	0	0.18503021	0.024651314	0	0	0.000320789	0.000657443	0.067425782	0.0411183	0	0.039345689	0.025754357	0	0.032244952	0.01779848	0	0.775654997	8.903928676	11.04124499	23.72326396	0.754452776	1.167721418	13.39482034	13.39482034	2.295305581	4.735937213	5.529595778
TCGA-UY-A78K-01	0.239778412	0.292376771	0.178818951	0.106199137	0.030907858	0.583885793	0.024478323	0.142996521	0.036811862	0.152388921	0	0.145371599	0	0.039618645	0.083547264	0.00839788	0	0.044456326	0.011739655	0.03679134	0.090957019	0.174705472	0	0	0.007739174	0	0	0	0.036832928	0.043677333	0.022920928	0	0.129901219	0.008541123	0.019545864	0.019594798	0.028323167	0.016474015	0.674188625	18.03961712	8.481214546	13.80852901	0.516514196	23.14898683	9.704110373	9.704110373	3.566195717	8.519884448	7.300036908
TCGA-UY-A78L-01	0.021976777	0.262497769	0.020528086	0.126554741	0.022751249	0.581338575	0	0.007491333	0.006435279	0.038013488	0	0.047682785	0	0.050698246	0.041488596	0	0	0.037931186	0	0.199459605	0.040116362	0.405968428	0.00324464	0.030401692	0	0.023438754	0	0.067629605	0.001601131	0.014682198	0.015661433	0	0.051003064	0.005278375	0.003679377	0.000405565	0.003310966	0	0.904377891	1.054376915	0.247070156	0.305548604	0.029026803	0.165228134	4.719703099	4.719703099	1.063399656	10.74357548	2.583790955
TCGA-UY-A78M-01	0.07216206	0.123876973	0.069687199	0.055098353	0	0.369869737	0.008036439	0	0.110394201	0.099585417	0.042769252	0	0	0.033669379	0.010047503	0	0	0.01743366	0	0.401808491	0.026259243	0.230825107	0	0	0.019171307	0	0	0	0.000803421	0.003974025	0.003870519	0	0.093850145	0.005266438	0.001974168	2.65E-05	0.000284567	0	0.889950229	8.702211587	0.084847383	0.107342547	0.13337374	0.32432684	2.302771866	2.302771866	0.211338235	3.657567867	2.580201072
TCGA-UY-A78N-01	0.041078315	0.125805807	0.136007719	0.044722735	0.033058122	0.298423354	0.016721073	0	0.011145546	0.114510731	0	0.146167135	0	0.091579975	0.098708432	0	0.047066562	0	0.092299477	0.035778011	0	0.155496898	0	0.014328597	0.175821115	0	0.000376448	0	0.005642444	0.001272138	0.011996464	0.001635967	0.034857378	0.010100818	0	0	0.004810513	0	0.929684278	3.228367533	0.333693048	0.427967646	0.069760874	0.118780427	3.558161373	3.558161373	1.61876074	5.234798578	5.938449592
TCGA-UY-A78O-01	0.049626103	0.085790409	0.112132628	0.059901589	0	0.326763099	0.001460882	0.058701955	0.090865617	0.061549555	0	0.082623652	0	0.084205003	0.056576643	0	0	0.022606059	0	0.288393587	0	0.153805937	0	0.07031587	0	0.02889524	0	0	0.003912944	0.002171313	0.014300739	0	0.048654344	0.01038962	0	0	0.000663901	0.023993707	0.895913432	8.792460614	0.140977223	0.21234325	0.04801046	1.718865565	5.125018495	5.125018495	0.850499569	4.295411207	4.976530302
TCGA-UY-A78P-01	0.073482204	0.154371369	0.134623373	0.205358286	0.031949799	0.657572286	0.013807123	0	0	0.116334114	0	0	0.031730954	0.093136509	0.024205664	0	0	0.042035912	0	0.357558615	0.061734486	0.218483866	0.020075227	0	0.002989933	0.016983866	0	0.000923731	0.002392548	0.060695649	0.055103142	0	0.053838408	0.007707522	0	0.020265819	0.013693582	0	0.786303332	5.430337348	6.90087354	10.70868603	0.499425489	1.973966201	17.90450676	17.90450676	9.17942853	4.711797765	6.672559939
TCGA-UY-A8OB-01	0.225668829	0.08218901	0.121710444	0.083074461	0	0.698629106	0	0	0.002171993	0.240689791	0	0	0.115566991	0.04922393	0	0	0	0.136352074	0.009454539	0.071660919	0.041259087	0.152740784	0	0.038745559	0	0.142134334	0	0	0.00276583	0.039656665	0.009993287	0	0.060727674	0.024442677	0	0.001430377	0.000484116	0	0.860499376	6.733483203	2.40861964	15.92178464	0.155667281	0.077023246	7.477913591	7.477913591	0.24605641	3.908096453	4.187017061
TCGA-UY-A8OC-01	0.031574984	0.138847722	0.217734672	0.099413114	0.026469938	0.552126966	0.000407058	0.005436138	0.008285341	0.014944281	0	0.029967289	0	0.102290198	0.026650453	0	0	0.05746139	0	0.564616619	0.006673397	0.166199865	0	0	0	0.014153006	0	0.002914965	0.000665026	0.035816597	0.006199764	0	0.053838342	0.004009593	0.0031565	0	0.01045362	0	0.885860558	3.066124873	0.081347095	0.32421466	0.160659608	3.364082386	8.970493797	8.970493797	2.122479069	6.938304952	12.63360944
TCGA-UY-A8OD-01	0.059597547	0.152817195	0.061677802	0.07094381	0.012364575	0.389037533	0.016113546	0.037810846	0.048861778	0.097355386	0	0.092922847	0	0.093849197	0.013982849	0.015518838	0	0.039238347	0	0.225240979	0.051875456	0.203574707	0	0	0.063655224	0	0	0	0.0097666	0.021708547	0.026287226	0	0.021423354	0.006128118	0.013027353	0.010166436	0.010940934	0.015783107	0.864768325	6.232060237	3.669713115	1.315405924	0.054337116	3.042547443	9.085762254	9.085762254	1.692795802	4.558899512	5.531677298
TCGA-UY-A9PA-01	0.083172635	0.18795087	0.152881524	0.224468708	0	0.570847394	0.000954946	0	0.001120489	0.220106287	0	0.091413737	0.017140338	0.151649796	0	0	0	0.078730584	0.011313183	0	0.065339992	0.127839873	0.005229046	0.115601744	0	0.110817578	0	0.002742408	0.006265478	0.008931027	0.014881754	0	0.088903841	0.004422185	0	0.010733504	0.006514892	0.004367521	0.854979799	4.762761152	4.61518708	5.807778078	0.347538342	0.873675945	7.054179622	7.054179622	1.582935812	11.197834	5.203577546
TCGA-UY-A9PB-01	0.091448797	0.267526598	0.109723265	0.227503049	0.052732462	0.805846947	0	0	0.08262604	0.155279849	0	0.041501512	0.038956818	0.112794017	0.032331892	0	0.01552778	0.032765017	0.005613039	0.078865053	0.113465455	0.278531875	0	0	0	0.011741652	0	0	0.011012932	0.116969329	0.029060137	0	0.051222091	0.007398356	0	0.030111318	0.032292179	0	0.721933657	12.28592917	8.305115323	22.14916462	0.587676241	6.724645277	27.12318774	27.12318774	1.815118535	4.874056159	5.591887492
TCGA-UY-A9PD-01	0.012798563	0.123443448	0.191836132	0.047821945	0.012695109	0.357541328	0.030826541	0	0.311668296	0.011863293	0.024573062	0	0	0.084591945	0.02158666	0.021407768	0	0.017508271	0	0.281735324	0.078318316	0.107923138	0	0	0	0.007997387	0	0	0.003531384	0.007121344	0.009250742	0	0.093080932	0.007993301	0.001948956	0.000878122	0.003996049	0.00176022	0.870438949	9.779845351	1.182390592	0.328434718	0.10384	3.166143	3.010719497	3.010719497	0.438069132	6.640073991	8.650122022
TCGA-UY-A9PE-01	0.037682881	0.097885769	0.126148751	0.056361176	0.033954562	0.322106432	0.020258987	0.027248108	0.243470788	0.054438129	0	0	0	0.051248755	0.024177841	0.027611841	0	0	0	0.089923871	0.018349606	0.298395573	0	0.035555738	0	0.104450903	0	0.00486986	0.005749507	0.005629123	0.015432241	0	0.047860658	0.009304202	0	0	0.003582393	0.002955104	0.909486772	4.911157778	0.078414892	0.336537593	0.044835742	2.288999076	6.478908175	6.478908175	0.620642742	5.177131496	3.808965431
TCGA-UY-A9PF-01	0.072660559	0.08151444	0.158981695	0.092893754	0	0.424620138	0.163593606	0	0.024838632	0.078237959	0	0.119586405	0	0.068091862	0.027296671	0	0	0.075028673	0	0.023635462	0.056838557	0.220327742	0	0.064335239	0.078189192	0	0	0	0.007700619	0.005571556	0.012530381	0	0.182172914	0.003289909	0.001929445	0.002142684	0.004301766	0	0.780360727	57.68286971	1.349227407	0.906508418	0.055954085	3.325075547	4.777685623	4.777685623	1.231751968	3.273189058	10.32022427
TCGA-UY-A9PH-01	0.121049644	0.180899464	0.124647828	0.173269558	0	0.680741958	0	0.007821515	0.041691267	0.17559588	0	0.038736544	0	0.071853049	0.062877981	0	0	0.052361635	0.03179579	0	0.096276083	0.360875552	0	0.038044078	0.0220522	0	0	1.84E-05	0.008112665	0.041325786	0.033601225	0	0.066388207	0.009783678	0	0.020555921	0.022537418	0	0.7976951	8.301784219	6.464614731	11.83956437	0.503033778	4.329896201	18.67129046	18.67129046	5.061606824	4.871315643	5.978529297
TCGA-XF-A8HB-01	0.052797044	0.063457098	0.164757489	0.071751097	0.030553497	0.374456661	0	0	0.028036035	0.037664543	0	0.151421593	0	0.102903602	0.008438393	0	0.022954384	0.01188668	0.023102305	0	0.003333534	0.412264175	0.014579216	0.076521694	0.106893845	0	0	0	0.002020935	0.003823175	0.013979477	0	0.048749585	0.01521948	0	0	0	0	0.916207349	1.79538101	0.106716787	0.186042414	0.030935552	0.307627681	2.713170075	2.713170075	0.227258303	8.811851372	4.815212164
TCGA-XF-A8HC-01	0.041894388	0.086676329	0.079287828	0.057093458	0.013681041	0.285201635	0.106421167	0	0.250561961	0	0.193169109	0	0	0.004741263	0	0	0.059033621	0	0	0	0	0.116538046	0	0.119114704	0	0.118058266	0	0.032361863	0.000778697	0.012642237	0.011985786	0	0.096381065	0.011968893	0.021186872	9.59E-05	0.003116513	0	0.841844047	21.10250179	0.123652007	0.112313168	0.046420072	0.331342286	7.847426408	7.847426408	0.116979575	7.514755279	4.134187251
TCGA-XF-A8HD-01	0.118447667	0.185076957	0.186513571	0.174141553	0	0.743134432	0.014305637	0	0.074908395	0.24174404	0	0	0.044215182	0.104174039	0	0	0	0.131123853	0	0	0.030208429	0.145818902	0	0.1744323	0.028763091	0	0.002544588	0.007761544	0.012627678	0.040689102	0.009475024	0	0.070145792	0.004876157	0	0.037755899	0.007643872	0.017057179	0.799729297	7.74190213	12.4852411	30.66950527	1.071856049	1.369315848	10.01951673	10.01951673	0.812735549	10.31153855	4.308071569
TCGA-XF-A8HE-01	0.05040429	0.097920039	0.206735274	0.288933575	0.02252169	0.467308434	0.026152003	0	0	0.227424159	0	0.024943441	0.012944351	0.137631575	0.02185687	0	0.002327353	0.050243748	0.003758619	0.026463731	0.098442327	0.178134747	0	0.011903242	0	0.086565414	0	0.09120842	0.001319748	0.062640204	0.013343617	0	0.083349299	0.001390691	0.029403696	0.019351875	0.012882684	0	0.776318186	8.716121723	4.770884637	13.41528599	0.489600986	0.784824972	19.94008124	19.94008124	1.269898163	10.39612427	5.539668879
TCGA-XF-A8HF-01	0.05082572	0.121920898	0.072525803	0.049528307	0.0230291	0.336118782	0	0.020919777	0.045603204	0.045922356	0.052314286	0	0	0.080595885	0.080939473	0.015593004	0	0.048382612	0.021529491	0	0.047691312	0.454126404	0.005194111	0.009586727	0	0.068361796	0	0.003239563	0.002683411	0.006358457	0.011275344	0	0.057724397	0.0083474	0	0	0.003844551	0	0.909766441	3.216989215	0.287717805	1.326840666	0.070966413	1.02200319	6.095533392	6.095533392	1.159193179	4.03058254	3.871216887
TCGA-XF-A8HG-01	0.029252016	0.075872175	0.104260813	0.037091504	0.034369683	0.250017868	0	0.009997838	0.16407652	0.055115706	0.134871181	0	0	0.014829945	0	0	0.014960361	0.021523415	0.074914605	0	0.003541885	0.44540817	0.004640105	0.029276743	0	0.026843526	0	0	0.006833786	0.000644595	0.010069232	0	0.078151821	0.006314118	0.006943365	0	0.000361895	0	0.890681187	1.781141767	0	0.046931603	0.018786956	0.850682244	2.500371723	2.500371723	0.206665971	3.300390531	2.373589397
TCGA-XF-A8HH-01	0.054034917	0.127020606	0.117946294	0.07468483	0.064625645	0.3556905	0.031715933	0	0.025749912	0.048342051	0	0.104312099	0	0.085723685	0.042454669	0	0.007329404	0.037087664	0.030916598	0.02506949	0.07367033	0.415434697	0.023725297	0	0.048468172	0	0	0	0.002936159	0.00933975	0.019379191	0	0.081469344	0.011981834	0.011363986	0.001465204	0.004342812	0.002406743	0.855314978	9.210595311	0.726809811	0.798147705	0.066551733	0.95130993	6.679669692	6.679669692	2.505497576	5.49300013	9.193268463
TCGA-XF-A8HI-01	0.090447276	0.133451894	0.116112954	0.094234012	0	0.429909091	0	0.025967456	0.109084772	0.029873625	0	0.269114036	0	0.05726579	0.082054757	0	0.026112746	0.014379256	0.017681509	0	0	0.144927634	0.02777041	0.054856716	0	0.134655258	0	0.006256035	0.004741181	0.005608768	0.01764708	0	0.060229889	0.005174402	0.003043407	0.000198266	0.005607817	0	0.89774919	3.930080191	0.285565844	0.688804911	0.096222193	0.958323803	9.410913803	9.410913803	1.087830911	8.275863651	8.779044369
TCGA-XF-A9SH-01	0.065068347	0.103839258	0.102676174	0.068928389	0.013568599	0.307788076	0	0.073703736	0.104281057	0.042795455	0	0.071875459	0	0.02593477	0.053887449	0	0	0.043875062	0	0	0	0.472591188	0.020035914	0.045691105	0.039549441	0	0	0.005779364	0.004568348	0.004947879	0.015455721	0	0.045715513	0.013099849	0	0	0.003626789	0	0.912585902	6.491523248	0.254987011	0.156339541	0.026374778	0.781709982	2.388958116	2.388958116	1.297697819	7.033921929	4.770747227
TCGA-XF-A9SI-01	0.341445942	0.387909591	0.379328694	0.264604636	0.085437263	0.828391507	0.079187311	0	0.029507767	0.227499643	0	0.182684775	0.003495866	0.096737145	0.035467616	0.016329151	0	0.04999246	0.005314407	0.009539456	0.153476059	0.10615865	0	0	0	0.004609695	0	0	0.162143277	0.078858125	0.048362794	0.015313841	0.026723697	0	0	0.233912401	0	0	0.434685865	18.8221137	173.3766177	21.87254848	1.090038675	30.03584701	21.8386826	21.8386826	8.203948278	4.482896566	10.91942764
TCGA-XF-A9SJ-01	0.084841629	0.12904093	0.190399219	0.096909879	0.033157501	0.645581854	0.006954861	0.01114794	0.021175899	0.236814856	0	0	0.032294661	0.028590551	0	0	0	0.090568591	0	0	0.171619628	0.364812155	0.008916018	0	0	0.023547294	0	0.003557546	0.00873076	0.017745623	0.017405177	0	0.082832779	0.003849546	0	0.013049889	0.003679155	0	0.852707071	5.436297596	6.742574287	8.772121483	0.412993442	2.398086401	11.65366011	11.65366011	1.047469476	7.215368816	7.924098086
TCGA-XF-A9SK-01	0.150087953	0.190752662	0.048043733	0.129710986	0.117307269	0.579886628	0	0.065033653	0.043191671	0.058459705	0	0.092996832	0	0.045338902	0.063879781	0	0	0.064363249	0.070432792	0	0.053166874	0.307070265	0.018999289	0.08001314	0.034486534	0	0	0.002567314	0.008990406	0.03150292	0.059017186	0	0.060367515	0.02163519	0	0.00079369	0.008359342	0	0.809333751	7.322671284	2.749788219	2.130609309	0.158112495	1.285192235	18.21208377	18.21208377	2.445746061	8.649657598	4.305202486
TCGA-XF-A9SL-01	0.215463033	0.383134843	0.037697741	0.135659272	0.11209177	0.542215551	0.152867259	0	0.028148364	0.096889676	0	0.103231804	0.009910009	0.039054945	0.072725306	0	0	0.070852556	0.080464376	0.008735475	0.008935654	0.174154787	0	0	0.154029789	0	0	0	0.062795622	0.03545594	0.0521015	0	0.048794105	0.003556146	0.029725572	0.0082487	0.013809168	0.035541971	0.709971275	90.57137839	4.591287756	1.888085856	0.136411409	23.7652501	14.17224537	14.17224537	7.548828155	6.321620553	16.9564615
TCGA-XF-A9SM-01	0.231855694	0.148810767	0.332269391	0.253666103	0.21440583	0.951791669	0	0.00064474	0.012679716	0.210975313	0	0	0.102806318	0.089571103	0.007844558	0	0	0.027948375	0.031526073	0.030646489	0.070075558	0.366082379	0.002022817	0	0	0.042916003	0	0.004260557	0.008715566	0.091290062	0.069029303	0	0.025756227	0.002994346	0	0.062876642	0.029844371	0	0.709493482	13.71867481	19.33665678	21.31580577	0.586250255	1.3844682	37.37066221	37.37066221	2.627324115	4.140853087	5.938185272
TCGA-XF-A9SP-01	0.059845308	0.174514597	0.13590983	0.084015025	0.099015253	0.442259813	0.007911958	0.007580594	0.13035132	0.08573251	0	0.041500565	0	0.049038743	0.022113517	0	0	0.037329918	0.044465535	0	0.043221274	0.451809384	0	0.022260561	0.056684119	0	0	0	0.008533408	0.010892972	0.048456587	0	0.045648825	0.019370344	0	0.002304718	0.007099382	0.000429513	0.857264251	5.13712997	1.822183636	1.519554939	0.134154752	3.515622783	10.447264	10.447264	2.235196373	4.598685918	8.48602397
TCGA-XF-A9ST-01	0.014563412	0.063011954	0.237793289	0.075670433	0.086702774	0.426195237	0.149803319	0	0.144615683	0.014007452	0	0	0	0.072463512	0.040413522	0	0.035539857	0	0	0.328082585	0.006053334	0.14322007	0	0	0	0.065800666	0	0	0.000467911	0	0.008138855	0	0.036274226	0.006211638	0	0	0.002790581	0.007940056	0.938176733	0.818657749	0.111082264	0.043690439	0.006357623	0.328078528	5.578761078	5.578761078	0.135187834	9.270532999	20.81024817
TCGA-XF-A9SU-01	0.057590539	0.150045879	0.140522097	0.073539381	0.089175284	0.395598901	0.027669087	0	0.131174769	0.111791829	0	0	0	0.10359349	0.052837789	0.001243918	0	0.029997085	0.043415995	0.061577097	0.139638453	0.236778522	0	0	0.060281967	0	0	0	0.003722587	0.012516784	0.011318395	0	0.079424844	0.003592956	0.007025273	0.002757627	0.003901829	0	0.875739704	6.770747881	1.811536261	0.969137451	0.107750472	2.336065045	6.630566614	6.630566614	2.04507129	6.912454408	6.246812805
TCGA-XF-A9SV-01	0.030339577	0.064654667	0.208209531	0.077346792	0.057651085	0.364047891	0	0.014587469	0.092695958	0.04599034	0	0	0	0.031761685	0	0.037108113	0	0.00219458	0	0.426199993	0.029821659	0.268355956	0	0	0.036467992	0.00300037	0	0.011815884	0.001678059	0.002274124	0.018177567	0	0.07337929	0.004689205	0	0.000502302	0.001363908	0	0.897935545	35.54330256	0.883239363	0.265004867	0.056584603	0.890414454	3.909381734	3.909381734	0.41350417	6.541272446	6.965528611
TCGA-XF-A9SW-01	0.06495292	0.176044578	0.230352287	0.141340971	0.208706441	0.463277339	0.05984468	0	0.066358647	0.031419722	0	0.084159803	0	0.024919836	0.006062358	0.005971069	0	0.023840941	0.037149272	0	0.002315794	0.481665729	0	0.048508561	0.123972022	0	0	0.003811565	0.016498236	0.025477709	0.049529648	0.009210647	0.030183703	0.006094621	0.028279109	0.001551267	0.007569305	0.003728554	0.821877202	5.248756356	1.051111201	1.456309172	0.296138911	5.145586719	12.41325389	12.41325389	5.337157957	6.512732736	17.40403398
TCGA-XF-A9SX-01	0.177826085	0.209391537	0.112403671	0.137945761	0.020680055	0.854338203	0	0.003575448	0.013515789	0.146131452	0	0.04719198	3.98E-05	0.08209927	0.128718497	0	0	0.052599613	0.024379537	0	0.067538503	0.376728111	0	0.035119396	0.02236261	0	0	0	0.004643591	0.064215493	0.05373254	0.001038091	0.028652943	0.004619235	0	0.018059443	0.03320516	0	0.791833503	9.699227614	7.503492847	6.661073675	0.225323312	1.881683885	19.49132574	19.49132574	5.873231108	3.51071924	4.405064222
TCGA-XF-A9SY-01	0	0.282320804	0.442997129	0.318013861	0	1.044760369	0.009180245	0	0.029565562	0.108799989	0	0.052930947	0.032853155	0.022643022	0.005834856	0	0.022052442	0.019057709	0	0.20664462	0.15371559	0.215537039	0	0	0	0.12032832	0	0.000856503	0.008744785	0.351351094	0	0	0.05994014	0.007014323	0	0.032681239	0.049394576	0	0.490873844	9.419920571	7.31368316	28.79096353	0.476108808	7.472188601	33.09245217	33.09245217	2.238818554	6.895240116	5.746913117
TCGA-XF-A9SZ-01	0.124833698	0.105804089	0.18988156	0.123528379	0.117714705	0.558361215	0.001910595	0.003549561	0.012539634	0.025057883	0	0.012220897	0	0.037110621	0.054892428	0.004755387	0.038602679	0	0	0.326992191	0.007272976	0.286311498	0	0	0	0.153176111	0	0.035607541	0.003342768	0.027897135	0.012113019	0	0.125894251	0.015195566	0	3.90E-05	0.001771772	0.008007699	0.805738812	6.987777149	1.321576521	0.528848213	0.082703628	0.672360404	18.12914538	18.12914538	1.190130083	12.09219033	13.97389017
TCGA-XF-A9T0-01	0.051153429	0.114080118	0.143320538	0.057807781	0.06101129	0.402785396	0	0	0.190777358	0.140243114	0	0	0.075682192	0.050395088	0.018472683	0	0	0.039055975	0.004067658	0.117721439	0.082603226	0.270385894	0.001409748	0	0	0.008130777	0	0.001054848	0.004266972	0.021674865	0.01596969	0	0.060185201	0.011738882	0	0.00377365	0.008673479	0	0.873717262	5.447764958	1.692152462	2.68471129	0.157494352	2.717040007	6.265349818	6.265349818	1.285047358	2.667267859	4.649226684
TCGA-XF-A9T2-01	0	0	0.495181495	0.064856353	0	0.510826598	0.029438642	0	0.013471121	0.025192205	0	0	0	0.039883951	0.038849545	0.002709764	0	0.067558987	0	0.302898011	0	0.279497165	0	0	0.200500608	0	0	0	0	0	0.019985311	0	0.014026183	0	0	0.224616234	0	0.019441375	0.721930896	3.362056372	234.6405579	1.645173415	0.159792234	0.310482071	3.84787316	3.84787316	0.261797926	11.39819488	14.06995404
TCGA-XF-A9T3-01	0.083194185	0.246219569	0.113220744	0.132287219	0.019436548	0.657920037	0.018479346	0.009019166	0.023292944	0.065724329	0	0.031259641	0	0.077873911	0.023935152	0	0.002947788	0.044632592	0	0.292460121	0.083083192	0.260971433	0	0	0.066320385	0	0	0	0.00713454	0.028338956	0.020888677	0	0.069025602	0.00592803	0	0.00516531	0.013135668	0	0.850383216	6.069351168	2.016688872	7.056446825	0.577521843	4.4888414	13.31035947	13.31035947	2.819356193	8.304247765	9.810638886
TCGA-XF-A9T4-01	0.045920343	0.205290394	0.28827584	0.17045953	0.078489802	0.720823194	0.001591651	0	0.010333308	0.102542948	0	0.14993433	0	0.145514129	0	0	0	0.117834844	0.010567556	0.124558908	0.145382649	0.144043314	0.026250627	0.005576479	0	0	0	0.015869256	0.002503132	0.031882752	0.006425127	0	0.098014987	0.004631808	0.008531325	0.003860043	0.006897966	0	0.83725286	4.098697662	1.488291028	2.30718795	0.11132463	1.000787496	8.918655811	8.918655811	2.452417616	10.89621833	10.83809918
TCGA-XF-A9T5-01	0.478377754	0	0.234487836	0.133579734	0.005448553	0.966641198	0.015930603	0	0.051991413	0.163531377	0	0	0.081098494	0.069201093	0.026985383	0.020980562	0	0.029374464	0	0.162336093	0.084361082	0.236625152	0.028498418	0	0	0.023899859	0	0.005186007	0.023102695	0.03733698	0.017299317	0.141968377	0	0.004343388	0.01151612	0.045422098	0.020171549	0	0.698839476	8.488566366	11.10828116	7.910068636	0.181589126	3.594670222	19.94563313	19.94563313	9.545135431	5.23582626	5.043310892
TCGA-XF-A9T6-01	0.075211623	0.108195201	0.189710606	0.103334499	0	0.509764046	0	0	0.005880973	0.133145448	0	0	0.014862669	0.044981266	0.047580752	0	0	0.025314466	0.008403584	0.031179094	0.000687758	0.444388125	0.025017634	0.11686812	0	0.096859443	0	0.004830669	0.004345757	0.039132957	0.011662816	0	0.050311087	0.002811808	0.019912069	0.003489662	0.004421486	0	0.863912358	3.29887983	0.807310519	1.381652209	0.118157332	0.227771936	11.74831428	11.74831428	0.958719331	5.548398595	4.168156863
TCGA-XF-A9T8-01	0.014411516	0.136452207	0.265079813	0.234033943	0.100643497	0.60894083	0.012737623	0	0.027019678	0.170076727	0	0.040658641	0.030301209	0.104092109	0	0	0	0.090894738	0.008174522	0.058867391	0.15328584	0.233452017	0.012008844	0	0	0.015411314	0	0.043019348	0.003180046	0.081008311	0.024263053	0	0.055404474	0.007181103	0	0.032183106	0.017378811	0	0.779401096	6.751839516	8.891515231	19.24727073	0.978980503	0.367789204	23.35695935	23.35695935	3.10076116	11.91324545	7.873548499
TCGA-XF-AAME-01	0.149362489	0.321115742	0.225818692	0.227803142	0.266742656	0.655617393	0	0.10905764	0.045284867	0.094394639	0	0.138985239	0.000440655	0.043334569	0.030676666	0	0	0.007698146	0.066600488	0.01081222	0.007427197	0.326913799	0.015286409	0.040478913	0.049327582	0	0	0.013280971	0.045798938	0.049809004	0.0851754	0	0.057866457	0.00991474	0.032413552	0.010619256	0.037562303	0	0.67084035	9.62041634	4.782909465	3.891673199	0.441249736	21.2033057	29.3181425	29.3181425	13.68987809	8.550702757	19.76477352
TCGA-XF-AAMG-01	0.048132776	0.147745834	0.090556096	0.087756111	0.112820869	0.356468118	0.004975213	0	0.07342726	0.083995512	0	0.14412281	0	0.105449193	0.024053595	0	0.04268158	0	0.064159775	0.069697713	0.017301016	0.344844469	0	0	0	0.025291865	0	0	0.008088594	0.009129846	0.018507699	0	0.064880664	0.020307634	0	0.008520125	0.006262696	0.011550916	0.852751825	2.689060855	5.851265383	0.893664385	0.187442885	0.45456881	7.283297161	7.283297161	0.921800717	16.92058797	13.45259161
TCGA-XF-AAMH-01	0	0.08028048	0.197885971	0.046160634	0	0.432054402	0.019823187	0	0.030211581	0.182678207	0.052964244	0	0.031402915	0.022815999	0.049109931	0	0.055895768	0	0.013384977	0.204581705	0	0.319475951	0	0.005508104	0	0.012147432	0	0	0	0	0.002565083	0	0.003746809	0	0	0.211182607	0	0.084235432	0.698270069	7.602680037	197.8967043	0.572887543	0.031392514	0.087519739	2.208446572	2.208446572	0.382502293	3.487688944	3.247639733
TCGA-XF-AAMJ-01	0.035946839	0.176977147	0.143883315	0.103237559	0.093771116	0.479366201	0.004473593	0	0.161994944	0.128613983	0.021142597	0	0	0.099691871	0.023632724	0	0	0.065443882	0	0.184061412	0.050928632	0.156430367	0	0	0.096116041	0.007469954	0	0	0.00828799	0.023111001	0.029851046	0	0.073937029	0.014353701	0	0.002533874	0.015498106	0	0.832427253	2.876159668	1.195733684	2.338409286	0.1482751	2.602704978	10.318185	10.318185	1.501876469	8.821388807	10.96850143
TCGA-XF-AAML-01	0.216686462	0.071137785	0.07109161	0.072651399	0	0.536952645	0.00690755	0.010060954	0.13369463	0.115550395	0	0.089750544	0.063505684	0.084696308	0.073865158	0	0.036899261	0.022551053	0.053322408	0	0.020394804	0.10599473	0.002218161	0.031317128	0	0.149271231	0	0	0.030239425	0.025454958	0.002376742	0	0.07462669	0.015552583	0.008502616	0.005896357	0.004476926	0.016214428	0.816659273	5.001514708	3.892206551	2.467682646	0.080459779	0.655859212	4.545029131	4.545029131	0.40804548	9.859088428	2.099722109
TCGA-XF-AAMQ-01	0.045470583	0.185689073	0.167760545	0.159988174	0.02483576	0.452377696	0.000473654	0	0.070424677	0.207873828	0	0.042108227	0.053821115	0.157785108	0.010126212	0	0	0.042561618	0.007846285	0	0.079897543	0.228474301	0.021447043	0.062298129	0.014862259	0	0	0	0.007005112	0.012865579	0.028435506	0	0.061175746	0.007433051	0	0.015722531	0.01699633	0	0.850366145	8.973393212	5.73709181	4.597857686	0.342415862	2.556511549	16.19043025	16.19043025	2.267412404	9.26754012	9.389721548
TCGA-XF-AAMR-01	0.129218757	0.126690089	0.217241792	0.136742074	0.181906823	0.557124632	0	0.02062198	0.029260348	0.018947434	0	0.078953588	0	0.016711086	0.00434267	0	0	0.064348819	0.026978722	0	0.000206693	0.463188225	0.034414906	0.007914108	0.222801414	0	0	0.011310006	0.011817473	0.002496178	0.076299278	0	0.080399135	0.012867921	0.003824253	0	0.005421292	0.000542273	0.806332198	2.204416266	0.60063877	1.606471242	0.283110457	1.253924028	11.97520991	11.97520991	3.863986109	11.01889759	11.71457084
TCGA-XF-AAMT-01	0.078966028	0.17565944	0.174292106	0.153053524	0.196256935	0.4967897	0	0.004971393	0.04421041	0.049812059	0	0.04196836	0	0.023463407	0.012112746	0	0.016976615	0.05631698	0.018142894	0.126075998	0.001308686	0.49450436	0	0.021376215	0.085604126	0	0	0.003155752	0.008142937	0.019798292	0.03397926	0	0.066714002	0.005240277	0	0.008563319	0.008599503	0	0.84896241	2.754133259	9.814926368	4.487065955	0.609924417	1.34962723	14.19982171	14.19982171	4.728537272	6.547986094	8.699879165
TCGA-XF-AAMW-01	0.037915608	0.171683121	0.325135231	0.176026497	0.108238335	0.685989247	0.007121504	0.011857888	0.015205121	0.018522681	0	0.190696807	0.016118899	0.048980094	0.018424267	0	0.016890283	0.00665822	0.042060937	0.03498614	0.088518251	0.361842845	0.057360092	0.046070999	0	0.008086455	0	0.010598518	0.004024822	0.055582774	0.003781199	0	0.102215485	0.004645832	0.026473788	0.000106975	0.010135351	0	0.793033775	3.891809382	0.739639918	0.792786771	0.117628302	1.109270561	27.35261534	27.35261534	2.477301465	12.92944944	7.936694652
TCGA-XF-AAMX-01	0.067021609	0.115922048	0.067331148	0.072809502	0.076476305	0.323674428	0	0.005986209	0.062994034	0.062683294	0	0.179815462	0	0.086088946	0.073240465	0	0	0	0	0.117196482	0.036782164	0.291820112	0	0	0.083392831	0	0	0	0.007086233	0.01758399	0.022320588	0	0.050082542	0.017424227	0	0	0.014354351	0	0.871148068	8.577687565	0.327015126	0.278623109	0.06770075	2.187636973	5.94234812	5.94234812	0.691949225	6.322847008	6.254899374
TCGA-XF-AAMY-01	0.037969471	0.129798693	0.13904431	0.100218225	0.091410212	0.424054292	0	0.020874102	0.018688657	0.044192336	0	0.084055163	0	0.016558698	0	0	0.005592453	0.018264837	0.107619247	0.089248554	0.018584313	0.370363304	0	0.044606294	0.103452394	0.009839656	0.028495478	0.019564515	0.006858429	0.017089187	0.020677512	0	0.087460052	0.015007934	0.002190742	0.000294097	0.006314655	0.007897789	0.836209604	31.07537236	0.152163619	0.309665409	0.234016735	1.309684634	9.110690184	9.110690184	1.59871904	6.824306464	9.559606008
TCGA-XF-AAMZ-01	0.103584602	0.133314673	0.12233295	0.073054161	0.000301509	0.360042291	0.174702799	0	0.070080212	0.088421674	0	0.204232389	0	0.098553341	0.045829675	0	0	0.016670165	0.019383811	0.00337412	0.007230817	0.215238065	0	0.035248587	0.012826849	0.00453543	0	0.003672067	0.009753117	0.00557855	0.011547856	0	0.071489393	0.00558716	0	0.000406416	0.005790154	0.004483979	0.885363376	10.06565455	0.368306503	0.719003939	0.062181935	7.237759345	3.641795208	3.641795208	1.639830859	8.387898214	4.990771909
TCGA-XF-AAN0-01	0.052100398	0.145052195	0.162757065	0.114061126	0.086643287	0.482235453	0.022733224	0.00800166	0.108411897	0.145948485	0	0.079660382	0	0.117516107	0	0	0	0.04824867	0.022981774	0	0.083413051	0.300411438	0	0	0.022031737	0	0	0.040641577	0.007477918	0.020063163	0.018038372	0	0.080454863	0.012985917	0	0.008381318	0.012981655	0.001640262	0.837976533	24.15965707	5.471396024	2.460933968	0.153711401	2.269125482	7.777125562	7.777125562	1.504932685	8.37689512	5.537742746
TCGA-XF-AAN1-01	0.07144524	0.12239572	0.096940607	0.059351552	0	0.36714095	0	0	0.146645685	0.123659708	0.04879351	0.114015992	0	0.038425912	0	0	0	0.060276751	0.034565499	0	0.038174115	0.172167219	0.102798635	0.07582813	0.044648844	0	0	0	0.003365367	0.004762661	0.012123334	0	0.04649162	0.008705783	0.005705541	0.000168442	0.001141025	0.007248981	0.910287247	2.559334463	0.794985389	0.508236648	0.042161229	0.338890376	3.288720137	3.288720137	1.336050675	8.383267362	6.482570008
TCGA-XF-AAN2-01	0.06472466	0.169293542	0.115374604	0.168020951	0	0.572626637	0	0	0.031554735	0.196017464	0	0.034863869	0.030434881	0.108818184	0.009294841	0	0	0.124408027	0.032276732	0.014920211	0.165637311	0.178253083	0	0.033015866	0	0.037956516	0	0.002548279	0.006192586	0.041932451	0.013158876	0	0.056300797	0.002897927	0.014366549	0.011208315	0.00863425	0	0.845308249	5.912515749	3.317029931	9.794834322	0.747583849	0.435064264	7.437117917	7.437117917	0.548353853	4.725839021	2.627879096
TCGA-XF-AAN3-01	0.104418573	0.134490713	0.158521458	0.124876617	0.103226023	0.47476224	0	0.0326218	0.054110723	0.041863698	0	0.069188449	0	0.051218491	0.063606365	0	0	0.030090256	0.017306928	0	0.013643624	0.359551842	0.103390933	0.047407811	0.094963917	0	0	0.021035164	0.008354391	0.022580402	0.042670728	0	0.03461003	0.004988102	0	0.001210369	0.012180875	0.004763549	0.868641555	2.91675191	0.785721726	0.424175806	0.068188924	0.221057434	20.63024017	20.63024017	5.852150669	14.84186993	4.149471584
TCGA-XF-AAN4-01	0.040150272	0.234870332	0.221781591	0.263911957	0.179247338	0.71012536	0	0.018837623	0	0.079740897	0	0.071586519	0	0.022143861	0.002060523	0.003162775	0	0.076037462	0.084928275	0	0.112466228	0.300568495	0	0.021595137	0.206872205	0	0	0	0.007905536	0.051983816	0.074913929	0.004989473	0.057541903	0.007981996	0.041829103	0.011768357	0.017708632	0.004928675	0.718448579	6.931749173	5.300595434	3.328898563	0.666178451	3.80962361	26.27527823	26.27527823	6.275806585	6.684438128	17.6730567
TCGA-XF-AAN5-01	0.047217566	0.144144108	0.303594498	0.222946775	0.04013688	0.602249997	0	0	0.024555007	0.131025206	0	0.041343083	0.118382225	0.085460533	0	0	0	0.085258308	0.002565288	0.0424154	0.094966101	0.218865411	0.006418296	0	0	0.137013434	0.002337702	0.009394005	0.004599429	0.04937045	0.028075775	0	0.058422364	0.009241763	0	0.011545339	0.016474222	0	0.822270658	5.475395662	3.104102344	16.75671124	0.640192958	0.810822112	26.06528766	26.06528766	2.123308356	5.715712321	3.150182803
TCGA-XF-AAN7-01	0.058218494	0.160556223	0.285967915	0.10462868	0.284254334	0.293917757	0.05475329	0	0.00520034	0.130557486	0	0.119806208	0	0.036747179	0.002127011	0	0	0.068559926	0.030489446	0.029845738	0.057108917	0.427385516	0	0	0.037418943	0	0	0	0.003370593	0.009816232	0.018283766	0	0.123119461	0.012206641	0	0.000892764	0.013145809	0.002628543	0.816536192	2.751793753	0.817873925	4.753185818	0.087506053	1.951358425	5.874413382	5.874413382	1.364892277	14.2953364	23.56442695
TCGA-XF-AAN8-01	0	0.095337472	0.285144567	0.283239001	0.549911441	0.518856363	0.018978432	0.003033896	0	0.04830628	0	0.089473321	0.020715213	0.010154356	0.008037047	0	0	0.014737376	0.082921626	0	0.010056671	0.511217148	0	0.002324332	0.103764448	0	0	0.076279854	0.011352484	0.048774153	0.073694532	0	0.093257436	0.005969853	0	0.004357929	0.018122103	0	0.744471509	3.477274404	2.778692581	1.856683931	0.203706513	5.094011594	23.52038707	23.52038707	7.467876686	15.87990246	23.54255989
TCGA-YC-A89H-01	0.044844202	0.10481152	0.140284397	0.071610904	0	0.437768167	0.01652834	0	0.058469377	0.053530145	0	0	0.029992188	0.033669373	0.001440319	0	0	0.072532232	0	0.310728984	0.066818561	0.211702594	0.025681475	0	0	0.1181022	0	0.000804214	0.003179633	0.00660048	0.009254232	0	0.076475737	0.010156893	0	0	0	0.000129427	0.894203597	5.152728191	0.819616733	8.23298234	0.176651074	0.753421763	4.961946635	4.961946635	1.84426034	3.963160776	9.231358216
TCGA-YC-A8S6-01	0.053689863	0.182646617	0.191320787	0.194833293	0.009088131	0.621583045	0.001773085	0	0	0.037472328	0	0.130076624	0	0.02398661	0.100957338	0	0	0.028601219	0.127812454	0	0	0.209703762	0	0.108550346	0	0.210635542	0	0.020430693	0.004499306	0.070486966	0.027020481	0	0.114579874	0.01026773	0	0.001824703	0.025660665	0	0.745660275	24.87012811	1.722501649	0.910294834	0.236374099	0.365848382	12.58146957	12.58146957	5.403600296	7.249725387	39.68325821
TCGA-YC-A9TC-01	0.053578134	0.062377792	0.106513686	0.090482952	0	0.362274686	0.029350948	0	0.002842908	0.08634939	0	0.056523578	0	0.061644522	0.033813832	0	0	0.123434365	0.000450635	0.06209118	0.007355286	0.206689359	0	0.004238059	0	0.325215937	0	0	0.021853979	0.017664235	0.003326654	0.012028452	0.013232168	0.010206237	0	0.011824666	0	0	0.90986361	3.102688062	11.26042442	29.39023664	0.132049992	0.503701592	54.13120054	54.13120054	0.59025126	5.791489688	11.25297088
TCGA-YF-AA3L-01	0.045061691	0.097030492	0.079054796	0.056113854	0.008516691	0.291613323	0	0.088368096	0.024227689	0.01645002	0	0.205158592	0	0.010225383	0.086975633	0	0.015980333	0	0.045346545	0	0.013967698	0.32725104	0.134096566	0	0.031952405	0	0	0	0.001780054	0.001037197	0.013272803	0	0.051113577	0.011491655	0.005148586	0	0.001032049	0.001644685	0.913479395	5.088018643	0.124073229	0.157729438	0.076139009	0.576769883	2.425554095	2.425554095	1.237540434	5.099586709	5.105072985
TCGA-YF-AA3M-01	0.081887415	0.125324606	0.1725762	0.092685544	0.033915838	0.432464426	0	0	0.129119408	0.089369269	0.056133186	0	0	0.034139442	0.012333162	0	0	0.04522053	0.002441253	0.005781106	0	0.295429993	0.003438088	0.115715863	0.148541914	0.047538472	0	0.014798315	0.002369757	0.004473022	0.005037422	0	0.039940227	0.005930063	0	0	0.001884453	0	0.940365056	2.370463283	0.207217661	0.328020531	0.085236715	0.228877166	4.274430718	4.274430718	0.591975152	9.56745042	4.841278958
TCGA-ZF-A9R0-01	0.031591151	0.144592006	0.064597263	0.059153678	0	0.333625023	0.027100457	0.011297149	0.017576505	0.090720735	0	0	0	0.154857469	0.019941082	0	0	0.050673359	0	0.225933103	0.13054471	0.260777774	0.004213317	0	0	0.006364339	0	0	0.006739201	0.006549501	0.012867741	0	0.062087554	0.015238848	0	0.001380849	0.003642287	0.013295868	0.87819815	10.58072659	1.114480891	0.525600526	0.023332404	0.837620436	3.245738741	3.245738741	0.925048785	5.299336303	3.851463726
TCGA-ZF-A9R1-01	0.1379153	0.137825441	0.161982123	0.093017049	0.055015208	0.377155861	0.099573307	0.072127059	0.083082704	0.201293555	0.091555299	0.046457903	0	0.087022282	0	0	0	0.048662978	0.024970382	0.017630551	0.023143204	0.142946884	0.011512596	0.011269764	0.038751533	0	0	0	0.006071389	0	0.017743228	0	0.0690284	0.008617321	0	0.005006028	0.000118271	0	0.893415364	8.436933456	7.58578477	0.597799064	0.066278717	5.307164959	3.291204466	3.291204466	1.679875993	11.38186737	3.501171428
TCGA-ZF-A9R2-01	0.09392613	0.075529577	0.124356057	0.065015785	0.070778334	0.317645256	0	0.095591319	0.160787611	0.053865932	0.110491079	0	0	0.118808464	0.000984648	0	0	0.073740092	0.060056319	0	0	0.20511287	0	0.120561666	0	0	0	0	0.002245601	0.000721432	0.018814518	0	0.02845127	0.005897423	0	0	0.003316	0	0.940553755	3.145910913	0.089032189	0.121353585	0.017005422	0.495776611	4.395104603	4.395104603	0.371063336	7.730605012	4.858452406
TCGA-ZF-A9R3-01	0.076137215	0.161549422	0.024013899	0.143711754	0.035223932	0.385475988	0	0.030068074	0.126306563	0.092827725	0	0.157961627	0	0.078255753	0.07555737	0	0	0.044269648	0.020826749	0	0	0.155527442	0.116604663	0.076072528	0.024984752	0	0	0.000737105	0.010131446	0.008157343	0.034898748	0	0.064075004	0.00987295	0	0.000455946	0.014259672	0.013556831	0.844592061	3.346346013	0.529808942	0.399434147	0.027095698	2.536503011	13.58349561	13.58349561	4.209274795	8.313588717	11.01578716
TCGA-ZF-A9R4-01	0.11704788	0.086078144	0.133448797	0.084839974	0.011837957	0.380725898	0.003533761	0	0.070847619	0.151768997	0	0	0.062404558	0.171514071	0	0	0.022204621	0.113948548	0.008423426	0	0.104023489	0.272524375	0.001917445	0.012221161	0	0.004667929	0	0	0.008759409	0.004722217	0.015478297	0	0.070522883	0.006568302	0.008519074	0.001526415	0.004891567	0	0.879011835	2.907109107	0.865590419	3.118067004	0.349917871	0.527047463	3.502527854	3.502527854	0.49234923	9.672923299	7.458000426
TCGA-ZF-A9R5-01	0.081708799	0.151208694	0.083584721	0.083985522	0	0.344928439	0	0.106318801	0.127541415	0.166287519	0	0	0	0.117804861	0.148864795	0	0	0.094805304	0.045338793	0.020544152	0.00604527	0.071692386	0.00107529	0.046067678	0.047613736	0	0	0	0.006273481	0.003041742	0.016418778	0	0.020408323	0.005228403	0.016685471	0.002691209	0.003114244	0.006175622	0.919962727	4.38656389	2.460805019	1.327123881	0.070984472	1.54695936	5.848507478	5.848507478	0.637569962	3.845117618	3.602318696
TCGA-ZF-A9R7-01	0.105053192	0.309709117	0.168958905	0.16609873	0	0.467719148	0.007046153	0.031569453	0.072617224	0.318015891	0	0	0.008626664	0.288236404	0.012429844	0	0	0.097323221	0.008031354	0	0.05019129	0.100228494	0	0.000424622	0.005259388	0	0	0	0.019283129	0.017927636	0.033387837	0	0.071043943	0.010186724	0	0.063081981	0.007259822	0	0.777828929	19.39121583	25.11335661	24.99925841	1.657797668	6.246621771	18.54515339	18.54515339	2.275306354	10.08465448	7.163448677
TCGA-ZF-A9R9-01	0.024797062	0.174835535	0.094518029	0.061936291	0.031356772	0.327026195	0.021664501	0	0.250529833	0.069959243	0	0.068139667	0	0.074773336	0.011529258	0.013053278	0	0.044264164	0.002005304	0	0.086545173	0.333283039	0	0.000551389	0.023701815	0	0	0	0.005899617	0.018438645	0.022489836	0	0.082601898	0.00764449	0	8.72E-05	0.011154638	0	0.851683718	3.276721232	0.283624678	0.339682383	0.054775393	1.707172678	5.63780028	5.63780028	0.939724153	6.31776266	5.652348497
TCGA-ZF-A9RC-01	0.096926666	0.118949278	0.180568372	0.084543497	0.038503228	0.433434586	0.008322829	0	0.131829912	0.03471841	0.095631117	0	0	0.100447593	0	0	0	0.00891586	0	0.122349179	0.047676439	0.267496287	0	0	0.147717705	0	0	0.03489467	0.004688286	0.002662022	0.011434004	0	0.071168165	0.012824152	0.002765669	0	0.001764609	0.004292886	0.888400207	10.20351813	0.375234348	0.186517168	0.158805846	0.406269965	6.192556707	6.192556707	0.407991508	12.65762499	5.001371214
TCGA-ZF-A9RD-01	0.104551135	0.167638325	0.303076025	0.190958831	0	0.705578773	0.071732649	0.006739185	0.087482514	0.142998396	0	0.033756091	0.02083117	0.095710487	0.021907405	0.03879674	0	0.050246312	0.00042994	0.030731355	0.162648536	0.214876585	0	0	0	0.014571997	0	0.006540639	0.021104692	0.063449438	0.024997647	0	0.041835109	0.010808136	0	0.016489838	0.014339301	0	0.806975838	7.723545179	6.914449032	10.35852599	0.426259851	10.32347643	29.50891594	29.50891594	1.766682327	4.326744665	5.349365914
TCGA-ZF-A9RE-01	0.097038729	0.061535592	0.173911358	0.121096591	0.080209018	0.342953058	0	0	0.184169777	0.076942172	0	0.058316468	0	0.087843724	0.01569936	0	0	0.107524522	0.019245043	0.015700091	0.007941316	0.129815541	0	0.22687792	0	0.021227751	0	0.048696314	0.004015049	0.022267831	0.008640598	0.008244748	0.044262539	0.005060321	0.014906273	0.000743148	0.007629505	0	0.884229989	4.121839528	0.444217751	0.483110343	0.153391219	0.298220862	9.680373834	9.680373834	0.349393304	8.380078644	5.729971678
TCGA-ZF-A9RF-01	0.176226075	0.128140754	0.358630199	0.136683904	0.182170245	0.764474432	0.013132302	0	0	0.272757299	0	0.074164299	0.012720402	0.044143379	0.014048582	0	0	0.084821544	0.009405048	0	0.059379005	0.26306873	0.009660662	0	0	0.137548934	0	0.005149814	0.007076288	0.086362841	0.033331753	0	0.053953362	0.007609848	0	0.077186928	0.004775035	0	0.729703946	8.488162701	26.8534364	12.78429382	1.33190276	0.478006302	23.17555045	23.17555045	1.312353377	5.016093251	2.994628424
TCGA-ZF-A9RL-01	0.044441437	0.082560332	0.129441306	0.054992195	0.028542593	0.369365731	0.082045258	0	0.198262533	0.073977099	0.141216557	0.052204809	0	0.075517374	0	0	0	0.068022789	0	0	0.020589054	0.120361631	0.13733583	0.02046796	0	0.009999108	0	0	0.004468358	0	0.017994868	0	0.080069827	0.007380536	0	6.06E-06	0.002834905	0.002293581	0.884951868	15.15662265	0.433503928	0.146402068	0.041991049	1.350467232	7.876604894	7.876604894	0.65713746	12.90943505	5.183216017
TCGA-ZF-A9RM-01	0.093624443	0.103331796	0.122321091	0.08531012	0.012135459	0.408081286	0.045967089	0	0.171311137	0.05856695	0.199947184	0	0	0.022836298	0.165213788	0	0.009911249	0.080349251	0.031850075	0	0	0.07549728	0	0.101528308	0	0.037021392	0	0	0.005126128	0.017308855	0.006216054	0	0.138049518	0.018931705	0.020164104	0.001037519	0.003235892	0.007606933	0.782323292	8.559759635	1.869301473	0.446506714	0.050380445	0.755715002	1.296663982	1.296663982	1.741112017	19.76968773	6.834059705
TCGA-ZF-A9RN-01	0.198345608	0.023745835	0.300886169	0.141336089	0	0.644859547	0.038129665	0	0	0.205938699	0	0.152685504	0.009628715	0.163780197	0	0.022051525	0	0.132165556	0.006749823	0.007473496	0.13574347	0.114042242	0	0	0	0.011611108	0	0	0.038263103	0.109980006	0.004645061	0	0.082924327	0	0	0.338287645	0	0	0.425899859	5.7821586	360.2552772	6.408086307	0.29091451	0.760293114	16.36394487	16.36394487	10.19698957	2.140715964	3.883462956
TCGA-ZF-AA4N-01	0	0.094373249	0.299526248	0.168518269	0.107395448	0.523381852	0	0.008898737	0.04622305	0.135546903	0	0.066294321	0	0.065921119	0.018762131	0	0	0.033315656	0.063853136	0	0.091408892	0.246286309	0.108412995	0.033432003	0.001564001	0.080080747	0	0	0.011172294	0.042256403	0.033688941	0	0.007915246	0.008558549	0	0.006025831	0.011567006	0.015149438	0.863666293	3.285100711	2.04945208	4.382525481	0.057841812	0.093061544	51.13290376	51.13290376	2.684552984	8.906985888	6.855116843
TCGA-ZF-AA4R-01	0.053568922	0.161069356	0.134309764	0.088803606	0.114001153	0.454831752	0	0	0.081337099	0.091353109	0	0	0	0.086101701	0.010782137	0	0	0.046482405	0	0.363643166	0.194621245	0.096141716	0	0	0.029537423	0	0	0	0.006491961	0.017398611	0.016019905	0	0.049393235	0.017646073	0	0.001132494	0.010363646	0.00175536	0.879798715	4.494008609	1.469776536	1.82222168	0.131454092	0.741649181	14.13569326	14.13569326	1.084808178	6.006619951	4.134518603
TCGA-ZF-AA4T-01	0.069256239	0.079318927	0.14584164	0.12417169	0	0.378210728	0.057909059	0	0.06862147	0.019137433	0.082981137	0	0	0.023133314	0.037027267	0	0.033664375	0	0	0.237881125	0.007135279	0.021194969	0	0.219864827	0	0.188941257	0	0.002508488	0.005507753	0.064839091	0.011770606	0	0.096880706	0.035785914	0	0.000461861	0.004417187	0.080275256	0.700061625	3.613693881	0.549721099	0.204940476	0.03834664	0.704193749	5.767613162	5.767613162	0.449430942	8.890900689	2.751624151
TCGA-ZF-AA4U-01	0.08939964	0.08902279	0.13345813	0.066733214	0.005669663	0.354056243	0	0	0.120775473	0.13313405	0	0.037460714	0	0.230791537	0.016133348	0	0	0.036045132	0.014295694	0	0.066640391	0.162968358	0.060078919	0.017779448	0.103896937	0	0	0	8.23E-05	0.002563033	0.004919735	0	0.077954766	0.003247239	0.006434724	0.00058286	0.000171897	0	0.904043481	2.527492431	2.035325756	0.17996909	0.072972007	0.098767895	4.846806132	4.846806132	0.527848014	14.53188019	7.053034182
TCGA-ZF-AA4V-01	0.111215839	0.097610812	0.219117878	0.101097352	0.046371718	0.517982331	0.001080621	0	0.043125699	0.273192814	0	0	0	0.157036835	0.005332742	0.014869384	0	0.113689649	0	0.055645546	0.100274772	0.203523453	0	0	0	0.032228485	0	0	0.004572994	0.026045164	0.016165426	0	0.042416505	0.00591866	0	0.012805056	0.004129962	0	0.887946233	4.353997646	4.485465229	7.719979366	0.451185663	0.549964106	7.468331157	7.468331157	0.535018954	5.234585874	3.035487935
TCGA-ZF-AA4W-01	0.06043389	0.119264728	0.186835441	0.123561307	0.008152975	0.410745688	0	0	0.282709982	0.055909189	0	0	0	0.073078181	0	0	0	0.166234283	0.010921104	0.086096597	0.103794232	0.009443393	0	0.142202714	0.058049984	0	0.006808442	0.0047519	0.000542913	0.038584489	0.005360694	0.001469663	0.045117338	0.009149552	0.023186203	0.000930774	0.003768899	0	0.871889476	2.838843384	0.298528727	7.226213884	0.204905158	0.495237901	16.40233979	16.40233979	1.585891691	6.155874547	5.080471823
TCGA-ZF-AA4X-01	0.072200035	0.110518687	0.08866447	0.09247997	0.012495545	0.366546147	0	0.058739646	0.056714381	0.092031748	0	0.095291329	0	0.077496229	0.09816373	0	0	0.053608336	0.020513922	0.083810421	0	0.050954615	0	0.280129958	0.030170571	0	0.002375114	0	0.007764076	0.012598681	0.014250323	0	0.086870094	0.014208193	0	0	0.008541553	0.005633008	0.850134071	3.229342049	0.431427376	0.382820109	0.045719979	1.776495123	9.219094594	9.219094594	1.62349544	9.593573551	5.174121132
TCGA-ZF-AA51-01	0.054959384	0.192984475	0.082638193	0.163880387	0.027951006	0.418177006	0	0.006982745	0.110001859	0.110100278	0	0.085360133	0	0.078425704	0.066459197	0.029694021	0	0.026055872	0	0.140882247	0.114306057	0.216172043	0	0	0	0.009321858	0	0.006237986	0.004164963	0.043669246	0.016787069	0	0.150242405	0.019449254	0	0.006898885	0.013248433	0	0.745539744	7.221450136	2.402815928	2.609357719	0.07846761	3.325397487	7.275035205	7.275035205	2.87603947	24.62587001	6.769133888
TCGA-ZF-AA52-01	0.050225278	0.117553486	0.152019588	0.149225178	0.061264161	0.577928843	0	0.003862869	0.010545154	0.049373892	0.028008459	0	0	0.03778675	0	0.050402822	0	0.066970785	0	0.168565179	0.00655112	0.392659106	0.003796004	0	0	0.169074977	0	0.012402883	0.003465115	0.054608481	0.039530223	0	0.090274163	0.006223138	0	0.004564716	0.009968894	0	0.79136527	17.26202123	1.562377165	3.241463423	0.232390889	1.355025747	11.65668054	11.65668054	5.801788185	6.841454226	6.36735961
TCGA-ZF-AA53-01	0	0.14626474	0.164449443	0.128485409	0.147018388	0.815279392	0	0.069476615	0	0.085354159	0	0	0.004804281	0.046526846	0.011934071	0	0	0.079209359	0.001466667	0	0.166116052	0.432797967	0.090036923	0	0	0	0	0.01227706	0.001729056	0.037710688	0.036864722	0	0.098066873	0.008902599	0	0.007377506	0.004185957	0	0.805162598	3.986237036	3.617168645	5.07543886	0.146787868	0.773774995	22.30655802	22.30655802	3.072867281	5.845781994	5.245783209
TCGA-ZF-AA54-01	0.100414198	0.130847567	0.47137483	0.196257921	0.498360114	0.787657492	0	0.014443406	0	0.044759907	0	0	0.015186939	0.05740663	0.014260707	0.024834408	0	0	0	0.13478416	0.045707397	0.640282744	0.002591889	0	0	0.005741812	0	0	0.00656102	0.045288121	0.087148647	0	0.030575956	0.012715555	0	0.00520027	0.01162563	0	0.800884802	3.687201331	2.317904505	4.707837884	0.309228929	0.319966949	52.7685965	52.7685965	4.287243185	4.915595919	11.02205713
TCGA-ZF-AA56-01	0.114894758	0.12291701	0.175764186	0.202488285	0.106818083	0.502994778	0.024583245	0.041044053	0.100223432	0.026866961	0	0.115056368	0	0.087482678	0.028204231	0	0	0.032352703	0.036347108	0.001812515	0.036649943	0.318640965	0	0.031614316	0.07206272	0	0	0.047058765	0.013819915	0.028078871	0.030256572	0	0.06346615	0.009482352	0.001338934	0.00112452	0.009716202	0	0.842716485	4.099491963	1.151288571	2.196954841	0.155600609	6.733414895	34.07886094	34.07886094	2.409862438	9.624269369	10.5964081
TCGA-ZF-AA58-01	0.036997331	0.206476049	0.297472603	0.378469355	0.053655647	0.969353671	0	0.010486671	0	0.09269384	0	0	0.094475687	0.054114742	0.004845249	0.011220041	0	0.032966873	0	0.171261685	0.127076657	0.321609825	0	0	0	0.07924873	0	0	0.00709037	0.161925971	0.045187285	0	0.054364608	0.009752165	0	0.035695708	0.022896589	0	0.663087304	8.908882855	10.60486344	30.58390892	0.70392919	1.676014604	47.70653613	47.70653613	2.523637089	5.669377725	5.572878952
TCGA-ZF-AA5H-01	0.002083717	0.294027437	0.170206438	0.175380581	0.00682348	0.77805631	0.009883781	0	0.021170673	0.074295489	0	0.129151993	0.041298517	0.043463497	0.02605544	0.013611635	0	0.060133295	0	0.192645703	0.140460901	0.247829076	0	0	0	0	0	0	0.004524921	0.040633786	0.022837389	0	0.043316454	0.006083969	0.005922816	0.008972081	0.014744204	0	0.852964381	6.677322928	3.001512419	14.69297618	0.359646023	2.807920735	16.87810286	16.87810286	2.97858023	5.077292659	4.508532431
TCGA-ZF-AA5N-01	0.011638869	0.108187839	0.12011268	0.073498545	0	0.466955035	0.077222449	0	0.233437007	0.012913656	0.0210402	0.02363125	0	0.044803753	0.034640307	0	0	0.074972534	0	0.054997568	0.01585468	0.154992066	0	0.178886347	0	0.057190406	0	0.015417779	0.002164872	0	0.022139263	0	0.019142899	0.005864489	0	0	0.006107161	0	0.944581315	1.326106091	0.054911355	0.29734888	0.038289865	0.474234967	3.099277688	3.099277688	0.067973091	2.877237575	8.11316398
TCGA-ZF-AA5P-01	0.101090117	0.167312956	0.166882015	0.160155303	0.035851815	0.516966238	0.122411044	0.050862297	0.11467253	0.11767296	0	0	0	0.103117507	0.022406413	0	0	0.008677147	0.027955558	0	0.109595165	0.171134994	0	0.03427699	0.072696345	0.043322201	0	0.001198849	0.027779024	0.132199538	0.021613837	0	0.086721843	0.007888469	0	0.004198939	0.02270342	0	0.69689493	7.559398504	1.542066276	1.638055249	0.184446196	10.40581465	9.880780503	9.880780503	2.20171098	8.597895843	13.49138979
TCGA-3C-AAAU-01	0.063465816	0.072771326	0	0.011324233	0	0.149167615	0	0.106299544	0.092247656	0.06190976	0	0.065212572	0	0.060207333	0.040522274	0	0.00060309	0	0.023785497	0.121986348	0.042387784	0.231284577	0.008027339	0	0.145526226	0	0	0	0.012626966	0.010825706	0.058936602	0	0.025467617	0.008837341	0.030791692	0.002049018	0.021084912	0	0.829380148	1.132348297	0.523818796	1.095653678	0.200712543	2.467955248	5.393829293	5.393829293	1.053972068	10.04761315	7.157786264
TCGA-3C-AALI-01	0.106564066	0.229629349	0.059155635	0.100180157	0	0.401310487	0.014913981	0.008244314	0	0.127685471	0	0.109795386	0	0.109547604	0.085556067	0	0	0.022135273	0.011837198	0.208431355	0.142424012	0.111754536	0	0	0.047674803	0	0	0	0.009167104	0.03452854	0.037364389	0	0.036741565	0.00977926	0.014090389	0.031278558	0.02448069	0.00019928	0.802370225	7.889781123	8.103562443	6.501324499	0.224511393	3.926367435	10.92320895	10.92320895	1.877524821	5.470028444	7.558051379
TCGA-3C-AALJ-01	0.102518065	0.228550919	0.042411674	0.066272737	0	0.508932454	0.012274942	0.012621653	0	0.084519404	0	0.164407025	0	0.054756637	0.059184204	0.049620182	0	0.000797811	0	0.21171762	0.102227752	0.216447471	0	0	0.031425299	0	0	0	0.008851913	0.012837211	0.039382358	0	0.025526552	0.007102076	0.026684748	0.022747881	0.021587433	0	0.835279828	6.523903122	6.805795017	4.202125906	0.202784582	2.856695784	11.40461821	11.40461821	2.749627964	12.25313235	9.379009395
TCGA-3C-AALK-01	0.078803185	0.117634295	0.044899661	0.079693207	0.024030559	0.316489766	0	0.007587134	0.135801871	0.094789234	0	0.139446465	0	0.05779199	0.056742592	0	0	0.080265844	0.019662697	0	0.065392388	0.215573798	0.012674657	0.000649242	0.080798631	0.032823459	0	0	0.009934162	0.028452721	0.057752579	0	0.025476359	0.008997477	0.011280334	0.007018458	0.025925765	0.000578752	0.824583394	3.689360891	2.605334882	2.620775203	0.179025874	3.632965103	9.090276187	9.090276187	3.417820357	10.09926607	7.786536816
TCGA-4H-AAAK-01	0.05868709	0.134953829	0.103472339	0.109405943	0.153317563	0.346768408	0.01320961	0	0	0.094697091	0	0.116457867	0	0.03322445	0.089054878	0	0.016712073	0.013729216	0.031794062	0.095101174	0.069724267	0.25845274	0.005274007	0	0.162568565	0	0	0	0.006327446	0.037196683	0.07488499	0	0.022582993	0.013748808	0.026621839	0.002642659	0.019601379	0	0.796393202	3.618927407	1.78631632	1.184944566	0.122111098	1.421946619	10.19408785	10.19408785	1.462367772	7.416605741	7.079532479
TCGA-5L-AAT0-01	0.112236853	0.205540837	0.120484292	0.115915112	0.078745954	0.504377312	0.012889992	0.019501705	0	0.161592176	0	0.04108807	0	0.123346229	0.035475959	0	0	0.05562943	0.001885056	0.070246989	0.137693421	0.17773606	0.020706966	0	0.141204627	0	0	0.00100332	0.014307458	0.027191128	0.061198537	0.009526035	0.028766793	0.011615888	0.039367526	0.021747637	0.012704988	0.00448155	0.769092461	6.97347882	9.097687959	4.563726234	0.295593037	3.781923562	11.31597195	11.31597195	3.75283469	9.725084179	8.927114828
TCGA-5L-AAT1-01	0.203022362	0.20994868	0.401549248	0.223699221	0.248385692	0.724127117	0.013532338	0.002290458	0	0.222860432	0	0.112812839	0	0.073175585	0.055980809	0	0	0.072813151	0.015743658	0	0.114333862	0.22005934	0.025658936	0	0.070738591	0	0	0	0.012425878	0.052836974	0.067677992	0.004777526	0.05542226	0.007130727	0.016734565	0.054200913	0.024928729	0	0.703864435	10.42750677	18.46315858	12.54876224	0.391829231	4.18449422	22.51937844	22.51937844	6.210614329	7.181487569	9.542881812
TCGA-5T-A9QA-01	0.081278167	0	0	0.004807579	0	0.074571102	0	0	0.033335591	0	0	0.130430906	0	0.00904383	0.093641758	0	0.024321274	0	0.001873488	0.293728141	0.024697574	0.352446894	0.024489245	0	0.0119913	0	0	0	0.005214809	0.016306053	0.03897288	0	0.02662814	0.022634068	0.001545806	0.000258578	0	0.010907484	0.877532181	0.93866364	0.582206346	1.74735945	0.066129293	0.150544279	5.443324059	5.443324059	0.323277458	6.755155001	3.6409953
TCGA-A1-A0SB-01	0.038627288	0.032076544	0.084954833	0.023765314	0.067484146	0.152317727	0	0	0.009582777	0.04678929	0	0.223716572	0	0.092559386	0	0	0	0.045399502	0.0385738	0	0	0.411298526	0	0.059284548	0.072795598	0	0	0	0.013258282	0.002388316	0.042152505	0	0.012095489	0.026152906	0	0.000720346	0.011257709	0.032417838	0.859556609	0.847418457	3.810854295	0.349162176	0.3888277	0.124824056	6.717900401	6.717900401	0.36452829	6.461342856	7.16607863
TCGA-A1-A0SD-01	0.035117099	0.132049811	0.133286446	0.119282989	0.035942076	0.400769842	0.074037419	0	0.065050022	0.039249357	0	0.174004112	0	0.045695768	0.006421767	0.00552315	0	0.010191825	0	0	0.125551434	0.318858372	0.009655576	0.003966516	0.121794681	0	0	0	0.014224731	0.029983211	0.060942756	0	0.05018332	0.006972655	0.031576794	0.003350246	0.019400929	0.006658478	0.776706879	2.582312084	1.210658913	1.304266986	0.178842464	1.272310841	12.30353017	12.30353017	3.6246506	40.01885358	15.65322407
TCGA-A1-A0SE-01	0.092730403	0.099079347	0.130062341	0.03480016	0	0.244605018	0.062380274	0	0.114281796	0.152499787	0	0.202902379	0	0.006623354	0.015677802	0	0	0.006720907	0.015493744	0	0.086405113	0.167483572	0.011938402	0	0.157538159	0	0	5.47E-05	0.014092271	0.02828506	0.040879399	0	0.040582008	0.006791561	0.068100669	0.012822647	0.013514198	0.002032459	0.772899728	2.203962622	5.141082656	1.670618652	0.117036084	1.208045675	5.053679391	5.053679391	2.840728253	10.58597762	9.658592395
TCGA-A1-A0SF-01	0.142986024	0.148258127	0.285661748	0.05976577	0.012720956	0.41555609	0.043097331	0	0.120124117	0.221876739	0	0.142116086	0	0.059378043	0	0.082680796	0	0.030106175	0.000520352	0	0.066608584	0.175394888	0.007266579	0	0.050830308	0	0	0	0.011832921	0.016031349	0.050887301	0	0.03100742	0.006884964	0.021225233	0.029289967	0.021458076	0.002050517	0.809332252	5.999524318	7.885647703	5.333818746	0.197342719	4.450468767	5.885439089	5.885439089	5.438654799	6.217502159	9.582888454
TCGA-A1-A0SG-01	0.179220999	0.172143287	0.073020264	0.075851153	0.079265411	0.346256804	0.105380262	0.087711475	0.025413834	0.085874376	0	0.083486248	0	0.024847301	0.006426081	0	0	0.026761031	0.002972914	0	0.054921598	0.343482277	0.00345684	0	0.149265765	0	0	0	0.030714547	0.020356684	0.062375834	0	0.028586303	0.00622048	0.025942228	0.007035925	0.021491969	0	0.797276029	2.342651779	2.963440915	1.36992194	0.132591438	14.40362896	8.974450219	8.974450219	3.351639158	5.792242948	8.302723891
TCGA-A1-A0SH-01	0.074553578	0.110699871	0.205298851	0.128187365	0.227944923	0.435492266	0.045282914	0	0.061174989	0.023034416	0	0.156894612	0	0.009300136	0	0	0	0.004436258	0.036261472	0.001798094	0.030283184	0.469465374	0	0	0.16206855	0	0	0	0.010963909	0.031608275	0.080031719	0	0.022507535	0.008589525	0.039526408	0.001611184	0.021086811	0.002464093	0.781610542	1.701936642	1.095216592	0.591215142	0.084099575	1.080249471	11.443693	11.443693	1.072256157	10.99619297	6.640039718
TCGA-A1-A0SI-01	0.111071096	0.19398008	0.231606399	0.226368169	0.060641467	0.751589297	0.008347938	0	0.037132896	0.160355959	0	0.003283212	0	0.129344205	0.019111373	0.019228437	0	0.025987075	0	0.265202374	0.075188942	0.187189773	0	0	0.068636245	0.000991571	0	0	0.011519272	0.059151098	0.04204078	0	0.053817438	0.006779475	0.021807191	0.036002422	0.020850754	0	0.748031569	6.063825631	13.51156535	6.92897926	0.265020202	3.167333798	20.11425014	20.11425014	3.081130587	11.90673491	8.521221545
TCGA-A1-A0SJ-01	0.06148133	0.08168799	0.152198984	0.06348883	0.086566446	0.328969194	0.077118777	0	0.149948995	0.105037926	0	0.204760627	0	0.022420954	0.010400488	0	0	0.006151499	0	0.001205891	0.051418974	0.266071773	0.035539281	0	0.063048096	0	0	0.006876719	0.010376399	0.01623744	0.028962796	0.002322202	0.048683701	0.007704116	0	0.008063268	0.021628904	0	0.856021174	2.1955168	2.241779383	2.183617042	0.113030647	2.140761829	6.000966052	6.000966052	3.028991569	9.410798286	13.58380724
TCGA-A1-A0SK-01	0.52594728	0	0	0.084872248	0	0.128859524	0	0.007391018	0.031583129	0.150377612	0	0.153528952	0	0.1394542	0.03434037	0	0	0	0	0.324507954	0.029393071	0.051952855	0.003820795	0	0.052843039	0	0.020807005	0	0.009872745	0.001243425	0.007632846	0.014693196	0.026164857	0.0100702	0	0.007316079	0.00728724	0.007931183	0.907788228	2.008029687	6.664342147	0.329223886	0.095708155	1.840179654	29.24111592	29.24111592	0.542850431	5.078207549	4.672455117
TCGA-A1-A0SM-01	0.116546592	0.106367998	0.121415435	0.096925709	0.179826445	0.346421876	0.003865558	0.015561216	0	0.084029251	0	0.137584181	0	0.045378734	0.009353883	0	0	0.023325411	0.046006979	0.016021587	0.013167671	0.506469549	0	0	0.099235979	0	0	0	0.009069469	0.036798602	0.058162067	0	0.03799413	0.003404848	0.039455016	0.001679448	0.020459359	0	0.792977062	0.905447494	0.433200632	1.060829755	0.154380435	1.107551761	10.32856399	10.32856399	0.998501059	10.96571447	7.054440463
TCGA-A1-A0SN-01	0.131859973	0.131868361	0.238900471	0.161750066	0.09001873	0.500784011	0.06111136	0	0.030889178	0.161456667	0	0.238016678	0	0.053451619	0.015896606	0	0	0.022848031	0	0	0.089142515	0.277863308	0.004067645	0	0.045256394	0	0	0	0.009749013	0.041444731	0.049754204	0	0.038153257	0.004443582	0.018233709	0.026870852	0.020901166	0.002039732	0.788409755	6.678536995	8.058956975	5.027690158	0.160883655	0.528190949	14.45229838	14.45229838	3.221540531	8.5405103	8.405843086
TCGA-A1-A0SO-01	0.104208106	0.095173325	0.085896795	0.063516605	0.095468976	0.301414204	0.059844498	0	0.118441677	0.071674339	0	0.108907367	0	0.073489625	0.013730607	0	0	0.022817866	0.013909479	0.087567362	0.119912723	0.266123457	0	0	0	0.043581	0	0	0.006792072	0.004145136	0.0198366	0	0.064599953	0.019072125	0.001866488	0.002882533	0.010185747	0.02205886	0.848560486	1.220165904	0.587328372	1.040534697	0.06306363	1.086012473	5.88160725	5.88160725	1.069404236	4.571087985	5.286301382
TCGA-A1-A0SP-01	0.1041247	0.102279505	0.026265325	0.162051003	0	0.583398083	0.0059804	0	0.065219002	0.05420116	0	0.158351595	0	0.035139518	0.004730553	0	0	0.053794204	0.031882075	0.182750915	0.060103167	0.236277356	0.08668141	0	0	0.024452612	0	0.000436035	0.052864558	0.040276672	0.028641459	0	0.033141472	0.008827762	0	0.001173201	0.008929583	0.017660588	0.808484704	2.972934714	1.172767355	4.86433286	0.095214163	3.124004783	41.502396	41.502396	7.134453931	4.331790785	5.851062773
TCGA-A1-A0SQ-01	0.094206237	0.058466988	0.063358686	0.028241751	0.037858541	0.207007387	0	0.029086714	0.036635618	0.103123837	0	0.147204458	0	0.044477449	0	0	0	0.014114562	0.064373436	0	0	0.442841937	0.004804661	0	0.110962518	0	0.002374811	0	0.00818508	0.005004023	0.015770445	0	0.136896701	0.004754176	0.003092629	0.000616266	0.008704109	0	0.816976573	1.466220673	1.155788586	1.78277508	4.413592501	1.517413561	9.318198626	9.318198626	1.674357509	26.33554092	9.469127228
TCGA-A2-A04N-01	0.099503734	0.088447942	0.086944348	0.064420004	0.089179714	0.280420515	0.025976963	0.039690165	0.071464685	0.067930601	0	0.056526085	0	0.084273711	0.001722187	0	0	0.026929672	0	0.022488912	0.037851045	0.41870891	0	0	0.146437065	0	0	0	0.012223248	0.027402442	0.077038894	0	0.028855703	0.00686578	0.06296456	0.002915273	0.01176421	0	0.769969889	1.817648187	1.394004341	0.79791706	0.101607789	4.37145023	8.131765781	8.131765781	1.691392647	7.883746886	8.631959244
TCGA-A2-A04P-01	0.125673822	0.094740725	0	0.056099304	0	0.212393618	0.071605053	0.037505296	0.096181347	0.074038779	0	0.149476789	0	0.16251704	0.023005379	0.004624659	0	0.035583941	0.008230199	0	0.127526828	0.177435803	0	0.019360073	0.012908815	0	0	0	0.024170744	0.027221769	0.032677812	0	0.033220055	0.008707901	0	0.006564613	0.017850963	0.009961153	0.83962499	3.135172827	2.275814529	2.086282121	0.132150349	9.024171569	10.47783654	10.47783654	1.897812574	2.821247353	6.652682162
TCGA-A2-A04Q-01	0.358513241	0.243736002	0.495868916	0.336368347	0	1.245525594	0.030614692	0.027852505	0.026329641	0.132140116	0	0.116492163	0.03183009	0.111710332	0.02779	0.025983413	0	0.053120611	0.009896513	0.083727783	0.112122913	0.182917882	0.017444481	0	0.010026864	0	0	0	0.046639758	0.046751442	0.063731609	0.011214875	0.039890462	0.004499755	0	0.082321076	0.052191894	0	0.652759127	15.82322998	24.42780176	31.85825551	1.527521006	33.39218422	30.72727616	30.72727616	12.52215666	4.668777839	6.367417154
TCGA-A2-A04R-01	0.015068367	0	0.047002146	0	0	0.056903342	0.001038912	0.002515572	0.007373475	0	0	0.104862763	0	0.013687432	0.036397921	0.012363775	0.034266548	0	0	0.425202354	0.002965171	0.145138172	0	0	0.214187904	0	0	0	0.011265885	0.021087583	0.029305132	0	0.027264822	0.006497828	0.023661361	0.001475525	0.025061113	0	0.85438075	0.676193742	0.139734654	0.763135424	0.247665723	0.36070277	2.570412137	2.570412137	0.791382988	25.6436544	7.234988081
TCGA-A2-A04T-01	0.081504717	0.107043491	0.113647483	0.137276683	0	0.414503688	0.005843602	0	0.022444525	0.145993146	0	0.047363456	0.016146322	0.115989019	0.004161493	0.015086221	0	0.090855166	0.004269137	0.047797043	0.119640151	0.305778069	0.020075577	0	0	0.038557073	0	0	0.0095752	0.016798774	0.022261535	0.008821305	0.063276235	0.000478016	0	0.043215336	0.016011116	0.000870609	0.818691872	5.459573445	32.60713366	4.27024013	0.976451037	2.456560626	13.79930098	13.79930098	4.951058743	4.368750026	4.786637983
TCGA-A2-A04U-01	0.072104852	0	0	0.001727803	0	0.100904521	0	0	0.092974447	0.087726227	0	0	0.000322713	0.071727839	0.026271887	0.014930658	0	0	0	0.49390851	0.029651606	0.108207557	0	0	0.074278556	0	0	0	0.008201842	0.0051708	0.012702027	0	0.042737003	0.012443377	0	0	0.00321148	0.007817262	0.90771621	1.508239654	0.67387608	0.682150782	0.067804448	0.695100583	3.798102409	3.798102409	0.393539308	3.124052863	4.117242601
TCGA-A2-A04V-01	0.01034951	0.046023944	0	0.010113865	0	0.148527218	0.02407181	0	0.000579996	0.035131073	0	0.139127369	0	0.013210135	0.005059579	0	0	0.045005455	0.020021757	0.221515367	0.032411717	0.272197671	0.001738149	0	0.189929921	0	0	0	0.005937503	0.023101164	0.055953298	0	0.031410133	0.00429454	0.044420337	0.002574041	0.006786375	0	0.82552261	1.320365467	1.665528381	0.565679362	0.102566241	1.077031909	8.499480939	8.499480939	2.487418727	8.086256362	7.946710877
TCGA-A2-A04W-01	0.136764998	0.029218563	0.124568238	0.059010955	0	0.346970118	0.048673539	0	0.092035845	0.038003005	0	0.107969207	0	0.007075866	0.005499034	0	0.00765762	0.001194943	0	0.372359364	0.032826855	0.233824944	0	0	0.052879779	0	0	0	0.002737943	0.026329711	0.027825748	0	0.03501714	0.003912496	0.020040697	0.003176749	0.015335885	0.001886673	0.863736959	1.018173782	0.960929139	0.624922757	0.06556238	0.69466995	4.890102998	4.890102998	0.750230107	7.573309306	5.742251368
TCGA-A2-A04X-01	0.093130842	0.144577945	0.132684983	0.131163913	0	0.324756381	0.032223031	0	0.001240701	0.136103579	0	0.002893071	0.019740819	0.054217976	0.072333592	0	0.002532294	0.012428432	0.026801985	0.04395233	0.265164287	0.227570839	0.014478167	0	0.088318897	0	0	0	0.013289133	0.039529216	0.060616059	0	0.034331706	0.003669422	0.030881107	0.018869545	0.027334339	0	0.771479472	5.598332746	5.637419965	7.951956266	0.328263885	7.92293892	19.13909967	19.13909967	2.752498792	5.313152664	6.391220347
TCGA-A2-A04Y-01	0.025792907	0.088645227	0.120020054	0.084902413	0.012180627	0.379366506	0.003653995	0.004553063	0.026202168	0.239923859	0	0.049581266	0	0.058883927	0.017563146	0	0	0.028135105	0.018553647	0.001099959	0.114854887	0.380328026	0.01352278	0	0.043144172	0	0	0	0.010067733	0.02346019	0.064860477	0	0.028039262	0.010006591	0	0.021788562	0.017072042	0.007939159	0.816765983	3.107860095	5.46620995	3.082219018	0.211754148	1.712532272	14.21737189	14.21737189	1.957743417	8.858440067	6.283098745
TCGA-A2-A0CK-01	0.028309084	0.106471258	0.088246859	0.052187778	0.017698482	0.300518922	0.013878069	0	0.057083261	0.119220661	0	0.249272823	0	0.064488091	0.002835008	0	0	0.066355902	0.017751358	0.001476444	0.057566018	0.310682652	0	0	0.039389713	0	0	0	0.003218689	0.017721054	0.046188184	0.014551562	0.046433575	0.013725096	0.051943514	0.009328278	0.007444517	0	0.789445531	4.540064347	4.101925388	2.79817392	0.17009763	1.327104654	8.321082967	8.321082967	2.246645452	9.02342457	11.6389659
TCGA-A2-A0CL-01	0.375076021	0.873328317	0.613206031	0.554356201	0.06314958	1.710561695	0.07334253	0.010262635	0.032600042	0.15546083	0	0.337933948	0.037734952	0.013664477	0.031394272	0	0	0	0.024301298	0.009281789	0.144791326	0.101164106	0	0	0.028067795	0	0	0	0.070726594	0.034826568	0.082798256	0.014049146	0.047478233	0.007654953	0.047275285	0.097742581	0.106000418	0.002592627	0.488855339	25.50587131	26.22544817	19.93114301	0.753751202	33.20599272	42.50361498	42.50361498	9.063757516	7.707181136	16.37094106
TCGA-A2-A0CM-01	0	0.336178078	0.024517276	0.351404179	0	0.799768558	0.014854918	0	0	0.101856499	0	0.186215742	0.025854807	0.119577942	0.018567019	0	0	0.042550555	0.030510966	0.129095916	0.146444843	0.182093373	0.002377421	0	0	0	0	0	0.010619767	0.061038095	0.031348034	0	0.052320743	0.009891362	0	0.041080152	0.043267196	0.001978061	0.748456591	8.238101567	12.7314248	11.75715075	0.307606532	3.595431139	26.25459368	26.25459368	4.187443301	9.42196767	8.008614375
TCGA-A2-A0CO-01	0.03990828	0.438945517	0.240916512	0.285360138	0	0.72342699	0.044739725	0.04179908	0.010322396	0.143245551	0	0.133668206	0	0.100361545	0.088658693	0	0	0.119568318	0.02595936	0	0.084514236	0.179210177	0	0.008798883	0	0.01915383	0	0	0.024232467	0.025176938	0.05307692	0	0.11272935	0.007915746	0.071914245	0.022969528	0.028997401	0	0.652987406	12.80716176	9.167258049	5.872898681	0.22840972	16.36289123	15.23721398	15.23721398	6.600320001	26.61526907	33.22276715
TCGA-A2-A0CP-01	0.033496077	0.07607779	0.040975178	0.029775394	0	0.209496318	0.003608814	0.003698759	0.109014569	0.124933273	0	0.068901633	0	0.057108615	0.027594953	0	0	0.031202817	0.003530949	0.053294348	0.06009752	0.153142611	0.01081368	0	0.293057461	0	0	0	0.006777396	0.015257859	0.067871827	0	0.024038064	0.005095457	0.054182432	0.004057875	0.00778853	0	0.81493056	2.107706379	1.592712549	1.381873564	0.11378744	1.804991125	6.01035884	6.01035884	1.65356047	5.46410412	10.71325243
TCGA-A2-A0CQ-01	0.106862872	0.057284943	0.084763655	0.056060113	0	0.352961699	0.043714536	0	0.022516706	0.049405104	0	0.092873233	0	0.104736956	0	0	0	0.04355039	0.110218842	0	0.022261704	0.481258316	0	0	0.008607408	0.02069664	0	0.000160164	0.005215796	0.032134353	0.07045937	0	0.057439144	0.002989407	0.05740442	0.004142712	0.015164391	0	0.755050406	1.632508713	1.664796833	0.465582052	0.104196991	0.859580458	8.717752747	8.717752747	0.692726718	10.9617325	4.671695046
TCGA-A2-A0CR-01	0.204744707	0.576850862	0.403298726	0.212747065	0	0.824117587	0.026019711	0.022732414	0	0.206127764	0	0	0	0.134501096	0.099582413	0.077196119	0	0.090925104	0.020020669	0.072692873	0.082697962	0.093175567	0.008490762	0	0.065837547	0	0	0	0.056064563	0.020037277	0.052203462	0.014297083	0.024434615	0.009675828	0	0.07322223	0.017120516	0	0.732944426	25.99312786	34.76019406	12.33792927	0.346846863	29.24474303	14.0732443	14.0732443	9.506169872	6.800730737	12.39299352
TCGA-A2-A0CS-01	0.087240968	0.117736524	0.043732746	0.035625505	0	0.475435399	0	0.002462659	0	0.025055948	0	0.056960181	0	0.067249223	0.046529742	0	0	0.026172238	0.010926834	0	0.001484393	0.276412821	0.277859201	0.037253173	0.171633587	0	0	0	0.002451677	0.031391028	0.05743959	0	0.039752523	0.003957533	0.034401479	0.001473272	0.018187597	0	0.810945301	1.645452162	1.164854787	0.308669928	0.065311914	0.393528436	20.13238428	20.13238428	17.86580214	9.810999966	5.145390464
TCGA-A2-A0CT-01	0.011254821	0	0.064104796	0.043899611	0.067040605	0.140880831	0.089967883	0	0.043788578	0.03162308	0	0.082121359	0	0.040348096	0	0.005807436	0	0.037927219	0.059513772	0	0.039050319	0.392336218	0.010846823	0	0.155457576	0.01121164	0	0	0.004852607	0.005806698	0.112915836	0	0.023238546	0.01215361	0	0.002530541	0.014090455	0	0.824411706	0.819722635	1.391340762	14.69884822	0.031415234	0.983939404	6.848652537	6.848652537	1.546813989	9.001514416	8.508256945
TCGA-A2-A0CU-01	0	0.260446554	0.426046727	0	0	0.276123478	0.121844377	0	0.074671926	0.058834596	0	0.132086643	0	0.063687205	0.008753917	0	0	0.040137273	0.032409307	0	0.044955778	0.319730061	0	0	0.060446053	0.041516226	0	0.000926639	0.015812612	0.013042033	0.043414212	0	0.047902775	0.007323262	0	0.002865611	0.014743007	0.001188737	0.853707751	1.438663919	1.097830578	0.79980246	0.210703643	1.732601477	6.204073167	6.204073167	2.715173056	18.12415923	11.57317075
TCGA-A2-A0CV-01	0.070188731	0.067200084	0.193007186	0.159342063	0	0.481137462	0.037207513	0	0.057499615	0.175597573	0	0.131071718	0	0.071501129	0	0.054746878	0	0.027446774	0.014494241	0	0.094332785	0.273085792	0	0	0	0.063015982	0	0	0.008770565	0.039965247	0.067152243	0	0.044485216	0.005878391	0.045375522	0.022292284	0.01158381	0	0.754496722	3.433701295	6.506547487	3.632414741	0.17018691	2.665846309	11.81671323	11.81671323	4.136926454	7.873510251	11.66743759
TCGA-A2-A0CW-01	0.169197151	0.144142839	0.023090286	0.058086759	0	0.445066003	0.021857584	0	0	0.065375235	0	0.140333155	0	0.04376567	0.005230509	0	0	0.031166861	0.018160986	0.068742932	0.181386295	0.312004659	0.007479733	0	0.104496381	0	0	0	0.010181928	0.025718929	0.038686438	0	0.048674592	0.003955349	0.026776113	0.008142072	0.011682007	0	0.826182573	2.837069803	2.982871794	2.326875096	0.115787163	0.942439132	11.88612987	11.88612987	1.535672188	6.3426715	4.990789694
TCGA-A2-A0CX-01	0.090740668	0.035151736	0.137506391	0.111510319	0.098566666	0.515231136	0.027573809	0	0.025023877	0.050997204	0	0.119200009	0.001087484	0.060419625	0.002867933	0.023682888	0	0.04180266	0	0.109931622	0.087715946	0.421137097	0	0	0.021237119	0	0	0.007322728	0.005966074	0.046165868	0.034144022	0	0.04432714	0.003495802	0.010754967	0.006243925	0.014464098	0.003547326	0.830890778	5.638819313	2.389690536	3.58764842	0.103601922	0.656283559	17.59478554	17.59478554	1.225862283	6.128296931	7.909710582
TCGA-A2-A0CY-01	0.079316742	0.000683771	0	0.001446337	0	0.005015589	0.033901017	0	0.005062896	0.10038404	0	0	0	0.093117791	0.009286067	0	0.015469136	0.015042315	0	0.52891522	0	0.186471225	0	0	0	0.012245557	0	0.000104738	0.003414572	0.006992576	0.013772203	0.007563654	0.012208844	0.011864748	0	0.00841349	0.005784505	0	0.929985408	1.06432646	5.402785723	0.299861886	0.101699919	0.087978912	2.440395559	2.440395559	0.587739002	8.031864685	2.733658315
TCGA-A2-A0CZ-01	0.074038334	0.1345392	0.134128646	0.087976436	0.026780153	0.485471044	0.024483693	0	0.08327078	0.094389058	0	0.101022757	0	0.045654382	0.014330967	0	0	0.015359605	0	0.286153493	0.080123168	0.158404594	0	0	0.096807504	0	0	0	0.01052184	0.024741883	0.042035705	0	0.044730461	0.009746443	0.035418883	0.015996089	0.013409515	0.00575479	0.797644392	3.925363056	6.57721001	2.944042212	0.207115501	3.326255443	10.32191929	10.32191929	4.50108939	5.981487716	12.97487714
TCGA-A2-A0D0-01	0.02590743	0.001720748	0.123456686	0.128432302	0	0.27104057	0.027357247	0	0	0.149947015	0	0.077271906	0.006017047	0.119627775	0.035927277	0	0	0.054070767	0.010119239	0.162617718	0.10051658	0.226744147	0.003293212	0	0	0.024873237	0	0.001616833	0.00455305	0.048718367	0.002404718	0.072567477	0.057416569	0.019150069	0	0.012941038	0.004337517	0	0.777911195	2.91595216	2.84266298	5.774700459	0.187215684	0.420438842	7.920833268	7.920833268	3.514929539	7.336715225	2.551999327
TCGA-A2-A0D1-01	0.085596515	0.009098457	0.035074091	0	0	0	0.041434097	0	0.090435264	0.088178917	0	0.126173342	0	0.063874096	0.006122137	0	0	0.039543759	0	0.273452939	0.036986366	0.228780884	0	0	0.005018199	0	0	0	0.000187256	0.012518612	0.021512129	0	0.024590242	0.005772983	0.055922413	0.00091843	0.007660672	0.011934189	0.858983075	0.885279805	1.270692038	0.963478544	0.067222665	0.362275434	3.826106723	3.826106723	0.446627574	6.136323426	8.009720791
TCGA-A2-A0D2-01	0.07404821	0.151439012	0.165444772	0.178704039	0.055885557	0.558146183	0.047177332	0	0.01583715	0.15184037	0	0.034453891	0.014172846	0.063535745	0.01388036	0	0.012598511	0	0.042486078	0.247107066	0.127524938	0.219109111	0	0	0	0.010276602	0	0	0.009942018	0.055255797	0.0248581	0	0.074020235	0.009033447	0	0.015163996	0.018629618	0	0.793096788	4.296141164	6.786325264	4.261128089	0.276601355	4.108527723	17.35099574	17.35099574	4.273244523	5.805072848	8.585972935
TCGA-A2-A0D3-01	0.113671988	0.110608171	0.122174513	0.049402606	0	0.23010995	0.056874263	0	0.095188795	0.187868559	0	0.138704096	0	0.079068845	0.009684521	0.045825135	0	0.026235602	0	0	0.072987114	0.281333724	0.005831434	0	0.000397911	0	0	0	0.014908408	0.026730026	0.041706182	0	0.040156395	0.010183453	0.044086977	0.014017342	0.010166326	0.005734723	0.792310168	3.044409866	4.30189653	2.359314077	0.194447234	3.127025514	7.928360914	7.928360914	2.084664884	9.02111375	5.13897357
TCGA-A2-A0D4-01	0.035502158	0.041718789	0.066321833	0	0	0.105127123	0.060337978	0	0.032356795	0	0	0.159774467	0	0.022615127	0.003393744	0	0.034746334	0	0.022223909	0.13200556	0.009707947	0.291120137	0	0	0.231718003	0	0	0	0.01271048	0.017501518	0.018963413	0	0.045454348	0.004700993	0.049777303	0.001382595	0.021004143	0.000503932	0.828001275	0.835866621	0.12637638	0.568432561	0.099277696	0.535174982	3.969337555	3.969337555	1.079286797	8.01163151	10.21021743
TCGA-A2-A0EM-01	0.10576594	0.056433766	0.112104334	0.052076363	0	0.360906613	0	0.00012758	0.020410435	0.052158088	0	0.118985436	0	0.030071829	0	0.024020954	0	0.028015845	0.071121244	0	0.033638216	0.375953689	0.037325806	0.06962009	0.138550788	0	0	0	0.017177732	0.027319067	0.045461341	0	0.038127351	0.011180776	0.021054843	0.002555795	0.024883524	0.014880003	0.797359568	0.779627484	1.688916059	0.513422495	0.122541654	1.070473605	9.680049825	9.680049825	2.432182781	19.61715695	7.935162215
TCGA-A2-A0EN-01	0.124483866	0.288504832	0.259813581	0.205700009	0.086755469	0.791649993	0.018958409	0.028587924	0	0.148181046	0	0.215885942	0	0.081013531	0.04574901	0	0	0.015324783	0.01923052	0	0.085817636	0.233323117	0.01853827	0	0.089389812	0	0	0	0.012466274	0.032497338	0.076349022	0	0.070937128	0.00503252	0.051464383	0.033918497	0.023944937	0.000113833	0.693276068	9.855357817	12.31660652	7.567309271	0.313012393	5.789870141	21.90361987	21.90361987	9.120533894	7.432966512	16.59251755
TCGA-A2-A0EO-01	0.055332899	0.106776287	0.150298603	0.096366123	0.194479856	0.29190454	0.00361446	0.007370007	0.053702762	0.101451381	0	0.219960948	0	0.014154572	0.011038853	0	0	0.027834353	0.009850061	0.016921777	0.097088417	0.308523115	0.004980509	0	0.123508785	0	0	0	0.010450948	0.028589139	0.068261288	0	0.034816433	0.005711314	0.039962937	0.011852049	0.014822239	0.004329189	0.781204464	2.888184117	4.292165438	2.31055829	0.126539507	2.524947255	10.18361957	10.18361957	4.510508734	7.544511883	10.46875847
TCGA-A2-A0EP-01	0.195948237	0.708770228	0.318132338	0.479112944	0.025758885	2.006769623	0.058095223	0.012525895	0	0.086204971	0	0.16497064	0	0.042535327	0.02795748	0	0	0.043282609	0.027903775	0.222729852	0.023601141	0.247977906	0.029279626	0	0.007845146	0.005090411	0	0	0.043736711	0.055985616	0.090067618	0	0.114739281	0.013129463	0.033276399	0.03141142	0.055313797	0	0.562339695	22.03489138	13.91226963	9.400221095	0.626215881	19.66553636	48.30955488	48.30955488	28.84605165	8.773764851	23.72720464
TCGA-A2-A0EQ-01	0.350310745	0.239064457	0.46656772	0.205976855	0	0.8519293	0.059790451	0	0.004528046	0.114675315	0	0.22457079	0.020517219	0.040502984	0.019232418	0.050069032	0	0.024104227	0	0.146907174	0.115784049	0.151669571	0	0	0.027648723	0	0	0	0.040533341	0.037991014	0.051009265	0	0.030291086	0.006613897	0	0.038858021	0.064445935	0.008679745	0.721577696	12.97445783	12.45350734	9.643763052	0.543419751	21.68497468	20.06194389	20.06194389	8.342116149	9.254223683	6.141148867
TCGA-A2-A0ER-01	0.024467613	0.027564639	0.093639672	0.021273194	0.024396211	0.301424207	0.04047664	0	0.056338577	0.034763711	0	0.179295286	0	0.038733149	0.001129115	0.009434063	0	0.012816478	0.026977498	0.005140373	0.041646482	0.326512242	0	0.013654523	0.205309543	0.005441622	0	0.002330698	0.018048273	0.025029997	0.040853087	0	0.03484761	0.006031654	0.016818149	0.003033922	0.030157743	0	0.825179566	1.244875653	0.878416672	1.290553793	0.052569911	0.831282006	8.093338631	8.093338631	2.033028778	12.63948805	5.78713395
TCGA-A2-A0ES-01	0.007419946	0.132472772	0.302091236	0.168521204	0.171552845	0.501371533	0.061755166	0	0.0402031	0.091103175	0	0.237728628	0	0.011744524	0	0.001584087	0	0.031185245	0.006358903	0	0.072483464	0.303347378	0.040480612	0.001953237	0.036409541	0.06366294	0	0	0.010895814	0.023121999	0.062705382	0	0.079382635	0.011890589	0.004645839	0.01160204	0.021853441	0.005452644	0.768449617	3.02249105	4.94002495	2.811480994	0.219524906	0.960396264	13.36788617	13.36788617	6.53232267	11.90347477	16.79271548
TCGA-A2-A0ET-01	0.023669507	0.084959822	0.105965894	0.090011608	0	0.199897705	0.024953647	0	0.003650942	0.170455568	0	0.093030982	0	0.074725808	0.005380148	0	0	0.042071904	0.065758039	0	0.048160941	0.385982486	0.061604605	0	0	0.02235215	0	0.00187278	0.012093427	0.0153346	0.056111311	0	0.045811046	0.007743697	0.025515497	0.013178321	0.026834316	0.016546919	0.780830866	2.715921837	4.99147235	3.865030194	0.132455788	0.778543115	10.65475993	10.65475993	3.625151038	38.47134748	6.385413704
TCGA-A2-A0EU-01	0.03630721	0.042408234	0.07306217	0.072533432	0.059864471	0.187822394	0.019775999	0	0.002965423	0.058489535	0	0.21107922	0	0.066367628	0	0	0	0.036518326	0	0.04574263	0.093352198	0.213500498	0.033384254	0.015656503	0.194097618	0	0	0.009070168	0.00917097	0.028874267	0.040957235	0	0.030102524	0.006600184	0.007526799	0.005956083	0.02109908	0.004718285	0.844994573	1.584589897	2.026962808	2.909878273	0.105288361	0.438395508	6.647570468	6.647570468	2.434276109	8.448656051	7.969691799
TCGA-A2-A0EV-01	0.151056495	0.138700675	0.175281962	0.100262629	0.106526495	0.623860471	0.030067358	0	0.055809253	0.083062597	0	0.112619954	0	0.026083319	0.015755035	0.030990286	0	0	0	0.140867116	0.087213883	0.361484637	0.001612582	0	0.054433979	0	0	0	0.011886094	0.044122309	0.054633551	0	0.046489199	0.004853232	0.027423945	0.013398289	0.026271423	0.000202335	0.770719624	4.184061265	4.312185553	2.690526792	0.186480042	2.447408733	17.90453833	17.90453833	2.680323695	14.00218569	6.63286959
TCGA-A2-A0EW-01	0.122482041	0.182049899	0.399288717	0.204831356	0.248981475	0.63818671	0.038274722	0	0.015981531	0.129973715	0	0.177850489	0	0.012148751	0	0	0	0.038083761	0.023449394	0	0.045417806	0.393776384	0	0	0.106553399	0.017577374	0	0.000912673	0.013078008	0.029628428	0.079340079	0	0.098079076	0.00970425	0.0373868	0.020035132	0.016602846	0.00139487	0.694750511	3.903949531	9.606890835	4.649181081	0.223170304	4.468966292	17.49660027	17.49660027	6.292409083	11.62696049	23.08783691
TCGA-A2-A0EX-01	0.104535938	0.081542614	0.059612655	0.02392651	0.011197571	0.264891154	0.092106712	0	0.074064099	0.055693437	0	0.230633629	0	0.015594292	0.02037913	0	0	0.031701127	0.007316112	0.08969681	0.030004435	0.204857026	0	0	0.147953192	0	0	0	0.014379572	0.017905853	0.0378157	0	0.018507874	0.00599078	0.034344361	0.004793336	0.012339347	0.008467331	0.845455846	2.27420807	2.156239337	1.098419421	0.077490972	4.869475586	5.433130914	5.433130914	2.794171692	5.404288654	8.537443896
TCGA-A2-A0EY-01	0.092159202	0.150000952	0.073962092	0.080955833	0.062600239	0.427313459	0.027184603	0	0.007274768	0.089340505	0	0.173610726	0	0.057004293	0.025389913	0	0	0.049791565	0.04575066	0.01700458	0.059893754	0.33227294	0.00533477	0	0.110146922	0	0	0	0.008724557	0.031378502	0.047936492	0	0.035532596	0.003995712	0.028719604	0.010305713	0.017685161	0.00819077	0.807530894	3.964901357	3.273723565	2.340013444	0.144826774	3.445975746	30.99456873	30.99456873	3.101113512	19.31246854	7.20737241
TCGA-A2-A0ST-01	0.324864188	0.539033203	0.488962412	0.513132633	0	1.440727914	0.022571249	0.077430786	0.018810473	0.132706103	0	0.157459949	0.020932719	0.089268056	0.048425385	0.011823107	0	0.02962138	0	0.086278883	0.159896041	0.079334186	0.044496648	0	0.018728652	0	0	0.002216382	0.09842223	0.049777514	0.066358196	0.023470795	0.024188549	0.020758966	0	0.074689414	0.079958949	0.004963453	0.557411934	21.60157068	19.01141024	16.01534681	0.66794145	54.29042067	39.23798706	39.23798706	43.22542333	5.524043425	10.19366346
TCGA-A2-A0SU-01	0.055607121	0.087829791	0.094406928	0.043019217	0.005517255	0.286921332	0.047487167	0	0.058553222	0.097276793	0	0.268986245	0	0.011460264	0.02541547	0	0	0.020403068	0.015641109	0.034696182	0.034527033	0.243277255	0.0471915	0.010232496	0.084852197	0	0	0	0.009706629	0.020120141	0.043678032	0	0.036082852	0.004842907	0	0.011142029	0.022463368	0.009886536	0.842077505	3.586258704	4.133818694	1.862903875	0.186928226	2.357132574	6.854136597	6.854136597	7.182715804	9.672885254	13.08219581
TCGA-A2-A0SV-01	0.067192199	0.112460939	0.016385444	0.124113459	0.082109038	0.759863216	0.002399854	0.001079657	0.009853643	0.050788021	0	0.072971778	0	0.058958676	0.063094985	0	0	0.030614753	0.008750961	0.172704505	0.034604633	0.444142587	0.001712789	0	0.045278827	0	0	0.003044329	0.004960362	0.065042366	0.057306704	0.000996185	0.055107831	0.004389976	0.072476371	0.002194225	0.014581062	0.001021134	0.721923785	2.553272803	0.852816668	1.753170543	0.0944	0.737349004	57.96908403	57.96908403	1.516324568	4.188099165	7.863468369
TCGA-A2-A0SW-01	0.183362481	0.188168346	0.243068574	0.147744726	0	0.596649648	0.006676533	0	0.217461236	0.237886689	0	0.078815176	0	0.035310519	0.019020788	0.025787548	0	0.033575631	0	0.000532234	0.068793817	0.254007478	0.002904017	0	0.019228334	0	0	0	0.024877438	0.039312712	0.037144795	0	0.039527048	0.003281001	0	0.053992729	0.046907163	0.002384689	0.752572424	6.569857256	12.43979657	7.933744224	0.293668807	14.67382104	20.03544131	20.03544131	2.09937223	5.601318426	6.57774043
TCGA-A2-A0SX-01	0.106693793	0.48980144	0.390989497	0.314846906	0.156334658	1.029704772	0.028308993	0.022367705	0.034002128	0.120597901	0	0.166363962	0.010763751	0.09150692	0.033059482	0.014796518	0	0.007177074	0	0.222087189	0.115208747	0.11881122	0.00190682	0	0.01304159	0	0	0	0.031165241	0.059960237	0.051299578	0	0.060429949	0.01188088	0	0.037903469	0.063117384	0	0.684243263	11.93481355	10.80255845	6.754436107	0.407921763	15.93726004	34.87107789	34.87107789	7.13225209	6.868095997	7.889885529
TCGA-A2-A0SY-01	0.142044469	0.137257876	0.137679185	0.098266721	0.07033206	0.390011674	0.060274946	0.01381319	0.047850526	0.103823198	0	0.151681405	0	0.079828636	0.013887003	0	0	0.042876698	0.047572716	0.029690436	0.091008069	0.201417565	0.013289071	0	0.102986542	0	0	0	0.026658748	0.03349261	0.057554818	0	0.037371885	0.006415212	0.033536314	0.009499559	0.013685008	0.003155504	0.778630342	4.203821551	4.079706671	2.205070257	0.070031573	9.702027173	13.62761774	13.62761774	4.882393189	10.06584635	10.51893355
TCGA-A2-A0T0-01	0.019956992	0.038498848	0.043982054	0.109915921	0.003273375	0.362802098	0.021179896	0	0.008754603	0.037591116	0	0.158332318	0	0.083872241	0.029613239	0	0	0.045761267	0	0.20412565	0.100736487	0.237499298	0	0	0	0.071589885	0	0.000944001	0.002273481	0.032437715	0.012157843	0	0.092767184	0.005558256	0.02629353	0.003499366	0.004143271	0.009900017	0.810969337	2.300003858	1.615490823	2.678512878	0.177213634	0.369335954	11.72224978	11.72224978	0.604533856	5.056287231	8.120725429
TCGA-A2-A0T1-01	0.133513606	0.212105742	0.275075117	0.153886559	0.04180867	0.8878	0.013405637	0.00709475	0	0.142563454	0	0.081541562	0	0.084685314	0.063999348	0	0	0.03382165	0	0.175832239	0.099607946	0.267197226	0.005739336	0	0.024511537	0	0	0	0.00959628	0.062082773	0.06354168	0	0.047493589	0.008262761	0.069107178	0.039565235	0.02754758	0.003426687	0.669376236	9.852625001	13.1646775	8.137503404	0.463649428	10.0904316	25.90693223	25.90693223	5.258215497	5.726197851	13.16682873
TCGA-A2-A0T2-01	0.006588346	0.069839885	0.097687619	0.028178995	0.032940049	0.295289579	0.057654076	0	0.045591667	0.167151104	0	0.041192729	0	0.118281455	0.003105246	0	0	0.047314604	0.010772683	0.077106923	0.081013458	0.331600666	0	0	0.004704712	0	0	0.014510677	0.004091592	0.019574751	0.026399778	0	0.047106678	0.004493148	0.020257264	0.012138884	0.003422611	0.009725295	0.85279	1.811191811	5.284500101	1.701477975	0.114920288	0.140217025	7.840670856	7.840670856	1.039287255	7.639930512	8.172666788
TCGA-A2-A0T3-01	0	0.073897159	0.077464758	0.068185867	0.088088936	0.205340583	0.073037154	0	0.024712339	0.1056022	0	0.030900686	0	0.088629756	0.012517935	0	0.01431384	0	0	0.31983216	0.065360112	0.242314796	0	0	0.022779022	0	0	0	0.008335102	0.024417063	0.031935159	0.044317759	0.016605491	0.008863404	0.013655519	0.009293238	0.018895673	0	0.823681592	2.337735907	1.589565426	1.191085598	0.169755744	0.769277253	11.81650347	11.81650347	1.433954628	16.72131136	9.713580999
TCGA-A2-A0T4-01	0.022735108	0.095487434	0.19757883	0.13079542	0.05722786	0.545608679	0.029440586	0	0.028052799	0.076055586	0	0.153408833	0	0.037654512	0.008384219	0.009810158	0	0.044205514	0.004327016	0.10815639	0.087027098	0.241168426	0.007527839	0	0.164781025	0	0	0	0.007755922	0.023878502	0.058368726	0	0.084492233	0.006258736	0.024104856	0.01579982	0.0140614	0.003436373	0.761843432	4.134011542	7.221913137	3.530787522	0.137436688	1.839635728	14.90043976	14.90043976	5.403187718	10.54869355	15.26753418
TCGA-A2-A0T5-01	0.056823415	0.076108604	0.020837759	0.028862735	0	0.166725417	0.007791013	0.014750197	0.022098291	0.100476055	0	0.06628555	0	0.159826271	0.04342634	0	0.015505906	0	0.016485071	0.20339829	0.055014367	0.218182429	0.006654031	0	0.070106189	0	0	0	0.010852847	0.020975777	0.04116591	0	0.0411283	0.009705239	0.026357667	0.000838228	0.00524279	0	0.843733242	1.003922884	0.747656511	0.599383397	0.063334821	1.06357398	8.38795623	8.38795623	1.552594931	7.454109966	7.188470907
TCGA-A2-A0T6-01	0.114631814	0.21307058	0.362487182	0.295149491	0.214189999	0.77423701	0.075147015	0	0.012000093	0.078161792	0	0.154120096	0	0.06307177	0	0.015651999	0	0.042477022	0.02900632	0	0.048592556	0.236743763	0.009421773	0	0.212050174	0.023555627	0	0	0.020378902	0.07224937	0.076385244	0	0.059677896	0.008469074	0.06469936	0.020132566	0.020316732	0	0.657690858	6.222109299	7.329723429	3.166580105	0.202288999	7.383760724	20.69856417	20.69856417	6.974747993	13.07081301	12.38203509
TCGA-A2-A0T7-01	0.07733272	0.162734665	0.189397841	0.140016098	0.144825824	0.572119685	0.05825744	0	0.022850519	0.108692108	0	0.167853126	0	0.022210687	0.009152816	0	0.003771486	0.001508388	0	0.131419801	0.054576617	0.371092672	0	0.002719306	0.045895036	0	0	0	0.009007283	0.032221409	0.069736708	0	0.043219286	0.009055379	0.037903899	0.016283741	0.009516081	0.006310566	0.766745647	3.039468135	6.44760203	2.493237058	0.178837026	0.798187631	16.42982149	16.42982149	2.057539304	8.23102468	9.832684032
TCGA-A2-A0YC-01	0.040839495	0.128218119	0.048688403	0.099556222	0.03984859	0.339153753	0.048731354	0	0.026674728	0.062869026	0	0.091218344	0	0.03452145	0.009508026	0	0	0.022018741	0.033941862	0.067530399	0.031031665	0.381152884	0.040460642	0	0.133240631	0	0	0.017100249	0.018889004	0.042177281	0.049868366	0	0.046643534	0.003961683	0.054579772	0.007185157	0.025350262	0	0.75134494	2.32629197	2.721090534	3.581636095	0.141381399	1.888602374	15.62314192	15.62314192	4.418868649	12.93484188	10.52596227
TCGA-A2-A0YD-01	0.13041842	0.224108463	0.209848779	0.269337661	0.073125967	0.871231268	0.020482367	0	0.029987813	0.173454973	0	0	0	0.09644499	0.024914569	0	0	0	0.027701579	0.084138752	0.065226854	0.378239407	0.013746128	0	0.081163517	0	0	0.004499051	0.021654895	0.051262897	0.05975093	0	0.070766181	0.005230799	0.087501416	0.015176769	0.018028982	0	0.670627132	4.769174486	5.192893968	4.323409816	0.254997859	2.604566252	17.89859109	17.89859109	5.806833923	12.77300095	21.88443133
TCGA-A2-A0YE-01	0.062698991	0.048564931	0.192855273	0.075589386	0.102335291	0.368211544	0.03783162	0	0.14173341	0.042342855	0	0.143230267	0	0.136018674	0	0	0	0.059742425	0.010569875	0.056237863	0.110419489	0.245919365	0	0	0.015954156	0	0	0	0.00654409	0.018730108	0.018274974	0	0.038147313	0.008409492	0.006831796	0.00230478	0.007995827	0.013892717	0.878868904	1.384211351	0.771031971	1.450656455	0.105272251	1.22222194	9.715113926	9.715113926	0.655063463	10.3584034	6.201562459
TCGA-A2-A0YF-01	0.141741738	0.041645207	0.179417367	0.152046602	0.213724908	0.429833821	0.046542842	0	0.036141038	0.001409557	0	0.100059021	0	0.014375222	0	0.007061186	0.002647735	0	0	0.29720599	0.049660432	0.406709096	0.009190109	0	0.015606571	0.0133912	0	0	0.011716947	0.031124196	0.106157327	0	0.060588761	0	0.100006413	0	0.022741386	0	0.66766497	1.425222097	0.623290945	0.78991107	0.169152802	0.769371968	20.07494647	20.07494647	2.267637134	11.68762534	11.17817186
TCGA-A2-A0YG-01	0.090775798	0.095699111	0.083458781	0.075003326	0.055649431	0.351494897	0.091685671	0	0.054836505	0.021679514	0	0.155920417	0.001811746	0.062362063	0	0	0.008767705	0	0	0.063352183	0.05716805	0.441922389	0	0	0.033896657	0	0	0.0065971	0.013096714	0.023030724	0.046323661	0	0.047189176	0.005718185	0.041857037	0.002044609	0.010382211	0.007842485	0.802515198	1.559918136	0.510073817	0.838416591	0.088386458	0.719634981	14.13551971	14.13551971	1.625154232	10.62164799	7.511898044
TCGA-A2-A0YH-01	0.00732329	0.17880619	0.116291594	0.204511499	0.24185515	0.767565772	0.005668228	0	0.079867724	0.089641948	0	0.018829162	0.002575411	0.079347894	0.024974095	0	0	0.012243278	0.026475026	0.024788227	0.078933543	0.411644315	0.00222387	0	0.12566674	0	0	0.01712054	0.017530256	0.04229983	0.117756922	0	0.042265353	0.005797898	0.037027922	0.018632734	0.051156015	0.000729293	0.666803777	5.169792718	7.364766003	4.042235926	0.132424669	4.618295128	45.51414288	45.51414288	1.578464264	7.226988575	5.99991892
TCGA-A2-A0YI-01	0.15617931	0.21711563	0.405282518	0.273025218	0.327653387	0.783515377	0.028009997	0	0.052805968	0.044391443	0	0.156231024	0	0.041345748	0.022506643	0.041717605	0.012786611	0	0	0.085809287	0.085411097	0.36387262	0.017666968	0	0.041248576	0	0	0.006196411	0.020336478	0.049826129	0.098413013	0	0.055033501	0.00759407	0.058118555	0.039153395	0.045732838	0.005648	0.620144021	7.011568929	11.87013053	6.302281213	0.331938	6.666800602	27.27482638	27.27482638	7.537093982	30.25655833	10.89439913
TCGA-A2-A0YJ-01	0	0.134488239	0.083461597	0.064116081	0	0.414269687	0.002139863	0	0.017064712	0.075909684	0	0.126090265	0	0.02718065	0.011320071	0	0.03967488	0	0	0.458961103	0	0.194760059	0.001846862	0	0	0.042102379	0	0.002949472	0.00390977	0.020275951	0	0.015546765	0.079416595	0.011091389	0.021107618	0.004396236	0	0.005354853	0.838900825	0.799287685	7.919963666	0.487742438	0.079474872	0.197619159	8.052630984	8.052630984	1.433736734	4.395191487	4.692330702
TCGA-A2-A0YK-01	0.276756357	0.457067218	0.632990376	0.344476169	0.133381353	1.021529163	0.095251606	0.007505429	0.030251958	0.206165891	0	0.189678602	0	0.078617688	0.016642953	0.035347188	0	0.015931899	0.000759875	0	0.092889601	0.138348155	0.037464452	0	0.053298231	0.000729472	0	0.001116999	0.051219589	0.023134644	0.072951986	0	0.086083516	0.006898994	0.072412392	0.069047773	0.023687922	0.012992406	0.581570778	14.97860734	27.05587917	9.81988639	0.445298515	26.70236715	18.58286017	18.58286017	14.86190105	11.68047641	22.0486512
TCGA-A2-A0YL-01	0.129615359	0.155448987	0.309870867	0.127462587	0.129126438	0.507436262	0.032053535	0	0.054972441	0.203799728	0	0.17343422	0	0.054272485	0.015721495	0	0	0.00109268	0.032754412	0.023260826	0.11729604	0.250101092	0.007847735	0	0.033393311	0	0	0	0.014634832	0.033373799	0.055871667	0	0.044733213	0.010777995	0.04950711	0.021887934	0.016170451	0.013094906	0.739948093	4.299529704	7.716127253	3.727577968	0.232356609	1.885728478	11.38446992	11.38446992	5.122727007	12.09973771	15.5086023
TCGA-A2-A0YM-01	0	0.17238156	0	0.346688299	0	0.757344454	0.000313545	0	0	0.01813584	0	0.085052598	0	0.057178944	0.017715983	0	0	0.011273089	0.020476832	0.408792142	0.046117184	0.172573426	0	0.050386506	0	0.111983911	0	0	0.002219464	0.088772533	0.025800905	0	0.04741385	0.010990214	0.063250312	0.00421283	0.012410122	0.032937391	0.711992379	3.199379607	1.915593538	3.479052979	0.064745182	0.745404446	41.87938782	41.87938782	4.324195634	6.328935167	10.04914767
TCGA-A2-A0YT-01	0.011224674	0.067899956	0.062388998	0.053090116	0.015092684	0.290224269	0.037923792	0	0.050749935	0.135330699	0	0.110875566	0	0.013234232	0.004663093	0.007924099	0	0.056264252	0.030321954	0.009881413	0.059239938	0.413875086	0	0.040844621	0.015477071	0.002403939	0	0.01099031	0.010062358	0.02161369	0.056733631	0	0.02981855	0.006815479	0.01306736	0.013976468	0.008122927	0.004956114	0.834833424	1.604528928	4.79053903	1.940510873	0.094612583	0.31302858	12.17663561	12.17663561	2.972571356	6.506471943	10.03041207
TCGA-A2-A1FV-01	0.001802285	0.021325969	0.059051932	0.029819703	0.056628597	0.064353367	0.095336875	0	0.07027488	0.014442535	0	0.104330827	0	0.056519597	0	0.023051701	0	0.024976316	0.006562607	0	0.03672402	0.330718824	0	0	0.236006084	0.001055733	0	0	0.021696685	0.013156149	0.042972064	0	0.051923103	0.009447453	0.048608349	0	0.010258044	0.009178575	0.792759577	0.708244481	0.2497088	0.576331839	0.225088582	0.386504866	3.591906737	3.591906737	2.250087391	11.14194761	16.04403941
TCGA-A2-A1FW-01	0.001425674	0.037496198	0.173328396	0.074792388	0.221348886	0.258926662	0.061253363	0	0.113867214	0.038524455	0	0.277188928	0	0.010165299	0	0.002485207	0	0	0.000994443	0	0.119678911	0.312305438	0	0	0.063536741	0	0	0	0.018136338	0.01954006	0.04423875	0	0.035975387	0.010361753	0.006916455	0.004381285	0.020388198	0.007384061	0.832677713	1.672744132	1.890879453	1.489463433	0.170507032	1.637432211	9.721132767	9.721132767	1.710089083	19.69164142	6.717647743
TCGA-A2-A1FX-01	0.034951235	0.101188646	0.093608745	0.144597263	0.099034278	0.345303577	0.024680471	0	0.001435084	0.081209204	0	0.129595082	0	0.03299483	0	0.01322765	0	0.004578138	0.059405502	0	0.04969029	0.433655699	0	0	0.164459725	0.005068325	0	0	0.016646248	0.023287854	0.093659724	0	0.032905974	0.009226429	0.009612012	0.010598956	0.015126052	0.026531912	0.762404838	3.480946907	3.886000676	1.614551835	0.140659893	1.743908781	14.89764399	14.89764399	2.177881594	13.19515319	13.86910654
TCGA-A2-A1FZ-01	0.105084835	0.169820839	0.229503851	0.152006886	0.36166682	0.722590047	0.003597016	0	0.009710602	0.08475017	0	0.127054565	0	0.041353055	0.007924424	0	0	0.02323324	0.016583781	0.016105464	0.063173096	0.471820759	0.058364465	0	0.076329362	0	0	0	0.016004442	0.051692467	0.058378202	0	0.059301856	0.012155393	0.045324615	0.007473287	0.01587639	0.010290683	0.723502666	2.632745011	3.113586125	2.276587726	0.164067206	0.862242955	21.48958225	21.48958225	5.454597086	26.93218869	15.46256786
TCGA-A2-A1G0-01	0.09205345	0.164975559	0.23699765	0.164417793	0.089684165	0.529726726	0.02959991	0	0.16963434	0.066507384	0	0.166331243	0	0.039146105	0	0.021550653	0	0.033937561	0.013741089	0	0.065504366	0.264796854	0.055610228	0	0.050096762	0.023543505	0	0	0.025949518	0.022702691	0.068055997	0	0.031185279	0.014552665	0.024474415	0.015921038	0.03105328	0.012089677	0.754015439	4.246391022	5.786430087	2.80553801	0.386109966	6.381612553	13.96965374	13.96965374	8.97913928	10.33393286	14.79812605
TCGA-A2-A1G1-01	0.016794083	0.257894704	0.224553078	0.331468509	0.06057807	0.886484949	0.020966241	0	0	0.007211643	0	0.177999449	0.029560327	0.133386086	0	0.01925186	0	0.041649584	0	0	0.152310049	0.351568836	0.010690178	0	0	0.047373765	0	0.008031982	0.014352462	0.082699593	0.028209245	0	0.065555702	0.005292077	0.017129341	0.017133702	0.031609958	0.001802369	0.736215552	4.892144643	4.074033961	4.588310469	0.26152505	4.156740322	25.11916147	25.11916147	2.901017277	5.064734651	7.773969802
TCGA-A2-A1G4-01	0.06372747	0	0.114596372	0.003369896	0.659692012	0	0.066397596	0	0.156232836	0.071458411	0	0	0	0.129971206	0	0.012597772	0	0.025203973	0.001868786	0	0.066748586	0.421466925	0	0	0	0.048053911	0	0	0.020594472	0.034580422	0.037756043	0.013665295	0.037124236	0.005115267	0.046175663	0.007069279	0.021300196	0.002163332	0.774455794	1.422081099	1.883160626	1.012371611	0.097790856	5.215145048	9.466094071	9.466094071	1.32087659	11.94375212	6.360670989
TCGA-A2-A1G6-01	0.036682352	0.093265179	0.329449881	0.13683316	0.218792588	0.450245204	0.045935899	0	0.121155362	0.138164361	0	0.150479281	0	0.027853047	0.002925324	0	0	0.013673678	0.029829575	0	0.009870512	0.322147333	0.003943906	0	0.101137184	0.032884537	0	0	0.011356373	0.012473463	0.057690119	0	0.075252404	0.01439752	0	0.018555894	0.018621585	0.009767246	0.781885396	3.634844896	6.016262923	4.171941861	0.180564904	1.76734384	13.0278832	13.0278832	7.661154698	9.655567731	13.50392965
TCGA-A2-A259-01	0.049469143	0.199834939	0.103682695	0.187389902	0	0.506587028	0.079192788	0	0.014046433	0.034504473	0	0.222100066	0	0.020442289	0.031908863	0	0.018722875	0	0.047754925	0	0.067275021	0.163430352	0.018412669	0.021019347	0.261189898	0	0	0	0.023826729	0.039658211	0.06206933	0	0.049553912	0.011774287	0.029847111	0.002964983	0.026135849	0.002776339	0.751393249	4.536532208	1.474191251	2.007243651	0.185086875	7.915264778	13.46763846	13.46763846	6.725651146	11.94555795	14.53973962
TCGA-A2-A25A-01	0.123078877	0.195985763	0.377904762	0.212123361	0.155108837	0.717272152	0.061585424	0	0.038851799	0.119972028	0	0.18994761	0	0.029350017	0	0.019644309	0	0	0.000460425	0	0.109274875	0.273536869	0.025090051	0	0.132286593	0	0	0	0.01811698	0.039408311	0.075144052	0	0.038470791	0.008599993	0.024960692	0.024078239	0.028196179	0.02159409	0.721430672	5.450380008	7.90198257	4.315259654	0.311691331	2.564476653	15.2779385	15.2779385	10.43286774	12.81995895	34.99199319
TCGA-A2-A25B-01	0.048536652	0.113359516	0.065002279	0.116697079	0.063118242	0.458506299	0.024256652	0	0.036701894	0.081442928	0	0.208849406	0	0.04525108	0	0	0	0.012871231	0.068009928	0	0.093474785	0.392855602	0	0.004857585	0	0.025683229	0	0.005745678	0.021094692	0.043662688	0.027399582	0	0.039809544	0.005622651	0.023942739	0.008183254	0.01562061	0.010485115	0.804179124	2.468298131	3.075152485	1.957327145	0.174329924	1.003334737	18.46588207	18.46588207	1.584688002	9.782094344	5.664391264
TCGA-A2-A25C-01	0.098258907	0.172500756	0.169863415	0.14152329	0.002529237	0.566413219	0.099853503	0	0.060847911	0.03501351	0	0.188520274	0	0.057746488	0	0.014582095	0	0	0.009173669	0	0.11569105	0.347456275	0.014263	0.006830744	0.050002193	0	0	1.93E-05	0.019172765	0.062433972	0.050411043	0	0.107422179	0.004093865	0.053692471	0.006641268	0.035866023	0	0.660266413	3.108097242	2.679108184	1.877101602	0.195467736	5.149239966	12.413542	12.413542	4.031518771	15.32299646	10.63875357
TCGA-A2-A25D-01	0.094341725	0.171948717	0.179547572	0.103029035	0	0.463277018	0.042906764	0	0	0.191979298	0	0.083245034	0	0.079486424	0.03749912	0	0	0.012195793	0.026924789	0	0.156792145	0.225509491	0.020329997	0	0.123131145	0	0	0	0.015123189	0.020933219	0.065924609	0	0.025624185	0.002168049	0.077073961	0.026900675	0.01682533	0.004420478	0.745006307	8.310617245	10.72582971	5.464322614	0.267559447	4.956204029	15.96415805	15.96415805	3.216849663	4.312416814	13.56749747
TCGA-A2-A25E-01	0.097666372	0.053758984	0.109802712	0.061308128	0.037443684	0.303744471	0.126220305	0	0.060977386	0.042090187	0	0.111736625	0	0.07343393	0	0.02956058	0	0	0	0.028893962	0.081359169	0.412187628	0.000488364	0	0.031253447	0	0	0.001798417	0.028642287	0.0156668	0.051184766	0	0.012489847	0.007596944	0.005116606	0.005090436	0.022188314	0.008767078	0.843256922	2.216600104	1.933054401	1.534196349	0.151007657	2.977869896	11.10541043	11.10541043	2.93175092	6.82216513	7.709575677
TCGA-A2-A25F-01	0.263239415	0.883584415	1.02893179	0.79105183	0.300282993	2.637066078	0.048556697	0	0	0.106691658	0	0.250090928	0.058076636	0.03932024	0	0.047605121	0	0	0.006665939	0.098484881	0.100181927	0.205581077	0.012455367	0	0.024461923	0	0	0.001827607	0.050057795	0.108719127	0.101332232	0	0.041444971	0	0.12292309	0.095597656	0.094104315	0.022199722	0.363621092	33.97709541	28.87466054	20.0669928	0.840657124	24.89435542	88.20482543	88.20482543	22.70774269	6.618334383	15.84611297
TCGA-A2-A3KC-01	0.191437661	0.238270499	0.214024152	0.12247919	0.150988501	0.621504023	0.003462591	0.002893922	0.05254243	0.057853985	0	0.122533777	0	0.073805323	0.032761311	0	0.011848271	0	0.004748134	0.026035152	0.057432859	0.465122317	0.005674647	0	0.083285279	0	0	0	0.017558387	0.029991221	0.066331822	0	0.042019834	0.013462761	0.048450188	0.008996034	0.015724123	0.010449371	0.747016258	4.512502632	4.720225244	2.266910862	0.22114511	1.771776991	17.35163639	17.35163639	4.714044868	11.33619363	22.9293128
TCGA-A2-A3KD-01	0.016597518	0.081870407	0.09652086	0.04804832	0.09373457	0.229698698	0.098533661	0	0.080736171	0.059903388	0	0.147591078	0	0.024364438	0.007271398	0	0	0.030982503	0.026831458	0	0.034960769	0.41902085	0	0	0.011870926	0.05557545	0	0.002357911	0.011435926	0.022904768	0.073443505	0	0.036904746	0.006479059	0.036954164	0.005384231	0.019540997	0	0.786952603	1.951701117	2.481264086	0.789557016	0.168012245	1.159032616	12.31079465	12.31079465	2.606630396	10.19087185	10.15456438
TCGA-A2-A3XS-01	0.054141088	0.240957452	0.016422377	0.05167696	0	0.367899654	0.04200953	0.034039942	0.017823083	0.12158389	0	0.167901423	0	0.113296526	0.076578128	0	0	0.042090729	0.041503865	0.031526418	0.065545824	0.221155389	0.001322293	0	0.023622959	0	0	0	0.014929746	0.009750746	0.024372218	0	0.052623184	0.019068172	0	0.015505522	0.010127494	0.006320319	0.847302599	5.111902404	13.17210241	4.317699413	0.177059	5.083956676	8.948393307	8.948393307	3.725237103	4.845496277	9.23633767
TCGA-A2-A3XT-01	0.019348563	0.108053419	0	0.395394143	0	0.734235699	0	0.026252203	0	0.033823401	0	0.072184666	0	0.04259339	0.053442231	0	0	0.046209582	0.030838863	0.437402937	0.082438077	0.150955358	0	0	0.023859291	0	0	0	0.009093465	0.051149091	0.045747575	0.027191797	0.070339096	0.035857922	0	0.0018601	0.018398428	0	0.740362526	4.794081031	2.284544711	1.242154502	0.073520717	0.924068148	32.75494667	32.75494667	6.183422062	6.653600373	6.208423786
TCGA-A2-A3XU-01	0	0	0	0	0	0.061339114	0.081739009	0	0.224717368	0.071965942	0	0	0	0.120019565	0	0	0	0.045125933	0	0.144944875	0.010124117	0.259085909	0	0	0	0.042277281	0	0	0	0.016076527	0.008341321	0	0.048312905	0.024101892	0.003141453	0.00235481	0	0	0.897671093	0.426353848	0.346233338	0.291697667	0.032546395	0.296401275	11.42564617	11.42564617	0.188965718	2.208485036	2.016608085
TCGA-A2-A3XV-01	0.003399565	0	0	0	0	0	0	9.41E-05	0.002899364	0.066430842	0	0.048973615	0	0.081439893	0.014305337	0.000377902	0	0.073045384	0.005915176	0.165827731	0.040748622	0.432811172	0	0	0	0.067130844	0	0	0	0.015732214	0.017679196	0	0.017210992	0.007293908	0.009440807	0	0.001164596	0.004970136	0.926508151	1.189517971	0.238888099	0.381763752	0.017798196	0.075500518	21.56396718	21.56396718	0.368860863	5.319165313	3.453814602
TCGA-A2-A3XW-01	0.020075494	0.181817631	0	0.025982581	0	0.526009078	0	0.005591392	0	0.127842438	0	0.113555625	0	0.014018864	0.061717864	0	0	0.07091124	0.024877084	0.112008783	0.012693717	0.251869444	0.089573254	0.011534857	0.10380544	0	0	0	0.007105277	0.017112175	0.040296606	0.011242582	0.033656248	0.021299148	0	0.00863954	0.00250418	0.002089705	0.856054538	7.230328283	4.932835337	3.560658343	0.082283407	0.811170141	12.76960287	12.76960287	8.129743189	5.873607011	9.143004264
TCGA-A2-A3XX-01	0.061368947	0.15306279	0.038503819	0.070600325	0.022132384	0.430509409	0.077503051	0	0.067481711	0.058859705	0	0.022024961	0	0.110421269	0.050373038	0	0	0.020793506	0	0.252633542	0.076969135	0.234873059	0	0	0.028067023	0	0	0	0.015311776	0.016376216	0.02302626	0	0.060619635	0.020854653	0	0.009885967	0.010800202	0.003860537	0.839264753	4.302229908	9.848588834	4.321541011	0.135226128	8.976119074	10.09021708	10.09021708	1.113111836	3.372932313	7.691216067
TCGA-A2-A3XY-01	0.001700209	0.346699631	0.049301047	0.234868446	0	0.670831643	0.023932756	0.002411426	0.009886099	0.032134597	0	0.206666988	0	0.095690063	0.031437443	0	0.017930563	0	0.002045803	0.260839193	0.130356728	0.1750131	0.000551437	0	0.011103806	0	0	0	0.012531814	0.041487048	0.019676861	0	0.08257261	0.022519301	0.037222857	0.007380103	0.021151997	0	0.755457409	9.186818715	3.560857466	5.706683822	0.285084983	6.166737041	20.20941058	20.20941058	3.876330163	7.784393549	14.15221983
TCGA-A2-A3XZ-01	0.449643409	0.447070895	0.010554512	0.13794249	0	0.85697616	0.120820737	0.029848941	0	0.078974592	0	0.223141644	0.01260205	0.048539462	0.055883543	0	0	0.039545384	0	0.008632112	0.079701977	0.249589852	0.011631387	0	0.041088317	0	0	0	0.052277131	0.030943581	0.038233051	0.030646827	0.016875561	0.009479234	0.053032071	0.014944911	0.026437752	0	0.727129881	11.6556977	5.299911305	3.832226665	0.282586795	23.69830774	11.9051581	11.9051581	16.82251331	7.263702498	5.699476859
TCGA-A2-A3Y0-01	0.022826986	0.090082367	0.003721631	0.135797066	0	0.746953641	0.008528311	0	0.011544435	0.203303991	0	0.10161656	0	0.178983435	0.053336634	0	0	0.075448539	0.006090597	0.095709787	0.101415218	0.147901357	0	0	0	0.012980552	0	0.003140583	0.009712343	0.038430802	0.022961967	0	0.056330312	0.011172927	0	0.016917314	0.011514901	0	0.832959435	8.001971081	9.353720027	5.215990469	0.139140204	2.735914342	13.10834313	13.10834313	1.565483621	7.124301958	5.375209008
TCGA-A2-A4RW-01	0.090752403	0.207380237	0.12678491	0.093849302	0.159509811	0.376749828	0.01504568	0	0.039263983	0.13450037	0	0.091014798	0	0.043699703	0.014344711	0	0	0.048540116	0.013884288	0	0.061320632	0.258772452	0.004970407	0	0.27464286	0	0	0	0.015852586	0.013202517	0.057304298	0	0.033889321	0.010213173	0	0.019179628	0.018800435	0.018492225	0.813065816	4.27792315	5.597533631	4.586378697	0.241951957	2.346883031	11.77554381	11.77554381	5.933988636	9.889533139	12.27015618
TCGA-A2-A4RX-01	0.137164279	0.366674514	0.158367133	0.216736161	0.018950638	0.716333139	0.047126827	0.094739101	0.015590866	0.08528919	0	0.072453441	0	0.143931314	0.036126039	0	0.001308416	0.010382094	0.000524291	0.206116864	0.130172551	0.14580095	0	0	0	0.010438056	0	0	0.031291896	0.039932321	0.015711439	0.018149416	0.04959564	0.017377891	0.0130922	0.013460497	0.021270832	0	0.780117869	6.765593712	4.472742959	7.693610113	0.340832272	15.03656078	10.95815013	10.95815013	5.149871473	13.1961018	13.14186873
TCGA-A2-A4RY-01	0.13574796	0.286989995	0.159464396	0.148611229	0.075775765	0.568063698	0.115136851	0	0.037570559	0.11864354	0	0.131900052	0	0.154817576	0.004731236	0	0.009949829	0	0.085481793	0.044014875	0.072177938	0.149454041	0.007602349	0	0.068519361	0	0	0	0.022896863	0.027321629	0.074639576	0	0.064622864	0.017302844	0.011937136	0.010723627	0.019070052	0	0.751485408	6.241188633	4.869427968	4.720676997	0.286920303	7.883526874	13.09453914	13.09453914	6.994181644	11.57182033	18.23529552
TCGA-A2-A4S0-01	0.06904263	0.054780843	0.040087651	0.031872846	0.015486618	0.205642681	0	0.031207573	0.045464251	0.01330535	0	0.048969262	0	0.075908344	0.021243418	0	0.139624084	0	0.045437936	0.027481148	0	0.31803456	0.003364774	0	0.229959301	0	0	0	0.019352296	0.019212091	0.045356684	0	0.029677543	0.009966599	0	3.19E-05	0.019055246	0.005030001	0.852317595	1.120133666	0.240044879	0.849030734	0.09758378	0.793361391	8.153669371	8.153669371	1.013985381	14.40699494	9.965025762
TCGA-A2-A4S1-01	0	0.158418503	0.364810148	0.264528016	0.749537386	0.600628513	0.005727344	0	0	0.041324476	0	0	0	0.019170289	0.022969813	0.020840362	0.021206729	0	0	0.124992798	0.021994053	0.704601196	0.001079696	0	0.009895983	0.00264468	0	0.003552579	0.002009377	0.020161822	0.12184834	0	0.017687648	0.019219839	0.02054171	0.006232693	0.00345843	0.054500428	0.734339714	2.864619167	3.814171919	3.071650964	0.323605738	0.2081684	51.83406518	51.83406518	3.071572593	5.396781501	14.29368467
TCGA-A2-A4S2-01	0.115676174	0.232200522	0.278510002	0.192908549	0.017275503	0.618064188	0.026974795	0	0.021027594	0.154816982	0	0.12716635	0	0.059261704	0.064320734	0	0.003584704	0.011028836	0.041436116	0.168992202	0.078648931	0.208253041	0	0	0.034488011	0	0	0	0.010560447	0.034504296	0.070388315	0	0.052131259	0.009787149	0.032811619	0.026114239	0.021154457	0.003036048	0.739512172	7.070157562	9.131490129	7.575548994	0.394831269	3.026393283	18.80853566	18.80853566	3.305035901	10.33061433	11.9469168
TCGA-A2-A4S3-01	0.077651103	0.153093417	0.011319411	0.064303822	0	0.379596401	0.01203758	0.007854436	0	0.126614535	0	0.111656351	0	0.078241255	0.093624068	0	0	0.044440611	0.010373283	0.17868442	0.101845533	0.187534484	0.008117301	0	0.038976144	0	0	0	0.007952541	0.020636943	0.050753036	0	0.022475105	0.008017597	0.014273121	0.015353267	0.030992836	0.009670387	0.819875165	5.516890709	5.198814738	3.469463788	0.173217203	1.755257298	12.72044795	12.72044795	2.915165663	5.760670233	4.772800541
TCGA-A7-A0CD-01	0.040725606	0.046109071	0.10611929	0.029064379	0.020416939	0.165460545	0.044440419	0	0.060835848	0.060312704	0	0.056327813	0	0.011767575	0.034187814	0	0.015485103	0	0.043138929	0	0.03040894	0.395743786	0.001444342	0	0.245906727	0	0	0	0.011664436	0.022524434	0.049996928	0	0.037415666	0.013330391	0.01969297	0.000958651	0.023025661	0.018977516	0.802413348	1.041866194	0.800848563	1.110453386	0.138882516	0.597931123	5.399788128	5.399788128	0.956377614	13.23830389	10.31471811
TCGA-A7-A0CE-11	0	0.137227754	0.198323975	0.127306039	0.258511196	0.386844385	0.029544517	0	0.084933027	0.129975964	0	0.023221653	0	0.028885413	0.019721379	0	0.010623498	0.004478399	0.023198011	0	0.013045056	0.549331027	0	0.00512032	0.077921736	0	0	0	0.009319113	0.019741947	0.0500639	0	0.086395506	0.01097694	0	0.014288589	0.015786246	0.00944283	0.783984929	3.015278824	6.721803441	2.930341058	0.2737264	1.633288842	19.20515949	19.20515949	6.390453684	9.727876855	18.03257392
TCGA-A7-A0CE-01	0	0.03888074	0.120533713	0.128444628	0	0.272088815	0.071638402	0	0.068606358	0.083166981	0	0.034762626	0	0.055105482	0.023340269	0	0.000379676	0.035742921	0.008944736	0.150112157	0.076278655	0.269830913	0	0.057002461	0.065088362	0	0	0	0.006246638	0.028842717	0.016515294	0.006745323	0.059486552	0.006642987	0.0153349	0.006472375	0.005979058	0	0.847734156	1.337343097	3.827216094	2.563152986	0.232748622	0.794389679	7.770635032	7.770635032	1.156911612	18.33862245	8.033433603
TCGA-A7-A0CG-01	0.123907257	0.189664066	0.329348516	0.140219722	0.107856428	0.518502612	0.043855012	0	0.065430517	0.096217717	0	0.245167943	0	0.042872198	0.005528683	0.034728895	0	0.021985701	0.002978369	0.005495645	0.072397486	0.244579705	0.01048442	0	0.108277707	0	0	0	0.014187685	0.039019572	0.060773142	0	0.079252605	0.00280767	0.069171127	0.021056803	0.023174871	0	0.690556526	7.951971524	9.178027567	3.973461564	0.206496178	6.348021883	22.43069703	22.43069703	5.9264108	8.005157118	12.9356176
TCGA-A7-A0CH-11	0.037938065	0.189077338	0.2634604	0.129655664	0.178512272	0.679708314	0.021413202	0.047877695	0.070896248	0.067195121	0	0.083960285	0	0.037805357	0.025747854	0	0	0.091692015	0.036276462	0.009682214	0.014568563	0.450961884	0	3.17E-05	0.038035283	0.001226067	0	0.002630085	0.009866861	0.01048542	0.029072693	0	0.234904354	0.009603202	0.017817882	0.001099706	0.007476397	0	0.679673486	3.274674531	1.94546355	8.672066592	0.400890838	9.530534479	23.17645701	23.17645701	7.396232776	12.04098342	32.91123145
TCGA-A7-A0CH-01	0.060603492	0.068220956	0.102406427	0.058903397	0.060343491	0.221647798	0.034245945	0	0.018299008	0.023978014	0	0.140251211	0	0.08265338	0	0.037443175	0	0.051579316	0.014071833	0.008883724	0.043083104	0.437377482	0.01364974	0.012463091	0.065888279	0.009312666	0	0.006820034	0.015912187	0.04395301	0.046409157	0	0.047142289	0.006666314	0.027455838	0.002010159	0.026955502	0.005839334	0.77765621	0.983344263	0.608033142	0.681531704	0.181884436	0.284274061	6.938762659	6.938762659	1.355314806	20.35282391	5.84157996
TCGA-A7-A0CJ-01	0.05264503	0.0315303	0.041351526	0.052312661	0	0.108934091	0.058841677	0	0.003484716	0.116227188	0	0.129185956	0.009625973	0.103552837	0.027046695	0	0.02607136	0.006700197	0.016789601	0.182042722	0.044356859	0.219262542	0.003902615	0.00722526	0.032499411	0	0	0.013184391	0.006603349	0.022359341	0.027757746	0	0.038617016	0.003018	0.052790168	0.004956027	0.011450756	0.000478375	0.831969222	1.957768363	0.895180468	2.284635875	0.123499911	0.20750549	8.490184717	8.490184717	0.92388872	8.262021071	6.411400374
TCGA-A7-A0D9-11	0	0.164256174	0.371789188	0.180079844	0.194024159	0.906419823	0.037178178	0	0	0.020256273	0	0.122796997	0	0	0	0	0	0.046732771	0.028870555	0.010686004	0.021348845	0.556895514	0	0	0.056823491	0.042903304	0	0.055508065	0.005077192	0	0.036245896	0	0.392099566	0.01367221	0.012197692	0	0.008570807	0	0.532136637	1.94566481	1.468241509	6.566905145	0.327005331	2.328962182	20.9901738	20.9901738	9.656447709	16.32536111	44.46850014
TCGA-A7-A0D9-01	0.054150357	0.035951229	0.109346234	0.013428419	0	0.340630171	0.037175261	0	0.086686869	0.033692658	0	0.078744439	0	0.027974232	0.005476135	0.026693798	0	0.001552773	0	0.206470543	0.020283903	0.441484149	0.002618668	0.011882498	0.019264076	0	0	0	0.013008416	0.011552657	0.04772435	0.016466824	0.024412923	0.00831725	0.025330186	0.001697876	0.007956101	0	0.843533418	1.08771936	0.524440613	0.527508011	0.159032295	0.6505134	4.979025312	4.979025312	1.378754601	11.71694184	7.806829421
TCGA-A7-A0DA-01	0.000324273	0.142278678	0.029101616	0.121078771	0.017998301	0.34848483	0.035233339	0	0.044093782	0.020442428	0	0.062117798	0	0.031461209	0.004492819	0	0	0.008753024	0	0.397061927	0.046684603	0.30074522	0	0	0	0.048913852	0	0	0.008092296	0.023540836	0.016413113	0	0.085807773	0.013526985	0.009039921	0.002298449	0.004920657	0.009370309	0.826989661	1.476697056	1.875013426	0.971241976	0.170151321	0.224403897	9.725318059	9.725318059	0.504030272	6.293738464	6.54164641
TCGA-A7-A0DB-11	0	0.198835682	0.25712462	0.162421141	1.016828378	1.013385376	0.008120815	0	0	0.02091556	0	0.093756848	0	0.00573654	0	0	0	0.040840796	0.033041024	0	0.024337938	0.703684869	0.00591867	0	0.063646941	0	0	0	0.003802188	0.039132111	0.077540977	0	0.24034535	0.012244717	0.012467695	0	0.009397601	0	0.60506936	1.683402452	0.356922326	11.86990945	0.311852394	0.965711087	40.11987728	40.11987728	20.01779342	12.03899235	42.34750359
TCGA-A7-A0DB-01	0.049295268	0.088387788	0.095933492	0.037257759	0.154231844	0.411629289	0.024788887	0	0.017814501	0.021473145	0	0.066336534	0	0.00485657	0.002938485	0	0	0.011312263	0	0.310586542	0.022665387	0.350485244	0.038822403	0	0.12792004	0	0	0	0.008288615	0.025146752	0.081993359	0	0.052006916	0.007708262	0.047331464	0.001110786	0.009922765	0	0.76649108	1.042414619	0.474429226	1.636398577	0.127896887	0.462923531	15.95554496	15.95554496	3.139127306	8.579401768	7.497642145
TCGA-A7-A13D-01	0.014428389	0.118568424	0	0.052227748	0	0.284998005	0.027673692	0	0.042967567	0	0	0	0	0.039901679	0.013871401	0.009165243	0.002077186	0	0	0.785400388	0.005132928	0.044785449	0	0.016032497	0	0.012991968	0	0	0.006450676	0.051913326	0.004453165	0	0.082428148	0.012643965	0	0	0.010374722	0	0.831735998	1.782303687	0.183970359	0.434305674	0.058689649	1.082723568	13.13051647	13.13051647	0.702202149	4.229755622	11.300425
TCGA-A7-A13E-11	0	0.187070033	0.294840807	0.173582273	0.463628934	0.631184505	0.007535398	0	0.036640698	0.026937083	0	0.16724353	0	0.007930718	0	0	0.008611182	0.03604005	0.055881953	0	0.027436993	0.570107494	0.002519066	0	0.044689031	0.008426804	0	0	0.005239304	0.001907958	0.035242966	0	0.474123827	0.00804887	0.010548168	0	0.006190077	0	0.45869883	2.586505752	1.281569689	6.799287333	0.362161847	1.919985325	29.2531544	29.2531544	11.97672165	16.28427569	53.84838532
TCGA-A7-A13E-01	0	0.06183746	0.117579277	0.067227378	0	0.332545979	0.026378601	0	0.064875284	0.083605226	0	0	0	0.046520747	0.013729757	0	0	0.015615867	0	0.50365217	0.036679345	0.20526377	0	0	0.003679232	0	0	0	0.006798003	0.020746562	0.009282715	0	0.049701609	0.01433595	0	0.020612024	0	0.02119009	0.857333047	1.371808429	16.4782537	1.972480065	0.06892553	0.210534087	14.79696431	14.79696431	0.492947836	3.579136496	5.763183264
TCGA-A7-A13F-11	0	0.144230873	0.358678538	0.139968687	0.237253882	0.532683835	0.0505041	0	0.132250316	0.114530762	0	0.068591132	0	0.017692167	0	0	0	0.059742129	0.013956381	0	0.005135166	0.482988285	0	0	0.026810999	0.027798562	0	0	0.005460241	0.002524341	0.029462947	0	0.305719957	0.009577523	0.010841611	0.002184375	0.006516208	0	0.627712798	3.185512853	3.075752972	8.367020887	0.509073736	2.054076563	19.10347963	19.10347963	6.268943461	13.28384269	42.79430804
TCGA-A7-A13F-01	0.052798516	0.070132771	0.017284726	0.032569296	0.038318008	0.295302897	0.00179702	0.00469622	0.009845143	0.026850033	0	0.081889875	0.005610491	0.020490567	0.017812789	0	0.033538162	0	0.009073741	0.048295935	0	0.522124557	0.016266865	0.014205344	0.172569037	0	0	0.014934222	0.0087749	0.035395358	0.05582726	0	0.051046899	0.006158171	0.013296338	0.000860073	0.023048532	0	0.805592468	0.648005458	0.504379877	0.365886725	0.050753164	1.093247945	10.48272682	10.48272682	1.417675363	13.69426911	9.893929956
TCGA-A7-A13G-11	0.014026972	0.157249529	0.226741148	0.062673152	0.21093861	0.414220954	0.088011113	0	0.021868157	0.012468156	0	0.102144251	0	0.010205132	0	0	0	0.05663589	0.023894694	0	0.021623852	0.544370215	0	0	0.096933553	0.021844987	0	0	0.006631894	0	0.036172369	0	0.360882759	0.010585367	0	0	0.008013489	0	0.577714122	1.043328008	0.289789309	4.083004352	0.266734886	2.153570787	14.57520652	14.57520652	6.360701416	14.5066459	46.97751691
TCGA-A7-A13G-01	0.071057804	0.073430283	0.031712926	0.032073011	0	0.133949216	0.104299419	0	0.076020321	0.004099663	0	0.040491616	0	0.068378204	0	0	0	0.044789375	0.074182763	0	0.027290905	0.301845862	0.203859574	0	0.037408814	0.017333482	0	0	0.01427642	0.040904007	0.042003212	0	0.045368948	0.012743699	0.049756388	0	0.019988263	0	0.774959062	0.601272934	0.415969677	0.19717243	0.205507994	0.460402874	5.785301462	5.785301462	5.865005407	11.6498662	6.037465725
TCGA-A7-A13H-01	0.200358138	0.240770836	0.171896512	0.218030258	0.083413631	1.030143685	0	0.004556762	0.04000788	0.073347782	0	0.064747857	0	0.020387642	0.028112387	0.001227111	0	0.024056426	0.013470028	0.425644783	0.076300824	0.178978219	0	0	0.049162298	0	0	0	0.015598762	0.055140171	0.089610656	0	0.024555144	0.014793806	0.053694845	0.023619158	0.024919366	0.009589391	0.688478701	7.016283635	7.458644786	3.994542633	0.259259957	3.557002994	24.36182197	24.36182197	6.476067517	12.41201987	10.03748632
TCGA-A7-A26E-01	0.086309116	0.058493927	0.196615546	0.13320977	0.147071413	0.36208176	0.058660329	0	0.014769326	0.036458415	0	0.145474028	0	0.032317432	0	0	0	0.005526423	0.152295433	0	0.047262808	0.404243957	0	0	0.101772612	0	0	0.001219237	0.011498352	0.042745082	0.070451225	0	0.039575847	0.005565409	0.037710736	0.003303689	0.02240176	0.012338667	0.754409235	1.404312641	1.500354403	0.868078918	0.335220125	0.288191879	10.66232714	10.66232714	1.974123099	11.65697827	10.41270144
TCGA-A7-A26F-01	0.030616877	0.143470651	0.197151672	0.407352493	0.24953606	0.80741601	0.009108041	0	0	0.083964766	0	0.130607868	0	0.048705431	0	0	0	0.022344621	0.025542753	0	0.073333225	0.435107441	0	0.116380747	0	0.035235047	0	0.01967006	0.012931659	0.100368398	0.043124406	0	0.072018081	0.003866272	0.040328509	0.00697147	0.030311741	0.001440872	0.688638592	3.877425879	2.298053051	2.887425849	0.340425584	2.626980421	71.54558653	71.54558653	2.341923326	31.61323582	11.35033636
TCGA-A7-A26G-01	0.176295946	0.162968001	0.409863194	0.276699167	0.30133467	0.817860411	0.029002954	0.018453635	0	0.034919105	0	0.225320296	0	0.062951216	0	0.043890874	0	0	0.001314733	0.01966596	0.166752451	0.312661998	0.023554001	0	0.061512778	0	0	0	0.019332655	0.043586601	0.060961539	0	0.071510425	0.014078675	0.017446357	0.013534022	0.047178881	0.017208909	0.695161935	6.804641032	4.127095748	3.966463357	0.184108619	7.708999126	28.54584766	28.54584766	6.810220497	8.510991598	10.98840062
TCGA-A7-A26H-01	0.025711988	0.100320689	0.091046088	0.117156048	0.045091865	0.462097227	0.025543632	0	0.033963466	0.058822565	0	0.16603742	0	0.042483755	0	0	0	0.025846374	0.007723499	0.126053625	0.094664565	0.366649459	0.020364696	0	0.011501906	0.020345037	0	0	0.016717039	0.046576222	0.047322652	0	0.029332394	0.012896907	0.016517864	0.011415803	0.02590843	0.007073821	0.786238868	2.994928356	4.141319102	2.294776375	0.167673298	2.402101866	47.19768097	47.19768097	3.007383972	11.39444941	6.510690416
TCGA-A7-A26I-01	0.021043818	0.113129512	0.096743109	0.128933189	0.29425045	0.67001131	0	0.003607232	0	0	0	0.13593091	0	0.057834358	0.030092207	0	0	0.030957275	0	0.333340765	0.024889263	0.317314943	0	0	0.066033047	0	0	0	0.009327516	0.030726479	0.035224973	0	0.074223322	0.010283515	0	0	0.018784964	0	0.821429231	1.218451618	0.260248935	0.388180293	0.082190909	0.563271043	21.43723428	21.43723428	1.326096737	6.927508405	9.831757243
TCGA-A7-A26J-01	0.038348248	0.124016867	0.088926731	0.148157545	0.104543331	0.378295295	0.052392584	0	0.012687532	0.021174818	0	0.153024241	0	0.057428961	0	0	0	0.00076514	0.091910712	0.046445494	0.055830561	0.466942518	0	0	0.037843396	0	0	0.003554043	0.015999662	0.041015809	0.068540964	0	0.03644001	0.00840411	0.029121449	0.001218208	0.017782496	0.008461697	0.773015594	2.011108167	0.646193002	0.695212203	0.21420413	0.907956556	15.71138606	15.71138606	1.784113832	7.810605328	7.490544312
TCGA-A7-A2KD-01	0.071235081	0.170818582	0.152170099	0.187712696	0.141081636	0.575023836	0.06519716	0	0.033024623	0.054809152	0	0.188384901	0	0.05670669	0.050950926	0.013618624	0	0.013090487	0.013731699	0.030677976	0.084495401	0.350101942	0.00147396	0	0.042460481	0	0	0.001275978	0.012138376	0.038208045	0.078736718	0	0.017529385	0.011374147	0.022074769	0.010786047	0.033265846	0.003667106	0.77221956	5.285173358	4.014409743	2.802395882	0.196975123	2.236562933	16.31300334	16.31300334	3.925598187	8.707407181	7.71553844
TCGA-A7-A3IY-01	0	0	0.114629421	0.272797315	0.086064285	0.596014131	0	0.001940441	0	0.010707223	0	0.015924105	0	0.036995049	0.02336714	0.003408604	0	0.031167636	0.002930611	0.299657715	0.023550078	0.301137242	0	0	0	0.249214157	0	0	0.007809495	0.058304092	0.080440196	0.022578334	0.038578777	0.005157372	0.045501442	0.004602793	0.016451193	0	0.720576306	1.906695963	1.722253916	1.294370795	0.099802193	0.294504751	24.23391694	24.23391694	2.712549808	9.997466553	10.52467058
TCGA-A7-A3IZ-01	0.03095483	0.006211252	0.040195089	0.054156313	0.186979523	0.078618615	0.030995274	0	0.014155565	0.051688119	0	0.05055095	0	0.022942157	0.003322422	0	0.006188326	0.006403221	0	0.041943789	0.007525707	0.454767121	0	0	0.307331949	0	0	0.0021854	0.032510282	0.021142132	0.043510636	0	0.035070677	0.013906534	0	0	0.016195105	0.026392596	0.811272039	1.115022318	0.764588893	0.435371474	0.156635295	0.971004891	8.110278379	8.110278379	1.336887184	22.62461257	10.69826347
TCGA-A7-A3J0-01	0.150080968	0.128473807	0.038796644	0.040173128	0	0.347265605	0.044467389	0	0.007283282	0.133879512	0	0.119535289	0	0.068244127	0.05022621	0	0	0.051530718	0.006745191	0.107671608	0.151717796	0.255512231	0	0	0.003186647	0	0	0	0.02938695	0.027698815	0.027583025	0	0.022557917	0.003926031	0.032273441	0.013737223	0.019725707	0.019000748	0.804110142	3.381913242	4.510695711	2.448135577	0.196461414	1.708560066	12.70156771	12.70156771	1.529842068	15.34388561	6.79702174
TCGA-A7-A3J1-01	0.271155778	0.451608962	0.279823215	0.227143686	0.149194265	1.006996938	0.054382311	0.01549145	0.024992772	0.12651837	0	0.263778547	0	0.04299996	0.021731196	0	0	0.008025407	0.005918973	0	0.101747313	0.288474842	0	0	0.044438343	0	0	0.001500515	0.037182334	0.021402781	0.104702941	0	0.047130958	0.012829689	0.048936189	0.040186731	0.032182966	0.01415705	0.641288359	11.11031617	14.37203959	9.1122363	0.429627167	12.27152546	25.74825329	25.74825329	5.079672362	12.01771488	17.01787479
TCGA-A7-A3RF-01	0.087898279	0.004564977	0	0	0	0.08165424	0.031857314	0	0.032026415	0.047771044	0	0.045764793	0	0.021765012	0.017936356	0	0	0.037208754	0	0.271561223	0.029885706	0.331655474	0	0	0.127902011	0.004665898	0	0	0.010398583	0.014279134	0.067506923	0	0.02147491	0.009993507	0.027212133	0.000859762	0.003595914	0	0.844679134	0.637733185	0.423585173	0.578513115	0.05202103	1.275862632	4.652205756	4.652205756	0.579714824	16.41467153	8.976437157
TCGA-A7-A425-01	0.105018629	0.183158384	0	0.104937755	0.107397438	0.465071246	0	0.014798312	0	0.063217748	0	0.135127088	0	0.051679388	0.042887413	0	0.032941524	0	0.078609034	0	0.022596457	0.482653746	0	0	0.074934736	0	0	0.000554555	0.002203734	0.024798871	0.063667921	0	0.070128043	0.00730373	0.045321865	0.00300084	0.006863444	0	0.776711553	3.586476044	2.354623112	2.274825996	3.030848161	1.235912011	21.50950497	21.50950497	3.872430101	9.749066749	13.98889598
TCGA-A7-A426-01	0.060162461	0.186074828	0.151493622	0.078843035	0.02495529	0.369399867	0.038197924	0	0.060173023	0.157809326	0	0.114376039	0	0.108593407	0	0	0	0.067891621	0.014031226	0	0.032428782	0.216393305	0	0	0.190105347	0	0	0	0.01609602	0.019706911	0.050677413	0.012167754	0.027672372	0.016383666	0.016873535	0.015645426	0.016703984	0.005578927	0.802493992	5.63926851	5.358908082	4.805984667	0.382235077	3.597979191	7.031997706	7.031997706	4.137656944	9.899869401	19.41930512
TCGA-A7-A4SA-01	0.03383617	0.277219465	0.198092971	0.187952734	0.045636052	0.621111721	0.027907166	0	0.019506939	0.196045281	0	0.188783895	0	0.079941939	0.049916412	0	0	0.021985405	0.032160459	0	0.074823418	0.239309851	0	0.005017922	0.064601311	0	0	0	0.011030227	0.019560516	0.046347921	0.032412727	0.038507972	0.011746553	0.031874304	0.044711095	0.031676281	0	0.732132404	9.829462559	15.31370372	6.113622518	0.291154908	2.871364248	13.99892931	13.99892931	4.763611063	8.436024717	9.331551495
TCGA-A7-A4SB-01	0.061364561	0.071471091	0.061302059	0	0.013932225	0.109346416	0.104970684	0	0.114738395	0.117038629	0	0.001914232	0	0.072915216	0	0	0	0.044459131	0	0	0.056980302	0.339982822	0	0	0.147000589	0	0	0	0.010121846	0.008708067	0.033664341	0	0.054920765	0.010624242	0	0.002315168	0.011215498	0.003779159	0.864650914	2.586077452	1.225300747	0.85991105	0.303130195	0.475181956	3.686319571	3.686319571	2.509916503	9.012716851	12.54506652
TCGA-A7-A4SC-01	0.062250772	0.170331897	0.144177904	0.121016422	0.066396306	0.441895346	0.045885565	0	0.068428757	0.144973015	0	0.171092839	0	0.038100337	0.01476226	0	0	0.019782167	0.019209718	0	0.047174842	0.327181385	0.003160829	0	0.100248286	0	0	0	0.012789868	0.030825969	0.056651839	0	0.059799213	0.010130983	0.021203065	0.017906672	0.019879589	0.005168185	0.765644616	3.838033176	5.90294049	3.802708726	0.2349218	2.160129708	12.57882343	12.57882343	4.974426741	25.2185301	19.87166212
TCGA-A7-A4SD-01	0.149229192	0.287372072	0.019284507	0.260008246	0	0.790155984	0.011525238	0	0.084733258	0.162110963	0	0.059837427	0.019398717	0.120850884	0.034933329	0	0.020183098	0.027407245	0.027111666	0.183761003	0.15269123	0.077572023	0	0.006213102	0	0.011670819	0	0	0.022965553	0.10962842	0.027047323	0	0.053610185	0.007308027	0	0.025940292	0.048531191	0	0.70496901	7.89734144	6.560985354	6.489617887	0.256124709	8.218729097	30.32624427	30.32624427	1.224502145	9.217131853	5.272282045
TCGA-A7-A4SE-01	0.030650071	0.182389613	0.009392286	0.185614434	0	0.588709146	0.017053693	0	0.00917292	0.028818267	0	0.015992249	0	0.069190077	0.048858631	0	0.011839428	0	0	0.444022734	0.150955353	0.171744348	0.011980242	0	0.020372057	0	0	0	0.010208206	0.100920655	0.026756423	0	0.064404121	0.018966015	0	0	0.018073582	0	0.760670998	2.897636849	1.384142956	1.713957262	0.150267108	0.630067399	17.99123914	17.99123914	2.16271175	6.25687607	14.29244709
TCGA-A7-A4SF-01	0.148899887	0.127898098	0.08233308	0.004208858	0.013882649	0.336129728	0.048255104	0	0.019922561	0.079728913	0	0.133183066	0	0.066099878	0.038252687	0	0	0.016376116	0	0.179941151	0.080536936	0.242743854	0.000735565	0	0.094224169	0	0	0	0.008695841	0.006405456	0.07780615	0	0.023263606	0.012318585	0.03707474	0.005107415	0.012863438	0	0.816464768	3.138987836	1.308924897	1.782336041	0.214266682	2.685782106	7.718158544	7.718158544	1.768766287	6.614125572	3.704442208
TCGA-A7-A56D-01	0.018530531	0.028708031	0	0.015811456	0	0.188841505	0	0.011182248	0.063198609	0.021268505	0	0	0	0.064581425	0.01847107	0.002956989	0	0.064403603	0.017534962	0.329963023	0.021421894	0.324717804	0	0.028387542	0.031912328	0	0	0	0.001351249	0.024429084	0.027012724	0	0.024148781	0.005011143	0.021010632	0.001439799	0.004484414	0	0.891112175	2.663704207	1.129086153	2.776563886	0.062374943	1.123557089	6.219828703	6.219828703	0.318079696	3.192060503	3.039663239
TCGA-A7-A5ZV-01	0	0.086456403	0.013915491	0.033364857	0.095884978	0.473958591	0.008283236	0	0	0.067164618	0	0.027554145	0	0.02102516	0.010824297	0	0	0.031998313	0.050458437	0.210379304	0.017641328	0.490098551	0.009981538	0.033119609	0.014445439	0	0	0.007026024	0.003919423	0.002928375	0.030108296	0	0.121951739	0.004186067	0.01519825	0.008752791	0	0	0.81295506	1.018049435	10.43282361	39.10120416	0.040026766	0.097631487	23.18519892	23.18519892	2.658365813	5.102259362	4.919388655
TCGA-A7-A5ZW-01	0.028923938	0.120863816	0.153842124	0.112460707	0.13831838	0.358420375	0	0.000645264	0.023635355	0.113526729	0	0.12081083	0	0.035000767	0.020228418	0	0	0.017271122	0.003299606	0.10433543	0.038539561	0.268215157	0.014028825	0	0.240462934	0	0	0	0.007452875	0.029267484	0.05889653	0	0.032217037	0.012445317	0.01502814	0.010051074	0.017121644	0.007783314	0.809736586	3.427494763	3.890406722	3.15597627	0.137004966	0.808304405	8.815071758	8.815071758	6.593267809	8.41755258	10.0947972
TCGA-A7-A5ZX-01	0.047336047	0.121767263	0.081551722	0.051752157	0.100412859	0.260726889	0.06976697	0	0.122840336	0.059160407	0	0.02263657	0	0.063330435	0	0	0	0.013119665	0	0.036836845	0.022055172	0.336919242	0	0	0.252534665	0	0	0.000799693	0.009769507	0.023317733	0.060590872	0	0.039243139	0.015950276	0.01903478	0.002205839	0.013335535	0.00983042	0.806721898	2.185925015	1.333718184	0.767424652	0.116897908	0.936333245	6.440665938	6.440665938	2.34107451	9.239621539	9.651964133
TCGA-A7-A6VV-01	0.120547029	0.253537239	0	0.175872861	0.088700505	0.770624461	0	0.007773633	0.021696076	0.016916751	0	0.116885745	0	0.025415087	0.013940176	0	0	0.004385946	0	0.464034916	0.086417015	0.225394423	0	0	0.017140231	0	0	0	0.007131826	0.04175228	0.034779859	0	0.012674478	0.012005386	0	0.004803325	0.020831454	0.142948685	0.723072706	3.172660789	2.375347163	2.170410642	0.26420509	2.362501033	21.36721863	21.36721863	1.961176075	13.62229231	10.00692542
TCGA-A7-A6VW-01	0	0.009141009	0	0.137999852	0	0.275454863	0.021301127	0.021990014	0.018887346	0.026662831	0	0.023826334	0	0.093493777	0.009321571	0	0	0.046544831	0.051310332	0.157445976	0.035906028	0.268805291	0	0.160234967	0	0.060818834	0	0.003450741	0.011882328	0.044237606	0.021409072	0.018264501	0.033993844	0.01241625	0.022924441	0.001187361	0.003996557	0	0.829688041	2.350168881	0.646989585	3.594845665	0.135672358	0.99325088	22.18880798	22.18880798	0.586547864	4.958380429	3.571246027
TCGA-A7-A6VX-01	0.044332579	0.129439679	0	0.072185631	0.028472539	0.347236791	0.035322295	0	0.040019589	0.052691672	0	0.017518109	0	0.095213798	0.024394857	0	0	0.040679568	0	0.211774908	0.058296153	0.379781432	0	0	0	0.042876735	0	0.001430885	0.010938592	0.033931596	0.048855373	0	0.034843183	0.024457995	0.061853981	0	0.009433059	0.00046268	0.775223542	2.251505525	1.819901267	0.848981611	0.128228032	0.312912946	10.24663552	10.24663552	2.26306888	8.950490706	6.804841866
TCGA-A7-A6VY-01	0.300273941	0.111853442	0.030030896	0.212371406	0	1.126238553	0	0.005759069	0.107112771	0.048581181	0	0.067609257	0.01660233	0.085744759	0.013744909	0	0	0.032199605	0	0.215675159	0.10326966	0.26049397	0.002619061	0	0	0.04058827	0	0	0.016159142	0.063412639	0.041225789	0	0.063622549	0.009286885	0	0.010046274	0.042004775	0	0.754241947	7.117691664	3.48016607	5.312206679	0.182154782	6.94735509	26.71931403	26.71931403	4.076261422	9.851315783	5.09270251
TCGA-A8-A06N-01	0.005481436	0.019439792	0	0.024409918	0.097284569	0.046533481	0.0024903	0	0.025630652	0	0	0.117663236	0	0.06148868	0.017260205	0	0	0.092489144	0.019343364	0.099614902	0	0.407911719	0	0.017222624	0.138885173	0	0	0	0.010815414	0.007320066	0.130301044	0	0.066039263	0.00752115	0.003770128	0	0.01673066	0	0.757502274	1.22594379	0.229258876	0.633020817	1.784797121	2.002632146	6.116168803	6.116168803	0.663962821	17.39838388	5.059246517
TCGA-A8-A06O-01	0.032108343	0.070632984	0.00737762	0.025478838	0.018122871	0.248969628	0.020692928	0	0.048673366	0.060269173	0	0.102656187	0	0.037896754	0.018054781	0	0	0.017689284	0	0.127372073	0.046356003	0.497676254	0.010661834	0	0	0.012001364	0	0	0.010088491	0.018739243	0.045474288	0.008595334	0.028858095	0.007742301	0.042995954	0.004587992	0.010316619	0	0.822601683	1.942561115	1.631390213	1.239536061	0.214231625	1.851182369	13.52064939	13.52064939	2.69998902	6.230577576	6.677108221
TCGA-A8-A06P-01	0.114168659	0.087323657	0.102372623	0.080095745	0.112645798	0.471768598	0.000200666	0.015437343	0.030783618	0.072075309	0	0.063533877	0	0.035621378	0.043827589	0	0	0	0.009278413	0.030678704	0.017395981	0.505288129	0.000692212	0	0.173168376	0	0	0.002018403	0.007772257	0.03342027	0.068954197	0	0.032966856	0.005702935	0.031240529	0.002491626	0.019573164	0	0.797878168	1.877390762	1.399731902	1.134313695	0.090539657	2.249139808	15.40533869	15.40533869	2.370569434	5.86391032	10.54206153
TCGA-A8-A06Q-01	0.059149169	0	0.018471057	0	0	0.017937384	0.07672784	0	0.022697984	0.038391004	0	0.11063571	0	0.041183726	0	0	0.006481451	0.000916609	0.017530563	0	0.060064967	0.532029478	0	0	0.093340666	0	0	0	0.00869346	0.012307938	0.025177538	0	0.017233136	0.009909477	0.022877601	0.001088267	0.012780373	0.012413256	0.877518954	0.407864216	0.599358997	0.407144479	0.15190958	0.709782831	4.939036607	4.939036607	0.710807664	6.533923719	1.824142752
TCGA-A8-A06R-01	0.026586833	0.106803756	0.020669406	0.123675679	0.052578309	0.386090061	0	0.007839152	0.132285603	0.027643464	0	0.040121004	0	0.063380459	0.041747413	0.000183829	0.007809697	0	0	0.246667004	0.122516621	0.275452607	0.003647108	0	0.026715446	0	0	0.003990593	0.016689989	0.035699242	0.034628375	0	0.026275923	0.003395608	0.044134188	0.003848597	0.031689242	0.003402699	0.800236138	3.330679506	0.945950543	1.192071117	0.31413168	7.603131138	16.48738084	16.48738084	1.700958927	6.379276225	13.412627
TCGA-A8-A06T-01	0.033953774	0.081506335	0.077346837	0.060715354	0	0.201996005	0.055766771	0	0.048642391	0.136963416	0	0.114054237	0	0.090711884	0	0.040685649	0	0.043273967	0.000748399	0	0.137310634	0.304230297	0.019560948	0	0	0.008051408	0	0	0.012801539	0.041040476	0.048480537	0	0.043273334	0.006878418	0.072804789	0.011564252	0.013187409	0	0.749969247	3.10209725	3.922439021	3.576451621	0.338198043	1.592323948	8.865893482	8.865893482	2.662179187	9.951963711	5.344908107
TCGA-A8-A06U-01	0.021806741	0.076897276	0.098351944	0.06790106	0.037801398	0.291607809	0.014025145	0	0	0.144449041	0	0.062567351	0	0.063412344	0.001125516	0	0	0.05488332	0.034829278	0	0.131481039	0.433365111	0.010414227	0	0.049447627	0	0	0	0.006988679	0.038678479	0.03861996	0	0.044188856	0.00438458	0.005550345	0.013973793	0.021844928	0.0007275	0.825042877	2.688281613	5.518938741	3.64795478	0.183696225	2.36797505	11.8837591	11.8837591	1.653045332	6.35702793	4.368815241
TCGA-A8-A06X-01	0.067998059	0.039663195	0.122249824	0.106777738	0.045904936	0.33229676	0.005534806	0	0.030388796	0.035312912	0	0	0	0.122306845	0.006322373	0.058428907	0	0.054569431	0	0.170421923	0.09455509	0.391744413	0	0	0	0.030414503	0	0	0.008426209	0.050253965	0.03083667	0.007125545	0.037522235	0.004131797	0	0.013297396	0.017487204	0.00136672	0.829552259	2.539578291	4.275245163	3.174373475	0.209128997	0.756848423	13.29349706	13.29349706	1.473444269	7.774341543	5.698014444
TCGA-A8-A06Y-01	0.123562572	0.005492057	0.058717054	0	0	0.12588122	0.092790838	0	0.122005315	0.026336601	0	0	0	0.107193027	0	0	0	0.040078858	0	0.11871554	0.050319477	0.365768507	0	0.035303035	0.041488801	0	0	0	0.006253963	0.01454105	0.042526398	0	0.041521158	0.013885084	0.028726347	0	0.004693395	0	0.847852604	0.317102277	0.214955477	0.231110957	0.088948622	0.425341619	3.389916332	3.389916332	0.594932584	10.93430176	7.405731233
TCGA-A8-A06Z-01	0.048228633	0.021035884	0.062209308	0	0.007696629	0.191363526	0.003903342	0.004819096	0	0	0	0.278726222	0	0.00921433	0.054010474	0	0.043942141	0.020125907	0.028746025	0.169802554	0.011343888	0.326152765	0.008298677	0	0.040914579	0	0	0	0.012910289	0.005720251	0.051527016	0	0.014335253	0.008345139	0.036747598	0.000267752	0.021075015	0	0.849071686	0.354101883	0.223510547	0.39998023	0.072612704	0.326542082	6.896662876	6.896662876	0.801516603	9.201075876	6.806255199
TCGA-A8-A075-01	0.126764775	0.155716882	0.079129868	0.125429597	0.052419241	0.618117364	0.00315202	0.011748473	0.089529033	0.102062149	0	0.133608273	0	0.060212572	0.012313595	0	0.032757446	0.018151194	0.014604032	0.063479367	0.100632251	0.326597563	0.014355292	0	0.016796741	0	0	0	0.018015121	0.050203431	0.067537887	0	0.036900562	0.003602782	0.045230565	0.016596104	0.026376234	0	0.735537315	3.86853237	5.382458448	6.296936737	0.201344045	8.020880836	23.28763383	23.28763383	2.086350849	8.14483947	6.172280483
TCGA-A8-A076-01	0.145181108	0.087681972	0.177495192	0.106642734	0.1555118	0.529224199	0.004160824	0	0.037859796	0.035139825	0	0.04067123	0	0.036401473	0.03272024	0	0	0.006274331	0.006425221	0.171526631	0.038965998	0.52376129	0	0	0.063571756	0	0	0.002521386	0.008200364	0.035145259	0.056102044	0	0.041202538	0.003580561	0.014979699	0.003789941	0.026171602	0	0.810827992	1.777823567	1.551771991	1.046928438	0.150458625	1.621768639	21.21662407	21.21662407	1.523431601	10.88252061	7.019503514
TCGA-A8-A079-01	0.130097927	0.030647732	0.116755574	0	0	0.379431269	0.021801637	0	0.092780534	0.068846957	0	0.101521946	0	0.026177283	0.029913549	0	0	0.011516298	0.025468833	0.069380835	0.057921568	0.467074382	0	0	0.022714904	0.00114484	0	0.003736435	0.009751553	0.027104479	0.039344031	0.006306725	0.030401018	0.006567933	0.035534913	0.002826405	0.016982701	0	0.825180242	1.436281528	0.812452059	0.76318658	0.072636942	1.918202553	10.97236505	10.97236505	0.691546755	7.851488749	3.118749342
TCGA-A8-A07B-01	0.059944075	0.038515574	0.051439685	0.008033865	0.080306231	0.152470861	0.036824404	0	0.01493046	0.071655347	0	0.091801377	0	0.059473681	0.019796584	0	0	0.025014733	0.01843566	0	0.070085786	0.457882218	0.001038625	0.019864908	0.11200271	0	0	0.001193506	0.00459682	0.02683531	0.046878154	0	0.037333298	0.006943809	0.002844401	0.001796082	0.016060005	0.016997147	0.839714976	1.086391544	0.783344107	0.627073748	0.173584154	0.390000242	8.500275952	8.500275952	1.473268804	9.951938018	6.035123908
TCGA-A8-A07C-01	0.091783251	0.104866191	0.139793593	0.167524088	0.159116845	0.538357654	0	0.034078148	0.05266761	0.085329341	0	0.19948537	0.013831501	0.081393557	0	0	0	0.022917663	0.01567468	0.037467898	0.067536713	0.372936787	0	0.001038326	0.015642406	0	0	0	0.026946745	0.02536555	0.039746087	0	0.015740968	0.007789934	0	0.016920377	0.043128367	0.070607098	0.753754874	4.315704345	4.642983011	6.228403904	0.572646152	4.247313683	20.8048193	20.8048193	2.739147671	6.024767081	6.825221542
TCGA-A8-A07E-01	0.115786395	0.146237466	0.328606411	0.148403634	0.118288252	0.70605219	0.011408306	0	0	0.17225002	0	0.075510987	0	0.012647506	0.00486486	0.009006721	0	0.039919121	0.033204106	0	0.121469797	0.261861929	0.031461313	0	0.226395334	0	0	0	0.011201762	0.037981596	0.05694477	0	0.05066071	0.008595801	0.03282062	0.019757515	0.023622829	0.011415438	0.74699896	4.440684282	8.794561238	3.878838878	0.246065264	0.836843318	16.47902899	16.47902899	8.299652501	9.803463077	26.18310211
TCGA-A8-A07F-01	0.14791682	0.168444593	0.144826059	0.144270279	0.150089597	0.621867494	0.033572696	0	0.013723157	0.08055267	0	0.187097301	0	0.018276247	0.015350004	0	0	0.045731597	0	0.042373279	0.041274217	0.365953686	0.01899671	0	0.135475243	0	0	0.001623193	0.024927425	0.035180684	0.088364128	0	0.038926722	0.00805829	0.041651006	0.011812917	0.021793493	0.014687221	0.714598113	3.368591482	3.642693987	3.618286993	0.312946347	2.963671361	21.94055561	21.94055561	3.054796365	16.75391914	8.860839615
TCGA-A8-A07G-01	0.07646703	0.088596623	0.149447351	0.083203484	0.09297208	0.428237142	0.096521933	0	0.082683967	0.089382865	0	0.089355339	0	0.030206502	0.020154439	0	0	0	0.021920198	0.040240484	0.074287284	0.394808515	0.00057089	0	0.053543465	0	0	0.006324119	0.00994884	0.039575151	0.043784561	0	0.050400317	0.005996093	0.036373727	0.010572995	0.015242929	0.002989321	0.785116067	2.261428907	5.545484434	1.697602299	0.19090547	3.534784769	10.50662014	10.50662014	2.233105666	8.261756667	7.931692555
TCGA-A8-A07I-01	0.097719067	0.144759228	0.12535659	0.186329494	0.119409692	0.602489888	0.009406489	0.004270894	0	0.053556362	0	0.085158751	0	0.037352776	0.065937346	0	0	0.030593379	0	0.224948825	0.099834915	0.327982032	0.005355486	0	0.055602744	0	0	0	0.015529812	0.068124306	0.081670176	0	0.042494975	0.000502758	0.060994583	0.005896182	0.032972456	0	0.691814754	3.063974397	1.789918117	2.816676255	0.203031584	3.607827508	26.33768701	26.33768701	1.861882576	10.25322125	7.153027046
TCGA-A8-A07J-01	0.040838537	0.206735148	0.257959968	0.234228325	0.434421461	1.033431489	0.02776136	0	0.006154779	0.024269384	0	0.068698619	0	0.007547199	0.007953586	0	0	0.009849378	0.054159793	0.225315556	0.021396971	0.413947998	0.019953955	0	0.112899402	0	0	9.20E-05	0.014375786	0.044193782	0.130599995	0	0.054360633	0.008141689	0.055704461	0.007026477	0.017372348	0.019653034	0.648571795	2.765236346	2.939135345	2.207276845	0.173905519	1.411905084	38.59765565	38.59765565	6.706244877	13.37562657	16.59864725
TCGA-A8-A07L-01	0.018514323	0.085972639	0	0.017035006	0	0.214479872	0.001082187	0.009163434	0	0.087201798	0	0.145226009	0	0.103658588	0.030564551	0	0	0.042982714	0.027202484	0.09967243	0.007770264	0.366555664	0	0.008872616	0.070047263	0	0	0	0.018439493	0.018506119	0.064484135	0	0.027826359	0.002730035	0.120863758	0.001755607	0.013256798	0	0.732137697	1.248651824	0.421086483	0.710719175	0.093882754	0.711855539	8.256637534	8.256637534	1.242781459	8.266948976	7.581607318
TCGA-A8-A07O-01	0	0.039690389	0	0.181441309	0	0.364101426	0	0.013119639	0	0.050384776	0	0.00813571	0	0.031825968	0.035208044	0	0	0.027500913	0	0.658384149	0.019168192	0.096260176	0	0	0	0.060012433	0	0	0.006186963	0.042408584	0.012822448	0.004297828	0.059011178	0.011818401	0	0.011548075	0.008575882	0.011004344	0.832326297	1.771730852	7.1047918	1.666538788	0.172639915	0.337367735	21.51016994	21.51016994	2.565168734	7.850997134	5.526085051
TCGA-A8-A07P-01	0.097468658	0.020392929	0.080250266	0.041840101	0.081260626	0.277229861	0.019639274	0	0.004781035	0.047954383	0	0.083828301	0.002572458	0	0.002471983	0	0.003313517	0.00247189	0.042047037	0	0.037105458	0.433017796	0.003122264	0	0.317674605	0	0	0	0.010826645	0.022218438	0.063599746	0	0.027689118	0.006171105	0.029138736	0.007139176	0.041813354	0.000599491	0.79080419	1.476100093	2.948797309	0.66920486	0.093057842	0.374940342	11.14279033	11.14279033	2.115138778	9.128969615	5.223699947
TCGA-A8-A07R-01	0.060149532	0.049507422	0	0.055460759	0	0.309748243	0.127802329	0	0.283509127	0.015440966	0	0.037824726	0	0.043438973	0.011984575	0	0.005095368	0.020758714	0.009910042	0.075024664	0.119823271	0.186404528	0.013854559	0	0	0.019460504	0	0.029667652	0.005005907	0.026545505	0.011471035	0	0.050564202	0.006406044	0.014812932	0.009751551	0.006660102	0.037368746	0.831413976	1.585740335	7.903279082	1.509556486	0.096379268	1.872040517	8.532542458	8.532542458	0.285196385	4.386802746	5.009641862
TCGA-A8-A07S-01	0.071131044	0.066949676	0.078247914	0.052750829	0.043285456	0.267990731	0.010189157	0	0	0	0	0.101870228	0	0.046418404	0.015647649	0	0.045705932	0.004249236	0.002492305	0.11410908	0.024034722	0.524701837	0.006469463	0	0.104111987	0	0	0	0.015691466	0.048047024	0.052279553	0	0.036396034	0.00355087	0.059762122	0.001752132	0.025286339	0	0.75723446	0.696744413	0.401313379	0.381343309	0.110632413	4.916283122	9.424330399	9.424330399	0.737173309	13.29042869	6.930512925
TCGA-A8-A07U-01	0.192738906	0.29061642	0.188870932	0.332265902	0	0.937443748	0.047377672	0	0.036149762	0.096913513	0	0.134705853	0.018886036	0.104199645	0.041357973	0	0	0.069506543	0.028489175	0.038818849	0.221474713	0.130067874	0.000768864	0.006779695	0.024503831	0	0	0	0.044686201	0.065095883	0.065581713	0	0.0772587	0.013214149	0	0.030638815	0.083371262	0.00458258	0.615570697	10.28768756	9.751266551	13.38218476	0.585159142	22.2011312	42.21734261	42.21734261	4.249024756	7.823487618	9.706291847
TCGA-A8-A07W-01	0.080276731	0.081239854	0.046346902	0.086825496	0.117271625	0.437888693	0.017181383	0	0.042232083	0.049387484	0	0.11083507	0	0.039305122	0.004473677	0.006947059	0	0.003189561	0	0.147296877	0.043834112	0.510156986	0	0	0.021493117	0	0	0.00366747	0.012208606	0.032258715	0.056961859	0	0.028985284	0.005700497	0	0.004067962	0.023692336	0.005219788	0.830904951	1.918211555	1.52213845	1.240059812	0.12533453	1.346204721	20.88738099	20.88738099	1.468572466	7.356698597	5.673593729
TCGA-A8-A07Z-01	0.027819083	0.129418641	0.003442958	0.03350001	0	0.376040711	0.027988684	0	0	0.097729866	0	0.030667764	0	0.064342808	0.067336757	0	0.022111313	0	0.063979002	0	0.006233199	0.472951221	0.001620093	0.059175037	0.085864255	0	0	0	0.008055833	0.017512758	0.045250068	0	0.045922239	0.007452223	0.010096948	0.005326281	0.018481322	0.000217505	0.841684823	2.507975324	2.342212061	3.097065552	0.158664119	2.476294814	9.583378088	9.583378088	1.895697683	20.86469033	6.29000929
TCGA-A8-A081-01	0.097830782	0.097648944	0.304575331	0.185658474	0	0.660345199	0.011576504	0	0.02020214	0.183015017	0	0.118175355	0.043538542	0.04788599	0.005522416	0	0	0.054079273	0.021524537	0.121799098	0.145569596	0.163350033	0.005102546	0	0.058658952	0	0	0	0.014797682	0.027349388	0.066594678	0	0.037592653	0.008953196	0	0.042358592	0.049399584	0	0.752954226	7.10358536	11.75044235	7.529555254	0.466007188	4.657937312	16.25607043	16.25607043	3.944209769	10.18607594	6.114981213
TCGA-A8-A082-01	0.082981248	0.050602159	0.26507542	0.085988723	0.115234755	0.45011088	0.001423643	0.002761154	0	0	0	0.089024981	0	0.011924805	0.004793269	0	0.077925727	0	0.015478364	0.021328918	0.007300463	0.684748804	0.014211124	0	0.060732897	0	0	0.008345851	0.014255212	0.036799596	0.075447233	0.000382014	0.027462689	0.012005297	0.047541686	0.001720606	0.03179653	0.005849164	0.746739973	0.884850436	0.211051903	0.665309203	0.093400987	0.890498807	14.70089355	14.70089355	0.568666295	6.959161445	9.522189317
TCGA-A8-A083-01	0.044691877	0.029411871	0.096332854	0.022642545	0	0.165217255	0	0	0.106273924	0.069467479	0	0.069198	0	0.090850677	0	0	0	0.085350655	0.027793851	0	0.038058101	0.421274676	0.028190238	0	0.054885361	0	0	0.008657037	0.010307916	0.033068128	0.0528933	0	0.051044279	0.00992204	0.01774161	9.85E-05	0.018702712	0	0.80622154	0.810725529	0.683998472	1.329168325	0.701723437	0.203319873	7.840509319	7.840509319	1.03212939	14.85230221	7.701210363
TCGA-A8-A084-01	0.044205702	0.076379807	0.060407565	0.066451779	0	0.263027671	0.096476909	0	0.005336739	0	0	0.037400812	0	0.07376968	0.011095537	0.002821705	0	0.011466453	0	0.366486329	0.063489992	0.262777346	0	0	0.024024679	0	0	0.044853819	0.004877263	0.044656218	0.036957642	0	0.058769594	0.000800837	0.071555317	0	0.011501258	0	0.770881871	0.920132668	0.34195292	0.913447742	0.302971444	0.387323063	34.22676994	34.22676994	1.082726168	16.02411346	3.878810965
TCGA-A8-A085-01	0.042201303	0.080195933	0.051517768	0	0	0.103302338	0.021737764	0	0.00054005	0	0	0.082361092	0	0.011575101	0.030249204	0	0.042379508	0	0	0.340449163	0.007753203	0.359402285	0	0	0.103552629	0	0	0	0.015731924	0.013763345	0.026509238	0	0.023185976	0.006160609	0.079687365	0	0.022442341	4.71E-05	0.812472096	0.496567253	0.016887282	0.044058833	0.149447258	0.211268137	3.809040911	3.809040911	0.428716533	15.22985587	12.26132442
TCGA-A8-A086-01	0.015678943	0.047122378	0.049788037	0.07401855	0.094929809	0.228442455	0.00321553	0.004816663	0.016866081	0.040527625	0	0	0	0.024422176	0.03678881	0	0.036126708	0	0	0.270010006	0.021826949	0.440151203	0	0	0.105248249	0	0	0	0.010224843	0.017672443	0.034912871	0	0.059093753	0.005825009	0.025357516	0.000992441	0.0118168	0.001077712	0.833026611	1.16104893	0.520872511	0.753841724	0.06906224	0.495533173	10.55291558	10.55291558	0.93285757	6.849410013	7.124812604
TCGA-A8-A08A-01	0.161572041	0.135368126	0.027876761	0.067977896	0.04111927	0.483962548	0.007149966	0	0.007813998	0.021314204	0	0.033907567	0	0.092277196	0.067022218	0	0.004744415	0.005770612	0.00587897	0.252187683	0.035622038	0.394411934	0.016898293	0	0.055000906	0	0	0	0.012166289	0.02740369	0.064546867	0	0.045898537	0.006100756	0.083045773	0.00061026	0.01229459	0.002655569	0.745277669	2.557223542	0.931723695	0.414333199	0.11724694	1.06371825	13.72745984	13.72745984	1.757505624	17.15824397	5.814077812
TCGA-A8-A08B-01	0.038207299	0.061444964	0.025616554	0.042990939	0	0.117692611	0.015856413	0	0.082011256	0.128184036	0	0.201513355	0	0.03338616	0.009701691	0	0.001951778	0.036076854	0	0.078537606	0.107119192	0.237112426	0	0	0.057488291	0.007197588	0	0.003863356	0.006271788	0.048313698	0.021693953	0	0.046908778	0.003643499	0.053229598	0.007118108	0.01737559	0	0.795444987	2.046275641	3.516891879	5.006073137	0.119292872	1.516073996	7.773319738	7.773319738	0.975497284	4.768062048	3.426469158
TCGA-A8-A08C-01	0.083450476	0.061905561	0.063258271	0.029914322	0	0.221201743	0.059723373	0	0.025935174	0.073215473	0	0.143193325	0	0.064361607	0.015644841	0	0	0.05121983	0.050132336	0	0.038392838	0.38287708	0.024889635	0.021666182	0.04670171	0	0	0.002046596	0.009013846	0.031431503	0.029984151	0	0.023143216	0.018821315	0.027624479	0.002048474	0.005486468	0.023238111	0.829208436	1.101594358	1.275879983	1.239127812	0.164211782	0.350039413	6.045344439	6.045344439	1.331501257	17.21782079	6.206651538
TCGA-A8-A08F-01	0.028887429	0.14128717	0.091396783	0.210565271	0.100753326	0.709523752	0.00589242	0	0	0.096591561	0	0.076470709	0	0.058957521	0.026126001	0	0	0.046047618	0.069526573	0.110612767	0.078841778	0.406535705	0	0	0.014501382	0	0	0.009895965	0.011828628	0.063937069	0.089660095	0	0.047231223	0.002166741	0.028584829	0.025627308	0.024732361	0	0.706231747	3.818765811	11.5656629	6.189055965	0.530579355	0.788756795	35.82820406	35.82820406	3.142443439	5.412472018	7.608384089
TCGA-A8-A08G-01	0.008992153	0.123183172	0.002014313	0.084866686	0.061426622	0.371728212	0.036223356	0	0.043148638	0.071949678	0	0.117534536	0	0.085019103	0.033998983	0	0.016656669	0.001564162	0	0.099087943	0.087920408	0.334528186	0	0	0.051744839	0	0	0.020623498	0.011774467	0.017327125	0.061341452	0	0.019065773	0.008004328	0.016365036	0.007151574	0.022757983	0.002675201	0.833537061	2.724072476	2.733007094	2.613244962	0.235132651	1.137607009	16.87035403	16.87035403	2.137340709	9.021157987	5.473114271
TCGA-A8-A08H-01	0	0.308622651	0.283866145	0.408329909	1.194483795	1.55367737	0.012895942	0	0	0.044933719	0	0.056900261	0.00081645	0.001566665	0	0	0.00787647	0.006432763	0.06771038	0.063376632	0.016315804	0.599878359	0.003129621	0	0.098090917	0	0	0.020076017	0.013993635	0.073380301	0.156352725	0	0.065202199	0.005461433	0.013380404	0.009741671	0.016880324	0.007715105	0.637892203	4.713539572	3.686059493	4.950745664	0.342555734	2.195233149	76.87535026	76.87535026	15.21090695	9.925289605	35.66316942
TCGA-A8-A08I-01	0.227181251	0.138876617	0.505161527	0.470128397	0	1.749280015	0	0	0.017051354	0.179092326	0	0.012657322	0.009270892	0.029910858	0.026971535	0	0	0.039394163	0.005097007	0.404262991	0.113504906	0.157505272	0.005281373	0	0	0	0	0	0.025263685	0.114007294	0.077041698	0	0.01401304	0.00375091	0	0.08228132	0.057490513	0.010018188	0.616133353	11.36321454	22.43123548	10.51555665	1.292375675	4.957729529	46.39176522	46.39176522	10.79859441	11.69106169	3.108700243
TCGA-A8-A08J-01	0	0.063481338	0.013850948	0.065260466	0.126711377	0.29154146	0	0	0.097572114	0.044144826	0	0	0	0.038692443	0.043925875	0.015136818	0	0	0	0.239756798	0.037656273	0.46311353	0	0	0.020001324	0	0	0	0.009318668	0.032410112	0.062372543	0	0.030213503	0.003272232	0.042199611	0.005432226	0.022465154	0.001335432	0.790980519	1.309244694	1.667476576	1.205094038	0.150974917	4.006608813	21.9920454	21.9920454	1.039661261	6.052682658	6.508062387
TCGA-A8-A08L-01	0.056280953	0.176643916	0.254936256	0.132526048	0	0.523975781	0.057084467	0	0	0.135147907	0	0.16551149	0.033304097	0.071770412	0.007572575	0	0	0.030076469	0.059320211	0.029621547	0.119287342	0.230503125	0.013019181	0	0.047781178	0	0	0	0.015322115	0.030952973	0.056087448	0	0.032314663	0.011304703	0.033327112	0.020158096	0.021476156	0.018285393	0.760771339	6.230682974	6.283521393	6.961552481	0.482531797	1.91879503	19.10693158	19.10693158	5.352211937	11.33570756	10.28244698
TCGA-A8-A08O-01	0.062525988	0.107869593	0.077050945	0.065425496	0.022152496	0.27447807	0.072698441	0	0.094923756	0.082316397	0	0.07345542	0	0.032447026	0.027329899	0	0	0.056631681	0.017981971	0.00619029	0.060225888	0.335526387	0.003349747	0	0.136923096	0	0	0	0.023187236	0.024339891	0.043971078	0	0.03514555	0.007400835	0.056716404	0.002470165	0.015136283	0.002613657	0.789018901	1.76798461	1.330684735	1.267854422	0.203006597	1.776071317	6.931469761	6.931469761	2.217949484	10.21187869	7.738235024
TCGA-A8-A08P-01	0	0.223371384	0.118796375	0.202994608	0.105885513	0.850672913	0.010258396	0	0	0.128706983	0	0.127545581	0.008391398	0.081776048	0.046734633	0	0	0.04926852	0.02582912	0.06736979	0.116818319	0.283591098	0.006557802	0	0.047152311	0	0	0	0.008335315	0.06906365	0.073863026	0	0.045492766	0.001649009	0.023996755	0.033096184	0.031370857	0.005784313	0.707348126	8.521373399	11.59998038	5.372494023	0.206531401	2.107114874	38.78859677	38.78859677	3.231372538	5.164853598	7.951228787
TCGA-A8-A08R-01	0.043698092	0.217554759	0.179379022	0.268408765	0.083742834	0.88858715	0.012322111	0.002062147	0.016621873	0.045300163	0	0.063580871	0.008879531	0.069544485	0.01127565	0.006563116	0.00522651	0.011363095	0	0.328409882	0.16134841	0.257502157	0	0	0	0	0	0	0.019761026	0.036491139	0.036948847	0	0.094778958	0.01274873	0	0.01082746	0.034485322	0.008782715	0.745175803	6.044513968	4.487927522	6.992323936	0.548581787	8.440293446	32.25892113	32.25892113	3.120348386	4.891541855	11.70583647
TCGA-A8-A08S-01	0.033602358	0.05752999	0.053331935	0.051046578	0	0.196576149	0	0.014079506	0	0.072092611	0	0	0	0.054592589	0.094507531	0.007555849	0	0.066513217	0.013826692	0.354183539	0.032857713	0.212921639	0	0.000400747	0.076468367	0	0	0	0.005842793	0.020112638	0.09910458	0	0.056141101	0.007294358	0.019739734	0.003206182	0.022342207	0	0.766216407	1.250389142	0.734651181	1.049523396	0.117666172	0.831420232	13.16836215	13.16836215	2.595653271	9.009477971	4.731755461
TCGA-A8-A08T-01	0.091163926	0.086972202	0.012412997	0.055963558	0.006747431	0.25628748	0.015239614	0	0.015535453	0.044073146	0	0.093560653	0	0.02738068	0.018748925	0	0.001123206	0.00768422	0.002865403	0.296659002	0.02256427	0.344009626	0	0	0.110555801	0	0	0	0.015935979	0.024981172	0.067086634	0	0.025092417	0.018759234	0.004948934	0.003184783	0.014470622	0.003767673	0.821772552	2.127770209	1.536016367	1.570065383	0.16161659	1.993608575	10.98864109	10.98864109	1.71482172	9.858729216	6.809832575
TCGA-A8-A08X-01	0.230814807	0.171834877	0.119964488	0.073639146	0.020382752	0.64640519	0	0	0.329535067	0.051411831	0	0.140973242	0	0.037889267	0.001371971	0.007195872	0	0.015130869	0.003620339	0.026826592	0.066497659	0.300182698	0.002897703	0	0.016466892	0	0	0	0.03070842	0.042237747	0.049323797	0	0.044959862	0.008050889	0	0.009533507	0.060856776	0	0.754329002	3.573003722	2.703720085	2.49381067	0.127874737	25.04542382	20.0040941	20.0040941	1.836159542	4.771519655	7.169735557
TCGA-A8-A08Z-01	0.024741917	0.198671285	0.110523886	0.268834383	0.421958599	0.725646462	0.001847135	0.002403539	0.012946052	0.044666426	0	0.096018469	0	0.031397623	0.012708974	0	0.013062118	0.015605109	0.02757798	0.177217881	0.022078119	0.446833744	0.000351678	0	0.088031113	0	0	0.007254039	0.01246594	0.073258318	0.07752613	0	0.04674365	0.005752353	0.074753599	0.003440278	0.012836543	0.000543421	0.692679768	3.219079695	1.909153606	1.784052861	0.248572637	0.751940635	34.44814005	34.44814005	2.526559344	9.249754829	10.30459462
TCGA-A8-A090-01	0.018799734	0.094165072	0.083048853	0.154094955	0.171366652	0.546286689	0.003009101	0.002880992	0	0.005484853	0	0	0	0.051073625	0.04643486	0.031867999	0.015642751	0	0	0.343930531	0.049936757	0.412476511	0.003710929	0	0.033551091	0	0	0	0.011979749	0.06248383	0.073573137	0	0.058620127	0.008158463	0.030183369	0.007031213	0.018152691	0.00982673	0.719990693	2.17856853	2.198063366	4.002203647	0.202249661	1.556702384	29.852631	29.852631	1.857471842	10.15758001	8.48914925
TCGA-A8-A091-01	0.023711896	0.09472178	0.063857307	0.055238799	0.11570258	0.200242622	0.056347397	0	0.065371886	0.09180718	0	0.152782878	0	0.030195866	0	0.018514231	0	0.00252843	0.007649297	0	0.037495071	0.412136514	0	0	0.12517125	0	0	0	0.018162088	0.001956512	0.110820484	0	0.060719465	0.014803517	0	0.006339688	0.03906186	0.007031699	0.741104687	2.81780921	2.815707505	1.50391799	0.143792339	2.14129109	10.11042416	10.11042416	2.757951161	23.32503945	12.68791193
TCGA-A8-A092-01	0.030732231	0.072580166	0	0.016782427	0.055156497	0.259456166	0.020817926	0	0.007605896	0.041648381	0	0.094324137	0	0.04370223	0.019811924	0	0	0.008606771	0.019260253	0.148002146	0.059660976	0.444434492	0	0	0.087564761	0	0	0.004560105	0.007658361	0.019461343	0.052878181	0	0.029170536	0.006568589	0.028516245	0.002082428	0.01045126	0.007206986	0.836006071	1.449159332	1.043583801	0.855444266	0.131944281	0.679480446	17.44423537	17.44423537	0.907342875	8.561566914	4.318537675
TCGA-A8-A093-01	0.036606955	0.071553044	0.00350591	0.020273692	0	0.119527275	0	0.009321869	0.032890258	0	0.039390509	0.188796745	0	0.038515743	0.087235521	0	0.065983535	0	0.020481257	0.138672886	0.016535677	0.233838879	0.000701198	0	0.127635923	0	0	0	0.010833599	0.026753963	0.038404011	0.002463029	0.035718326	0.005819299	0.063203282	0.001165656	0.012614639	0.000359907	0.80266429	1.064406013	0.669322779	0.463827718	0.113931787	0.663467222	5.638834642	5.638834642	1.289005895	11.56627791	6.887224491
TCGA-A8-A094-01	0.039228296	0.046315498	0.231866181	0.231190536	0.104182355	0.668674989	0.029699552	0	0.045051596	0.094712391	0	0.080265865	0.045821187	0.046790685	0	0.012619726	0	0.052086302	0	0.135463108	0.112057301	0.330461294	0.006865528	0	0	0.006270775	0	0.001834692	0.011365533	0.055272776	0.041167845	0	0.069551598	0.002737081	0.005614726	0.017411791	0.024178142	0.002634115	0.770066392	5.278251812	5.191053584	5.726874409	0.193542869	4.214975829	31.46308732	31.46308732	3.251853113	7.414131302	6.140233795
TCGA-A8-A095-01	0.061195116	0.133982379	0.109471425	0.069881742	0.048373681	0.379781877	0.021353251	0.000488734	0	0.085954217	0	0.140211089	0	0.092883624	0.007864038	0.000856148	0	0.025611987	7.35E-05	0.017840886	0.060045113	0.403980826	0.006983901	0.00157256	0.134280098	0	0	0	0.014783346	0.033732131	0.037306301	0	0.046402323	0.009265893	0.048595869	0.005723451	0.014493769	0.013700454	0.775996463	2.612111749	2.619508573	2.112510874	0.287326551	1.326126494	10.95289754	10.95289754	3.935380985	18.41910415	10.64418856
TCGA-A8-A096-01	0.143878211	0.218065615	0.192387945	0.29643688	0.214204155	0.972682663	0.000427261	0	0	0.106003209	0	0.214044491	0	0.067072467	0.00750579	0	0	0.03950022	0.100367207	0	0.074843569	0.356347936	0.002499781	0	0.030797621	0	0	0.000590448	0.013345729	0.086648736	0.082327638	0	0.042196243	0.007241689	0.055972789	0.0255681	0.027282758	0	0.659416318	6.439560368	7.958154276	9.544290387	0.25749606	0.812132574	30.29755101	30.29755101	5.177324629	10.05156191	10.4661572
TCGA-A8-A097-01	0.046643879	0.103480627	0.08314165	0.122492274	0.109450081	0.444394114	0.043818112	0	0.00833735	0.033949015	0	0.056675873	0	0.030499111	0.019384929	0.007046193	0	0	0	0.273378796	0.071343118	0.413428044	0	0	0.035469662	0.006669796	0	0	0.017320945	0.037479095	0.049001961	0	0.036103593	0.009755136	0.023611851	0.009315387	0.025647167	0.003492731	0.788272134	2.345170586	4.943620518	1.83105641	0.149342696	1.665413995	15.19573216	15.19573216	1.897946807	5.358411974	9.164460456
TCGA-A8-A099-01	0.149597144	0.08788022	0.098229226	0.069864832	0	0.353312309	0.000483451	0.001516815	0.029150747	0.017304213	0	0.199134825	0	0.029022651	0.035945648	0	0	0.009265793	0.050855732	0	0.071792932	0.460385813	0.014143712	0	0.08099767	0	0	0	0.014975502	0.038378413	0.064497483	0	0.046315805	0.007634863	0.032846515	0.001084483	0.023077837	0.001523487	0.769665611	1.785413321	0.809795042	0.674659737	0.064852599	0.302159428	8.605156577	8.605156577	2.29807876	12.12061173	7.327487204
TCGA-A8-A09A-01	0.040615374	0.118959673	0.171443115	0.108077616	0.094541074	0.358678782	0	0	0.020341486	0.120386646	0	0.194554559	0	0.055349923	0.007332688	0.00715303	0	0.021772135	0.013563929	0	0.147839658	0.27877379	0.016276929	0	0.116655228	0	0	0	0.019941411	0.019522859	0.062116746	0	0.031416734	0.007627464	0.002466857	0.019990988	0.030929892	0.014664302	0.791322747	3.506301258	6.341494624	2.950606832	0.222016953	1.03886808	13.50040007	13.50040007	4.640602864	8.51810195	10.43150964
TCGA-A8-A09B-01	0.044447207	0.069946891	0.029087285	0.030501258	0	0.192191981	0.062182486	0	0.026030572	0.109031665	0	0.087602238	0	0.047353994	0	0	0	0.020184538	0.099634662	0	0.049603379	0.379483338	0	0	0.062000823	0.048443037	0	0.008449267	0.00976312	0.020422491	0.045361417	0	0.046712513	0.006492842	0.044249755	0.004518208	0.011525173	0.001711185	0.809243295	1.688947862	1.475779976	1.66309723	0.116004517	0.5694789	7.225100381	7.225100381	1.573015383	11.93753412	7.950883548
TCGA-A8-A09C-01	0.047462227	0.026340217	0	0	0	0.135040586	0.042678515	0	0.016996628	0.043970899	0	0.078106553	0	0.077362912	0.011965983	0	0	0.047615455	0.031299376	0.019453556	0.054550354	0.429830398	0.030826785	0	0.101236765	0.013212665	0	0.000893156	0.00496072	0.018633378	0.048974185	0	0.03505488	0.005905927	0.032799666	0	0.008252493	0.002575464	0.842843287	1.026133423	0.386139563	0.418128069	0.054924923	0.274697016	6.112286604	6.112286604	1.382296462	8.762113116	4.917469281
TCGA-A8-A09D-01	0.029561186	0.135597809	0.139338858	0.130427954	0.280435525	0.566007433	0.013472077	0	0.003513309	0.030454825	0	0.114860713	0	0.012728529	0.024152099	0	0	0.014747089	0	0.16665895	0.053893779	0.505167715	0.005971133	0	0.051209407	0	0	0.003170375	0.004302227	0.037313526	0.041793595	0	0.08529949	0.008590201	0.062325655	0.000949534	0.012277769	0.004651933	0.742496068	2.688878963	1.538280488	2.541920127	0.150673587	0.836275719	24.78230019	24.78230019	2.662728263	7.807410292	14.09534283
TCGA-A8-A09E-01	0.041908357	0.015167078	0	0	0	0.061299358	0.02597227	0	0.00643248	0.11631397	0	0.069977116	0	0.118444393	0.029367887	0	0	0.016113971	0.033835815	0.090875758	0.090643018	0.260636247	0.005258341	0	0.131839991	0	0.004288743	0	0.009063615	0.032049738	0.040033898	0	0.048364387	0.007123938	0.050005834	0.00036441	0.006376691	0	0.806617489	0.935532538	0.318405929	0.526624409	0.075346818	0.94136806	6.556988986	6.556988986	0.719393056	8.147370667	4.693234265
TCGA-A8-A09G-01	0.249838783	0.120571946	0.289975428	0.136964538	0.08076232	0.494613349	0.043193548	0	0	0.125233504	0	0.245343984	0.000342031	0.081257544	0.015672774	0	0	0.033659645	0.033899367	0	0.143734503	0.220973744	0.006871248	0	0.049818109	0	0	0	0.009900998	0.053104341	0.040267448	0	0.059775073	0.004462166	0.050646144	0.013151704	0.024533548	0.007441569	0.73671701	4.975424239	3.562246753	5.093579709	0.401005893	4.818671176	16.49044872	16.49044872	2.218401909	8.180217596	7.908769133
TCGA-A8-A09I-01	0.054070991	0.030776368	0.127495921	0.142382099	0.008069269	0.575564456	0.06091196	0	0	0.088398525	0	0	0	0.094041853	0	0	0	0.085726989	0.009133651	0	0.111935168	0.497601933	0.009488223	0	0	0.035334177	0	0.007427522	0.007392173	0.055133871	0.055514821	0	0.049204941	0.001175353	0.021232313	0.013179833	0.017474257	0	0.779692438	2.586543314	3.496797397	5.985381927	0.26557799	1.584877663	34.18403789	34.18403789	1.426976583	7.679996767	4.324802247
TCGA-A8-A09K-01	0.071854855	0.101947114	0.213405555	0.062265138	0	0.318438988	0	0	0.052798078	0.253985893	0	0.098575472	0.012587112	0.077489626	0.011677092	0	0	0.056826989	0.006725677	0.012968868	0.063790515	0.189391058	0.004235878	0	0.157958066	0	0	0.000989677	0.029664814	0.039238295	0.037075268	0.008040146	0.033740012	0.007379244	0.017240569	0.037093117	0.020592372	0.000123219	0.769812943	6.43325343	9.298925713	6.947918571	0.442928268	3.627470263	10.11287718	10.11287718	3.768669798	11.00177301	3.252801781
TCGA-A8-A09M-01	0.09938543	0.086775209	0.078759843	0.077752466	0	0.441592553	0.031385103	0	0.09494233	0.129553768	0	0.141754661	0	0.066947013	0.033223149	0.027614087	0	0.043412758	0.051953163	0.007377414	0.065660183	0.304708738	0	0	0.001467632	0	0	0	0.012128989	0.029629043	0.05609985	0.002129661	0.025736837	0.007749177	0.013567227	0.01429381	0.025517286	0	0.813148121	4.134205432	3.274305419	4.264887327	0.194616287	4.417352159	15.14768744	15.14768744	2.138834292	5.617551174	3.95567128
TCGA-A8-A09N-01	0.149112402	0.075163841	0.13622455	0.037681608	0	0.323663147	0.02613659	0	0.02192712	0.138368922	0	0.138805713	0	0.021362864	0.050126728	0	0	0.068527754	0.010381153	0	0.092120214	0.289108227	0.004281828	0	0.138852887	0	0	0	0.006645137	0.013849178	0.105124994	0	0.038680475	0.004117398	0.04111672	0.008704579	0.012597394	0	0.769164125	2.408987308	2.682398783	3.388846979	0.142783596	1.326991661	7.216051786	7.216051786	1.598965871	10.19051565	6.35147305
TCGA-A8-A09Q-01	0.175598074	0.126228988	0.1063596	0.107151694	0.191732613	0.609849864	0.047523061	0	0.052006429	0.050009723	0	0.202256239	0	0.042239314	0.004622491	0	0	0.015443871	0.000975613	0.086295981	0.041557433	0.394798975	0.005614798	0	0.051027164	0	0	0.005628908	0.018742583	0.033657514	0.098643094	0	0.012927551	0.008530989	0.008944859	0.008267233	0.026508825	0.022648147	0.761129203	4.57325882	2.686081524	2.374071106	0.217214964	5.790140628	28.29470697	28.29470697	3.602076094	6.014005211	5.958552327
TCGA-A8-A09R-01	0.035111226	0.183616476	0.080094304	0.213634792	0.07257185	0.697740926	0	0.001891941	0.012352661	0	0	0	0	0.072114407	0.012413778	0.079653485	0	0.021981045	0	0.342237569	0.134275771	0.306606766	0.00617926	0	0.010293316	0	0	0	0.021226954	0.049410113	0.052760768	0.001491033	0.04522631	0.005954942	0.048755296	0.014482595	0.028794632	0.012169529	0.719727829	3.402937441	4.816144528	3.110140799	0.259895201	0.781373985	24.99824642	24.99824642	1.925603529	17.81445887	7.48828542
TCGA-A8-A09T-01	0.197990222	0.03347887	0.056193967	0.085543157	0.020646793	0.488611171	0.009749529	0	0	0.026686793	0	0.127397475	0	0.015480348	0	0	0	0.047427973	0.006776062	0	0.042612722	0.62821815	0.001448452	0	0	0.086757284	0.001358971	0.006086241	0.01149432	0.019337896	0.074338007	0	0.030811019	0.003555021	0.035225259	0.000549406	0.00885696	0	0.815832112	1.515155472	0.833020452	1.569249045	0.01246257	0.223883485	11.95276269	11.95276269	0.727605428	7.745286978	5.049795776
TCGA-A8-A09V-01	0.08386327	0.141178697	0.062689127	0.095016064	0.075728239	0.269841004	0.014845692	0	0.058739052	0	0.033416711	0.171158767	0	0.049657856	0.022399729	0	0.05962414	0	0.033038608	0	0.002097422	0.264488763	0	0.000373167	0.284819683	0	0	0.005340411	0.024758214	0.0294157	0.046023777	0	0.028794048	0.023518045	0.059578778	0	0.022853679	0.014292231	0.750765529	1.409741165	0.409550423	0.379726146	0.395089033	1.786269868	6.177921105	6.177921105	1.284013963	27.11847723	8.177587296
TCGA-A8-A09W-01	0.179081917	0.036537909	0.1480952	0.044980164	0.05098137	0.521479162	0.043897432	0	0.048496271	0.051575399	0	0.159778402	0	0.026236731	0.001057672	0.000819983	0	0.008007559	0.052340434	0	0.043955034	0.475602578	0	0	0.088232504	0	0	0	0.010387573	0.029382992	0.056532662	0	0.043663031	0.001929593	0.029803073	0.005829108	0.022465444	0	0.800006523	1.637731477	2.07609889	1.629211653	0.079635953	0.626628008	11.89659376	11.89659376	1.797332778	7.746156582	9.399991373
TCGA-A8-A09X-01	0.149764607	0.089226044	0.247748721	0.152389454	0.094590537	0.678372273	0.015224472	0.004248296	0.01505731	0.167443926	0	0.155674512	0	0.053009927	0.038882312	0	0	0.057104885	0.026974804	0	0.097671522	0.286043534	0.010730299	0	0.071934201	0	0	0	0.008727086	0.059982778	0.048138846	0	0.058081668	0.004029648	0.030004183	0.031974464	0.02597716	0.00708302	0.726001148	6.527198196	10.18263008	5.887124578	0.563298507	3.849597412	37.90795669	37.90795669	2.62262987	5.293815755	8.98191209
TCGA-A8-A09Z-01	0.078947562	0.064192238	0.26295886	0.157988582	0	0.496890759	0.006950501	0	0	0.113105613	0	0.216503406	0	0.072492311	0.03554655	0	0	0.078710056	0.020848369	0	0.105157536	0.274726335	0.006025957	0	0.069933367	0	0	0	0.006009163	0.096784679	0.020186798	0.00078374	0.054525078	0.007561773	0.029380909	0.026950571	0.016460226	0	0.741357064	6.370393473	8.451181409	8.335618328	0.349250997	0.322907596	14.50077279	14.50077279	1.176899527	7.392668996	6.448974079
TCGA-A8-A0A1-01	0.06506377	0.211374827	0.230657523	0.322123877	0.208545018	0.986830332	0	0.017434305	0	0.08120228	0	0.00536864	0	0.08114967	0.050550483	0	0	0.006425886	0.02266481	0.350100513	0.085456489	0.223243709	0	0	0.076403215	0	0	0	0.011488354	0.072715083	0.069050718	0	0.061412461	0.005365345	0.02924893	0.015299925	0.041178622	0.011981287	0.682259275	6.432476778	4.423170153	2.883752597	0.199395898	0.558527427	36.29210753	36.29210753	6.755072984	10.71360389	9.195455946
TCGA-A8-A0A2-01	0.151605472	0.06801926	0.14615302	0.095758445	0.096636208	0.358499416	0.018696924	0	0.131185186	0.105010135	0	0.153793356	0	0.052235165	0	0.008963961	0	0.034928307	0.038665877	0	0.050332231	0.333315433	0	0	0.072873425	0	0	0	0.014241426	0.040721515	0.098772467	0	0.049489623	0.010764668	0.033951195	0.013200865	0.020542501	0	0.718315741	2.822850982	4.71713489	3.331140153	0.280528847	4.310291609	10.69262103	10.69262103	2.007269284	10.88996267	6.908233255
TCGA-A8-A0A4-01	0.082173293	0.095684747	0.11824005	0.031145032	0.049853465	0.25176189	0.059041534	0	0.063357254	0.087090624	0	0.160576875	0	0.067342587	0	0	0.000157334	0.030429365	0.013286594	0	0.063525954	0.360758208	0	0	0.094433671	0	0	0	0.010272889	0.022397963	0.048305061	0	0.02907651	0.009871936	0.028169838	0.004248297	0.010763085	0.009788111	0.82710631	2.217857687	2.275125149	2.659089337	0.234323586	0.814850217	7.57613914	7.57613914	3.416819657	13.4133913	11.5127402
TCGA-A8-A0A6-01	0.173255835	0.118351027	0.373976176	0.190157162	0.043287621	0.774085437	0.008815404	0.034318826	0	0.151409925	0	0.188087813	0	0.062036755	0.016814225	0.027957557	0	0.043372171	0.003214749	0	0.130983064	0.24790657	0.013956405	0	0.071126536	0	0	0	0.022160283	0.033873305	0.046832603	0	0.032597624	0.003887433	0	0.051237852	0.105520536	0.010515194	0.693375171	7.819174736	16.73864638	10.41579327	0.573710819	7.912769551	19.81521835	19.81521835	6.949003311	7.923074625	9.762228076
TCGA-A8-A0A7-01	0.278123646	0.303418889	0.767838476	0.328941703	0.193539024	1.191259249	0.018852807	0.022531798	0.052519575	0.232074425	0	0.133237224	0.002124219	0.042483243	0.024813223	0.09670937	0	0.025389542	0	0.069821366	0.087823797	0.162449247	0.000842112	0	0.028328051	0	0	0	0.042285901	0.048417894	0.073908807	0	0.012218204	0	0	0.137279007	0.057529805	0.007865689	0.620494694	18.52006451	48.88911094	21.51933626	0.52964051	35.79976746	35.22231203	35.22231203	7.584895104	4.197683691	6.149585984
TCGA-A8-A0A9-01	0.033898498	0.119011615	0.058700393	0.086721721	0	0.359770081	0.024454815	0	0.004256079	0.102953638	0	0.145455024	0	0.058540025	0.013296469	0	0	0.028943426	0.003623612	0.172440464	0.066405336	0.350316931	0	0	0.017564823	0.010794211	0	0.000955147	0.012830276	0.038980607	0.047339846	0	0.030889412	0.003283191	0.082269313	0.006708665	0.01336123	0	0.764337461	3.159247756	2.065508681	1.843630121	0.247402986	0.61420922	12.68897398	12.68897398	1.219132722	10.55231661	4.405245221
TCGA-A8-A0AB-01	0.038976317	0.088004112	0.065036484	0.01644556	0.010707553	0.130179424	0.001098364	0	0.048775172	0	0	0.143347322	0	0.012733696	0.021156194	0	0.101341732	0	0	0.247107637	0	0.123984743	0.006524017	0	0.293140113	0	0	0.000791011	0.016361213	0.02051929	0.035664048	0	0.031322523	0.010561523	0.01254796	0	0.018791604	0.022143452	0.832088386	0.642890642	0.408024156	0.198073699	0.176227399	0.348926278	4.687112413	4.687112413	0.856224243	14.60884763	5.499882623
TCGA-A8-A0AD-01	0.060369469	0.073725365	0.126285191	0.197863455	0.232509558	0.467483725	0.003869827	0.003358723	0.012226391	0	0	0.125536666	0	0.031325762	0.016735394	0	0.02311582	0.000764352	0.142338203	0.00827323	0.006974127	0.447287127	0.002843554	0	0.167374566	0	0	0.007976257	0.013553758	0.026506601	0.108102529	0	0.04237871	0.01230544	0	0.000676151	0.021191505	0.010470278	0.764815028	1.148777701	0.488566024	0.587472441	0.054959586	1.076392006	18.78414857	18.78414857	0.618246308	10.27818079	6.773525879
TCGA-AC-A23C-01	0.164726207	0.117952807	0.202229342	0.147068234	0.082300485	0.625542033	0.062916993	0	0.09126077	0.119277561	0	0.184605389	0	0.038740631	0.003270427	0.014291746	0	0.002027607	0	0.000685666	0.115234219	0.3270154	0	0.000489404	0.0353431	0	0	0.004841088	0.020908065	0.045520971	0.060602551	0	0	0	0.056518035	0.026820996	0.024614744	0.303344084	0.461670555	3.79261456	6.687980198	4.137350583	0.23237854	3.857292061	17.29081668	17.29081668	2.993208851	12.73276589	8.382024773
TCGA-AC-A23E-01	0.01908267	0.058552116	0.130834966	0.150647341	0.211265567	0.397489668	0.019771375	0	0	0.017482721	0	0.030308508	0	0.018099579	0.006083912	0	0	0	0	0.179117064	0.019914832	0.613449524	0	0	0.087388045	0	0	0.00838444	0.007241474	0.059455837	0.05029296	0	0.037800144	0.004911241	0.048997544	0	0.010333688	0	0.780967111	1.239624458	0.291224131	0.601553477	0.072428751	0.972459939	19.1005394	19.1005394	1.131500867	8.059688234	8.799602609
TCGA-AC-A23G-01	0.019173937	0.157712416	0.156290315	0.165790532	0.132529094	0.686622935	0.012382623	0	0.022021506	0.049115779	0	0	0	0.050165147	0.046661309	0.017997258	0	0	0	0.413464493	0.04053059	0.296680707	0	0	0.037177513	0.013803075	0	0	0.01055957	0.050831546	0.059831705	0	0.033487314	0.009323323	0.072286795	0.007047136	0.012553526	0	0.744079084	3.638432278	3.250416436	1.852114037	0.133221485	1.615490755	16.42320308	16.42320308	4.737137853	8.931622554	22.03418689
TCGA-AC-A23H-11	0	0.084625194	0.359239229	0.092758662	0.196889417	0.477360249	0.064560727	0	0.097426818	0.072696501	0	0.034623977	0	0.000658346	0	0	0.006565899	0.015156047	0.012931867	0	0.005824769	0.43237386	0	0	0.257181188	0	0	0	0.005952807	0.012632276	0.046366641	0	0.127614601	0.010028847	0.019753506	0.006526415	0.009603984	0.012801213	0.74871971	2.479169012	4.118867389	5.300484796	0.40249886	1.562182996	13.10854172	13.10854172	9.005588736	9.539232045	20.38212045
TCGA-AC-A23H-01	0.13468138	0.020915203	0.149978856	0.071410176	0.021812377	0.390290111	0.035645943	0	0.013623679	0.021847524	0	0.048173709	0	0.041447858	0.002303575	0	0	0.014527759	0	0.419049347	0.05940983	0.287177843	0.008901664	0	0.041162699	0	0	0.006728569	0.00431586	0.05366382	0.044306596	0	0.045974239	0	0.056064709	0.001361548	0.011759144	0	0.782554084	0.782869145	0.703634723	0.85814938	0.073609719	0.511317728	30.38666621	30.38666621	1.170666045	14.00918784	6.746319319
TCGA-AC-A2B8-01	0.085014784	0.201655436	0.255530183	0.222155078	0.168527627	0.711116841	0.060165511	0	0.00142491	0.101247339	0	0.196871506	0	0.015465185	0	0.015282814	0	0.009389091	0.03373615	0.036798049	0.070347289	0.361103624	0	0	0.098168531	0	0	0	0.017726719	0.056069399	0.061385498	0	0.093618356	0.009337544	0.031359027	0.018828935	0.018225927	0.004565722	0.688882875	4.271988108	7.420525547	3.721696182	0.211247821	1.18219667	20.71793949	20.71793949	4.146055582	16.53334695	18.07825302
TCGA-AC-A2BK-01	0.092332523	0.014015411	0.167812854	0.061583668	0.035022798	0.350082087	0.053732771	0	0.087800864	0.166716678	0	0	0.024541322	0.089751679	0	0	0	0.063206191	0	0	0.108187318	0.335914111	0.027057148	0.017515936	0	0.025575982	0	0	0.004348163	0.016490493	0.01900327	0	0.014468182	0.041393481	0	0	0	0.057973238	0.846323172	1.133666627	1.684299316	16.00431519	0.079374989	1.37193306	9.689755665	9.689755665	0.414572694	6.341843714	7.039017146
TCGA-AC-A2BM-01	0.091180125	0.125366768	0.118776969	0.124393849	0	0.451520246	0	0.039293865	0.023160721	0.155747309	0	0.131259919	0	0.073444612	0.01484497	0	0	0	0.00925713	0.009810468	0.106768645	0.319095125	0	0	0.117317236	0	0	0	0.019314792	0.025361921	0.030667178	0.044285082	0.016860146	0.01727749	0	0.010682223	0.04779903	0	0.787752138	5.24615192	3.059208467	2.231244898	0.25465344	2.517181528	13.15055778	13.15055778	2.496149487	8.047392806	5.396638662
TCGA-AC-A2FB-11	0.053619952	0.17960685	0.407042903	0.14591326	0.291758348	0.826803374	0	0	0.103203027	0.088501032	0	0.142152442	0	0.003917855	0.003046334	0	0.010146287	0.004462253	0.073208592	0	0.030430497	0.438777489	0.003539902	0	0.09861429	0	0	0	0.007934607	0.010747488	0.057470428	0	0.153504944	0.011727912	0.004227684	0.006818778	0.013687706	0.013790371	0.720090081	3.951127109	4.884551276	5.053081776	0.266335388	2.687184829	21.31284399	21.31284399	11.21880057	12.38500588	31.65852175
TCGA-AC-A2FB-01	0.297077682	0.308286479	0.795255209	0.320151375	0.124737353	1.133064675	0.073669107	0	0.019263087	0.168753315	0	0.239257492	0	0.030002146	0	0.055928041	0	0.047151005	0.003942263	0	0.099758835	0.122230228	0.021736773	0.013827989	0.104266639	0	0	0.000213081	0.039704033	0.028432595	0.098537543	0	0.029478559	0.003596525	0.061518403	0.070093441	0.045140613	0.011960072	0.611538217	14.7424313	25.467025	11.91016561	0.50242634	10.04048581	21.79169955	21.79169955	10.46957869	9.239297537	17.66582114
TCGA-AC-A2FE-01	0.050285435	0.289542808	0.402613523	0.282342282	0	0.894093422	0	0.018022649	0	0.261846141	0	0.106391411	0	0.064976062	0.057859377	0	0	0.083762953	0.041283329	0	0.117066236	0.167609043	0.018793092	0	0	0.062389707	0	0	0.004365576	0.040427158	0.065092779	0.019437222	0.047391035	0.005571743	0.03784273	0.064911117	0.029835623	0	0.685125018	12.64653083	22.90597504	10.35218326	0.242742146	1.935297838	23.39940673	23.39940673	7.917198885	8.951373463	12.59693529
TCGA-AC-A2FF-11	0.091663954	0.174621881	0.232972288	0.162551702	0.220300406	0.635394995	0.073028898	0	0.090053425	0.06832286	0	0.092223776	0	0.039139345	0.003841915	0.021390738	0	0.003275068	0	0.069216567	0.027552454	0.448349056	0.019682126	0	0.043923773	0	0	0	0.016297182	0.016671084	0.068202472	0.001514361	0.061467861	0.015413842	0.009885965	0.01389343	0.022644662	0.027078394	0.746930747	3.986207904	6.792436766	2.324909315	0.304893417	5.998688801	21.36728837	21.36728837	5.959928393	9.150448772	18.70291515
TCGA-AC-A2FF-01	0.128381496	0.259755859	0.349356406	0.163511564	0.19017164	0.704203886	0.042006646	0	0.098588338	0.104593729	0	0.188341197	0	0.020716419	0.007887137	0.03719651	0	0.012646902	0	0	0.07190281	0.19591446	0.052427239	0	0.167778613	0	0	0	0.020249156	0.018255504	0.070955257	0	0.057088241	0.009320557	0.044724665	0.02503756	0.031265664	0.027323644	0.695779753	7.307545558	10.357858	4.814345803	0.39855873	10.21186892	17.62779526	17.62779526	10.32914529	8.680331568	26.50263357
TCGA-AC-A2FG-01	0.082567893	0.095571956	0.138686452	0.068010316	0.015966567	0.348421586	0.043685826	0	0.148865394	0.067961367	0	0.129480467	0	0.02127986	0	0	0	0.007702595	0.019126312	0	0.01462094	0.318031905	0.060505028	0	0.168740306	0	0	0	0.011642448	0.026337526	0.042512618	0	0.073837619	0.010288309	0.010206071	0.005382047	0.019069282	0.004880383	0.795843696	2.240585173	3.116996549	1.413098355	0.226074914	1.455728373	8.697866826	8.697866826	4.106876306	29.39338561	13.04818107
TCGA-AC-A2FK-01	0.076586978	0.208293814	0.327717919	0.203652794	0.155055144	0.557180888	0.003883727	0	0.01598573	0.122388631	0	0.17185403	0	0.10817547	0	0.015437969	0	0	0.026205646	0.197944092	0.04026145	0.166717043	0.008881937	0	0.122264275	0	0	0	0.012068949	0.015210775	0.064882526	0	0.089535462	0.01518904	0	0.017590031	0.021141667	0.012167038	0.752214512	4.186222227	7.920147348	3.057767666	0.413895357	2.419093297	22.1816106	22.1816106	6.129266227	16.78460715	16.23210772
TCGA-AC-A2FM-11	0.016975312	0.04080781	0.137346067	0.102515196	0	0.370164284	0.017970413	0	0.097727322	0.076256048	0	0.070913997	0	0.060193581	0	0	0	0.054098956	0.029135474	0	0.004867064	0.36723292	0	0	0	0.205609051	0	0.015995174	0.003178299	0.013125997	0.028126945	0	0.09129451	0.008284091	0.009576657	0.003664847	0.004923032	0	0.837825622	3.211552421	2.466786705	5.048383993	0.13103233	2.603869735	11.67563197	11.67563197	3.048940535	6.952636523	9.883263749
TCGA-AC-A2FM-01	0.013920274	0.048698959	0	0.015653205	0	0.114016231	0.051775138	0	0.105900466	0.07506894	0	0.176733712	0	0.050294916	0.003385495	0	0	0.049128836	0.015278532	0	0.069823107	0.298197731	0	0	0.050616047	0.053080369	0	0.00071671	0.007394785	0.00588548	0.056993053	0	0.064965091	0.005631651	0.058062681	0.001559741	0.008201333	0	0.791306186	1.415691501	0.831622416	1.137891343	0.108095564	3.805787917	5.703647018	5.703647018	1.541602679	29.30891964	12.6512114
TCGA-AC-A2FO-01	0.115686665	0.341020702	0.408164905	0.234810146	0.203070003	0.708685649	0.069009434	0	0.10507189	0.115332473	0	0.197750329	0	0.040350047	0.00610192	0.019537778	0	0.031497823	0.016607758	0	0.063912994	0.216653687	0.042478887	0	0.07569498	0	0	0	0.032906626	0.021969965	0.0922445	0	0.052336543	0.008158522	0.067066643	0.028488478	0.029050185	0.003195742	0.664582795	9.119312304	10.48911461	5.26129102	0.437430785	12.9029543	16.92655226	16.92655226	11.50983677	11.83249015	17.00415015
TCGA-AC-A2QH-01	0	0.03492959	0.041813317	0.103378582	0.221846372	0.233555305	0.000874216	0.005774408	0.000231674	0	0	0.002072574	0.002894531	0.03147338	0.032578325	0	0.036172667	0	0	0.497431058	0.005788965	0.356505599	0	0	0.021683088	0	0	0.006519514	0.005005819	0.005188771	0.024391336	0	0.049012167	0.01073103	0.01738915	0	0.002314577	0.010881735	0.875085416	1.363254979	0.442117668	0.401186776	0.102518779	0.112711098	13.77304332	13.77304332	1.376843415	4.786804985	10.0309846
TCGA-AC-A2QI-01	0.139494971	0.203028979	0.225714122	0.179253766	0.189504113	0.592645348	0.036648993	0	0.035502006	0.109562721	0	0.157020881	0	0.05447156	0.016446948	0.000992448	0	0.008184807	0	0.048651793	0.111790715	0.341638001	0.000763717	0	0.078325407	0	0	0	0.015317569	0.034527641	0.079482137	0	0.051335248	0.011950968	0.020017303	0.016601237	0.025067839	0.005260036	0.740440022	5.462113297	5.494651236	3.304199443	0.202548594	4.174613157	16.33138309	16.33138309	3.498251913	13.23623491	15.98706318
TCGA-AC-A2QJ-01	0	0.148243782	0	0.094406351	0.272629883	0.65556043	0.007259139	0.003669466	0	0.023356653	0	0	0	0.062689154	0.022764505	0.038845256	0	0.007598009	0.041630847	0.195650541	0.008977965	0.568314684	0	0	0	0.019243779	0	0	0	0.033210769	0.09258085	0.002722446	0.00864346	0.038526237	0	0.000287685	0	0	0.824028553	3.488078539	1.35615968	1.13330903	0.08634579	0.185876192	35.65226525	35.65226525	4.697190918	2.624939454	9.837675342
TCGA-AC-A3BB-01	0.187897973	0.295567296	0.277841916	0.169885567	0.027941552	0.832558052	0.026761585	0.024260477	0.054249614	0.190822281	0	0.07379012	0	0.126893556	0.078166603	0	0	0.076231346	0.033770819	0.02558885	0.073667577	0.189288911	0.001062908	0	0.020204208	0.005241145	0	0	0.019134893	0.032398322	0.075729655	0	0.05907046	0.00837288	0.056595409	0.035514819	0.01706878	0	0.696114781	10.48127242	15.40536041	7.972673296	0.246728606	9.663104109	16.7250997	16.7250997	10.19226985	10.36527674	14.66215846
TCGA-AC-A3EH-01	0.204730724	0.096033972	0.110906834	0.016191497	0.024566635	0.381094898	0.015331624	0	0	0.046524872	0	0.06420723	0	0.027935219	0.001398241	0.01410161	0	0.012129169	0	0.379280295	0.042376124	0.352316779	0	0	0.044398837	0	0	0	0.002223284	0.054058211	0.069984129	0	0.064233651	0.004083539	0.077618503	0.003284453	0.011615718	0	0.712898513	1.712697734	1.301074515	0.758647442	0.06742271	0.236365123	7.058104979	7.058104979	1.207956968	9.968777031	7.229848458
TCGA-AC-A3HN-01	0.121678241	0.226337405	0.174091035	0.197189892	0.125085581	0.710204148	0.007502414	0.018511643	0.020774977	0.107302041	0	0.139365464	0	0.032896328	0.009126033	0	0	0.026415035	0	0.229970312	0.038998259	0.279725168	0	0	0.089412327	0	0	0	0.016481385	0.05021505	0.075773677	0	0.063286832	0.009584966	0.034220328	0.017873088	0.028468386	0.003671409	0.700424879	5.398908124	6.387946343	4.258807669	1.003987571	6.83462264	23.53014889	23.53014889	6.029255408	10.00135989	22.21277934
TCGA-AC-A3OD-01	0.001378953	0.290713589	0.316797415	0.195675407	0.233422013	0.822350419	0.030672554	0	0	0.142811684	0	0.157476868	0	0.034608698	0.05335221	0	0	0.019398724	0	0.070421376	0.086989109	0.327769643	0.034273247	0	0.042225888	0	0	0	0.015787345	0.016631285	0.0855175	0	0.032564901	0.01125735	0.031745325	0.033017092	0.024483949	0.014241136	0.734754116	9.279998212	10.94521163	9.13788266	0.473592209	3.134096312	28.29359584	28.29359584	8.831422228	9.056816939	10.71143748
TCGA-AC-A3QP-01	0.043218122	0.083358524	0.057504799	0.093237247	0.101618425	0.349564327	0.01089413	0	0.096435994	0.119264657	0	0.00913821	0	0.082438521	0.00049261	0.000997447	0	0.05444846	0.107851138	0	0.056435021	0.379711367	0	0	0.081892444	0	0	0	0.007103714	0.020204559	0.103156513	0	0.029692662	0.003180434	0.038450415	0.009468999	0.004927594	0.005192486	0.778622624	2.484695658	4.109142959	1.626236703	0.064618231	3.703291024	13.66278189	13.66278189	2.64149073	4.689148524	7.575167706
TCGA-AC-A3QQ-01	0.066993095	0.04792765	0	0.010120592	0	0.162762554	0.034161259	0	0.066503851	0.182200423	0	0.039496482	0	0.121836072	0.034706842	0	0	0.060065903	0.015370301	0.065972405	0.053425413	0.279911939	0	0	0.038580597	0.007768513	0	0	0.004871492	0.017270276	0.063772116	0	0.01993481	0.003225153	0.041368103	0.008630841	0.006421997	0	0.834505212	3.969907028	4.334605925	1.265972304	0.11912223	3.988532563	5.762074504	5.762074504	1.119314057	5.556476708	4.517800835
TCGA-AC-A3TM-01	0.030931462	0.088733609	0.018527719	0.005907918	0	0.16130366	0.00168119	0	0.088915047	0.286001937	0	0.064306491	0	0.115201924	0.00187644	0	0	0.086277763	0.000540339	0.016152381	0.033093961	0.231525874	0	0	0.074426652	0	0	0	0.006527875	0.018386208	0.038142731	0.010655022	0.018404727	0.008440447	0.050295013	0.010176923	0.007523967	0	0.831447087	5.369938797	4.883131301	2.156275394	0.078299764	1.436841196	5.684569715	5.684569715	1.408666406	6.100465442	3.855734124
TCGA-AC-A3TN-01	0.061252718	0.067625086	0.008459788	0	0	0.092972045	0	0.094851027	0	0.125938241	0	0	0	0.092298	0.010577669	0.049466821	0	0	0.004795361	0.134179152	0.059152873	0.295494752	0.008198579	0	0.125047524	0	0	0	0.003603152	0.033689309	0.036512986	0	0.040747804	0.007844939	0.040596725	0.002652216	0.015003404	0	0.819349464	2.510484817	1.36256246	0.984470265	0.662489162	0.603204652	3.535447871	3.535447871	0.75805267	9.286639165	5.472627745
TCGA-AC-A3W5-01	0.181663428	0.206973662	0.195637421	0.189377618	0.08930534	0.81610569	0.017890551	0.010026451	0	0.131970658	0	0.046045262	0	0.081375617	0.089352515	0	0	0.037650397	0.00774005	0.220151335	0.106470339	0.189466466	0.015555962	0	0.046304397	0	0	0	0.010163176	0.044491848	0.065943511	0	0.058338746	0.013845692	0.002249308	0.025066656	0.025242882	0	0.754658182	7.405902904	7.345687342	5.092889206	0.209147374	4.578704115	20.89178319	20.89178319	5.171273337	4.947471216	12.768766
TCGA-AC-A3W6-01	0.061253512	0.315628631	0.207982306	0.157870386	0.101750724	0.618692762	0.010350239	0	0	0.136170266	0	0.237979916	0	0.052404812	0.083888298	0	0	0	0.018403809	0	0.153857087	0.201289718	0.019173991	0	0.086481865	0	0	0	0.005326247	0.029097397	0.077058715	0	0.037257442	0.010033276	0.055938796	0.029020467	0.017407445	0.002267681	0.736592534	10.28129363	10.71330216	5.547472494	0.357196001	2.345783227	16.71707023	16.71707023	4.872440195	8.382018232	20.83068153
TCGA-AC-A3W7-01	0.090927259	0.177828709	0.065125977	0.077736205	0.06493695	0.296846883	0.005774241	0	0.053871251	0.134068518	0	0.15560387	0	0.079450602	0	0	0	0.044419384	0.012349635	0	0.047156565	0.338735381	0	0	0.128570554	0	0	0	0.007719197	0.0302019	0.062690103	0	0.045747187	0.007993753	0.064562457	0.00801404	0.012696044	0	0.760375319	4.043012839	3.647402621	2.207806454	0.16889024	1.100577886	7.665510007	7.665510007	2.796226043	11.46240227	12.53432152
TCGA-AC-A3YI-01	0	0.104096488	0.106717592	0.229849323	0.014771243	0.484106531	0.050299856	0	0.026733861	0.082557687	0	0.02856784	0	0.014384886	0.009380448	0	0	0.034787198	0.050317167	0.302106013	0.037354465	0.204297911	0	0.013392798	0.022953583	0.122827802	0	3.85E-05	0.007059619	0.150386819	0.056819084	0	0.068917178	0.012707376	0	0.011458629	0.029259255	0	0.66339204	2.20095863	2.458439986	1.939572416	0.227965363	1.84684711	10.95104928	10.95104928	2.505819108	9.517404664	13.6702807
TCGA-AC-A3YJ-01	0.031023909	0.063356202	0.011078691	0.042131362	0.060723704	0.27272798	0.01363691	0	0	0.068958786	0	0.025377985	0	0.059673655	0.002299331	0	0	0.017725005	0.048176162	0	0.013671459	0.673119622	0.021890104	0	0.055470981	0	0	0	0.003149011	0.012073736	0.066772984	0	0.045312909	0.009107844	0.009811465	0.003222583	0.012438876	0.005591295	0.832519297	1.245179482	2.189184946	0.743200584	0.329778025	0.586523279	16.71128999	16.71128999	2.07756528	9.159616056	6.379768906
TCGA-AC-A4ZE-01	0.02237972	0.133460273	0.054186224	0.022733805	0.045835566	0.134972409	0.059588392	0	0.053448265	0.146478758	0	0.127744923	0	0.060194283	0	0.053942015	0	0.027784449	0.003698135	0	0.052683763	0.292723806	0	0	0.121713211	0	0	0	0.013488834	0.008678711	0.052483419	0	0.088655672	0.011858173	0.036153944	0.008989186	0.016694709	0	0.762997352	3.106949798	3.844921741	2.254747612	0.289822477	1.195163824	8.342758209	8.342758209	1.905203416	14.8089802	17.2099901
TCGA-AC-A5EH-01	0.066866799	0.075564478	0.096675352	0.132307262	0.008774921	0.601630651	0.007658532	0	0.00298443	0.043227215	0	0.000675059	0	0.072879377	0.065450438	0.000113692	0.043484438	0	0	0.332710822	0.040281146	0.312093966	0	0	0.0409164	0.037524484	0	0	0.001678881	0.056367438	0.040096812	0	0.052698159	0.004618056	0.04094186	0.00397882	0.008712678	0	0.790907296	2.798201684	1.474040985	1.448673717	0.075292917	0.151486969	34.30891339	34.30891339	0.713029715	5.433524093	6.07935607
TCGA-AC-A5XS-01	0.065981365	0.156014696	0.155253208	0.17158746	0.137292913	0.590695187	0.001649997	0.017265679	0.097026438	0.089013586	0	0.097741927	0	0.126082764	0.011327818	0.055583573	0	0.067337273	0	0	0.059084767	0.322886517	0	0.011264666	0.017828484	0.009762676	0	0.016143835	0.011875131	0.025156986	0.069543781	0	0.062110727	0.003101477	0.00540464	0.020607376	0.018682236	0	0.783517644	6.064864552	8.613455591	4.467136299	0.186820373	7.731619163	15.2574218	15.2574218	3.618475409	9.299682858	10.59667053
TCGA-AC-A5XU-01	0.048017703	0.093749594	0	0.020085703	0.041915404	0.24666044	0	0.00795374	0.184045662	0.087355424	0	0.066126081	0	0.053991723	0.028609189	0	0	0.026082589	0	0.212734835	0.063458963	0.241983599	0	0	0.027658195	0	0	0	0.015756716	0.012270686	0.02722457	0.007659693	0.023953071	0.016834171	0.026133163	0.00831602	0.005622401	0.003860022	0.852369488	3.054324549	3.576648771	1.932075111	0.101584329	2.715233628	7.062308362	7.062308362	1.164742648	6.456193591	12.14723713
TCGA-AC-A62V-01	0.005727692	0	0	0	0	0.109364922	0.019451847	0	0	0.057799556	0	0.042378065	0	0.022701948	0.004388648	0	0	0.016666672	0.011758452	0.243974633	0.0032664	0.494226411	0	0	0.083387369	0	0	0	0.000630868	0.019847936	0.025581673	0.006692945	0.026981716	0.007395457	0.02126082	0.000411492	0.004407953	0	0.886789139	1.437400438	0.537304986	0.542467466	0.035744432	0.241362013	5.56489501	5.56489501	0.400280864	5.679251077	4.953975727
TCGA-AC-A62X-01	0	0.009401869	0	0.194679479	0	0.089099022	0	0.088776375	0.010152269	0.00099379	0	0	0	0.116021678	0	0.024198298	0	0.011242967	0.033346302	0.203981057	0	0	0	0.328342805	0.175097311	0	0	0.007847149	0.00521274	0.035477015	0	0.081872734	0.0259567	0.013286954	0.03478066	0.002484888	0.007531238	0	0.793397069	0.991134121	0.393121416	0.419321597	0.048276308	0.271194798	13.79350623	13.79350623	0.389969431	6.961422399	5.836473953
TCGA-AC-A62Y-01	0.015371321	0.101058227	0.066641947	0.148959299	0.12236488	0.480551989	0.040339319	0	0	0.033928125	0	0.093052196	0	0.029773138	0	0.003410286	0	0.008886893	0	0.325965376	0.030015973	0.360951736	0	0	0	0.073676958	0	0	0.007971212	0.042910232	0.072404423	0	0.07211591	0.006049083	0.047866517	0.00561169	0.011530129	0	0.733540804	2.018609857	2.73927713	4.320305729	0.174683187	0.501272802	16.68973646	16.68973646	1.937527854	19.07868953	9.157641634
TCGA-AC-A6IV-01	0.0211031	0.357027447	0.221369948	0.234239405	0.396724359	0.863017365	0.006899129	0.000474958	0.020512786	0.127254766	0	0.149762584	0	0.03938162	0.050126311	0	0	0.007095894	0.034441755	0.003269365	0.068778087	0.380941973	0.008962705	0	0.096244121	0	0	0.005853946	0.009396488	0.016445161	0.067881688	0	0.157886947	0.014379242	0.025395913	0.015708582	0.016322662	0.003530569	0.673052749	8.398539539	7.618644191	4.263930438	0.419116105	2.277549402	35.95476051	35.95476051	5.286516426	62.18127424	26.71761501
TCGA-AC-A6IW-01	0.037454254	0.30535543	0.055198001	0.345077994	0.111006903	1.026899315	0.005828791	0.013509931	0.002032209	0.098058632	0	0.07120716	0.004134493	0.136848056	0.026817367	0.012004789	0	0.072267311	0.061157787	0	0.113465896	0.227877235	0.128188152	0	0	0.02660219	0	0	0.027720208	0.082599013	0.059281691	0.005853797	0.033899642	0.004317033	0	0.042315465	0.025016865	0	0.718996287	8.513566706	20.57083282	4.37455328	0.283154451	2.690188167	58.25316745	58.25316745	10.40563989	3.883317494	4.187792135
TCGA-AC-A6IX-06	0.453157216	0.436646133	0.231231776	0.215054929	0	0.784404854	0.100899477	0.158843484	0	0.150777767	0	0.176620736	0	0.03609922	0.081632024	0	0	0.05467233	0.015976294	0	0.050603323	0.144772565	0.000825594	0	0.028272476	0	0	4.71E-06	0.089354844	0.019563188	0.064421755	0	0.045585611	0.008505904	0.011849511	0.03161688	0.037482652	0.016619287	0.675000369	11.92160779	11.51277346	6.745658133	0.415656513	52.3730382	17.19619115	17.19619115	8.603430801	11.06095534	9.042657922
TCGA-AC-A6IX-01	0.081825796	0.167449255	0.139932907	0.144822085	0.133340626	0.522494521	0.051261793	0	0.112789281	0.07960685	0	0.155686025	0	0.035276855	0.008067279	0	0	0.041248591	0.01240866	0	0.050374854	0.332242193	0	0.013841284	0.107196336	0	0	0	0.013473876	0.013733294	0.06303436	0	0.126315305	0.00586665	0	0.009272206	0.019017521	0	0.749286789	4.362910947	4.216156865	3.633164902	0.223887356	3.899558253	17.25308469	17.25308469	4.578687151	11.26200357	19.98343938
TCGA-AC-A6NO-01	0.10977664	0.096181417	0	0.015811958	0	0.1754551	0.034118808	0.021346067	0.084150323	0.098845121	0	0.061990531	0	0.150034294	0.005006291	0	0	0.048290855	0	0.095103585	0.0592438	0.273746191	0.0188861	0	0.049238034	0	0	0	0.009598094	0.018221075	0.054826587	0	0.031789514	0.010042672	0.073380728	0.002398453	0.010074557	0	0.789668319	2.467024046	1.236728177	1.322983834	0.134288256	1.265082175	7.056269809	7.056269809	2.921163468	10.8584797	7.553467529
TCGA-AC-A7VB-01	0.090277722	0.043699265	0.000437197	0	0	0.070467441	0.114491057	0	0.109430784	0.079207615	0	0	0	0.026628011	0.042406091	0	0.00166957	0.015044176	0.003341377	0.261893059	0.029377459	0.286567338	0	0	0.028109672	0	0	0.001833792	0.010109474	0.01105176	0.022420788	0.013161551	0.033479346	0.017318153	0.009084504	0.0059052	0.008429362	0	0.86903986	1.916521374	0.086948105	1.406574355	0.075434537	1.301021007	2.75399981	2.75399981	0.812814674	13.60668573	6.852434857
TCGA-AC-A7VC-01	0.059762334	0.116417707	0	0.061508237	0.044276132	0.330485574	0.010287359	0	0	0	0	0	0.01349787	0.05977873	0.032221083	0.042825101	0.023047703	0	0.033419319	0.524494234	0.017016556	0.201478507	0.015235605	0	0.004229695	0.022468237	0	0	0.00184524	0.00567583	0.029617458	0	0.057817745	0.018878354	0.012574736	0	0	0.011059612	0.862531023	1.584897161	0.155536676	0.524533449	0.697057137	0.134150217	15.5968146	15.5968146	1.821017035	8.586417588	17.52564866
TCGA-AC-A8OP-01	0.024840497	0.113711677	0.070191014	0.089780765	0.041030739	0.264305493	0.056839062	0.007871601	0.018077712	0.063100434	0	0.125386357	0	0.115485988	0	0	0	0.067370583	0.012818645	0.049438359	0.064807183	0.300578722	0	0	0.064536651	0.053688703	0	0	0.017691661	0.032904496	0.039059885	0.004855633	0.065584174	0.019028959	0	0.002704737	0.021658961	0	0.796511494	3.760599709	1.560011988	2.139731482	0.306275645	3.446604298	8.995631263	8.995631263	4.456862849	8.933369108	13.08309644
TCGA-AC-A8OQ-01	0.203388368	0.333117714	0	0.149806052	0	0.65496723	0.02800401	0	0.1726323	0.085087756	0	0.111926299	0	0.078286265	0.056512586	0	0	0.046746507	0.00456194	0.098828933	0.113397075	0.18260316	0	0	0.021413168	0	0	0	0.030204612	0.038162832	0.036691063	0.001860547	0.065730029	0.014286748	0	0.018716192	0.064260242	0.002160003	0.727927732	7.234343796	6.433771805	3.863339608	0.27585967	20.25220652	17.27322648	17.27322648	2.945227235	8.199707722	14.5280991
TCGA-AC-A8OR-01	0.024500571	0.090485494	0	0.043724766	0.020432581	0.239741154	0.003390941	0.002650349	0.003504126	0.007871008	0	0.102524584	0	0.016352878	0.050763598	0	0.045224779	0.015329624	0.019635678	0.216912149	0.016808787	0.453496432	0.01144991	0	0.034085156	0	0	0	0.002889602	0.036279043	0.042512077	0.035324263	0.017018935	0.005781941	0.072603731	0.001640533	0.011881579	0	0.774068295	1.517795232	0.564237427	1.335603032	0.050693375	0.370132282	12.47723289	12.47723289	0.595813684	8.462004535	4.767530664
TCGA-AC-A8OS-01	0.086572549	0.211143383	0.130768171	0.089297979	0.100216981	0.390901017	0.025139634	0.003729804	0.032309577	0.189271874	0	0.116680131	0	0.062827514	0.006050935	0	0	0.026031702	0.021734446	0	0.066630736	0.236346308	0	0	0.213247339	0	0	0	0.011972908	0.020687157	0.063979491	0	0.067551268	0.009724748	0.016229843	0.01836365	0.020614153	0.002274057	0.768602725	5.65323137	6.179359145	3.584850981	0.286107689	4.289905602	16.16189522	16.16189522	4.47372183	9.315070487	18.77679693
TCGA-AN-A03X-01	0.016329637	0.013056916	0.098971734	0.066596111	0.061963846	0.318955465	0.003428177	0	0.006482003	0.032095687	0	0.106402121	0	0.028498002	0	0	0	0.014424299	0.00160716	0	0.03770018	0.50629509	0.00363586	0	0.254877178	0	0	0.004554244	0.006066577	0.041429972	0.050831407	0	0.032946733	0.004601502	0.03503772	0.004524718	0.008188568	0	0.816372803	0.687902626	2.027648636	0.922997006	0.141023878	0.498367428	8.702033282	8.702033282	1.104787485	7.278082416	6.663618934
TCGA-AN-A03Y-01	0.144212551	0.034551866	0.139026626	0	0	0.160018239	0.038407997	0	0.048413388	0.175222759	0	0.181533165	0	0.10274783	0.009016415	0	0	0.014639392	0.016237945	0.00523393	0.079501469	0.266951286	0	0	0.059589034	0	0	0.002505391	0.006725183	0.022208647	0.020055183	0.029583426	0.039018871	0.002430593	0.052120435	0.011727016	0.00887971	0	0.807250936	3.016611968	3.777080756	2.237385518	0.229857612	1.013187594	6.121162015	6.121162015	1.219151967	6.970419857	4.639016716
TCGA-AN-A041-01	0.021189691	0.114953971	0.018503447	0.066347452	0	0.343398165	0.048506424	0	0.064431641	0.017819904	0	0.080082721	0	0.026114654	0.020824363	0	0	0.014985086	0.002836762	0.336438532	0.038665754	0.311128382	0	0	0.038165777	0	0	0	0.017881992	0.027564472	0.019826938	0	0.019430004	0.011111747	0.036047057	0	0.015595472	0.006894342	0.845647975	1.0415949	0.15408189	0.771762677	0.13084527	2.170808564	12.37107711	12.37107711	2.227357548	11.48010243	13.040386
TCGA-AN-A046-01	0.029674449	0.075872776	0.158635379	0.096512073	0	0.346841804	0.003451266	0	0	0.212809782	0	0.015548186	0	0.208209892	0.014497802	0.030001738	0	0.062817763	0.016435736	0	0.154439107	0.247861334	0.032675033	0	0.001252361	0	0	0	0.003145634	0.036577453	0.042004535	0	0.030200335	0.002431618	0.02454895	0.028451085	0.025066528	0	0.807573861	5.629890942	9.027210508	6.717976851	0.232244935	0.831062975	13.46702647	13.46702647	2.652746077	6.406669534	5.082785695
TCGA-AN-A049-01	0.114085287	0.118045972	0.115606835	0.089144195	0.061509494	0.457591811	0.073078747	0	0.043593593	0.063066859	0	0.170520809	0	0.03290041	0.006330648	0	0	0.008047223	0.009078623	0.049588107	0.090725329	0.392342274	0.01020948	0	0.046825046	0	0	0.003692852	0.018111974	0.024272329	0.044514693	0	0.025109418	0.005207731	0.01244281	0.00594789	0.021788848	0.004427791	0.838176516	2.491480639	1.957684495	1.726651256	0.197986514	1.512920714	14.42476976	14.42476976	2.486955661	10.2544817	8.575558959
TCGA-AN-A04A-01	0.017113957	0.03408869	0.058629997	0.055774881	0.033973036	0.196986279	0.078728375	0	0.066381979	0.063752652	0	0.120347763	0	0.013744169	0	0.013820397	0	0.013027356	0	0.138402444	0.067885591	0.361457689	0.021671242	0	0.033172602	0.007183285	0	0.000424455	0.00654735	0.024509207	0.034578355	0	0.023313091	0.006040003	0.036652213	0.004530785	0.007651096	0	0.856177897	1.124957559	2.134767166	0.805579786	0.0751551	0.652226893	7.750832945	7.750832945	1.220862065	5.659719321	7.771897209
TCGA-AN-A04C-01	0.118267869	0.013519901	0.052123124	0.000927002	0	0.203631588	0.047110455	0	0.063148464	0.066325169	0	0.160515351	0	0.110504354	0.004110362	0	0	0.063103703	0.005997783	0.033703754	0.096992786	0.317500173	0	0.012500752	0	0.017075014	0	0.001411881	0.003785871	0.029454636	0.026257218	0	0.051427986	0.003126944	0.022127749	0.004102384	0.020080493	0.003659477	0.835977242	1.833718317	0.850977485	1.26262822	0.064447284	1.264207291	16.81210301	16.81210301	1.377805712	4.201238842	6.098375146
TCGA-AN-A04D-01	0.066623804	0	0	0.005797955	0.009852247	0.149682227	0.023796866	0	0.008624919	0.121527306	0	0.066318013	0	0.155415147	0.020323393	0	0	0.019325811	0.051511736	0.054013829	0.011910948	0.321538498	0	0.007557832	0.132909748	0	0.005225955	0	0.006372152	0.004653252	0.018541145	0	0.058736378	0.01795013	0	0.001237192	0.005019706	0.00011539	0.887374656	0.796872588	2.42932439	0.434143621	0.140836792	0.215623725	2.799858067	2.799858067	0.784671544	4.269652047	4.971224559
TCGA-AN-A0AJ-01	0.077983398	0.104897737	0.165978857	0.123501923	0.000474344	0.534156631	0.018056815	0	0	0.146010603	0	0.113433639	0	0.070860116	0.014353457	0.018023652	0	0.050073532	0.003755868	0.143165914	0.117697935	0.274877451	0.006263948	0	0.023275823	0	0	0.000151247	0.008740539	0.037067797	0.065685824	0	0.028189762	0.003675389	0.02518935	0.02102851	0.02084625	0	0.789576579	5.634494991	7.182772963	4.834644497	0.203231623	2.934784898	20.24433201	20.24433201	4.780164668	5.454392691	3.676110601
[truncated: 10,247 more rows]
[truncated: 48 more columns]
