# Supplementary material for: A novel cervix carcinoma biomarker: Pathological-epigenomics, integrated analysis of MethylMix algorithm and pathology for predicting response to cancer immunotherapy
Source: Front Oncol. 2022 Nov 2;12:1053800. doi: 10.3389/fonc.2022.1053800 (PMC9667097; doi:10.3389/fonc.2022.1053800)
Supplement: Supplementary file 1 [file DataSheet_1.zip › raw data for editor checking/Fig5-Fig6/ssGSEA.result.txt]

id	TCGA_TCGA-EA-A97N	TCGA_TCGA-DS-A7WI	TCGA_TCGA-VS-A9UB	TCGA_TCGA-ZJ-A8QO	TCGA_TCGA-EA-A3HS	TCGA_TCGA-EA-A5O9	TCGA_TCGA-C5-A907	TCGA_TCGA-Q1-A5R2	TCGA_TCGA-ZJ-A8QR	TCGA_TCGA-JX-A5QV	TCGA_TCGA-EK-A2H1	TCGA_TCGA-C5-A1MH	TCGA_TCGA-DS-A0VK	TCGA_TCGA-C5-A902	TCGA_TCGA-C5-A8YT	TCGA_TCGA-EA-A50E	TCGA_TCGA-VS-A8QF	TCGA_TCGA-VS-A8EH	TCGA_TCGA-LP-A5U3	TCGA_TCGA-MU-A51Y	TCGA_TCGA-VS-A9UI	TCGA_TCGA-EA-A5ZD	TCGA_TCGA-ZJ-AAX8	TCGA_TCGA-C5-A7UH	TCGA_TCGA-HG-A2PA	TCGA_TCGA-DG-A2KJ	TCGA_TCGA-VS-A9U7	TCGA_TCGA-C5-A905	TCGA_TCGA-FU-A3WB	TCGA_TCGA-VS-A9UV	TCGA_TCGA-DS-A0VM	TCGA_TCGA-EA-A1QS	TCGA_TCGA-MU-A8JM	TCGA_TCGA-VS-A959	TCGA_TCGA-VS-A8EB	TCGA_TCGA-MA-AA3X	TCGA_TCGA-EA-A5ZE	TCGA_TCGA-ZJ-AAXA	TCGA_TCGA-EA-A3QD	TCGA_TCGA-C5-A1BJ	TCGA_TCGA-C5-A3HL	TCGA_TCGA-EA-A3QE	TCGA_TCGA-VS-A9UJ	TCGA_TCGA-C5-A8ZZ	TCGA_TCGA-MY-A5BF	TCGA_TCGA-DS-A1O9	TCGA_TCGA-DG-A2KM	TCGA_TCGA-MA-AA43	TCGA_TCGA-VS-A8EI
Activated.B.cell	0.203527778616077	0.162134940561225	0.364377678313997	0.45460683737369	0.241358149020697	0.153139503758344	0.160130859160693	0.321274549535978	0.19921142198783	0.190050590403397	0.287904503962495	0.394212840511597	0.186813686861527	0.213315255182165	0.201369115035568	0.194904942881213	0.356478062651077	0.0745085523745952	0.194715008379508	0.391981779966238	0.309321347668885	0.250256021765001	0.287464627309607	0.186265932103968	0.259459865151959	0.496876329652704	0.333736688756045	0.122544716061878	0.145796456385639	0.251490401588545	0.171859575091977	0.227284884064477	0.270138333886526	0.390545834980042	0.129969079979701	0.230418734142795	0.340234524476292	0.130218829881258	0.549328123130381	0.298101889368542	0.163498840175219	0.424965877795455	0.0413686198580508	0.172078859626277	0.260816936327801	0.21337462050169	0.622709321548519	0.197921990748033	0.301223345883599
Activated.CD4.T.cell	0.553179477226618	0.561010974200703	0.658045031461651	0.695257398813057	0.524439963468522	0.554466761500515	0.572681475537931	0.521732254512733	0.53992509959797	0.548809795542034	0.575226466463143	0.626677970183534	0.472069744295023	0.575103928629386	0.458785632045612	0.573329359836657	0.537346071138207	0.41164261709591	0.590654855880337	0.646585490110239	0.509486976750332	0.625576944273575	0.556798210444515	0.546510949131931	0.624144323809709	0.514424013244633	0.591804815914958	0.568814054957613	0.551183412021331	0.59775699718434	0.604170857579828	0.412142031065346	0.647752776060586	0.545547178372276	0.598326182230672	0.524511570190145	0.566096361803968	0.518923654919767	0.664447039559503	0.701532668021704	0.564725026963766	0.667868281698852	0.470501538830743	0.518388573031031	0.678103563806181	0.558969635291747	0.725004868471713	0.477079276534883	0.550145995569521
Activated.CD8.T.cell	0.423836101588957	0.625607028817979	0.729846313120906	0.650672236337511	0.572816902313176	0.616920906048198	0.583340531371822	0.685961789847852	0.541855398091856	0.613298003458563	0.68640045296981	0.686311637703676	0.468985519966094	0.756359814542687	0.595172436187867	0.509893941049024	0.620682337783806	0.51112639635907	0.625029161521495	0.656553629039876	0.646242102938202	0.550683763035484	0.640840759201673	0.59763932621939	0.590456564370382	0.712069109013814	0.692152208714081	0.484723366874992	0.474334433693641	0.508017979062419	0.573400114294447	0.478462302878275	0.597342692322631	0.594100572955301	0.640782617335877	0.533146108027635	0.611583972486053	0.408914278911424	0.802427191914878	0.607593344582631	0.526451723860721	0.761172031809173	0.389702579492818	0.389548331235154	0.67757804903114	0.62748946224766	0.838082738090032	0.423114285895228	0.680658271573181
Activated.dendritic.cell	0.514926624695348	0.576762474828662	0.611716961000546	0.625840073209642	0.54688851410095	0.563568567900273	0.608933904605247	0.596901654181189	0.598661180603177	0.55976225906748	0.629537395997317	0.615746008971562	0.510088692113024	0.597566887407271	0.495719758460508	0.564116892928597	0.572092601466157	0.47808222970874	0.567643488660417	0.606663563379302	0.584373075163425	0.663212607129407	0.572965618099065	0.568544073617349	0.59421022788647	0.603458455432838	0.597704441679214	0.53696193481917	0.522416322607913	0.559503337817312	0.592922448544346	0.562487207360443	0.611583541702302	0.566370435421895	0.58503565363924	0.620380777951567	0.61904412681179	0.512382371366967	0.645488298588505	0.554273266568135	0.542140517304641	0.662016114069552	0.490464523666914	0.485746230014678	0.575857090819696	0.600200036553062	0.667705972903413	0.584412113071898	0.55067736961817
CD56bright.tural.killer.cell	0.608348033576281	0.651285741268893	0.625475774850876	0.562515351253495	0.558608857737714	0.618587823570095	0.572567612546862	0.666370928143552	0.652954545566986	0.656807331834476	0.672251435333252	0.646039221049072	0.621363105929609	0.586498258197487	0.518350433661628	0.611808799734846	0.604600996806181	0.605848941218958	0.626597258889213	0.582740555817345	0.650996645881721	0.618512971903232	0.60744072106984	0.580785030369046	0.633277538004617	0.565473606675868	0.636500264782405	0.541021563135427	0.591348457612874	0.591958040834858	0.628959745983694	0.592680741222984	0.651953838884466	0.564515518309005	0.595907859561013	0.59728198316872	0.643800441019225	0.589313082966769	0.62007210348179	0.616280365906756	0.610673622257512	0.628213542883266	0.564536004308899	0.599562871147425	0.604374573816215	0.628627676591022	0.627181203149297	0.621960409967741	0.676968417882636
CD56dim.tural.killer.cell	0.753110967717326	0.720263459067838	0.717209267747036	0.77948731414886	0.721205222184968	0.751634452846831	0.752775178554928	0.797366405857772	0.746102863288833	0.78456881300335	0.748943891812626	0.707514241342129	0.785670963841327	0.725539433263173	0.685416241312878	0.766545722420858	0.760159140615659	0.724086857149338	0.788320890193318	0.729170225603422	0.754088097257366	0.736618670704627	0.766298978654139	0.752874476168117	0.728587885745924	0.826708055642526	0.749092682361987	0.724617332838578	0.678054979084371	0.736875778272793	0.771137122415591	0.699021738617284	0.746602634871945	0.770183227030023	0.750581883941842	0.720766488733212	0.718864789383767	0.771937191941845	0.759479165348539	0.762627890060363	0.714950421363833	0.752174481546352	0.739503274516761	0.685795196990681	0.730577463144928	0.734946411774177	0.758173932755993	0.761142842081129	0.778117784176794
Eosinophil	0.297731025558127	0.339930874955141	0.329329407455084	0.310237430624103	0.30739440763393	0.286541327475863	0.295351907971923	0.295025785589463	0.291068539956125	0.313333630729998	0.322285354133508	0.350570401421276	0.221514749214209	0.292824776892248	0.341914208364486	0.354683380017693	0.286307074890334	0.235746301404449	0.261624127826037	0.416321157778819	0.264749812382209	0.357071934100492	0.365660523464826	0.281264645786423	0.407995964020751	0.387441712177505	0.287421280737018	0.330999127305142	0.264810266635435	0.250906078442809	0.299095509852125	0.367469502045613	0.461477618383721	0.331517333865483	0.227702173360941	0.327502005904526	0.388776279685429	0.316771495220415	0.360818501831986	0.367521974751913	0.322426111505622	0.357455424482441	0.261240056582235	0.253272137236906	0.324815753493187	0.357591860747825	0.533356894520257	0.3246931004347	0.273013605884051
Gamma.delta.T.cell	0.535034796255359	0.584046950022056	0.601018268386903	0.536538150253022	0.558281011346169	0.599812779113496	0.583299095363757	0.574699333927591	0.576369144305337	0.577327109881321	0.602732011865887	0.573835489823443	0.527089151321659	0.562329192984117	0.541595261260164	0.621670718610341	0.612675692521974	0.555681064026016	0.550504047785384	0.554408415108595	0.54183897309683	0.535193659908002	0.557753906791141	0.585222578795033	0.560819107166341	0.534758018041057	0.585128209118157	0.513193058245007	0.562462434730288	0.565565948998711	0.588314610881861	0.556878718211924	0.537986029596325	0.511696792838845	0.590864410853757	0.582006026683026	0.572802320547835	0.528836277688839	0.60978827354052	0.541442407388074	0.566598630770808	0.608213591352013	0.518969139835684	0.522855363656149	0.57734002820006	0.583426680195178	0.640801740276073	0.531607987647278	0.565524652751023
Immature..B.cell	0.280642105751252	0.309383203246741	0.480076310741719	0.481477690008588	0.329681506655536	0.315337476617044	0.33256423485292	0.363236492659257	0.332983897797529	0.319459830348295	0.362975797605321	0.489710178127657	0.299712396737646	0.428097947156726	0.251178685212786	0.294253510908524	0.372808720388871	0.233713411999987	0.357353697201325	0.442123198254078	0.385154882469359	0.411994882637629	0.407725931662981	0.314592565297613	0.344220330078615	0.450563130123048	0.383537390580364	0.249422003731331	0.207792841845308	0.319200739478436	0.325586532660742	0.270961826189941	0.364969820949565	0.433551224983411	0.276172659740669	0.344282337476596	0.446215619935831	0.205927446309703	0.557755239885826	0.390047120077601	0.274799554637773	0.500295958582687	0.210837676268439	0.282695848537892	0.375915202430918	0.41434381135648	0.750815130381596	0.237301812097045	0.397217140146353
Immature.dendritic.cell	0.708851609170571	0.706194385283151	0.707354502174833	0.661055988931192	0.702175117369462	0.675258217925922	0.665565245035222	0.73411332076111	0.709671931146901	0.689259960678292	0.720892661232343	0.721293039066693	0.741533838277885	0.622373397880893	0.711113021784363	0.729624210726935	0.726566911207407	0.679543112019975	0.693659793503451	0.711730671529394	0.695481062296479	0.732588244363813	0.690018747762474	0.650521585264487	0.749378448668731	0.649480103486723	0.700400120938267	0.642892620429344	0.69863112622953	0.695465703897374	0.699661418204082	0.714807166978635	0.716832360361709	0.68217630900911	0.675386947887333	0.736301478752798	0.70652186074433	0.6671024139945	0.716785984656244	0.72277926998958	0.720041516268827	0.686875159583205	0.66898750643229	0.680735282412461	0.68465027121384	0.713936388138023	0.734601691011717	0.691845866755224	0.664950035561885
MDSC	0.703875941247662	0.792526548995811	0.889020629894595	0.826059271663522	0.758764667849248	0.765933409325263	0.735343196153344	0.858904224583135	0.742623069456648	0.800254557510779	0.882276223821054	0.912372293370614	0.64688382814952	0.792290801274347	0.638656623930444	0.82701942422864	0.845255379479612	0.694747720037375	0.794595523611328	0.877355742828023	0.81355265410141	0.850060958002081	0.854907761241801	0.800911968199727	0.785123366843554	0.84440436359025	0.852064734328245	0.691663369891984	0.655141030265583	0.703740343349268	0.76925033121843	0.770728877421663	0.782625244488291	0.807782226731549	0.73685280037901	0.860777340022923	0.822266586491239	0.666569121877459	0.921662840455412	0.794590711209539	0.693203420278505	0.896840808435342	0.594018064316598	0.699127895582169	0.8168303413451	0.866002144635076	1	0.749110053102316	0.799954356235707
Macrophage	0.349344225298219	0.468081046502178	0.468902468563464	0.368173568526682	0.367954426386504	0.418224047828973	0.399557290125893	0.478041859519368	0.388042225215643	0.440105392893305	0.48261284197789	0.445346303420956	0.405904123857908	0.340117485724445	0.381691026717842	0.451725073699223	0.452373989959865	0.403085553043653	0.376112644575355	0.467064567831378	0.366051422458786	0.478338834075579	0.430047236123099	0.373192981632761	0.416534819380238	0.510219908225202	0.430932554002481	0.31345731505173	0.319168580716413	0.329444377873072	0.404682908097545	0.436860813951648	0.413035157529586	0.3858253436558	0.381883484034309	0.461277961660642	0.481362080439954	0.334608845470792	0.504367235638166	0.39024753301007	0.353768938588724	0.405442869476179	0.332016635937633	0.353640832061602	0.362962314277919	0.482091800078271	0.530655438069913	0.377447176691816	0.411026832775589
Mast.cell	0.3993366370913	0.496966780139911	0.54937656593223	0.438207906739438	0.385361522724489	0.422941764326338	0.467772862391558	0.462090350945091	0.411893981241755	0.502206017143369	0.515292870833902	0.568083610437038	0.396143281716572	0.469845480348505	0.482887571851121	0.527129682074346	0.477552030006014	0.412751726062034	0.427100700670056	0.537783480268513	0.406632184089892	0.496651616185818	0.495355086997551	0.406362974975116	0.60720467544877	0.559825283179495	0.479228211058006	0.408824912154621	0.354897075007454	0.412512031505993	0.472927895558037	0.522594126817196	0.514560834645767	0.454405115111714	0.379442234304844	0.530769467725229	0.550032202082946	0.372235630715685	0.563418531496608	0.507179621781076	0.386026690614171	0.508135922720149	0.383098463354847	0.421830591839013	0.400081265945653	0.484815391033779	0.653228372692868	0.461043281560072	0.524877319944428
Monocyte	0.658781163163471	0.674540243588398	0.724156731090915	0.645789632431454	0.622495389996364	0.641097120725192	0.650194386548767	0.673829194928445	0.658332704980136	0.666449740969526	0.683913171838364	0.699437719685395	0.687070283716652	0.641539472756265	0.663803482916248	0.651953260463869	0.651020511445503	0.640548561668235	0.678276135667894	0.679450836559836	0.667114542440829	0.685106138686212	0.63967426643624	0.616285050227057	0.680461482060594	0.720885402340389	0.651222970132939	0.644631185536188	0.63486404113242	0.64146563090437	0.64582347739976	0.654276766361008	0.671610300311889	0.627377439801639	0.609053055561481	0.680021646514019	0.686688500011627	0.629171207052756	0.674291130257723	0.642694241609183	0.669610331505287	0.66507663426233	0.701678397179113	0.598058057414672	0.653047652717659	0.677726864990309	0.725097830409634	0.644750102571841	0.634208485165068
Natural.killer.T.cell	0.473652580741935	0.504914048567261	0.50449225420088	0.529415100861345	0.51191074628171	0.452133143582894	0.509171453814558	0.485517815124753	0.497962346315689	0.487448884412288	0.546799849543896	0.511162063723465	0.515713829113191	0.50979668163503	0.459935962394544	0.497925561429747	0.493276617333723	0.483958081063721	0.500147893512916	0.496067485301623	0.474839722266326	0.475920848131963	0.497215737223962	0.48154092996316	0.527839465098937	0.485646755298926	0.493101940125115	0.424194812409981	0.467770915945127	0.471157806231998	0.53222841333656	0.498553525327128	0.496224293891654	0.421146972324549	0.519806169426726	0.52625677573178	0.475387957989061	0.443683051882922	0.540295927503235	0.485733434184885	0.506243873037707	0.549782912215103	0.416284793358949	0.46698974548505	0.487398543667225	0.524850671213598	0.61058709660674	0.453967238571731	0.521118653780696
Natural.killer.cell	0.550292419781835	0.586401501936364	0.640047288326296	0.559701086303871	0.51717139242477	0.567976985899773	0.576944278259523	0.598249204537993	0.567788569335657	0.533093189462363	0.619657175263695	0.604483277683239	0.558178056560099	0.572526734009611	0.540331961534744	0.57757656040789	0.554614181524507	0.489555142672758	0.548014580305997	0.596392592925568	0.557546470898739	0.599955333525376	0.600096326275228	0.538300344446231	0.572176599069898	0.570817760797358	0.596775611436125	0.476518201145228	0.521031711259816	0.513282924460427	0.567708433707507	0.603618532611821	0.586392654734692	0.586933778630818	0.545715910220284	0.579273342589077	0.5995329221893	0.518651196396593	0.603740604911015	0.552991582045102	0.564105239979811	0.588338619026112	0.574097708649169	0.54809590807765	0.561997014221098	0.612432153544231	0.679257507065266	0.642844410880059	0.560987503161422
Neutrophil	0.227274680299703	0.39776211702346	0.308878797830715	0.146516102912156	0.135695421004698	0.333418226411659	0.363646270828767	0.272255693202757	0.490337549839133	0.143600820629685	0.27470026456342	0.234993308297947	0.128941117033813	0.117526099689426	0.115826567569476	0.25311161955995	0.354080755263077	0.20841159629932	0.202217662652116	0.252792473062936	0.347444149155217	0.419283344423271	0.25767732072224	0.211333411753107	0.378469297962989	0.25164654774353	0.357953071862218	0.217277835830358	0.0648759246251263	0.266779589383257	0.251307060845282	0.109750053978549	0.461838959526514	0.236498981714305	0.192149589060872	0.361714259706096	0.123498659173871	0.132115863450738	0.129475113538147	0.310430100060341	0.224964354284448	0.403854221801197	0.119271838556958	0.0813447216020612	0.237363752018644	0.161918290354725	0.314321373723493	0.313669842286986	0.306216949726777
Plasmacytoid.dendritic.cell	0.665937726810468	0.65962455943043	0.694508307823083	0.680063065551354	0.648352493857754	0.667030955510443	0.651185918657472	0.673150434146462	0.701948950351656	0.712004660352277	0.673558109324692	0.690417873875431	0.66629023927909	0.646766554737313	0.709134335567144	0.685577593348397	0.720425253506501	0.651543867365592	0.626905011200882	0.685488625118204	0.655633764396411	0.730754775308619	0.711042428587201	0.681396858056476	0.715025486877891	0.650389595965422	0.652129575086028	0.662774030430246	0.624880136621467	0.641999105101132	0.691888194668557	0.711423006877654	0.696981136650278	0.688926799359607	0.642621926422725	0.727730510059956	0.644478494085827	0.66322208430593	0.703620993740082	0.709881143442819	0.658471908998684	0.696916897567702	0.656274504399631	0.682317880145361	0.660582466458213	0.668090723475252	0.717396346688705	0.707733953655948	0.685744471458634
Regulatory.T.cell	0.395955785129475	0.440170650994352	0.664431881772019	0.583196053779937	0.449101859071806	0.46408017710779	0.435164262078761	0.529148565995659	0.381873938511341	0.503933091012781	0.611521014825675	0.630204644124128	0.393255736412962	0.39886774036289	0.398648869870989	0.583176980929919	0.568637937133001	0.391007502168439	0.500483553381709	0.517306779152003	0.451103494565794	0.568189072421215	0.573189213561303	0.498116511566522	0.465583386719168	0.485762339786664	0.520824426005551	0.347177687713727	0.306963459867875	0.355569922165143	0.457904428408908	0.547329994374406	0.481739113355822	0.462367448658453	0.462712493739402	0.606177174830566	0.541686495722124	0.395053726889974	0.597989119095888	0.491505655632634	0.385674202807001	0.541683550282414	0.305568510735393	0.41140640184606	0.506005098602298	0.62509993372459	0.718518954825148	0.500352212293568	0.448216502470536
T.follicular.helper.cell	0.532790340662543	0.554841243522434	0.619644819255387	0.561203751280705	0.515839469323385	0.532071954052205	0.543436128589329	0.587336380430985	0.514074150090841	0.54212950453498	0.575515411392272	0.631975053943463	0.496138401953862	0.548646938418597	0.525988724845597	0.603314785484831	0.587046937562946	0.542288386495315	0.569503298626123	0.625702168796122	0.572778124989751	0.600879269716169	0.594027577131543	0.554580512851832	0.545792884975575	0.572558806877114	0.564354953310299	0.492429399233545	0.464054289548712	0.498066172911935	0.52338899605033	0.572255458503277	0.54552350530431	0.551010132101534	0.509324384214888	0.637770822114935	0.599777680766223	0.533022007785184	0.633594009260514	0.549713756634416	0.510405202219418	0.617408077873874	0.41372709896894	0.580058206544395	0.565683738208185	0.615622117867154	0.694293787299175	0.565766851827284	0.596062484972251
Type.1.T.helper.cell	0.411449477681508	0.481060138457233	0.525425346622408	0.507156982986146	0.427218637401885	0.456711204744049	0.46591770223864	0.465925940898383	0.447512648595303	0.451213616179165	0.501159286595692	0.528876936476961	0.439236095191276	0.513557587530562	0.421625628904564	0.485296434926469	0.46231470455805	0.40938899911642	0.457063471134644	0.51116584122326	0.46159824873739	0.47514401328951	0.501442029963862	0.434474979307377	0.471985000551753	0.49371495364176	0.470618412545438	0.409967486680479	0.406333036685729	0.394027478264758	0.449284250430115	0.439153351326725	0.5028603686222	0.47074743979806	0.4530510779582	0.462241538807624	0.496125129098806	0.369511009493295	0.538638475631501	0.494429077664942	0.429626441164866	0.535737251998126	0.364512461173424	0.399656052368567	0.481718579542068	0.522101629701391	0.581478003513304	0.431443990961402	0.492204965073912
Type.17.T.helper.cell	0.296718022704278	0.362517484178863	0.320699527669506	0.33541461777573	0.265311926981453	0.324487643519766	0.312152937817136	0.332267750582654	0.334522844004787	0.319663353057339	0.336086025201946	0.35033059540007	0.333078355754063	0.329543063760308	0.227005656122831	0.306905585586795	0.377400845578079	0.356485232435317	0.357049504815996	0.323340958047397	0.346526234394166	0.362245735338254	0.317831644999987	0.345486013723838	0.344194160137	0.392754783912427	0.341249851862701	0.262725677663972	0.330505581187887	0.323343447656032	0.375541539128702	0.286146568692765	0.37054926462764	0.317389447739653	0.306956489973058	0.320297909912052	0.30034352017143	0.288801649816173	0.326726790430879	0.323796670189074	0.311198519882901	0.3716165366066	0.346025506146205	0.259443571577261	0.31719172174431	0.358851370324702	0.311881684703933	0.340728422208798	0.322581776989341
Type.2.T.helper.cell	0.484756646104502	0.510789298910148	0.599200192254577	0.569238429890815	0.466268435893273	0.48240103052922	0.523218760202144	0.479733190249933	0.551041938462986	0.50867860104548	0.532438379985203	0.541914078704096	0.458909804368265	0.510259266528887	0.470808244327161	0.510241527912206	0.460715519342704	0.463881896354452	0.506023527004958	0.516953673402332	0.452606309577987	0.541663938187044	0.513379894955691	0.482408128082518	0.594699272464531	0.41819162852886	0.529355587709528	0.445559496860609	0.528535051236773	0.514935809873142	0.520422305755205	0.526599657006663	0.504826599722171	0.462338876724586	0.53269076099762	0.441301499298907	0.554144758042092	0.465871237186955	0.460954232753916	0.558388756074406	0.536465652205126	0.523446103635083	0.477504089262577	0.504184531156667	0.519269944948205	0.597541195612043	0.53834802459978	0.569904070130913	0.504431914710032
[truncated: 494 more columns]
