# Supplementary material for: A novel cervix carcinoma biomarker: Pathological-epigenomics, integrated analysis of MethylMix algorithm and pathology for predicting response to cancer immunotherapy
Source: Front Oncol. 2022 Nov 2;12:1053800. doi: 10.3389/fonc.2022.1053800 (PMC9667097; doi:10.3389/fonc.2022.1053800)
Supplement: Supplementary file 1 [file DataSheet_1.zip › raw data for editor checking/Fig5-Fig6/StemnessScores_DNAmeth_20170210.tsv]

sample	TCGA-05-4384-01	TCGA-05-4390-01	TCGA-05-4396-01	TCGA-05-4405-01	TCGA-05-4410-01	TCGA-05-4415-01	TCGA-05-4417-01	TCGA-05-4424-01	TCGA-05-4425-01	TCGA-05-4427-01	TCGA-05-4433-01	TCGA-05-5423-01	TCGA-05-5425-01	TCGA-05-5428-01	TCGA-05-5429-01	TCGA-05-5715-01	TCGA-06-0125-01	TCGA-06-0125-02	TCGA-06-0152-01	TCGA-06-0152-02	TCGA-06-0171-01	TCGA-06-0171-02	TCGA-06-0190-01	TCGA-06-0190-02	TCGA-06-0210-01	TCGA-06-0210-02	TCGA-06-0211-01	TCGA-06-0211-02	TCGA-06-0221-01	TCGA-06-0221-02	TCGA-06-0650-01	TCGA-06-1804-01	TCGA-06-1806-01	TCGA-06-5408-01	TCGA-06-5410-01	TCGA-06-5411-01	TCGA-06-5412-01	TCGA-06-5413-01	TCGA-06-5414-01	TCGA-06-5415-01	TCGA-06-5416-01	TCGA-06-5417-01	TCGA-06-5418-01	TCGA-06-5856-01	TCGA-06-5858-01	TCGA-06-5859-01	TCGA-06-6388-01	TCGA-06-6389-01	TCGA-06-6390-01
DNAss	0.237781375738578	0.1988719140889	0.207284975841181	0.179338285567191	0.214423262602715	0.165738595132236	0.204318676329657	0.225752218956093	0.156241741522375	0.267210106980923	0.243119654854992	0.20901129148982	0.21455447286127	0.227573189747209	0.21075526882114	0.156967909229044	0.259928934923105	0.174709466623619	0.258233103674839	0.212175461242745	0.245167470869975	0.134645436495705	0.198018091920396	0.152530014857693	0.276882539240735	0.27538152091963	0.219135529063194	0.2064333004796	0.181293003595105	0.259954905300673	0.196338653567264	0.2604440732677	0.143482598222741	0.255750501917264	0.124403363632534	0.287324691762668	0.14206145208392	0.192892072578367	0.204700669702026	0.202306939341041	0.64044651433532	0.245248345588945	0.210519455124708	0.250550338632926	0.27134204786886	0.243753707573109	0.268663608792896	0.138137562569091	0.210810454135486
EREG-METHss	0.321082366197648	0.271417442581951	0.267333157157573	0.241859253902959	0.297006725974854	0.225494423652022	0.300888327398171	0.302946395689887	0.215934797970367	0.333360144680297	0.324777050760201	0.265051902464965	0.285645536742351	0.3107390279259	0.298950433432324	0.209944102395136	0.314504294637839	0.221453989305327	0.319084858688256	0.260763523007807	0.30990076715829	0.190431827672762	0.24706607895462	0.214886635602619	0.335632162277079	0.334970852726765	0.268777323611476	0.256109260357176	0.252849287828474	0.342858427403551	0.25514353340978	0.293860464740217	0.18486681198474	0.311643129003169	0.1772596620512	0.367061599379373	0.185801667589719	0.234561555590043	0.249720383353737	0.243276245389178	0.717373580052082	0.333838326176959	0.257128569818649	0.311104136657017	0.296534444581386	0.296686359636919	0.325918781551941	0.173641674973622	0.271687899803438
DMPss	0.131314405963242	0.0959000788977711	0.112870242946456	0.107583830711044	0.10621944416745	0.0956119175670379	0.085343855892181	0.124994139457913	0.0865695629015307	0.186293848746849	0.121165995876374	0.129812240529432	0.112138547713438	0.129407363437913	0.0937548421037372	0.0931505102310988	0.162211969560395	0.0907604108469352	0.164725596802389	0.124921841940036	0.146959963919887	0.0613134521292798	0.0926918762457306	0.0520437359028923	0.172792409080997	0.173000515011671	0.14028654219379	0.123575197973371	0.11204700209133	0.172599263709177	0.105549719780866	0.178157143281488	0.0789524419993653	0.139572743020059	0.0528938628544508	0.176999747630259	0.0769734321496981	0.101678814579554	0.113714835065681	0.107266126864397	0.523565146436504	0.157042278582046	0.115875518465839	0.154975543823507	0.181760403034023	0.141507324578801	0.157830162712274	0.0800137609445433	0.106193276712963
ENHss	0.273352678923126	0.261586969867576	0.285171924949736	0.197105076800906	0.257696265506589	0.195669686846542	0.229931809024168	0.278302495118171	0.18808523013946	0.334049917449812	0.312142356868433	0.268403227315151	0.288188206364846	0.279083563439202	0.240095948836679	0.196475014045532	0.36188564873021	0.2711879463339	0.363359358790443	0.33818597464129	0.335943056213113	0.1904449106935	0.329154388102638	0.231377688550258	0.388999140556249	0.402088128889907	0.300580307536872	0.304182203623384	0.215076242975167	0.346986608646878	0.264290854502394	0.428302951341083	0.223315530030938	0.397495923710079	0.177306840635998	0.383615099866138	0.222507700074167	0.313208760506274	0.303841993207635	0.342852461218499	0.713534264523021	0.29764232639951	0.336486291015789	0.341740852686877	0.462513921797414	0.373287463885881	0.417078883782225	0.21434450110109	0.316723126231564
[truncated: 5,000 more columns]
