# Supplementary material for: A novel cervix carcinoma biomarker: Pathological-epigenomics, integrated analysis of MethylMix algorithm and pathology for predicting response to cancer immunotherapy
Source: Front Oncol. 2022 Nov 2;12:1053800. doi: 10.3389/fonc.2022.1053800 (PMC9667097; doi:10.3389/fonc.2022.1053800)
Supplement: Supplementary file 1 [file DataSheet_1.zip › raw data for editor checking/Fig5-Fig6/StemnessScores_RNAexp_20170127.2.tsv]

sample	TCGA-02-0047-01	TCGA-02-0055-01	TCGA-02-2483-01	TCGA-02-2485-01	TCGA-02-2486-01	TCGA-04-1348-01	TCGA-04-1357-01	TCGA-04-1362-01	TCGA-04-1364-01	TCGA-04-1365-01	TCGA-04-1514-01	TCGA-04-1519-01	TCGA-05-4244-01	TCGA-05-4249-01	TCGA-05-4250-01	TCGA-05-4382-01	TCGA-05-4384-01	TCGA-05-4389-01	TCGA-05-4390-01	TCGA-05-4395-01	TCGA-05-4396-01	TCGA-05-4397-01	TCGA-05-4398-01	TCGA-05-4402-01	TCGA-05-4403-01	TCGA-05-4405-01	TCGA-05-4410-01	TCGA-05-4415-01	TCGA-05-4417-01	TCGA-05-4418-01	TCGA-05-4420-01	TCGA-05-4422-01	TCGA-05-4424-01	TCGA-05-4425-01	TCGA-05-4426-01	TCGA-05-4427-01	TCGA-05-4430-01	TCGA-05-4432-01	TCGA-05-4433-01	TCGA-05-4434-01	TCGA-05-5423-01	TCGA-05-5425-01	TCGA-05-5428-01	TCGA-05-5429-01	TCGA-05-5715-01	TCGA-06-0125-01	TCGA-06-0125-02	TCGA-06-0129-01	TCGA-06-0130-01
RNAss	0.239842634073765	0.187830427352819	0.408749037991398	0.34914510381982	0.249841058284502	0.574147360848656	0.381039172504537	0.402316242977867	0.55592944629059	0.512914064447553	0.418371134702698	0.447336009038889	0.363073475603316	0.319604809259316	0.372354501337263	0.239002037652218	0.263331448430075	0.419321705214738	0.371113430692432	0.409756826342088	0.285216085752179	0.472307261189361	0.341076517986376	0.273359845757523	0.263949291185437	0.249852994967316	0.350572064448101	0.513829894026557	0.242897806034074	0.376764970271659	0.395780450512979	0.378742512529248	0.373760665470496	0.311359976913888	0.290718122364162	0.348211854869207	0.237131243953692	0.354356746458929	0.334354829489024	0.32455486097107	0.338701303913342	0.381063514432675	0.470824907256404	0.354147303001629	0.32046545225103	0.290711971276275	0.214938273325004	0.420249703155163	0.229151245197659
EREG.EXPss	0.558564473709572	0.574387313216145	0.706700115747766	0.56591317467874	0.461803069024628	0.499811397556209	0.502994700941898	0.414730379793242	0.476925375487882	0.462745205860721	0.753655726630185	0.417889567244191	0.430116346157406	0.511913163399848	0.570615781953054	0.642047180653141	0.479311285718012	0.52773764998521	0.59352591995612	0.687770992920314	0.521211385104921	0.671637432579207	0.375045755588751	0.663196855420183	0.688663282505697	0.519886457324923	0.605229319942069	0.570394786862638	0.711669884247723	0.420902331404823	0.434047243520038	0.699152750424463	0.63330172080189	0.727115253531871	0.335290528014312	0.331719387311753	0.625876281522472	0.665005550525688	0.520621995354053	0.584217169146453	0.763132500958274	0.61744892721827	0.642516322181473	0.840388110017852	0.728647502304733	0.527709230768148	0.41063067088743	0.55202239626846	0.476611868336261
[truncated: 5,000 more columns]
