# Supplementary material for: A novel cervix carcinoma biomarker: Pathological-epigenomics, integrated analysis of MethylMix algorithm and pathology for predicting response to cancer immunotherapy
Source: Front Oncol. 2022 Nov 2;12:1053800. doi: 10.3389/fonc.2022.1053800 (PMC9667097; doi:10.3389/fonc.2022.1053800)
Supplement: Supplementary file 1 [file DataSheet_1.zip › raw data for editor checking/Fig7-Fig8/risk.IMvigor.txt]

id	futime	fustat	ACSL1	MAL	RAB25	MYEF2	riskScore	Risk
SAMf2ce197162ce	1.577002053	1	3.33899875990191	0.461277334407825	5.23236729725199	0.864561401915248	0.0127990573692144	High
SAM698d8d76b934	0.427104723	1	3.16562757332185	0.115763053885267	4.13857020487033	3.14103872378593	0.0619619859475617	High
SAMc1b27bc16435	24.18069815	0	4.70674711587023	2.82259509353206	6.01783363318172	0.296903776458667	0.0121587190661819	High
SAM85e41e7f33f9	0.624229979	1	3.49365326418493	0.0508915741037939	4.36872825034598	0.171846155565928	0.00590337550837223	Low
SAMf275eb859a39	24.47638604	0	3.87440965863828	0.83956686212104	5.31599600924237	0.264809244463752	0.00932173894037886	Low
SAM7f0d9cc7f001	4.632443532	1	3.94453734530061	3.0464161053081	4.75908665978827	1.76794250868546	0.0179339317132636	High
SAM4305ab968b90	1.412731006	1	6.32397116247703	4.67993160241158	6.44349788725126	0.123596887350383	0.0180065114803471	High
SAMcf018fee2acd	16.22997947	1	3.93476247411968	5.20777498507642	5.24849907513838	0.716290205367042	0.00527510307613604	Low
SAMb2f1d0e54ece	11.40041068	1	4.47992334134241	0.705281144457639	5.45846410345333	1.46517631320929	0.0393127393778662	High
SAMcc4675f394a1	3.121149897	1	5.08273036379786	1.53177265844809	4.95129309555353	0.411344955148045	0.0143208470393063	High
SAM49f9b2e57aa5	7.457905544	1	1.85827517121857	1.19829031176767	5.33897598376393	1.54846910652568	0.00998329327090836	Low
SAM2e7aa8fa0ab3	7.72073922	1	4.50665602229652	5.57219678642722	6.03724633936435	0.780096461844707	0.00922226396027458	Low
SAMd0e47be700b0	0.887063655	1	4.3694806469441	1.63587422766534	5.5479545093735	2.25585700883558	0.062870725564497	High
SAMdf3e42c8672a	7.326488706	1	3.14879369921215	0.309784954546301	4.39972333820677	0.384923290366744	0.00574315888222469	Low
SAMd027124354ce	23.52361396	0	2.84603250824503	0.235329995884091	1.74250650346947	1.64277476008233	0.00550153031404407	Low
SAM36d87392593b	23.68788501	0	3.1533271417695	0.417848228330046	4.98628929665172	0.571643356093795	0.00829356133916697	Low
SAM4edbe45817b3	1.051334702	1	3.60038220392692	0.383505089835426	5.37934529789208	0.138961614778481	0.00826853339665278	Low
SAM36a9225b0222	23.81930185	0	2.85142449139857	0.701003517903405	1.97734580057554	1.28398700212392	0.00396786058377761	Low
SAMe7bf6c015192	3.121149897	1	3.92845104509671	1.68543917704433	5.03820583975746	1.18664987905023	0.0160594110781979	High
SAM6dd7ad1d797d	19.28542094	1	3.70508719729612	0.269140456184083	2.30978392113157	0.504655276213441	0.00379958275107241	Low
SAMc0d625a50eb8	13.27310062	1	3.31280110040077	1.8678611696025	3.61690160389224	1.11459003878677	0.0062023269280172	Low
SAM18039827e1b9	1.478439425	1	3.61004936342216	4.06716163139489	6.57919597308011	1.39796715930893	0.0175881990627461	High
SAM681e4bf7cf85	23.39219713	0	3.61517830794987	1.00902542049859	5.38075466033903	2.04000498766953	0.0386846421888546	High
SAMc692536a795a	5.650924025	1	4.77909401199295	4.50000226761549	5.09909691650975	2.00442954885767	0.0274526074783937	High
SAM9a2cf3c06fb3	5.650924025	1	3.77718185295145	1.22594971532446	4.67397444854806	1.73884392612761	0.0233535529684085	High
SAM557dde1b9f3e	6.702258727	1	4.25333027570402	5.62955978616092	4.46223409911494	1.4439261464341	0.0078876296266143	Low
SAMb8f13a0525a6	2.694045175	1	3.57911185158572	0.698306886202601	4.25441184801794	3.22819696454628	0.0752985275315614	High
SAM23aa15d4a0b0	5.716632444	1	4.65090088516707	1.62780010444437	5.99223434967194	2.31690374038813	0.09049076678581	High
SAM468a9e1dc821	3.876796715	1	4.67007079696577	1.01596198166005	6.38961557142283	1.32442966681969	0.0508515547278719	High
SAM81b71522417a	2.135523614	1	2.39184425329681	0.240511521286172	4.75810819754055	2.1406886269046	0.0216485901186155	High
SAM6cb230f208a8	23.22792608	0	5.15195688153994	5.27812535523773	5.77355799348066	0.42590693792006	0.00894568144381398	Low
SAM0684af734db1	23.26078029	0	3.20858133143873	4.46471401400686	6.4757778070138	0.0957919698603086	0.0040354847003403	Low
SAMb963dda93cfd	2.759753593	1	3.48712059999171	0.231755664873026	4.67848619077775	1.10032357019844	0.0144186319197714	High
SAMa9ca8536d2b1	21.84804928	0	3.58004714606532	1.27563885989236	4.58988781779956	1.3508779534054	0.0144242597249694	High
SAM9fb814c22bdb	19.1211499	1	4.26993890585577	0.901553519986232	3.24102775730901	0.892012658833552	0.00875874498130136	Low
SAMbcbc7957c264	4.1724846	1	3.59408018456796	1.49680483750485	6.07135403857185	0.86776421663317	0.0159429079843034	High
SAM7fb6987514a4	22.83367556	0	4.24227784455814	1.94694331011543	4.19313605284324	1.01087200919856	0.0109543625279241	High
SAM63405b04ab2d	6.800821355	1	3.52401814703309	0.211473221289454	4.05364448654556	0.281509427389985	0.00564389753582012	Low
SAM18bc1078bc15	6.899383984	1	4.42012134660061	0.450784324277545	5.69996321884295	2.31127052820795	0.0933539499918544	High
SAM7d2dfba6cd84	12.71457906	1	4.30963514214459	4.55044763143851	3.79518381968476	2.20659069636323	0.0156233763595974	High
SAMd1bd63734394	1.938398357	1	3.44171927633158	1.4449589994131	5.70221529757418	0.207193959710922	0.00726029683681976	Low
SAMe9ae8beb82fa	5.486652977	1	5.09049850913174	5.00360242443542	4.7389458532817	0.560046580098194	0.00698353725385491	Low
SAMb0a83e5fbde9	23.32648871	0	2.96143864534329	3.005742366221	5.51361296221827	0.505683454282422	0.00490411322185584	Low
SAMba7176afe070	3.449691992	0	3.03563480205207	3.3004804313175	5.46600064183921	1.14833415620978	0.00823798298588308	Low
SAMae1690469964	21.15811088	1	5.28634419798589	2.79293698544729	6.07187621429757	0.55015785436482	0.0207651197002562	High
SAMbe83eae4026e	2.726899384	1	4.10443963405783	0.151894629066559	5.91888072953896	0.206203576343724	0.0145515890120135	High
SAMe5bc41772bc9	6.110882957	1	3.3749872854973	0.336110606788092	5.29898195532723	0.277793252352051	0.00819613648829277	Low
SAM23095936e611	2.234086242	1	3.66597449827688	3.26834079754833	5.82733179766716	0.130558790945075	0.00530104098821684	Low
SAM7114d99032ec	10.84188912	1	6.22407168133053	6.66277196375294	5.810703051955	1.87929148808481	0.0406347182169157	High
SAMd215b503f99a	1.708418891	0	3.65543654586458	0.206869451042038	4.27789675154479	1.52811726543893	0.0196876167846985	High
SAMdb3f50c9129c	15.80287474	1	4.26451965900134	0.483597527885674	3.21206205294604	2.34130494366501	0.0339711120172576	High
SAMbf1a3ae828e6	20.73100616	0	4.81846740320025	6.44287373057935	5.96056891021136	1.98737475146069	0.024908626801664	High
SAM52e3fa3ad574	7.950718686	1	4.13228934939161	3.74200155580767	3.67824114614095	1.66835100900023	0.0102004072655195	Low
SAMd4c0837b0997	5.388090349	1	3.73679152393696	0.438082989321317	4.88226053879317	0.723164035879753	0.0120774753055624	High
SAM9cafb905b36a	7.622176591	1	3.42223382833139	1.52436890379901	0.903376918429732	0.658156045118712	0.00167036855708754	Low
SAM3f2033c90438	0.821355236	1	4.93994938414936	0.234163998508104	4.32492626349825	0.164232056230542	0.0112706900723095	High
SAM032c642382a7	2.496919918	1	3.65334329050106	0.568339076393299	5.24865028080185	1.79252673169207	0.033233476711054	High
SAM5ffd7e4cd794	1.215605749	1	5.25965330094036	3.84795878218142	5.23899489507001	1.71499228253449	0.0328614187341024	High
SAMb419a8fcbfcd	22.73511294	0	2.21685946850372	0.735675758606208	4.55476130789723	2.87132103718329	0.0313242418600514	High
SAM8884fe446d20	23.16221766	0	4.58828720008386	0.196074880860158	2.54371543329464	0.461899704549004	0.0062793061732921	Low
SAM17c45bf16bb6	2.694045175	1	3.95080180396528	5.47059551764287	5.62993678728339	0.191647088874597	0.00365698073327821	Low
SAM2070b416069c	8.016427105	1	4.36657031865261	3.06026299216852	5.69605817546555	1.41448183651685	0.0230785305724728	High
SAM0ce9c983b20f	6.603696099	1	4.13986514848867	0.753353997230721	4.41500733081277	0.849004258384563	0.0128216877061682	High
SAMa1e62d323e1d	10.57905544	1	3.1059834460353	1.77416653951143	5.69232321676502	2.04130755789387	0.0286651842248675	High
SAM61baf919bb01	15.60574949	1	3.80940410934799	0.968450902847265	5.61541994647058	0.374154308248335	0.0108353537518674	Low
SAM97a00e0929fb	12.71457906	0	2.88424464896574	2.98731082429841	5.70378423209464	2.27502513196276	0.024223250446226	High
SAM2f228939632f	7.885010267	1	3.91178763492691	0.432106684130573	5.28753063776613	1.57264498973835	0.0325288319006396	High
SAM9539a4f19ebc	7.950718686	1	3.34299185985432	0.495164383542026	5.28206490174929	0.126945265138236	0.00677513241093992	Low
SAM36851bc8b9ae	3.54825462	1	3.83004411227258	0.812663221676944	6.19606189834015	1.7594611832407	0.0479481369663932	High
SAM297c0301e861	8.082135524	1	3.73437546956561	0.346650613457052	2.85220351795061	2.00445096277767	0.0174751232907617	High
SAM1fa6bcb7fc48	22.73511294	0	4.27048345385917	2.16045719335429	5.63747701743658	0.210036871573019	0.00910179580937989	Low
SAM075e037d95bc	21.32238193	0	2.97466528818895	1.18990628253586	6.45590521905171	0.100979068961826	0.00742507413268894	Low
SAM6d2ae0c39b96	22.11088296	0	4.4361247935971	1.98445704877216	6.702632594924	0.371072075919901	0.0177977745635948	High
SAMcabb6d58ff55	20.27104723	0	3.10232679643685	3.39339622071465	4.66261561327408	0.298403954329283	0.00289928209326044	Low
SAM716f54e468f4	21.19096509	0	4.29170207923048	1.32838699013164	4.53306138230851	2.16355298668002	0.0404839639760353	High
SAMeff2ce356ccb	8.082135524	1	4.50352958623632	4.5146901453438	5.3237894482312	0.221307995901939	0.00541696192644097	Low
SAM110501d0eedb	4.271047228	1	5.66051531686606	6.00142507368365	5.80438094990892	0.421438013216366	0.00985800234570512	Low
SAM2e9ac0b1b250	22.14373717	0	2.95587808404659	0.480882322413814	3.48873668133912	2.0848566973013	0.0158484347967332	High
SAMc0ef41aa6c8b	9.560574949	1	3.71747784436361	6.73531246197597	4.70247501701337	0.822666896282439	0.00300756867652689	Low
SAMd636e3461955	10.48049281	1	4.09231846710224	1.66840700801605	2.44341040196793	0.403488128826135	0.00324264935927891	Low
SAMe712352fb82a	22.11088296	0	6.12126021834592	4.93823643261478	5.4352730646781	2.06187480803658	0.0576408854645944	High
SAM30b5c6c54cf7	9.264887064	1	4.87170015987632	0.0792962492487611	6.38847005108388	0.866451840866176	0.0461736895105528	High
SAMd98bac0a070f	2.069815195	1	3.37016518197715	3.14824083492238	6.24008372431446	0.399350359249695	0.00698739309373385	Low
SAM8e8ef2368dfa	4.501026694	1	4.19649695109732	3.21689690646434	4.50231065966653	1.05985277655023	0.00949388907317537	Low
SAM08cce2fa88f2	22.11088296	0	3.84399769636832	2.03773986507507	5.8000743856457	0.383519864658438	0.00940471983137934	Low
SAMb4c7a001537d	3.186858316	1	4.69849342837779	2.66488692235265	6.81343092734757	0.570861702983205	0.02165505002534	High
SAMfd947610629d	9.034907598	1	4.2773038104124	4.54891537086359	5.05432852744517	0.549300699898537	0.00579099605917426	Low
SAM943df5cf15df	2.135523614	1	3.97835302273759	0.370637598081567	4.95517183529729	0.142912522957496	0.00851649234210045	Low
SAM31f41dd0d6ca	8.27926078	1	3.46523288072914	2.6384011525781	4.6942921146169	0.672207625302511	0.00576591399704986	Low
SAMb3c02294aba7	22.40657084	0	5.15243902249871	3.32794038225874	6.0103775112718	2.01555212831502	0.0612835681696991	High
SAM39eb94fa504d	17.90554415	1	4.59814949873218	0.357952925550963	6.11900566777435	0.232893757394236	0.0195855476409215	High
SAM62fb1388c871	22.50513347	0	3.97536474991836	2.33705247061385	5.68073453833907	2.22330820608234	0.0453206715616829	High
SAMc0da5d48686d	9.49486653	1	2.98408739379158	0.218578980936712	5.16717940940743	0.094775500530622	0.00561783746866529	Low
SAMe7bcab05402e	7.917864476	1	4.38247855915098	4.41955801917043	4.47721781495402	1.01527217133403	0.00758307150319461	Low
SAM2570ff4aae6e	22.37371663	0	5.46219196529784	3.35955506342709	5.5226835788436	0.228392532791476	0.012181617044623	High
SAM2dc3f04e45e9	10.18480493	1	3.02895916933951	0.114173110423045	4.46602051558768	0.339498161378267	0.00557327928881477	Low
SAM9448d858692c	2.036960986	1	3.93050422130777	1.45142694100516	4.21642853067953	1.34835426187251	0.0142498398968537	High
SAM4501e41e4751	1.117043121	1	4.61674595473962	1.98603230003341	3.95659792560418	1.05230172695041	0.0123658702088518	High
SAM714285adf612	0.624229979	1	3.2257647881224	2.91271320106894	0.890011788820254	2.71045158197742	0.00675445747561273	Low
SAM5b57e47fdcb3	3.843942505	1	4.96577272895707	3.96603325699852	5.71431581802286	1.41561677367507	0.0255372603677633	High
SAMae4da274eded	4.993839836	1	4.32633540399008	4.0237753079518	5.27447519402402	1.71797593263082	0.0203015321164347	High
SAMd35318127278	21.58521561	0	3.89925429869916	0.0988449914512946	5.5713913676696	1.02340168080445	0.0239298339687415	High
SAMa913c6139ec8	5.125256674	1	5.72904153015844	6.13651067880254	5.71838203398189	0.996110861291271	0.0158802939490905	High
SAM75142fcab9df	11.92607803	1	3.78642116247622	3.85230540373178	5.1290264413876	1.56395040773654	0.0133567716586611	High
SAMd697ba701077	21.15811088	1	3.38551645012589	3.66938724052137	5.56889723529049	0.682109860001618	0.00621895988647909	Low
SAM166a419a4e5a	5.388090349	1	3.5349822625628	1.41580900426499	4.05688380916268	0.788169521587118	0.0067921203806762	Low
SAM025b45c27e05	8.772073922	1	3.46239289658165	3.41821688757264	4.7410629949009	0.650526916305599	0.0048360664541271	Low
SAMe07c4560772d	2.102669405	0	3.13871304505407	1.49107441014424	5.12295977451098	0.225867528077698	0.0050412938618079	Low
SAM2dc578e0165f	1.971252567	1	3.66235894637747	2.03931484132302	5.91271741835832	1.5334430934783	0.0247160035389888	High
SAM3785587846ce	7.063655031	1	4.93747890674619	3.33048272811513	5.88435150592812	0.2709653669198	0.0112975606245843	High
SAM560f23d6a3ad	21.38809035	0	4.38562956073228	0.633213302449511	4.41536325011816	1.89552424672336	0.0373528254786789	High
SAM52500cabdd36	20.46817248	0	4.91331764577293	3.37338640340353	6.09729446016438	0.347771182031463	0.0128383034621867	High
SAM14df63a65411	21.42094456	0	3.79540427233492	0.824458262241659	5.67888246626561	0.835690933651454	0.0170937946711593	High
SAMf3a9bce50099	2.102669405	0	4.49379250804741	2.68670773787878	5.21825626047025	0.411068580831512	0.0091857143851205	Low
SAMffa5c7cad0e5	15.54004107	1	4.07986798256852	1.78221617291418	3.64432554004507	0.788522782236739	0.00698910174479682	Low
SAMdab9ca8fb5de	0.197125257	0	4.13157132901232	3.18919505235428	5.06177636176466	1.14301326282112	0.012336468761344	High
SAM34430ef08e5b	18.16837782	0	3.72789647569234	1.73117136156257	3.32366689353594	1.70594247205995	0.0117956070190506	High
SAM4b0175e8db6e	2.069815195	1	3.22182877639999	2.20088051761381	4.72946620331041	1.37413112356601	0.0106036016587876	Low
SAMf28c01545593	6.406570842	1	2.67542978161744	1.13004590649277	5.67279350592144	0.183013068807949	0.00517156101989277	Low
SAMaec7380f9ab0	20.862423	0	1.76261678203974	0.137657884482338	4.29444315568683	4.3181679641761	0.0926127812711249	High
SAMaf7578d55754	0.229979466	1	4.88696955788212	0.631070341928563	6.19360910687826	2.38632327763921	0.145635330299526	High
SAMbd8ee73983b8	0.854209446	1	4.13708688881132	4.00270928955323	5.50965310205517	1.04934704719341	0.0112870569177408	High
SAMe94c30c30616	15.37577002	1	4.45581148535231	5.76262829000207	5.36569540005876	0.216371359138023	0.0040570825761072	Low
SAM54e58f1b0230	4.369609856	1	3.21636793806978	0.307658036485342	5.51893136410272	0.818449620933531	0.0133625818007695	High
SAM5e3bae090b8c	6.735112936	1	4.93152711118386	2.79829321622182	4.62882490490323	0.427716665014204	0.00899579745476365	Low
SAM3cb94b0d5297	5.059548255	1	4.96457015207022	2.24624648547946	6.42169046525879	1.35640434547662	0.0465586542266945	High
SAM61b9d4d84c64	21.38809035	0	5.65463938254447	5.65261930243288	5.97584931085059	1.11528649548106	0.0208985354461421	High
SAM8a42c0d59187	2.825462012	1	3.43549426590456	3.68537538127713	5.25136026797445	0.0717023536290514	0.00328493015580201	Low
SAMcb132b0cdd2c	2.529774127	1	4.63843529778584	4.98215522815275	5.79167139605808	2.09883185421239	0.0326146004266641	High
SAMe97af0feefdf	11.10472279	1	2.57421456757355	1.2793361372967	5.42095426309647	0.249794890224435	0.00458382820149924	Low
SAMee3844cc0b9f	3.219712526	1	3.58826188049217	2.67227642718707	3.22086723208823	0.965138472206045	0.00447339864094579	Low
SAM73b653ae20d1	1.80698152	1	3.22084275846405	0.0766257789346089	3.05355986647937	0.149360425752624	0.00303991581879012	Low
SAMdcae54fcd7fa	6.242299795	1	3.88939022737327	1.53607700471996	4.75889354325577	1.33593040596707	0.0166881608116181	High
SAMdad5c29dc105	2.431211499	1	3.57617180002215	2.67202459930451	5.36028275764797	0.228419737459391	0.0052775084344296	Low
SAMa424c75831b4	3.54825462	1	5.06379268580872	0.191442711937762	6.41072094621772	1.82020230449776	0.115627145904288	High
SAM28687037e4ff	21.58521561	0	3.47071560978898	0.449298294008589	3.44811347384549	0.39845194424567	0.00458331352379289	Low
SAMe50d15fde368	18.89117043	0	3.8516239719899	1.96351249000239	6.28474900521547	0.859890210015098	0.0175796947075918	High
SAM45c8e6412c66	3.482546201	1	2.8455823361472	0.61199407737464	4.16021423719339	0.236180514282972	0.00370253963169983	Low
SAM8533e5e261d6	12.81314168	1	4.40396301626996	0.559522544035926	6.26949522190785	2.31963945000473	0.113290031630203	High
SAMaaf505c36f93	20.56673511	0	4.13196219446795	4.09338389754782	5.7449476434588	0.263947140223741	0.00604660206256693	Low
SAM73663ee4a96e	21.25667351	0	4.72154695304068	6.92655316532327	5.41007625094254	0.710271983334523	0.00560911909864465	Low
SAM0bdb3428bd13	2.234086242	1	4.03945836902663	4.92930890751998	3.74612323332849	0.221313949502367	0.00214814554611356	Low
SAM3330c03fdf00	19.18685832	0	3.02279942090377	3.74369442140826	2.70705155206123	1.45587539893799	0.00337819686157175	Low
SAM0a7c2091dd56	2.628336756	1	2.58155726560836	0.160339787743426	2.61167726827696	0.186563842164225	0.00190102733625127	Low
SAM7bff231634e9	10.25051335	1	3.07105202595918	0.930329631363843	5.6968038130986	0.157030898502755	0.00647753843040454	Low
SAM5d1dfd5207f5	10.90759754	1	4.12560372787257	3.52269438532008	5.86828263782931	1.25301324560362	0.0171415179396084	High
SAMeb587a68006b	20.69815195	0	3.4960397403913	0.0901700767653229	4.41573146970304	1.40709042355442	0.0177045243471812	High
SAM99a46b9eec27	3.613963039	1	2.92360339622688	2.59442419154498	4.06522456351674	1.46562957113022	0.00705077386696558	Low
SAM1ac4e3dee297	5.519507187	1	4.91008057711739	5.21417327058571	6.54597973693749	0.460049192569324	0.0111631045116811	High
SAM553c3c35b847	6.702258727	1	3.63546515025411	2.64622843597822	3.75145737705598	1.61597199893142	0.0100108540790554	Low
SAM3e04eb914f3d	17.28131417	0	4.14760113736498	3.07196987689808	4.93928587059924	1.08358195369381	0.011555977482973	High
SAMc2a1820d4e6b	20.73100616	0	3.40113944970025	1.37325046473412	5.53771969520495	1.03650739932136	0.0140934429080567	High
SAM822b226466a1	17.28131417	0	3.17863195281563	0.808510474801849	6.32187027182589	1.61418617507325	0.0321731646719778	High
SAMabc151b01ea3	0.558521561	1	5.99288960755645	0.518904213623785	5.46597088364865	0.821942370044547	0.0490600673015987	High
SAMe1eb5d988760	21.05954825	0	3.6948420285921	1.25047464323483	4.5112863050762	0.863693710607386	0.00969642125580355	Low
SAMe3210d3632b4	2.168377823	1	3.95551765187758	0.225023018566172	4.02528758046084	0.33508556846277	0.00721364541850913	Low
SAMb15ad09d6e24	3.876796715	1	4.06616681873776	1.92781814439198	3.86377221753734	0.590177278209119	0.00613919589965805	Low
SAM7893196e0e89	2.661190965	1	2.90417228794654	0.0860189902226842	5.13034174225776	1.05002658147595	0.0127210962536778	High
SAM3f446449bf81	0.755646817	1	3.27163469786346	0.365177473546604	4.9358475399055	1.53438385294498	0.0203657642830848	High
SAM961d04c42bd9	5.880903491	1	6.30507087392132	3.11184845463363	5.84073351834435	2.00867111901381	0.105531648894948	High
SAMb0d11db9aa79	10.54620123	1	5.28500856718024	3.12646905111826	5.12574130847112	1.52714313913036	0.0316981847487498	High
SAM19fec8f3b3bd	9.889117043	1	3.25957052636327	0.358737072841178	1.90166884688535	0.453770691677962	0.00244674595647154	Low
SAM6083aac8db99	20.63244353	0	4.28537355747779	6.16583523458326	6.36414167297175	1.507975423846	0.0155994853008585	High
SAM7ee2b6e4d6b3	1.708418891	1	3.96386126570484	2.61480016029638	5.62258123241732	0.374370095158056	0.00813195044499601	Low
SAMa90d73f8d891	1.018480493	1	3.72239231032476	0.0342572429063489	5.39559707064266	0.1223062074113	0.00940841027383002	Low
SAMaff272833538	2.135523614	1	3.92260755099125	3.67855672765834	4.91186799094627	1.11497176225515	0.00919761130353935	Low
SAM415f36ad349e	17.97125257	1	3.71861887887	0.340469288137428	4.13144934213348	0.457469638768232	0.00725973935828629	Low
SAM7c67b05aa109	8.246406571	1	3.68396529393077	2.58009018445315	6.15207915978268	0.0360313032742619	0.00649426019215985	Low
SAMad83c9c53537	14.98151951	0	3.14791904563381	0.124075137894055	4.85087290580595	0.288303384474307	0.00653176128659489	Low
SAM3e8baff50d7a	6.965092402	1	3.37048060763502	0.0822617337606433	5.1319465056904	2.01182783184026	0.0373727909361005	High
SAM3ee5dcd894f0	8.706365503	1	4.89983171169482	3.9938198269321	5.1760870816302	0.596312998094612	0.00971554257990729	Low
SAM8a1b0e02ee42	20.56673511	0	2.80610175895432	1.12199085729547	4.76908739164445	1.83555870715918	0.0167460293013699	High
SAMd7d57ee3a863	20.27104723	0	3.319540751407	0.243058126782539	4.31997339274779	0.254411427648654	0.00548086185949499	Low
SAMeb29625f76a5	3.121149897	1	3.89881500832378	3.07728186410681	6.32349476224927	0.236229764528601	0.00823210202541892	Low
SAM563d6233dfa2	2.135523614	1	1.89509958675131	0.0579793942365573	4.19008299152806	0.110223507184771	0.00237611185178075	Low
SAM4581bac493af	20.04106776	0	5.17907470518588	3.46732360821318	5.68860413696478	2.05598157947472	0.055141600875101	High
SAMa1871f491b02	1.741273101	1	4.36669938456872	0.662741191917593	6.1491598493058	2.24644786716719	0.0973309576794949	High
SAM30cf07d4874f	11.66324435	1	5.11816815216253	1.21222790832232	4.11287152223376	0.97342704486422	0.0186119488207236	High
SAM31291c256373	1.149897331	1	4.63684750650107	0.7357698169527	5.69376417857701	2.07586650495738	0.0790361961318594	High
SAMd135d5867fe3	3.613963039	1	4.43203523092602	0.376910214930869	0.598360478226269	2.76399149871952	0.0201262620709004	High
SAM9e11ec6bea80	15.40862423	1	3.63266088232027	0.401245317633528	5.18649904816411	1.57802938541134	0.0275996566151184	High
SAM065890737112	20.07392197	0	4.890838834467	3.05246438260782	6.22345230953445	0.795302828723441	0.0212250475919144	High
SAMb470eb8f04be	20.07392197	0	4.82857647717999	5.26084331867817	5.56588487268411	0.525597488750074	0.00772341061262814	Low
SAM675a12a09c15	2.891170431	1	3.29007707805084	5.85429789050772	5.32879130523013	2.5015131626325	0.0165335871697204	High
SAM1e9c4d1d39ae	12.41889117	1	3.94337643678274	1.0528555438148	5.56205105692924	1.33794707138475	0.0260035295530362	High
SAM5a2347c0498a	4.895277207	1	4.93124195213019	3.73927198820601	6.05985845160551	1.71719234101246	0.0393141845273391	High
SAM0571f17f4045	4.533880903	1	4.20489626602035	3.42897312807076	3.80500701607576	1.60210728348024	0.0112225955076092	High
SAM4b7ea015fd9e	13.27310062	1	3.70729860300291	0.09848211297319	5.33663437325114	0.0837861012324415	0.00870057984723554	Low
SAM9306c5c92444	15.44147844	0	4.29781776813192	2.24601201150984	6.20338390639632	2.45382743420417	0.0811113626434423	High
SAMb15ac6e4c4ef	20.00821355	0	5.07814354439665	3.48434399066738	5.892548397131	0.382131899012282	0.0129432935987404	High
SAM28e6031ac18b	9.232032854	1	4.39474562856672	0.2104417106983	6.0997777568752	2.08556055924466	0.0929259201683714	High
SAMd86389d0d768	2.201232033	1	4.92803918099072	2.65968985216441	5.79156358065736	0.30990195036774	0.0130363806638774	High
SAM63b2189c36d7	3.975359343	1	4.79492760413199	3.0285466393093	5.96257500704154	1.82412378360221	0.0455773635592154	High
SAM18be5b395318	9.002053388	1	4.47538518642716	0.400196155215883	5.64837773134224	0.404194539043305	0.0177349586354019	High
SAM0d855cff64e6	2.858316222	1	3.78662979988772	3.43378348466401	5.1645243731378	0.454281627816606	0.00559287597834587	Low
SAM6cbc10abddb0	5.94661191	1	4.05270203334705	0.231282957249229	6.6593508149369	0.231244180945877	0.0189250511191367	High
SAMdee1011782cd	3.909650924	1	4.48672431062763	5.90026856518576	3.40998395639082	0.932655371681155	0.00354767514602748	Low
SAMe9475f77504b	18.66119097	0	3.99733125935039	1.13738962765271	4.54192359484412	2.47525329462057	0.0482578430935755	High
SAMa535fcdf18a0	17.28131417	0	3.39504009706662	1.41354666512162	4.58743635159284	0.802324996108225	0.00787187195407764	Low
SAM7746b76437e6	2.825462012	1	3.24474460601128	1.24000790094161	5.89168850440036	0.179906272409807	0.00724084058419569	Low
SAM548551ef782c	17.28131417	0	4.34659316441843	2.61749079983475	5.30816456667628	0.208407571748213	0.00751320171244205	Low
SAM203dcf14f927	19.35112936	0	5.34946705192295	5.70072656423223	5.91152838550308	1.51214576666576	0.0246267368354366	High
SAMe41b1e773582	0.854209446	1	2.96265730281011	4.5579951948398	5.4323372187546	0.217839035936338	0.00261449065102598	Low
SAM978a587b207e	2.102669405	1	4.42740119678165	3.06274052585454	5.28308097425595	0.713851149964578	0.0109456914257734	Low
SAM5234688806a7	5.880903491	1	3.45369451607169	2.27712209270138	6.25449831260152	0.532392651986487	0.00998860402136603	Low
SAM2c9586161ce6	11.26899384	1	4.91052723795457	3.88291072591726	6.05980697604321	0.453890748246333	0.0123903414311118	High
SAM76a431ba6ce1	14.12731006	1	4.13546880780819	3.00818127634104	4.89866697868678	0.632699889095453	0.00771194721125456	Low
SAM7a9093b9c7e9	1.80698152	1	4.7637900388241	4.77804090104917	4.19548757490169	1.68873048385012	0.0137191092050649	High
SAM8f2275c36e8c	20.73100616	0	4.27875390834047	0.913094429970608	5.74141991202303	1.93853956241798	0.0575014516128469	High
SAMab8052a03398	13.30595483	1	4.56335505311284	0.213244295962248	0.395398098926138	0.279143991588024	0.00230904888880329	Low
SAMd3bd67996035	20.82956879	0	3.21459899836972	2.97715598163174	4.62792816989767	2.36202702198228	0.0204138929520821	High
SAMfddc359e862b	1.938398357	1	3.56821346926695	1.82860752084275	4.99620350271339	1.6068428860492	0.0185665246245879	High
SAM753d4bb52dbe	11.36755647	1	5.12242103213686	2.30267139751393	5.56755125292678	1.21899361931925	0.0317335828669254	High
SAMd3601288319e	23.12936345	0	4.53101731838903	7.27092289946988	5.11332143234655	1.7997336454841	0.0110223273259772	High
SAM59f392864f5d	17.77412731	1	5.76096814051726	2.1288186134144	4.94817288810891	2.07323597837845	0.0755492482046294	High
SAM26104d5adc89	5.388090349	1	3.84125996057469	0.627580199669945	4.59065449633566	0.70454492604537	0.0107232682119297	Low
SAMba1a34b5a060	12.84599589	1	2.86067228670361	0.82173891593838	5.49032014783087	1.65180458510556	0.0206211606379701	High
SAM18a4dabbc557	16.45995893	1	4.64409055371727	4.34974425722974	5.58825564366488	0.177631618666555	0.00641206881578258	Low
SAMfb7aec7cb0e2	22.53798768	0	3.60908647835541	0.903714388202175	3.89029385654522	0.309104112329603	0.00485614221860968	Low
SAMfed609955db9	20.56673511	0	3.04162214080882	2.98407337356118	4.94258240467348	0.455743543857804	0.00394109226496182	Low
SAMb8070b7937e7	21.02669405	1	4.09187780946714	1.32527433663841	5.78206222059842	0.261549028781025	0.0111013390340647	High
SAMf2aae1443f67	10.34907598	1	2.98311881286222	0.640861032990783	5.31347530228013	0.824241836577013	0.01027911760024	Low
SAM2bba8cb35e48	10.48049281	1	4.1796409838598	4.91714580031932	4.61694518335127	0.340755930463278	0.00357930743860601	Low
SAMcee0fa8c05b4	1.675564682	1	5.44162966913243	4.46519697685565	6.04197732270363	0.261209813449564	0.0118466990646974	High
SAM5c139c5c1c4f	7.227926078	1	3.70466831189198	1.35262297828685	5.06754399431269	0.665591203608177	0.00990091064544605	Low
SAMc1251c7bfee2	21.61806982	0	4.11521136079093	2.67053755349158	5.75903709473273	0.10463994586014	0.00718910624350157	Low
SAM6780ed436b55	6.242299795	1	2.77929853959727	0.214091692682708	5.599440267978	2.25785871592787	0.0403225884074167	High
SAM85f0a3ac1c45	5.848049281	1	3.17341725943576	1.98117948732702	6.27564973732778	0.177278808283726	0.00685389505560477	Low
SAM9d2494119c05	1.445585216	1	5.50084826702157	3.84247401436657	5.49608733582393	1.40615665880145	0.0311443031994681	High
SAM9410b866974a	6.735112936	1	3.83012193587156	0.224482707843077	4.18599617594727	2.18841290669123	0.0369001306101917	High
SAM5d989c86255e	3.449691992	1	3.6996420828324	0.875086189286109	4.90082971720451	0.473321196392858	0.00869767546574465	Low
SAM27299aed7681	18.85831622	0	3.40010399505712	4.20652882153524	5.39003696993063	0.080510376435332	0.00305580327922817	Low
SAM49d48750e294	9.856262834	1	3.66170036540827	0.38895831934789	4.82934857335476	0.510027314930172	0.00955789177771784	Low
SAMd43f8933066b	20.00821355	0	5.05581223162243	2.76785824443806	5.38772126706227	2.21615251498171	0.0622086446230887	High
SAM7aa01fc49a80	2.135523614	1	3.65271706191075	5.39416918064613	4.8688495170928	1.38433367680258	0.00686030060545627	Low
SAM0257bbbbd388	15.6386037	1	4.94053201795826	3.28960813016275	6.39450557293796	1.88204004050971	0.0573699093729968	High
SAMc919aebc7fdd	20.73100616	0	4.7799190271485	2.85057212060924	5.42550397724716	2.20358240269848	0.0535123668188225	High
SAMa321770ac31c	7.063655031	0	4.19884761091769	0.10259733618282	4.82565322526157	0.454767975797769	0.012615803103301	High
SAM3894ac3956a5	2.102669405	0	4.19010840038499	3.12449751629389	5.12672022325648	0.723684969680125	0.00912770672196399	Low
SAM3779e979db6b	1.314168378	1	3.11576778135308	3.38542681023875	5.48585388973345	1.02578736960498	0.00760611569206401	Low
SAM1c0ecfb3eb63	5.848049281	1	3.48389396359018	0.537766555692831	3.7361609228404	0.723092395450619	0.00672304862496944	Low
SAMbf91f27e7f9b	0.59137577	1	3.30612614044152	5.23255398455662	4.53438482998516	0.876444290450683	0.0033730989266075	Low
SAMbcb07ba81cee	2.529774127	1	4.30280930101728	0.31423806379383	3.54188621406486	0.738239343282359	0.00994051904782718	Low
SAM9aa6a095a9d6	8.837782341	1	3.82151346271194	2.60269446104525	4.72539896098882	1.11100377696167	0.010312718097414	Low
SAM957378bd907f	2.234086242	1	4.0589556941579	3.56845368295808	3.53918000742561	1.69930720416385	0.00996333664471021	Low
SAMf82bbdc267c8	3.121149897	1	2.19367480793451	5.73698941559724	5.3100833662431	0.59455658290512	0.00183305512686832	Low
SAM2624229effe8	2.562628337	1	3.17894375516248	1.78083402289571	4.02839654471126	1.08605331882641	0.0067602210693294	Low
SAMd2492b2a31bb	7.852156057	1	2.96414115777184	0.194386042030399	2.86890567454731	0.12812250742972	0.0023869217744173	Low
SAM670649e105b5	22.07802875	0	4.30598146875161	4.46685850486856	5.56449687972655	2.18930254490579	0.0308292939928216	High
SAM91c47b054ffb	17.01848049	1	4.16059757102741	0.293884653070749	5.57561752050858	2.23980653076307	0.0761805569315947	High
SAM491e341d5a82	1.872689938	1	4.58656955638597	2.34513204348226	4.69600548295263	1.03877237325259	0.0147580653802301	High
SAM5fe7a81a39dd	17.08418891	1	5.02781919930029	2.81445855587108	5.19349332951183	2.08058704197743	0.0500262071276868	High
SAM29da928587ad	2.595482546	1	2.94381037516121	1.60594658823532	5.29646884213832	1.02404455986388	0.00963847043414249	Low
SAM0a0f2bac4b20	1.18275154	1	2.56451165396214	0.661685100815736	4.51790080007823	0.653141104322205	0.00528100755742618	Low
SAM8e469834acc1	3.712525667	1	4.06801751774036	4.57039222773419	5.578848066786	0.945803331402228	0.00901494606679721	Low
SAM8e43e9caf307	0.492813142	1	4.73588568440589	3.62240932091181	5.48663745773785	2.65461004583177	0.0671801957195657	High
SAM99b1f6a9534e	0.492813142	1	4.4016586306212	2.88159223459329	5.45557871684966	2.6052309551268	0.0635823636787316	High
SAM12502d970c10	7.392197125	1	4.21684975841312	3.47577788598115	5.71751732434061	0.535554617438006	0.00908981263444004	Low
SAM9681450bbc90	4.960985626	1	3.64180434195748	0.264504701936866	3.12628032026647	0.35609728851153	0.00442350579867699	Low
SAM7d7c54623618	21.2238193	0	2.94213102897842	3.16926756844827	3.69252600117428	2.78103915202197	0.0172892316362813	High
SAM181b638b8248	10.87474333	1	3.0887961831739	2.11063286227958	3.45157789518588	1.48721762663516	0.00685968824016738	Low
SAMbfdffb97c446	6.702258727	1	4.54674749143549	0.937207215045071	4.89626332517388	1.98127605209406	0.049003153661906	High
SAM3b15b4c6311d	21.45379877	0	2.67308280426918	2.47164247117005	3.82095378803211	0.941112657906524	0.00367567240695265	Low
SAM00b9e5c52da9	1.905544148	1	4.50318814725403	0.433744879451646	5.2154761274878	1.51409009370498	0.0401760889773545	High
SAM59b825252c0d	0.525667351	1	3.82015270208747	0.222470322467268	4.87878341590214	1.3824003252029	0.0235580216910214	High
SAM1c8b086175ca	20.76386037	1	3.47936880808118	2.51664443442677	4.15841316774204	0.61022776066574	0.00459971787542245	Low
SAMeaa477a5384b	21.58521561	0	4.39486300352228	1.843080865829	5.54065417744702	0.486694556977843	0.0127645496669673	High
SAM1dda30f1c5be	21.25667351	0	4.13067110225469	3.16716873332475	4.31054331409488	1.15406779574276	0.00938220797081736	Low
SAM9eebdef2858a	0.821355236	1	4.71981363120159	4.33951606526783	5.56233408854709	0.242887145753511	0.00699509024988455	Low
SAM9daccafc18db	16.45995893	0	3.16538972659567	0.0982485082206067	4.68179194579647	0.345574615105947	0.00653148926879289	Low
SAM2eb07dedf07f	20.50102669	0	3.27610390715143	0.937708083809201	3.78312633784833	1.04853493811427	0.00753179429344656	Low
SAM25510f300d79	20.69815195	0	4.7560845965425	0.711287927096718	5.6684158056691	0.305027158723183	0.0175442088813735	High
SAMbda79f955628	20.63244353	0	4.05368796108213	0.959893351674238	5.14391307662342	0.822726560920577	0.0151668586495567	High
SAM9b9d48b0b02c	2.891170431	1	4.05094372183152	1.9272682243264	4.9025372650891	1.22634750995399	0.0158905378877316	High
SAMff41c4e8c08f	2.464065708	1	3.97977993878277	3.15681960533532	5.86419106217752	0.661394669630015	0.0102630360361437	Low
SAMc97f35a29d16	0.821355236	0	1.61186153744339	0.333485677362642	6.83178977598881	0.46434690220659	0.00731111156825342	Low
SAM187e056d6a2a	2.299794661	1	3.74743999661691	0.673555006776467	5.01032973211902	0.33657310258263	0.00860958741780234	Low
SAMbc8dc3a7b54e	14.75154004	1	4.11432457027395	3.00311938574388	5.55786896160397	1.94191604050967	0.0311602157211917	High
SAM7b40007f4aa4	21.65092402	0	4.43138560045608	0.318577376238862	5.08627627111222	3.07313777235182	0.149463374264107	High
SAM568ce160abd9	12.84599589	1	4.08252512739327	2.47163885916169	3.31495082699736	1.69752306294934	0.0117838425393232	High
SAM14938611a2d3	21.42094456	0	5.35498839444432	5.76415466905648	6.09097632849564	1.33008554021273	0.022217842488514	High
SAM1a87df750b9d	5.388090349	1	2.48540258921106	0.315676242012426	5.01329954843202	0.383308408913742	0.0052297841330837	Low
SAMae02629a97f7	3.252566735	1	3.93521066210238	0.495892434222432	6.6076005884762	0.66801737459404	0.0242580177449337	High
SAM47fc46c3d6be	18.72689938	0	4.10062197245296	0.889374721055727	3.90850056908346	0.614177872905722	0.0081717539248732	Low
SAM7829a341b9f3	3.876796715	1	3.9703763130719	0.459027196937611	5.78779360326503	0.819919434139649	0.0207757045592548	High
SAM0f956e757453	10.41478439	1	4.51640035393607	5.65338516619241	5.66215999499225	0.434828401327509	0.00581557210889344	Low
SAMaf42c1541269	5.519507187	0	4.38610635665265	7.71271579931469	6.15618739623934	1.53662919867477	0.0110068407305495	High
SAM09c84ec0cf34	6.50513347	1	4.41762705283657	4.47316911791703	5.15365554013992	0.0878136795145694	0.00436564386265486	Low
SAM7538ad9ff524	19.1211499	0	3.67568793519045	4.00331745224063	5.48460594831528	0.17007919500727	0.00410738963807579	Low
SAM95c70496ffb5	0.361396304	1	3.55916206002127	2.4475480678868	4.34815292269832	1.15107483465434	0.00841150074440354	Low
SAM7edacb3deb65	18.00410678	0	3.81697833353001	3.51537695889368	5.10591902239165	1.64723233247624	0.0155865144516215	High
SAMb2e4a082541a	4.369609856	1	3.57816418176811	3.9431388236081	1.23308743405727	1.63697601337993	0.00283076911560614	Low
SAM771445e92421	19.41683778	0	3.64833552596334	2.10831342029238	3.05021623054089	1.1715605275843	0.00586726234500394	Low
SAM59fda9035d1d	3.745379877	1	3.2274969946149	0.112425318230736	1.6817339812136	0.13454912973282	0.00176527749415656	Low
SAM727c0e92a2a7	18.72689938	0	5.23971347829966	4.85230454837584	4.41144766301564	0.925587121474513	0.00945854100707581	Low
SAM6f2a102a99df	19.28542094	0	4.6765922701233	3.90428571716196	4.59357672688472	2.04442713383604	0.0254300949561686	High
SAMe56c96c51190	9.757700205	1	4.26919147775761	4.62000856903494	2.65429138560594	1.0925776797441	0.00365127699355354	Low
SAM2b672f4336c7	15.3100616	1	5.12290678910231	6.04787903098791	5.6690629913074	0.646020149846563	0.00866787882259955	Low
SAM1ab1b28d9f2b	2.102669405	1	3.66921028477753	0.384154052489529	4.92449085470261	1.66158188589284	0.0274598825601436	High
SAM1bcc62d8290c	18.62833676	0	2.24937109258188	3.70318623802672	4.59969016499034	3.77149245528502	0.0369982598856919	High
SAM6662f5181f87	19.28542094	0	5.57948903518756	2.54231216710898	5.79578173300426	0.282510888933462	0.0180209161723387	High
SAMe0c49ea0df5d	4.13963039	1	2.8429182615571	0.0352958810289562	4.36605586527226	0.431925634348976	0.00540405886751282	Low
SAM59289ca42c99	1.708418891	1	3.63603117837273	1.51847560316643	4.10604225329941	0.978742136891361	0.00840888232904006	Low
SAM18b9351e265a	15.86858316	1	3.60998286396837	0.573149658964049	4.89800509206525	0.943439620831455	0.0134505366123699	High
SAM7fb7a13c096b	1.675564682	1	3.84215088585361	2.62180998067592	5.20065950917634	1.80655275278258	0.0229651361772709	High
SAM87a8e18eb45b	2.759753593	1	4.86728835843254	1.89883562779696	6.03404826073132	0.0536008461543183	0.0131207120859972	High
SAM1f3c93814cb9	1.445585216	1	3.99347478141258	4.3411053580614	5.49299802834912	0.610250100062231	0.00658492914704556	Low
SAM5fc9ae0aed1f	0.624229979	1	4.4784212442371	2.36402628714402	3.9774747314011	0.250066122010461	0.00528275615966189	Low
SAM9725303dce0c	8.90349076	0	4.18556202399402	2.04967396051817	5.01219446098073	1.91700524715033	0.0316569746137753	High
SAM6ff654a20f98	18.56262834	0	4.72547303400743	6.49081169846784	5.10890792927412	0.91131558429538	0.0065848984709675	Low
SAM65afda25b920	8.082135524	1	4.59648443123775	3.3148389894349	2.45728342466394	1.00890269533958	0.00493722036544509	Low
SAMef0e3d2415fd	10.11909651	1	4.24940495093968	1.92595428010676	1.99300094060656	1.01527491860814	0.00477080723805249	Low
SAM07a93a28f801	12.84599589	0	3.77497234896191	4.69686840401755	5.53029182343447	2.4578226311037	0.0282108632669144	High
SAM94859b440b1d	13.33880903	1	3.48272014160665	1.80717514226123	5.49891898471388	0.521628487904067	0.00834006174794203	Low
SAM58e7832f4e7d	16.45995893	0	4.13458060512846	4.87848867466576	6.03973133019642	0.254542985831749	0.00564636455002389	Low
SAMc57eadb2d82b	8.016427105	1	5.09700313586319	2.66876632210409	5.45147482062217	1.40987855444272	0.0326923193760078	High
SAMd5ab7fbfab4e	18.1026694	0	5.10191767627902	3.18972058823494	5.90388068343922	1.41675743843317	0.0349262905522821	High
SAM5767dd75d142	18.16837782	0	5.44841338678184	5.38443019550691	6.18509524361932	2.52381945873693	0.0750802255270181	High
SAMaabf4afe4213	2.628336756	1	3.27389153097836	0.899487710932423	5.71951490902268	2.24969123066872	0.0459031855421423	High
SAMcc7a42d87e9c	17.21560575	0	2.28669073428968	4.02769407229779	5.68060417819763	1.90775444680638	0.010278587813488	Low
SAMce39dd79b441	6.275154004	1	2.33973904680638	0.0456410717600894	4.57713750730112	0.215603452621983	0.00377317757187168	Low
SAM75f12d1a55fc	14.75154004	0	3.89532414264566	2.57976660198287	3.79042100792787	1.09298281210054	0.00739293663335206	Low
SAM6964a6d7b967	16.26283368	1	4.86466073205631	3.51177000877947	6.00750095023428	2.28856568005069	0.0648798615338215	High
SAM3b1066e5801b	15.6386037	0	4.2734012679377	3.30141295440751	2.40327994385906	1.37955394294324	0.00573564898193673	Low
SAMf20b827dca51	4.369609856	1	3.73829981400015	4.44565092016944	4.44343798211969	1.36359185544568	0.00736905649978151	Low
SAM6792d6e98068	6.012320329	1	4.51102322945572	0.923830774593743	5.93195792870003	0.16847403885877	0.0145528548448174	High
SAM31d9176e11fb	17.11704312	0	2.38037937785937	2.27342649983859	5.51940949260069	0.975298843183746	0.00657321056105042	Low
SAM04c589eb3fb3	0.689938398	0	4.76042329323938	2.74779208271199	6.02505227779844	0.162313349223096	0.0113055234634146	High
SAM5cc2d9036053	5.683778234	1	3.12727072016924	2.45543788982978	4.07380724642605	0.595886143749693	0.00374893131175283	Low
SAMb8101c538753	13.40451745	1	3.69121689282267	1.70730546361926	4.39700888302949	0.0880319782948607	0.00422726338458089	Low
SAM80c6183220e6	14.75154004	0	3.79131027200382	1.73403193598495	4.53520666849413	0.819702151487139	0.00886525253092356	Low
SAM572f19794c96	16.82135524	0	4.89445129409076	1.1839513955822	5.5704545015802	0.238371214799948	0.0153550961630526	High
SAM1abf01dd4544	16.85420945	0	4.9826296464533	3.07255016972536	5.50325630762645	2.02271478974613	0.0494389594992065	High
SAM1f83ebd6be9b	3.515400411	1	5.32464210974305	1.4888237082216	6.45512537391701	0.383848526390612	0.0282852981025634	High
SAM1f66db567eb5	16.59137577	0	3.21358935473278	0.23559830557614	4.20502615067244	0.920965996242398	0.00896919341423498	Low
SAM4918c524b83a	0.624229979	0	6.15283942920853	6.26698519616941	5.05395395741715	1.08068191244954	0.0158665251471846	High
SAMa0ca029b7afd	0.361396304	1	5.45680286500392	0.67816549527991	6.05400656134749	0.192643547394253	0.0261887128797765	High
SAM6157c8f38b72	16.59137577	0	4.653044881022	3.00944421413294	5.59094658975777	1.38833991472262	0.0252215518184068	High
SAMe7e4f7c076a7	1.971252567	1	3.87327634439553	1.1412748454903	4.48916491241191	0.181782627944637	0.00589861200959569	Low
SAMbe25e2c88f3e	2.924024641	1	2.7555613017118	1.57455849868463	3.65652739529445	0.706773383117763	0.00356884108388765	Low
SAM4caabd64e7fd	15.70431211	0	4.10259545067554	2.09845184750777	5.37653509491629	0.756905093182239	0.0124450439601159	High
SAMc6eff056c89a	1.80698152	1	3.28360527111882	3.53043228799103	5.39191037388428	0.395963967241849	0.00443069182019547	Low
SAM5cfa1699bdb7	15.83572895	0	4.6806440606176	7.96932811621273	4.92282357651777	1.3155169691998	0.00616455482574666	Low
SAMda4d892fddc8	14.12731006	0	3.82880183834519	2.02513980719823	5.60956768836662	1.5842908332745	0.0250532131950221	High
SAM3a1c9632ff7b	16.03285421	0	3.05569061391874	4.47678257978365	5.00495464922683	0.106171397834461	0.00214405176619771	Low
SAM8b4b8b0f9e73	15.67145791	0	3.2689931987713	2.86904293575252	4.69361188167598	0.746420227853595	0.00530869070873527	Low
SAMe3d4266775a9	13.99589322	0	4.28548804293526	2.60419010581492	5.55802739424452	0.255633949942752	0.0083891589095692	Low
SAM2de7cffb5f72	1.839835729	1	5.27417018195111	4.02644485466031	5.51482670839935	0.382833233625849	0.0109386751145208	Low
